# Supplementary material for: Transcriptome profile in Drosophila Kc and S2 embryonic cell lines
Source: G3 (Bethesda). 2023 Mar 3;13(5):jkad054. doi: 10.1093/g3journal/jkad054 (PMC10151398; doi:10.1093/g3journal/jkad054)
Supplement: jkad054_Supplementary_Data [file jkad054_supplementary_data.zip]

Archive with 10 entries (10 files):
- Supplemental_Material_Legends_G3-2023-404112.docx
- Table_S1_G3-2023-404112.xlsx
- Table_S2_G3-2023-404112.xlsx
- Table_S3_G3-2023-404112.xlsx
- Table_S4_G3-2023-404112.xlsx
- Table_S5_G3-2023-404112.xlsx
- Table_S6_G3-2023-404112.xlsx
- Table_S7_G3-2023-404112.xlsx
- Table_S8_G3-2023-404112.xlsx
- Table_S9_G3-2023-404112.xlsx
