# Supplementary material for: Transcriptome profile in Drosophila Kc and S2 embryonic cell lines
Source: G3 (Bethesda). 2023 Mar 3;13(5):jkad054. doi: 10.1093/g3journal/jkad054 (PMC10151398; doi:10.1093/g3journal/jkad054)
Supplement: jkad054_Supplementary_Data [file jkad054_supplementary_data.zip › Table_S1_G3-2023-404112.xlsx]

## Sheet: All expressed mRNA transcripts
RNA ID	Symbol	Gene ID	Chromosome	Start	End	Strand	KC TPM	S2 TPM	KC FPKM	S2 FPKM	KC Read Count	S2 Read Count	log2 (KC / S2)	Pvalue(KC / S2)	FDR (KC / S2)	GO_C Desc	GO_F Desc	GO_P Desc
NM_136300.3	RpL21	35453	NT_033779.5	22247146	22247833	-	12782.2	11870.4	9997.75	9455.89	98130.4	91553.7	0.0803902	1.11755e-38	6.01751e-38	GO:0005840///ribosome+++GO:0022626///cytosolic ribosome+++GO:0022625///cytosolic large ribosomal subunit	GO:0003735///structural constituent of ribosome	GO:0002181///cytoplasmic translation+++GO:0006412///translation
NM_139534.4	RpL28	38397	NT_037436.4	3221114	3222960	-	11487.4	14613.3	8984.98	11640.8	77328.9	98777.1	-0.373607	0	0	GO:0005840///ribosome+++GO:0022625///cytosolic large ribosomal subunit	GO:0003735///structural constituent of ribosome	GO:0002181///cytoplasmic translation+++GO:0006412///translation
NM_137292.4	RpS15	36851	NT_033778.4	16570112	16571230	-	10652.3	9452.5	8331.79	7529.8	83733	74653.6	0.146015	4.89122e-97	5.55294e-96	GO:0005737///cytoplasm+++GO:0000228///nuclear chromosome+++GO:0015935///small ribosomal subunit+++GO:0005730///nucleolus+++GO:0022627///cytosolic small ribosomal subunit+++GO:0005840///ribosome	GO:0003723///RNA binding+++GO:0003735///structural constituent of ribosome	GO:0000028///ribosomal small subunit assembly+++GO:0002181///cytoplasmic translation+++GO:0006412///translation
NM_141689.3	RpS29	41200	NT_033777.3	9778097	9779078	+	10068.7	9263.99	7875.32	7379.64	61386.5	56688.7	0.0937881	2.7776e-33	1.34306e-32	GO:0005791///rough endoplasmic reticulum+++GO:0005737///cytoplasm+++GO:0005829///cytosol+++GO:0005783///endoplasmic reticulum+++GO:0042788///polysomal ribosome+++GO:0005840///ribosome+++GO:0022627///cytosolic small ribosomal subunit	GO:0003735///structural constituent of ribosome+++GO:0046872///metal ion binding+++GO:0008270///zinc ion binding	GO:0006412///translation+++GO:0002181///cytoplasmic translation
NM_143525.4	RpS7	43594	NT_033777.3	30206530	30208948	-	9553.21	10184.6	7472.14	8113	88308.8	94641.3	-0.118714	8.00324e-64	6.40446e-63	GO:0005840///ribosome	GO:0003735///structural constituent of ribosome	GO:0006412///translation
NM_001272632.2	RpL37a	32446	NC_004354.4	15138601	15139367	-	9173.43	9637.68	7175.09	7677.31	64082	67613.3	-0.097604	1.6672e-30	7.63008e-30	GO:0022625///cytosolic large ribosomal subunit	GO:0003735///structural constituent of ribosome+++GO:0003723///RNA binding+++GO:0019843///rRNA binding+++GO:0046872///metal ion binding	GO:0002181///cytoplasmic translation
NM_132340.4	RpS28b	31897	NC_004354.4	9554623	9555209	+	9055.84	9622.28	7083.11	7665.05	57510.8	61344.9	-0.113912	2.0931e-37	1.1019e-36	GO:0022627///cytosolic small ribosomal subunit+++GO:0005840///ribosome	GO:0003735///structural constituent of ribosome	GO:0000028///ribosomal small subunit assembly+++GO:0002181///cytoplasmic translation+++GO:0006412///translation+++GO:0030490///maturation of SSU-rRNA
NM_079089.4	RpL23	37628	NT_033778.4	22854383	22855694	+	8633.29	6382.81	6752.61	5084.5	57507	42690	0.409339	0	0	GO:0022625///cytosolic large ribosomal subunit+++GO:0005840///ribosome	GO:0070180///large ribosomal subunit rRNA binding+++GO:0017022///myosin binding+++GO:0003735///structural constituent of ribosome	GO:0006412///translation+++GO:0002181///cytoplasmic translation
NM_078652.4	RpS19a	32635	NC_004354.4	16637894	16638920	+	8469.84	18819.1	6624.77	14991.2	65741	146754	-1.17817	0	0	GO:0005840///ribosome+++GO:0022627///cytosolic small ribosomal subunit+++GO:0022626///cytosolic ribosome	GO:0003735///structural constituent of ribosome	GO:0006412///translation+++GO:0000028///ribosomal small subunit assembly+++GO:0002181///cytoplasmic translation
NM_001299481.1	RpS23	36576	NT_033778.4	14215359	14216578	-	8350.97	11278.8	6531.79	8984.58	56922.6	77200.6	-0.459973	0	0	GO:0005791///rough endoplasmic reticulum+++GO:0022626///cytosolic ribosome+++GO:0005840///ribosome+++GO:0005783///endoplasmic reticulum+++GO:0042788///polysomal ribosome+++GO:0005737///cytoplasm+++GO:0022627///cytosolic small ribosomal subunit+++GO:0005829///cytosol+++GO:0015935///small ribosomal subunit	GO:0003735///structural constituent of ribosome	GO:0002181///cytoplasmic translation+++GO:0006412///translation
NM_058027.5	eEF1alpha1	36271	NT_033778.4	11892122	11895520	+	8074.17	7076.07	6315.29	5636.75	223333	197150	0.163985	4e-304	1.3684e-302	GO:0005853///eukaryotic translation elongation factor 1 complex+++GO:0005737///cytoplasm	GO:0000166///nucleotide binding+++GO:0003746///translation elongation factor activity+++GO:0005525///GTP binding+++GO:0003924///GTPase activity	GO:0006414///translational elongation+++GO:0008340///determination of adult lifespan+++GO:0006412///translation
NM_165252.2	RpS26	35098	NT_033779.5	18442507	18443228	-	7995.18	8648.52	6253.5	6889.36	64313.6	69904.1	-0.139706	5.25208e-65	4.26272e-64	GO:0022627///cytosolic small ribosomal subunit+++GO:0042788///polysomal ribosome+++GO:0005737///cytoplasm+++GO:0005829///cytosol+++GO:0005840///ribosome+++GO:0005791///rough endoplasmic reticulum+++GO:0098556///cytoplasmic side of rough endoplasmic reticulum membrane+++GO:0005783///endoplasmic reticulum	GO:0003735///structural constituent of ribosome+++GO:0005515///protein binding+++GO:0003729///mRNA binding	GO:0002181///cytoplasmic translation+++GO:0006412///translation
NM_001299392.1	eEF1alpha1	36271	NT_033778.4	11893542	11895520	+	7990.98	3916.44	6250.22	3119.81	215389	106329	1.00245	0	0	GO:0005737///cytoplasm+++GO:0005853///eukaryotic translation elongation factor 1 complex	GO:0003924///GTPase activity+++GO:0005525///GTP binding+++GO:0003746///translation elongation factor activity+++GO:0000166///nucleotide binding	GO:0006414///translational elongation+++GO:0006412///translation+++GO:0008340///determination of adult lifespan
NM_079050.3	RpL18A	36985	NT_033778.4	17546406	17547462	-	7835.48	8183.61	6128.59	6519.01	62476	65564	-0.0890977	4.08524e-25	1.67072e-24	GO:0005840///ribosome+++GO:0022625///cytosolic large ribosomal subunit	GO:0003735///structural constituent of ribosome	GO:0006412///translation+++GO:0002181///cytoplasmic translation
NM_165682.2	RpL31	35988	NT_033778.4	9587193	9587989	+	7775.76	9103.06	6081.88	7251.44	48174.8	56610.3	-0.25375	4.5995e-168	8.81506e-167	GO:0022625///cytosolic large ribosomal subunit+++GO:0022626///cytosolic ribosome+++GO:0005840///ribosome	GO:0003735///structural constituent of ribosome	GO:0006412///translation+++GO:0002181///cytoplasmic translation
NM_079040.4	RpLP2	36855	NT_033778.4	16586129	16586732	+	7746.85	6657.32	6059.27	5303.18	58380	50399	0.192286	2.60392e-113	3.45495e-112	GO:0005840///ribosome+++GO:0022625///cytosolic large ribosomal subunit+++GO:0022626///cytosolic ribosome	GO:0003735///structural constituent of ribosome	GO:0006414///translational elongation+++GO:0002181///cytoplasmic translation
NM_170461.3	RpL32	43573	NT_033777.3	30045229	30046161	-	7441.47	13287	5820.42	10584.3	47678.4	85464.6	-0.862735	0	0	GO:0000228///nuclear chromosome+++GO:0022625///cytosolic large ribosomal subunit+++GO:0005840///ribosome+++GO:0005737///cytoplasm+++GO:0005730///nucleolus	GO:0003735///structural constituent of ribosome	GO:0006412///translation+++GO:0002181///cytoplasmic translation
NM_001014725.2	Act5C	31521	NC_004354.4	5900861	5904464	+	7436.49	4635.76	5816.52	3692.81	195086	122491	0.655437	0	0	GO:0005737///cytoplasm+++GO:0005884///actin filament+++GO:0005856///cytoskeleton+++GO:0031011///Ino80 complex+++GO:0035060///brahma complex	GO:0005200///structural constituent of cytoskeleton+++GO:0005515///protein binding+++GO:0000166///nucleotide binding+++GO:0005524///ATP binding	GO:0000281///mitotic cytokinesis+++GO:0032507///maintenance of protein location in cell+++GO:0007010///cytoskeleton organization+++GO:0035148///tube formation+++GO:0007291///sperm individualization+++GO:0006338///chromatin remodeling
NM_001014551.3	RpL41	251466	NT_033778.4	24903416	24903935	-	7243.64	7147.46	5665.68	5693.62	25598	25263	-0.00709709	0.689132	0.728229	GO:0005654///nucleoplasm+++GO:0000228///nuclear chromosome+++GO:0005737///cytoplasm+++GO:0005634///nucleus+++GO:0005730///nucleolus+++GO:0005840///ribosome+++GO:0005829///cytosol+++GO:0022625///cytosolic large ribosomal subunit	GO:0003735///structural constituent of ribosome	GO:0006412///translation+++GO:0002181///cytoplasmic translation
NM_137849.4	RpS24	37589	NT_033778.4	22640526	22641419	-	7216.01	5714.62	5644.07	4552.23	58657	46678	0.310162	2.54822e-274	7.81835e-273	GO:0022627///cytosolic small ribosomal subunit+++GO:0005840///ribosome+++GO:0022626///cytosolic ribosome	GO:0003735///structural constituent of ribosome	GO:0006412///translation+++GO:0002181///cytoplasmic translation
NM_165868.2	RpS11	36321	NT_033778.4	12199024	12200815	-	7139.29	7064.59	5584.06	5627.61	67305	66955.6	-0.0112079	0.417382	0.487021	GO:0022627///cytosolic small ribosomal subunit+++GO:0005840///ribosome+++GO:0005730///nucleolus+++GO:0005737///cytoplasm+++GO:0000228///nuclear chromosome	GO:0003723///RNA binding+++GO:0019843///rRNA binding+++GO:0003674///molecular_function+++GO:0003735///structural constituent of ribosome	GO:0006412///translation+++GO:0002181///cytoplasmic translation
NM_079162.4	RpL23A	38208	NT_037436.4	1667192	1668654	-	7049.73	8851.32	5514.01	7050.91	94133	118922	-0.354708	0	0	GO:0005840///ribosome+++GO:0022626///cytosolic ribosome+++GO:0022625///cytosolic large ribosomal subunit	GO:0003735///structural constituent of ribosome	GO:0000027///ribosomal large subunit assembly+++GO:0002181///cytoplasmic translation+++GO:0006412///translation
NM_078518.3	RpS6	31700	NC_004354.4	7899624	7901331	-	6981.96	8083.24	5461.01	6439.06	87706.8	102157	-0.237682	1.32897e-272	4.04126e-271	GO:0022626///cytosolic ribosome+++GO:0022627///cytosolic small ribosomal subunit+++GO:0005840///ribosome	GO:0003735///structural constituent of ribosome	GO:0006955///immune response+++GO:0002181///cytoplasmic translation+++GO:0006412///translation
NM_141303.3	RpL13A	40687	NT_033777.3	5624474	5625947	+	6910.41	8169.86	5405.04	6508.06	63586.3	75570.2	-0.267922	1.7361e-252	4.91519e-251	GO:0015934///large ribosomal subunit+++GO:0022625///cytosolic large ribosomal subunit+++GO:0022626///cytosolic ribosome+++GO:0005840///ribosome	GO:0003729///mRNA binding+++GO:0003735///structural constituent of ribosome	GO:0006412///translation+++GO:0017148///negative regulation of translation+++GO:0008407///chaeta morphogenesis+++GO:0002181///cytoplasmic translation+++GO:0007219///Notch signaling pathway
NM_143160.2	RpL27	43103	NT_033777.3	25684007	25685051	-	6426.07	4001.85	5026.21	3187.85	42351.2	26480.8	0.656887	0	0	GO:0022625///cytosolic large ribosomal subunit+++GO:0005840///ribosome	GO:0003735///structural constituent of ribosome	GO:0002181///cytoplasmic translation+++GO:0006412///translation
NM_079278.3	RpS17	39088	NT_037436.4	9428795	9429821	-	6205.28	6949.03	4853.52	5535.55	40721	45785	-0.189695	1.5961e-77	1.48714e-76	GO:0022627///cytosolic small ribosomal subunit+++GO:0022626///cytosolic ribosome+++GO:0005840///ribosome	GO:0003735///structural constituent of ribosome	GO:0002181///cytoplasmic translation+++GO:0006412///translation
NM_079987.3	RpL8	44251	NT_037436.4	2587456	2588883	+	6184.28	5116.74	4837.09	4075.97	81004.9	67434.6	0.246996	1.72913e-244	4.77686e-243	GO:0005737///cytoplasm+++GO:0000228///nuclear chromosome+++GO:0005730///nucleolus+++GO:0005840///ribosome+++GO:0022625///cytosolic large ribosomal subunit+++GO:0022626///cytosolic ribosome	GO:0003723///RNA binding+++GO:0003735///structural constituent of ribosome+++GO:0019843///rRNA binding	GO:0002181///cytoplasmic translation+++GO:0006412///translation
NM_168537.2	RpS4	39484	NT_037436.4	13041756	13043905	+	6177.76	3923.06	4831.99	3125.09	79000.2	50474	0.62872	0	0	GO:0005840///ribosome+++GO:0022626///cytosolic ribosome+++GO:0022627///cytosolic small ribosomal subunit	GO:0019843///rRNA binding+++GO:0003735///structural constituent of ribosome+++GO:0003723///RNA binding	GO:0006412///translation+++GO:0002181///cytoplasmic translation
NM_135805.4	RpL24	34754	NT_033779.5	13394123	13395092	-	6024.29	5489.43	4711.96	4372.84	61216.1	56090.1	0.107757	1.75493e-40	9.75668e-40	GO:0022626///cytosolic ribosome+++GO:0022625///cytosolic large ribosomal subunit	GO:0003735///structural constituent of ribosome+++GO:0003723///RNA binding	GO:0002181///cytoplasmic translation+++GO:0000027///ribosomal large subunit assembly+++GO:1902626///assembly of large subunit precursor of preribosome
NM_057615.6	RpL27A	33654	NT_033779.5	4457186	4458317	-	5986.44	7666.66	4682.35	6107.21	43592.9	56076.4	-0.383281	0	0	GO:0015934///large ribosomal subunit+++GO:0022625///cytosolic large ribosomal subunit+++GO:0022626///cytosolic ribosome+++GO:0005840///ribosome	GO:0003735///structural constituent of ribosome	GO:0002181///cytoplasmic translation+++GO:0006412///translation
NM_057281.4	RpL36	31009	NC_004354.4	628349	629483	-	5532.6	2822.34	4327.38	2248.26	38882.8	19920.7	0.944685	0	0	GO:0005829///cytosol+++GO:0022625///cytosolic large ribosomal subunit+++GO:0022626///cytosolic ribosome+++GO:0000228///nuclear chromosome+++GO:0005730///nucleolus+++GO:0005737///cytoplasm+++GO:0005840///ribosome	GO:0003735///structural constituent of ribosome	GO:0006412///translation+++GO:0002181///cytoplasmic translation
NM_169376.3	RpS25	41343	NT_033777.3	11215416	11216287	-	5336.77	7390.36	4174.21	5887.11	33515.8	46590.1	-0.496056	0	0	GO:0005840///ribosome+++GO:0022626///cytosolic ribosome+++GO:0022627///cytosolic small ribosomal subunit	GO:0003735///structural constituent of ribosome	GO:0002181///cytoplasmic translation
NM_079814.3	RpL4	43349	NT_033777.3	27922821	27924888	+	5318.42	5524.6	4159.85	4400.86	99858	104435	-0.081254	8.8372e-35	4.4242e-34	GO:0022626///cytosolic ribosome+++GO:0005840///ribosome+++GO:0022625///cytosolic large ribosomal subunit	GO:0003735///structural constituent of ribosome	GO:0002181///cytoplasmic translation+++GO:0006412///translation
NM_057428.4	RpL40	33629	NT_033779.5	4227699	4228547	+	5305.42	6928.78	4149.69	5519.42	38708.7	50777.9	-0.411513	0	0	GO:0022625///cytosolic large ribosomal subunit+++GO:0005634///nucleus+++GO:0005840///ribosome+++GO:0005737///cytoplasm+++GO:0005829///cytosol+++GO:0022627///cytosolic small ribosomal subunit	GO:0031386///protein tag+++GO:0031625///ubiquitin protein ligase binding+++GO:0003735///structural constituent of ribosome	GO:0019941///modification-dependent protein catabolic process+++GO:0002181///cytoplasmic translation+++GO:0016567///protein ubiquitination+++GO:0006511///ubiquitin-dependent protein catabolic process+++GO:0006412///translation+++GO:0006464///cellular protein modification process
NM_001298015.1	RpL7A	31588	NC_004354.4	6531016	6533167	-	5289.16	4838.15	4136.97	3854.04	70251.2	64658.6	0.102203	2.6159e-41	1.48244e-40	GO:0005840///ribosome+++GO:0022626///cytosolic ribosome+++GO:0022625///cytosolic large ribosomal subunit+++GO:1990904///ribonucleoprotein complex	GO:0003735///structural constituent of ribosome+++GO:0003723///RNA binding	GO:0006412///translation+++GO:0002181///cytoplasmic translation+++GO:0042254///ribosome biogenesis+++GO:0000470///maturation of LSU-rRNA
NM_140813.3	RpL26	40060	NT_037436.4	18899104	18899917	+	5242.4	4462.08	4100.39	3554.46	42762	36574	0.206131	1.50443e-94	1.66918e-93	GO:0005840///ribosome+++GO:0022626///cytosolic ribosome+++GO:0015934///large ribosomal subunit+++GO:0022625///cytosolic large ribosomal subunit	GO:0003735///structural constituent of ribosome+++GO:0003723///RNA binding	GO:0002181///cytoplasmic translation+++GO:0006412///translation+++GO:0042273///ribosomal large subunit biogenesis
NM_057284.6	RpS3	42761	NT_033777.3	23358812	23359928	+	5184.93	5807.71	4055.44	4626.39	57372.1	64633.8	-0.190028	7.39128e-112	9.65098e-111	GO:0005840///ribosome+++GO:0022626///cytosolic ribosome+++GO:0005737///cytoplasm+++GO:0005634///nucleus+++GO:0016363///nuclear matrix+++GO:0022627///cytosolic small ribosomal subunit+++GO:0015935///small ribosomal subunit	GO:0016787///hydrolase activity+++GO:0003684///damaged DNA binding+++GO:0003735///structural constituent of ribosome+++GO:0004519///endonuclease activity+++GO:0016798///hydrolase activity, acting on glycosyl bonds+++GO:0004518///nuclease activity+++GO:0032357///oxidized purine DNA binding+++GO:0008534///oxidized purine nucleobase lesion DNA N-glycosylase activity+++GO:0016829///lyase activity+++G…	GO:0006974///cellular response to DNA damage stimulus+++GO:0006281///DNA repair+++GO:0045739///positive regulation of DNA repair+++GO:0008152///metabolic process+++GO:0000278///mitotic cell cycle+++GO:2001235///positive regulation of apoptotic signaling pathway+++GO:0090305///nucleic acid phosphodiester bond hydrolysis+++GO:0043524///negative regulation of neuron apoptotic process+++GO:0006412///…
NM_079697.3	RpS20	42464	NT_033777.3	20822181	20823356	+	5051.14	5495.56	3950.8	4377.73	35214	38476	-0.148038	1.6633e-40	9.2623e-40	GO:0015935///small ribosomal subunit+++GO:0005840///ribosome+++GO:0022627///cytosolic small ribosomal subunit	GO:0003723///RNA binding+++GO:0003735///structural constituent of ribosome	GO:0002181///cytoplasmic translation+++GO:0006412///translation
NM_057526.5	RpS2	34309	NT_033779.5	9896265	9897521	-	5020.9	5538.02	3927.15	4411.55	59952.6	66520.9	-0.167803	1.35484e-90	1.44991e-89	GO:0022627///cytosolic small ribosomal subunit+++GO:1990904///ribonucleoprotein complex+++GO:0005730///nucleolus+++GO:0000228///nuclear chromosome+++GO:0015935///small ribosomal subunit+++GO:0005737///cytoplasm+++GO:0005840///ribosome+++GO:0022626///cytosolic ribosome	GO:0003723///RNA binding+++GO:0003735///structural constituent of ribosome	GO:0002181///cytoplasmic translation+++GO:0006412///translation+++GO:0030154///cell differentiation+++GO:0048477///oogenesis+++GO:0007275///multicellular organism development
NM_057813.4	RpL9	34526	NT_033779.5	11002840	11004189	-	5007.81	4486.68	3916.9	3574.06	48836.7	43992	0.132148	3.05568e-47	1.91573e-46	GO:0022625///cytosolic large ribosomal subunit+++GO:0005840///ribosome+++GO:0022626///cytosolic ribosome	GO:0019843///rRNA binding+++GO:0003735///structural constituent of ribosome	GO:0006412///translation+++GO:0002181///cytoplasmic translation
NM_168534.4	RpS12	39480	NT_037436.4	13023352	13024762	+	4967.65	4724.4	3885.49	3763.43	38067	36371	0.0460484	9.41612e-07	1.995e-06	GO:0005840///ribosome+++GO:0022627///cytosolic small ribosomal subunit	GO:0003735///structural constituent of ribosome	GO:0002181///cytoplasmic translation+++GO:0006412///translation
NM_001042975.2	RpL38	3355144	NT_033778.4	4516000	4516458	-	4925.3	3239.27	3852.37	2580.38	23014.9	15170.5	0.578163	0	0	GO:0022625///cytosolic large ribosomal subunit+++GO:0022626///cytosolic ribosome+++GO:0005840///ribosome	GO:0003735///structural constituent of ribosome	GO:0002181///cytoplasmic translation+++GO:0008150///biological_process+++GO:0006412///translation
NM_165271.3	RpL30	44059	NT_033779.5	19008289	19009237	-	4860.85	4304.46	3801.96	3428.91	27921.5	24809.5	0.148993	1.37742e-35	7.00173e-35	GO:0022625///cytosolic large ribosomal subunit+++GO:0005840///ribosome+++GO:0022626///cytosolic ribosome	GO:0003735///structural constituent of ribosome+++GO:0003723///RNA binding	GO:0002181///cytoplasmic translation+++GO:0006412///translation
NM_001038796.3	RpS13	34149	NT_033779.5	8363699	8364596	-	4696.74	9100.82	3673.6	7249.65	35858.4	69803.9	-0.980717	0	0	GO:0005840///ribosome+++GO:0022626///cytosolic ribosome+++GO:0005737///cytoplasm+++GO:0022627///cytosolic small ribosomal subunit+++GO:0005730///nucleolus+++GO:0000228///nuclear chromosome	GO:0070181///small ribosomal subunit rRNA binding+++GO:0003735///structural constituent of ribosome	GO:0006412///translation+++GO:0002181///cytoplasmic translation
NM_001038802.2	RpL13	34329	NT_033779.5	9967330	9968491	+	4639.54	4453.93	3628.86	3547.97	46096.8	44495.1	0.0325226	0.000108465	0.000200374	GO:0022626///cytosolic ribosome+++GO:0005840///ribosome+++GO:0022625///cytosolic large ribosomal subunit	GO:0003735///structural constituent of ribosome	GO:0002181///cytoplasmic translation+++GO:0006412///translation
NM_001042923.3	RpL5	3355124	NT_033779.5	22534801	22536650	-	4439.62	8967.42	3472.49	7143.39	59782.5	121503	-1.04064	0	0	GO:0005737///cytoplasm+++GO:0022626///cytosolic ribosome+++GO:0005634///nucleus+++GO:0005840///ribosome+++GO:0022625///cytosolic large ribosomal subunit	GO:0019843///rRNA binding+++GO:0008097///5S rRNA binding+++GO:0003735///structural constituent of ribosome+++GO:0005515///protein binding+++GO:0003723///RNA binding	GO:0006412///translation+++GO:0002181///cytoplasmic translation+++GO:0000027///ribosomal large subunit assembly
NM_057616.6	RpS18	37292	NT_033778.4	20264070	20264848	+	4433.79	4503.8	3467.93	3587.7	32098.9	32750	-0.0489845	0.00015314	0.000278863	GO:0022627///cytosolic small ribosomal subunit+++GO:0005730///nucleolus+++GO:0005737///cytoplasm	GO:0003735///structural constituent of ribosome+++GO:0019843///rRNA binding	GO:0042254///ribosome biogenesis+++GO:0002181///cytoplasmic translation
NM_057430.4	RpS27A	34420	NT_033779.5	10408352	10410456	+	4304.01	4637.21	3366.42	3693.97	31706	34314	-0.133957	4.81078e-30	2.18175e-29	GO:0005737///cytoplasm+++GO:0005654///nucleoplasm+++GO:0005634///nucleus+++GO:0022627///cytosolic small ribosomal subunit+++GO:0005840///ribosome+++GO:0005829///cytosol+++GO:0022626///cytosolic ribosome	GO:0003735///structural constituent of ribosome+++GO:0046872///metal ion binding+++GO:0031386///protein tag+++GO:0031625///ubiquitin protein ligase binding	GO:0016567///protein ubiquitination+++GO:0000028///ribosomal small subunit assembly+++GO:0006412///translation+++GO:0002181///cytoplasmic translation+++GO:0019941///modification-dependent protein catabolic process
NM_057921.4	Rack1	34070	NT_033779.5	7825629	7827246	-	4303.69	4213.1	3366.18	3356.13	62935.9	62004.3	0.00431372	0.350932	0.416372	GO:0005829///cytosol+++GO:0071011///precatalytic spliceosome+++GO:0005737///cytoplasm+++GO:0005634///nucleus+++GO:0022627///cytosolic small ribosomal subunit+++GO:0071013///catalytic step 2 spliceosome+++GO:0005840///ribosome+++GO:0005776///autophagosome	GO:0019899///enzyme binding+++GO:0005080///protein kinase C binding+++GO:0043022///ribosome binding+++GO:0016301///kinase activity	GO:0030838///positive regulation of actin filament polymerization+++GO:0075522///IRES-dependent viral translational initiation+++GO:0007626///locomotory behavior+++GO:0000398///mRNA splicing, via spliceosome+++GO:0048477///oogenesis+++GO:0045725///positive regulation of glycogen biosynthetic process+++GO:0035220///wing disc development+++GO:0046716///muscle cell cellular homeostasis+++GO:0016310/…
NM_080366.3	eEF2	35422	NT_033779.5	21678150	21682116	-	4196.96	3620.42	3282.69	2884	160077	139130	0.186807	7.91484e-279	2.469e-277	GO:0005829///cytosol	GO:0003924///GTPase activity+++GO:0005525///GTP binding+++GO:0003746///translation elongation factor activity	GO:0006414///translational elongation
NM_057282.4	RpLP1	33214	NT_033779.5	419952	420697	+	4147.39	5768.52	3243.92	4595.16	31079	43424.1	-0.502377	0	0	GO:0005840///ribosome+++GO:0022625///cytosolic large ribosomal subunit+++GO:0022626///cytosolic ribosome	GO:0003735///structural constituent of ribosome+++GO:0043021///ribonucleoprotein complex binding+++GO:0030295///protein kinase activator activity+++GO:0005515///protein binding	GO:0006414///translational elongation+++GO:0002181///cytoplasmic translation+++GO:0032147///activation of protein kinase activity
NM_142665.3	RpS30	42470	NT_033777.3	20850597	20851427	+	4109.58	5298.64	3214.35	4220.86	25924.8	33554.3	-0.39301	1.03996e-231	2.7158e-230	GO:0022627///cytosolic small ribosomal subunit+++GO:0005840///ribosome	GO:0003735///structural constituent of ribosome	GO:0006412///translation+++GO:0002181///cytoplasmic translation
NM_078807.3	RpL7	34352	NT_033779.5	10201100	10202145	+	4109.16	4295.52	3214.02	3421.78	47847.3	50312.1	-0.0903681	6.85748e-21	2.51396e-20	GO:0022625///cytosolic large ribosomal subunit+++GO:0005840///ribosome+++GO:0022626///cytosolic ribosome	GO:0003735///structural constituent of ribosome+++GO:0003723///RNA binding	GO:0002181///cytoplasmic translation+++GO:0000463///maturation of LSU-rRNA from tricistronic rRNA transcript (SSU-rRNA, 5.8S rRNA, LSU-rRNA)+++GO:0035073///pupariation
NM_001300667.1	RpS8	43532	NT_033777.3	29861897	29863583	+	4102.56	7339.93	3208.86	5846.94	37981.5	68311.4	-0.865621	0	0	GO:0022627///cytosolic small ribosomal subunit+++GO:0005840///ribosome+++GO:0022626///cytosolic ribosome	GO:0003735///structural constituent of ribosome	GO:0000462///maturation of SSU-rRNA from tricistronic rRNA transcript (SSU-rRNA, 5.8S rRNA, LSU-rRNA)+++GO:0006412///translation+++GO:0035167///larval lymph gland hemopoiesis+++GO:0002181///cytoplasmic translation
NM_166890.3	sta	31106	NC_004354.4	1481797	1483023	-	3931.76	8039.89	3075.26	6404.53	53554.6	110195	-1.05838	0	0	GO:0005737///cytoplasm+++GO:0005840///ribosome+++GO:0005634///nucleus+++GO:0015935///small ribosomal subunit+++GO:0022626///cytosolic ribosome+++GO:0022627///cytosolic small ribosomal subunit	GO:0003735///structural constituent of ribosome+++GO:0043022///ribosome binding	GO:0000461///endonucleolytic cleavage to generate mature 3'-end of SSU-rRNA from (SSU-rRNA, 5.8S rRNA, LSU-rRNA)+++GO:0002181///cytoplasmic translation+++GO:0000447///endonucleolytic cleavage in ITS1 to separate SSU-rRNA from 5.8S rRNA and LSU-rRNA from tricistronic rRNA transcript (SSU-rRNA, 5.8S rRNA, LSU-rRNA)+++GO:0006407///rRNA export from nucleus+++GO:0000028///ribosomal small subunit assem…
NM_078658.3	RpS5a	32700	NC_004354.4	17143588	17148264	-	3865.18	6216.67	3023.19	4952.16	43314.6	70070.1	-0.711986	0	0	GO:0005840///ribosome+++GO:0005730///nucleolus+++GO:0000228///nuclear chromosome+++GO:0022627///cytosolic small ribosomal subunit+++GO:0005737///cytoplasm+++GO:0015935///small ribosomal subunit+++GO:0022626///cytosolic ribosome	GO:0003735///structural constituent of ribosome+++GO:0003729///mRNA binding+++GO:0019843///rRNA binding+++GO:0003723///RNA binding	GO:0006412///translation+++GO:0000028///ribosomal small subunit assembly+++GO:0002181///cytoplasmic translation
NM_001300321.1	RpL34b	41120	NT_033777.3	9400369	9401226	-	3847.79	4942.54	3009.59	3937.19	29974.3	38683.3	-0.387599	1.92712e-261	5.6428e-260	GO:0005840///ribosome+++GO:0022626///cytosolic ribosome+++GO:0022625///cytosolic large ribosomal subunit	GO:0003735///structural constituent of ribosome	GO:0006412///translation+++GO:0002181///cytoplasmic translation+++GO:0042254///ribosome biogenesis
NM_137841.4	RpS16	37580	NT_033778.4	22606127	22607995	+	3822.55	3832.81	2989.85	3053.2	27134.4	27325.5	-0.030249	0.0521878	0.0728019	GO:0005840///ribosome+++GO:0022626///cytosolic ribosome+++GO:0022627///cytosolic small ribosomal subunit	GO:0003735///structural constituent of ribosome+++GO:0003723///RNA binding	GO:0006412///translation+++GO:0000462///maturation of SSU-rRNA from tricistronic rRNA transcript (SSU-rRNA, 5.8S rRNA, LSU-rRNA)+++GO:0002181///cytoplasmic translation
NM_132015.3	RpL35	31483	NC_004354.4	5672480	5673543	+	3700.08	5890.83	2894.06	4692.6	22819.5	36466.5	-0.697293	0	0	GO:0022625///cytosolic large ribosomal subunit+++GO:0022626///cytosolic ribosome+++GO:0005840///ribosome	GO:0003735///structural constituent of ribosome+++GO:0003729///mRNA binding	GO:0006412///translation+++GO:0002181///cytoplasmic translation+++GO:0000463///maturation of LSU-rRNA from tricistronic rRNA transcript (SSU-rRNA, 5.8S rRNA, LSU-rRNA)
NM_001169773.2	HmgD	37481	NT_033778.4	21713356	21716367	+	3625.2	698.26	2835.48	556.23	45897.8	8894.33	2.34984	0	0	GO:0005694///chromosome+++GO:0000790///nuclear chromatin+++GO:0005634///nucleus	GO:0003677///DNA binding+++GO:0003680///AT DNA binding+++GO:0008301///DNA binding, bending+++GO:0008134///transcription factor binding	GO:0006325///chromatin organization+++GO:0006357///regulation of transcription by RNA polymerase II+++GO:0006338///chromatin remodeling
NM_079251.4	RpL14	38983	NT_037436.4	8601006	8602392	+	3591.67	4101.4	2809.26	3267.15	27827	31925	-0.217843	5.05384e-72	4.43312e-71	GO:0022626///cytosolic ribosome+++GO:0022625///cytosolic large ribosomal subunit+++GO:0005840///ribosome	GO:0003723///RNA binding+++GO:0003735///structural constituent of ribosome	GO:0042273///ribosomal large subunit biogenesis+++GO:0043524///negative regulation of neuron apoptotic process+++GO:0002181///cytoplasmic translation+++GO:0006412///translation
NM_143619.3	RpL6	43723	NT_033777.3	31594792	31596204	-	3555.53	4046.34	2780.99	3223.29	45015.7	51541.6	-0.212935	3.7352e-112	4.88959e-111	GO:0005840///ribosome+++GO:0022626///cytosolic ribosome+++GO:0022625///cytosolic large ribosomal subunit	GO:0003723///RNA binding+++GO:0003735///structural constituent of ribosome	GO:0002181///cytoplasmic translation+++GO:0000027///ribosomal large subunit assembly+++GO:0006412///translation
NM_167668.2	RpS10b	32953	NC_004354.4	19598031	19599075	+	3458.88	4153.29	2705.4	3308.48	32852.4	39658.9	-0.290327	9.20272e-156	1.6483e-154	GO:0005840///ribosome+++GO:0005634///nucleus+++GO:0005737///cytoplasm+++GO:0022626///cytosolic ribosome+++GO:0022627///cytosolic small ribosomal subunit	GO:0005515///protein binding+++GO:0003735///structural constituent of ribosome	GO:0002181///cytoplasmic translation
NM_057668.6	chic	33834	NT_033779.5	5973203	5981018	-	3438.37	3278.07	2689.36	2611.29	45377.5	43529.2	0.0425002	1.90724e-06	3.96235e-06	GO:0005938///cell cortex+++GO:0048471///perinuclear region of cytoplasm+++GO:0005737///cytoplasm+++GO:0015629///actin cytoskeleton+++GO:0043005///neuron projection	GO:0003779///actin binding+++GO:0003785///actin monomer binding	GO:0007420///brain development+++GO:0007391///dorsal closure+++GO:0000902///cell morphogenesis+++GO:0035193///larval central nervous system remodeling+++GO:0030717///oocyte karyosome formation+++GO:0007300///ovarian nurse cell to oocyte transport+++GO:0048842///positive regulation of axon extension involved in axon guidance+++GO:0007015///actin filament organization+++GO:0051491///positive regula…
NM_057855.6	RpL29	37430	NT_033778.4	21293768	21294404	+	3433.36	3429.27	2685.44	2731.73	12566.4	12557.6	-0.0246564	0.480148	0.554616	GO:0022625///cytosolic large ribosomal subunit+++GO:0005840///ribosome	GO:0003735///structural constituent of ribosome+++GO:0003682///chromatin binding	GO:0006412///translation+++GO:0002181///cytoplasmic translation
NM_057706.5	RpL11	37235	NT_033778.4	19442342	19443518	+	3388.54	3288.83	2650.38	2619.86	30605.8	29859.5	0.0167095	0.0642522	0.0876481	GO:0022626///cytosolic ribosome+++GO:0005730///nucleolus+++GO:0022625///cytosolic large ribosomal subunit+++GO:0005737///cytoplasm	GO:0003735///structural constituent of ribosome+++GO:0019843///rRNA binding+++GO:0003723///RNA binding	GO:0000027///ribosomal large subunit assembly+++GO:0002181///cytoplasmic translation
NM_080080.3	RpL12	45329	NT_033778.4	24060378	24061413	+	3355.23	4503.01	2624.33	3587.07	27368.5	36909.5	-0.450857	0	0	GO:0005840///ribosome+++GO:0022625///cytosolic large ribosomal subunit+++GO:0022626///cytosolic ribosome	GO:0003735///structural constituent of ribosome+++GO:0019843///rRNA binding	GO:0006412///translation+++GO:0002181///cytoplasmic translation+++GO:0000027///ribosomal large subunit assembly
NM_079487.4	RpLP0	40451	NT_037436.4	22076092	22077487	+	3179.53	3104.97	2486.9	2473.4	51211.4	50338.4	0.00785292	0.22786	0.284874	GO:0022626///cytosolic ribosome+++GO:0005840///ribosome+++GO:0022625///cytosolic large ribosomal subunit+++GO:0016363///nuclear matrix+++GO:0005654///nucleoplasm+++GO:0005634///nucleus+++GO:0005737///cytoplasm+++GO:0005829///cytosol	GO:0003906///DNA-(apurinic or apyrimidinic site) endonuclease activity+++GO:0070180///large ribosomal subunit rRNA binding+++GO:0052720///class II DNA-(apurinic or apyrimidinic site) endonuclease activity+++GO:0000287///magnesium ion binding+++GO:0004519///endonuclease activity+++GO:0140078///class I DNA-(apurinic or apyrimidinic site) endonuclease activity+++GO:0016829///lyase activity+++GO:0003…	GO:0006974///cellular response to DNA damage stimulus+++GO:0006284///base-excision repair+++GO:0006281///DNA repair+++GO:0090305///nucleic acid phosphodiester bond hydrolysis+++GO:0002181///cytoplasmic translation+++GO:0000027///ribosomal large subunit assembly+++GO:0042254///ribosome biogenesis
NM_057424.4	alphaTub84B	40848	NT_033777.3	7086599	7088839	+	3173.09	2133.16	2481.87	1699.26	75353.4	51017.8	0.546521	0	0	GO:0048471///perinuclear region of cytoplasm+++GO:0005813///centrosome+++GO:0016020///membrane+++GO:0000235///astral microtubule+++GO:0005634///nucleus+++GO:0005874///microtubule+++GO:0005856///cytoskeleton+++GO:0005819///spindle+++GO:0005829///cytosol+++GO:0005737///cytoplasm+++GO:0005886///plasma membrane	GO:0005200///structural constituent of cytoskeleton+++GO:0005525///GTP binding+++GO:0019904///protein domain specific binding+++GO:0005515///protein binding+++GO:0004674///protein serine/threonine kinase activity+++GO:0003924///GTPase activity+++GO:0000166///nucleotide binding	GO:0048262///determination of dorsal/ventral asymmetry+++GO:0000226///microtubule cytoskeleton organization+++GO:0035172///hemocyte proliferation+++GO:0045087///innate immune response+++GO:0009950///dorsal/ventral axis specification+++GO:0006468///protein phosphorylation+++GO:0007017///microtubule-based process+++GO:0007165///signal transduction+++GO:0000278///mitotic cell cycle+++GO:0009620///re…
NM_079068.5	FK506-bp2	37214	NT_033778.4	19290109	19290962	+	3150.31	1492.39	2464.05	1188.83	25030	11914	1.05149	0	0	GO:0005737///cytoplasm+++GO:0005886///plasma membrane	GO:0016853///isomerase activity+++GO:0003755///peptidyl-prolyl cis-trans isomerase activity	GO:0061077///chaperone-mediated protein folding+++GO:0000413///protein peptidyl-prolyl isomerization
NM_141791.3	Tctp	41341	NT_033777.3	11210247	11211282	+	3141.81	2148.93	2457.4	1711.82	42839.1	29483.9	0.521602	0	0	GO:0005881///cytoplasmic microtubule+++GO:0005700///polytene chromosome+++GO:0005886///plasma membrane+++GO:0005737///cytoplasm+++GO:0005634///nucleus	GO:0005515///protein binding+++GO:0005509///calcium ion binding+++GO:0005088///Ras guanyl-nucleotide exchange factor activity+++GO:0005085///guanyl-nucleotide exchange factor activity	GO:0040018///positive regulation of multicellular organism growth+++GO:2000736///regulation of stem cell differentiation+++GO:0007095///mitotic G2 DNA damage checkpoint+++GO:0045793///positive regulation of cell size+++GO:0031573///intra-S DNA damage checkpoint+++GO:0006302///double-strand break repair+++GO:0033129///positive regulation of histone phosphorylation+++GO:0071480///cellular response …
NM_079632.6	Hsc70-4	41840	NT_033777.3	15242687	15246614	+	2983.87	2117.17	2333.87	1686.53	96822.7	69209.5	0.468666	0	0	GO:0005726///perichromatin fibrils+++GO:0048471///perinuclear region of cytoplasm+++GO:0098793///presynapse+++GO:0005739///mitochondrion+++GO:0071011///precatalytic spliceosome+++GO:0005829///cytosol+++GO:0005743///mitochondrial inner membrane+++GO:0005634///nucleus+++GO:0005886///plasma membrane+++GO:0005737///cytoplasm+++GO:0030018///Z disc+++GO:0071013///catalytic step 2 spliceosome	GO:0005515///protein binding+++GO:0051082///unfolded protein binding+++GO:0031072///heat shock protein binding+++GO:0000166///nucleotide binding+++GO:0016887///ATPase activity+++GO:0051787///misfolded protein binding+++GO:0051087///chaperone binding+++GO:0042623///ATPase activity, coupled+++GO:0005524///ATP binding+++GO:0044183///protein binding involved in protein folding	GO:0035967///cellular response to topologically incorrect protein+++GO:0007269///neurotransmitter secretion+++GO:0006457///protein folding+++GO:0042026///protein refolding+++GO:0007413///axonal fasciculation+++GO:0007411///axon guidance+++GO:0061077///chaperone-mediated protein folding+++GO:0051085///chaperone cofactor-dependent protein refolding+++GO:0034620///cellular response to unfolded prote…
NM_206219.2	RpL19	37995	NT_033778.4	24968445	24969509	-	2963.15	4619.21	2317.65	3679.64	28645.9	44896.9	-0.666902	0	0	GO:0022626///cytosolic ribosome+++GO:0005840///ribosome+++GO:0022625///cytosolic large ribosomal subunit	GO:0003735///structural constituent of ribosome+++GO:0003723///RNA binding	GO:0002181///cytoplasmic translation+++GO:0006412///translation
NM_079592.3	RpL3	41347	NT_033777.3	11221894	11224944	+	2941	2754.84	2300.33	2194.49	54430.7	51331.2	0.0679551	1.65399e-15	5.18633e-15	GO:0005737///cytoplasm+++GO:0022625///cytosolic large ribosomal subunit+++GO:0005840///ribosome	GO:0003735///structural constituent of ribosome	GO:0006412///translation+++GO:0002181///cytoplasmic translation+++GO:0000027///ribosomal large subunit assembly
NM_001260372.1	RpS27	43039	NT_033777.3	25245955	25247472	-	2938.84	2993.85	2298.64	2384.89	25589.8	26201.3	-0.0531422	0.000154026	0.000280328	GO:0005654///nucleoplasm+++GO:0005840///ribosome+++GO:0014069///postsynaptic density+++GO:0005829///cytosol+++GO:0005634///nucleus+++GO:0022627///cytosolic small ribosomal subunit	GO:0008270///zinc ion binding+++GO:0003677///DNA binding+++GO:0003723///RNA binding+++GO:0003735///structural constituent of ribosome	GO:0006413///translational initiation+++GO:0008283///cell proliferation+++GO:0000028///ribosomal small subunit assembly+++GO:0006364///rRNA processing+++GO:0000184///nuclear-transcribed mRNA catabolic process, nonsense-mediated decay+++GO:0006614///SRP-dependent cotranslational protein targeting to membrane+++GO:0006412///translation
NM_143697.5	RpL10	43864	NT_037436.4	23093636	23095471	-	2936.81	1803.96	2297.06	1437.03	29345	18124.5	0.676698	0	0	GO:0043025///neuronal cell body+++GO:0005737///cytoplasm+++GO:0022626///cytosolic ribosome+++GO:0022625///cytosolic large ribosomal subunit+++GO:0005840///ribosome	GO:0016740///transferase activity+++GO:0003735///structural constituent of ribosome	GO:0008299///isoprenoid biosynthetic process+++GO:0048477///oogenesis+++GO:0035050///embryonic heart tube development+++GO:0006412///translation+++GO:0008354///germ cell migration+++GO:0002181///cytoplasmic translation+++GO:0000027///ribosomal large subunit assembly
NM_141282.3	RpL35A	40654	NT_033777.3	5465630	5467101	-	2887.9	3191.98	2258.8	2542.71	22456	24937	-0.17081	1.46231e-35	7.42773e-35	GO:0005840///ribosome+++GO:0022625///cytosolic large ribosomal subunit+++GO:0022626///cytosolic ribosome	GO:0003735///structural constituent of ribosome	GO:0042273///ribosomal large subunit biogenesis+++GO:0006412///translation+++GO:0002181///cytoplasmic translation
NM_139834.3	RpL18	38794	NT_037436.4	7240203	7241351	-	2802.91	2577.9	2192.32	2053.54	25870.2	23918.6	0.0943453	1.64819e-14	4.9839e-14	GO:0022625///cytosolic large ribosomal subunit+++GO:0005737///cytoplasm+++GO:0005840///ribosome+++GO:0022626///cytosolic ribosome	GO:0003735///structural constituent of ribosome	GO:0002181///cytoplasmic translation+++GO:0006412///translation
NM_135335.4	RpL36A	34098	NT_033779.5	8041880	8042859	-	2778.24	4083.93	2173.03	3253.23	15175.1	22376.9	-0.582165	0	0	GO:0022625///cytosolic large ribosomal subunit+++GO:0005840///ribosome	GO:0003735///structural constituent of ribosome	GO:0002181///cytoplasmic translation+++GO:0006412///translation
NM_143743.3	eEF1gamma	44791	NT_033777.3	29220264	29222109	+	2750.18	2440.73	2151.08	1944.27	61814.2	55245.6	0.145833	5.11156e-69	4.34091e-68	GO:0005634///nucleus+++GO:0005737///cytoplasm+++GO:0005853///eukaryotic translation elongation factor 1 complex	GO:0004364///glutathione transferase activity+++GO:0016740///transferase activity+++GO:0003746///translation elongation factor activity	GO:0006412///translation+++GO:0006414///translational elongation
NM_167088.2	RpL17	31613	NC_004354.4	6741537	6744238	-	2722.04	3436.79	2129.07	2737.73	30119.8	38247.9	-0.362757	5.35184e-230	1.38877e-228	GO:0005575///cellular_component+++GO:0015934///large ribosomal subunit+++GO:0005840///ribosome+++GO:0022625///cytosolic large ribosomal subunit	GO:0003735///structural constituent of ribosome	GO:0002181///cytoplasmic translation+++GO:0006412///translation
NM_165954.3	bic	45827	NT_033778.4	12870249	12871240	+	2551.83	932.19	1995.94	742.58	33209	12205.9	1.42645	0	0	GO:0005854///nascent polypeptide-associated complex		GO:0007317///regulation of pole plasm oskar mRNA localization+++GO:0060811///intracellular mRNA localization involved in anterior/posterior axis specification+++GO:0070201///regulation of establishment of protein localization
NM_001299434.1	Nacalpha	36409	NT_033778.4	12759693	12760524	-	2417.22	1662.69	1890.65	1324.49	25996	17983.3	0.513445	1e-304	3.43819e-303	GO:0005854///nascent polypeptide-associated complex	GO:0005515///protein binding	GO:0007275///multicellular organism development+++GO:0015031///protein transport
NM_080042.4	RpL37A	44783	NT_033779.5	5071000	5071904	+	2249.13	3539.75	1759.17	2819.75	13998	22113.8	-0.680672	0	0	GO:0005840///ribosome+++GO:0022625///cytosolic large ribosomal subunit	GO:0019843///rRNA binding+++GO:0046872///metal ion binding+++GO:0003723///RNA binding+++GO:0003735///structural constituent of ribosome	GO:0006412///translation+++GO:0002181///cytoplasmic translation
NM_079071.3	betaTub56D	37238	NT_033778.4	19447319	19451600	-	2217.65	1586.73	1734.56	1263.98	47777.5	34424	0.456596	0	0	GO:0005856///cytoskeleton+++GO:0005874///microtubule+++GO:0005737///cytoplasm	GO:0000166///nucleotide binding+++GO:0005525///GTP binding+++GO:0005200///structural constituent of cytoskeleton+++GO:0003924///GTPase activity	GO:0016203///muscle attachment+++GO:0007017///microtubule-based process+++GO:0007010///cytoskeleton organization
NM_001300695.1	awd	43739	NT_033777.3	31745172	31745928	-	2184.37	2227.28	1708.52	1774.24	15659.9	16037.5	-0.054454	0.00288234	0.00468172	GO:0005880///nuclear microtubule+++GO:0005874///microtubule+++GO:0005737///cytoplasm+++GO:0005856///cytoskeleton+++GO:0005886///plasma membrane	GO:0000166///nucleotide binding+++GO:0005524///ATP binding+++GO:0016740///transferase activity+++GO:0004550///nucleoside diphosphate kinase activity+++GO:0008017///microtubule binding+++GO:0046872///metal ion binding+++GO:0016301///kinase activity+++GO:0000287///magnesium ion binding+++GO:0005525///GTP binding	GO:0016310///phosphorylation+++GO:0006241///CTP biosynthetic process+++GO:0018105///peptidyl-serine phosphorylation+++GO:0006165///nucleoside diphosphate phosphorylation+++GO:0000278///mitotic cell cycle+++GO:0006228///UTP biosynthetic process+++GO:0007424///open tracheal system development+++GO:0006183///GTP biosynthetic process+++GO:0006468///protein phosphorylation+++GO:0046777///protein autop…
NM_079280.4	RpS9	39108	NT_037436.4	9509890	9511531	-	2181.99	2127.45	1706.66	1694.71	20447.2	20042	0.0101373	0.29634	0.355068	GO:0005730///nucleolus+++GO:0022627///cytosolic small ribosomal subunit+++GO:0005634///nucleus+++GO:0005737///cytoplasm+++GO:0015935///small ribosomal subunit+++GO:0005703///polytene chromosome puff+++GO:0005829///cytosol+++GO:0022625///cytosolic large ribosomal subunit+++GO:0005840///ribosome+++GO:0000228///nuclear chromosome+++GO:0022626///cytosolic ribosome	GO:0003723///RNA binding+++GO:0005515///protein binding+++GO:0003735///structural constituent of ribosome+++GO:0019843///rRNA binding	GO:0002181///cytoplasmic translation+++GO:0000027///ribosomal large subunit assembly+++GO:0045903///positive regulation of translational fidelity+++GO:0006412///translation
NM_057505.5	bic	45827	NT_033778.4	12870249	12871794	+	2154.93	818.69	1685.5	652.17	42713	16339.1	1.36986	0	0	GO:0005854///nascent polypeptide-associated complex		GO:0007317///regulation of pole plasm oskar mRNA localization+++GO:0070201///regulation of establishment of protein localization+++GO:0060811///intracellular mRNA localization involved in anterior/posterior axis specification
NM_078554.3	sesB	32007	NC_004354.4	10780993	10786907	-	2054.21	544.78	1606.72	433.96	45358.9	12113.6	1.88848	0	0	GO:0005730///nucleolus+++GO:0005743///mitochondrial inner membrane+++GO:0005739///mitochondrion+++GO:0016020///membrane+++GO:0005854///nascent polypeptide-associated complex+++GO:0000775///chromosome, centromeric region+++GO:0045202///synapse+++GO:0016021///integral component of membrane+++GO:0005701///polytene chromosome chromocenter+++GO:0000792///heterochromatin+++GO:0005700///polytene chromos…	GO:0005515///protein binding+++GO:0022857///transmembrane transporter activity+++GO:0003677///DNA binding+++GO:0005471///ATP:ADP antiporter activity	GO:0001508///action potential+++GO:0034599///cellular response to oxidative stress+++GO:0070050///neuron cellular homeostasis+++GO:0040011///locomotion+++GO:0046716///muscle cell cellular homeostasis+++GO:0051560///mitochondrial calcium ion homeostasis+++GO:0010528///regulation of transposition+++GO:0006839///mitochondrial transport+++GO:0055085///transmembrane transport+++GO:0000723///telomere m…
NM_167043.3	RpL35	31483	NC_004354.4	5672734	5673543	+	2000.93	2596.25	1565.04	2068.15	15135.4	19728.7	-0.402141	8.79866e-144	1.43791e-142	GO:0005840///ribosome+++GO:0022625///cytosolic large ribosomal subunit+++GO:0022626///cytosolic ribosome	GO:0003735///structural constituent of ribosome+++GO:0003729///mRNA binding	GO:0006412///translation+++GO:0000463///maturation of LSU-rRNA from tricistronic rRNA transcript (SSU-rRNA, 5.8S rRNA, LSU-rRNA)+++GO:0002181///cytoplasmic translation
NM_057247.5	eIF4A	33835	NT_033779.5	5981764	5985559	+	1900	2988.46	1486.11	2380.59	39780.1	63004.2	-0.679778	0	0	GO:0005829///cytosol+++GO:0043186///P granule+++GO:0005634///nucleus+++GO:0016281///eukaryotic translation initiation factor 4F complex+++GO:0005730///nucleolus	GO:0005524///ATP binding+++GO:0003724///RNA helicase activity+++GO:0004004///ATP-dependent RNA helicase activity+++GO:0003743///translation initiation factor activity	GO:0007279///pole cell formation+++GO:0048477///oogenesis+++GO:0030718///germ-line stem cell population maintenance+++GO:0006413///translational initiation+++GO:0002168///instar larval development+++GO:0048132///female germ-line stem cell asymmetric division+++GO:0010501///RNA secondary structure unwinding+++GO:0000381///regulation of alternative mRNA splicing, via spliceosome+++GO:0000278///mito…
NM_164506.4	RpS21	33487	NT_033779.5	2856111	2856705	+	1881.66	261.56	1471.75	208.35	8527.57	1187.79	2.82045	0	0	GO:0022627///cytosolic small ribosomal subunit+++GO:0005791///rough endoplasmic reticulum+++GO:0005840///ribosome+++GO:0005829///cytosol+++GO:0022626///cytosolic ribosome+++GO:0005737///cytoplasm+++GO:0005783///endoplasmic reticulum	GO:0003735///structural constituent of ribosome+++GO:0043022///ribosome binding	GO:0000447///endonucleolytic cleavage in ITS1 to separate SSU-rRNA from 5.8S rRNA and LSU-rRNA from tricistronic rRNA transcript (SSU-rRNA, 5.8S rRNA, LSU-rRNA)+++GO:0002181///cytoplasmic translation+++GO:0048542///lymph gland development+++GO:0006364///rRNA processing+++GO:0006417///regulation of translation+++GO:0000461///endonucleolytic cleavage to generate mature 3'-end of SSU-rRNA from (SSU-…
NM_057786.5	RpL22	31022	NC_004354.4	762560	765130	-	1851.85	1502.5	1448.44	1196.88	26924	21984	0.275221	1.31761e-100	1.54368e-99	GO:0005840///ribosome+++GO:0022625///cytosolic large ribosomal subunit+++GO:0022626///cytosolic ribosome	GO:0003735///structural constituent of ribosome	GO:0002181///cytoplasmic translation+++GO:0006412///translation
NM_079879.4	RpS3A	43768	NC_004353.4	66197	67207	-	1813.44	2266.54	1418.4	1805.52	21500	27031.4	-0.34815	2.80832e-151	4.83993e-150	GO:0005840///ribosome+++GO:0005737///cytoplasm+++GO:0022627///cytosolic small ribosomal subunit+++GO:0005829///cytosol	GO:0003735///structural constituent of ribosome	GO:0007275///multicellular organism development+++GO:0030154///cell differentiation+++GO:0002181///cytoplasmic translation+++GO:0006412///translation+++GO:0048477///oogenesis
NM_057966.5	RpL39	37849	NT_033778.4	24061853	24062431	-	1775.64	2375.7	1388.83	1892.47	5480	7324	-0.4464	7.79096e-64	6.23702e-63	GO:0005840///ribosome+++GO:0022625///cytosolic large ribosomal subunit	GO:0003735///structural constituent of ribosome	GO:0002181///cytoplasmic translation+++GO:0006412///translation
NM_001260455.2	ATPsynC	43693	NT_033777.3	31216770	31219051	-	1759.74	1039.22	1376.4	827.84	16192.3	9612.67	0.733476	0	0	GO:0016021///integral component of membrane+++GO:0045263///proton-transporting ATP synthase complex, coupling factor F(o)+++GO:0000276///mitochondrial proton-transporting ATP synthase complex, coupling factor F(o)+++GO:0016020///membrane+++GO:0033177///proton-transporting two-sector ATPase complex, proton-transporting domain	GO:0008289///lipid binding+++GO:0005515///protein binding+++GO:0016787///hydrolase activity+++GO:0046933///proton-transporting ATP synthase activity, rotational mechanism+++GO:0015078///proton transmembrane transporter activity	GO:1902600///proton transmembrane transport+++GO:0006811///ion transport+++GO:0015991///ATP hydrolysis coupled proton transport+++GO:0015986///ATP synthesis coupled proton transport
NM_166264.4	pAbp	37070	NT_033778.4	18141375	18147191	+	1717.21	1104.98	1343.13	880.22	92155	59759.2	0.609663	0	0	GO:0071011///precatalytic spliceosome+++GO:0005634///nucleus+++GO:0005737///cytoplasm+++GO:0010494///cytoplasmic stress granule+++GO:0005829///cytosol+++GO:0071013///catalytic step 2 spliceosome+++GO:1990904///ribonucleoprotein complex	GO:0008143///poly(A) binding+++GO:0003723///RNA binding+++GO:0005515///protein binding+++GO:0003730///mRNA 3'-UTR binding+++GO:0003729///mRNA binding+++GO:0003676///nucleic acid binding+++GO:0008266///poly(U) RNA binding	GO:0045727///positive regulation of translation+++GO:0007112///male meiosis cytokinesis+++GO:0009953///dorsal/ventral pattern formation+++GO:0048599///oocyte development+++GO:0007283///spermatogenesis+++GO:0000398///mRNA splicing, via spliceosome+++GO:0045314///regulation of compound eye photoreceptor development+++GO:0007289///spermatid nucleus differentiation+++GO:1901215///negative regulation …
NM_080145.5	RpS14a	47218	NC_004354.4	7933742	7934677	+	1705.25	2555.42	1333.78	2035.63	13789.4	20764	-0.609955	0	0	GO:0005840///ribosome+++GO:0022627///cytosolic small ribosomal subunit+++GO:0022626///cytosolic ribosome	GO:0003735///structural constituent of ribosome+++GO:0070181///small ribosomal subunit rRNA binding+++GO:0048027///mRNA 5'-UTR binding	GO:0000462///maturation of SSU-rRNA from tricistronic rRNA transcript (SSU-rRNA, 5.8S rRNA, LSU-rRNA)+++GO:0000028///ribosomal small subunit assembly+++GO:0002181///cytoplasmic translation+++GO:0006412///translation
NM_079569.5	Calr	41166	NT_033777.3	9628938	9630851	-	1690.38	1283.27	1322.14	1022.25	32454.5	24806.8	0.371127	4.27302e-209	1.0093e-207	GO:0045169///fusome+++GO:0005615///extracellular space+++GO:0005783///endoplasmic reticulum+++GO:0005788///endoplasmic reticulum lumen+++GO:0005634///nucleus+++GO:0012505///endomembrane system+++GO:0030176///integral component of endoplasmic reticulum membrane	GO:0003700///DNA-binding transcription factor activity+++GO:0051082///unfolded protein binding+++GO:0000980///RNA polymerase II distal enhancer sequence-specific DNA binding+++GO:0003713///transcription coactivator activity+++GO:0001102///RNA polymerase II activating transcription factor binding+++GO:0046872///metal ion binding+++GO:0000981///DNA-binding transcription factor activity, RNA polymer…	GO:0036499///PERK-mediated unfolded protein response+++GO:0007552///metamorphosis+++GO:0045944///positive regulation of transcription by RNA polymerase II+++GO:0006641///triglyceride metabolic process+++GO:0006355///regulation of transcription, DNA-templated+++GO:0035074///pupation+++GO:0030431///sleep+++GO:0042594///response to starvation+++GO:0006357///regulation of transcription by RNA polymer…
NM_078986.3	Cam	36329	NT_033778.4	12259398	12274625	+	1657.03	1269.13	1296.06	1010.98	33171.7	25581.7	0.358378	3.01184e-200	6.80099e-199		GO:0005509///calcium ion binding
NM_139603.3	Chd64	38490	NT_037436.4	4114289	4122388	-	1654.32	717.34	1293.95	571.43	31739	13856.5	1.17913	0	0	GO:0005865///striated muscle thin filament	GO:0070594///juvenile hormone response element binding+++GO:0003779///actin binding+++GO:0005515///protein binding	GO:0006939///smooth muscle contraction+++GO:0035626///juvenile hormone mediated signaling pathway
NM_001032009.2	fabp	3772232	NT_033777.3	11564058	11567054	-	1626.67	557.03	1272.32	443.73	14990.8	5160.4	1.51971	0	0	GO:0005829///cytosol+++GO:0005654///nucleoplasm	GO:0008289///lipid binding	GO:0007616///long-term memory
NM_140257.2	RpL10Ab	39338	NT_037436.4	11822851	11824211	+	1618.93	1779.57	1266.26	1417.59	15536.6	17170.1	-0.162867	3.8753e-23	1.50368e-22	GO:0022625///cytosolic large ribosomal subunit+++GO:0015934///large ribosomal subunit+++GO:0005840///ribosome	GO:0003723///RNA binding+++GO:0003735///structural constituent of ribosome	GO:0006412///translation+++GO:0002181///cytoplasmic translation+++GO:0000470///maturation of LSU-rRNA
NM_141434.2	CG1943	40844	NT_033777.3	7074859	7077791	+	1614.9	628.04	1263.11	500.29	21586.2	8447.01	1.33614	0	0			GO:0048190///wing disc dorsal/ventral pattern formation
NM_057828.4	Cyt-c-p	34996	NT_033779.5	16719932	16722644	+	1561.9	872.58	1221.65	695.09	13467.9	7562	0.813559	0	0	GO:0005739///mitochondrion+++GO:0070469///respiratory chain+++GO:0005743///mitochondrial inner membrane+++GO:0005829///cytosol+++GO:0005758///mitochondrial intermembrane space	GO:0009055///electron transfer activity+++GO:0046872///metal ion binding+++GO:0020037///heme binding	GO:0055114///oxidation-reduction process+++GO:0022900///electron transport chain+++GO:0006119///oxidative phosphorylation
NM_169404.4	Jupiter	41392	NT_033777.3	11590386	11619906	-	1539.82	711.35	1204.38	566.66	31456	14632.3	1.08774	0	0	GO:0005737///cytoplasm+++GO:0005829///cytosol+++GO:0005634///nucleus+++GO:0005874///microtubule+++GO:0005856///cytoskeleton+++GO:0005875///microtubule associated complex+++GO:0005819///spindle	GO:0008017///microtubule binding+++GO:0005200///structural constituent of cytoskeleton	GO:0007010///cytoskeleton organization+++GO:0031116///positive regulation of microtubule polymerization
NM_001169267.2	RpS15Aa	44150	NC_004354.4	13335773	13337638	-	1530.8	11702.1	1197.33	9321.84	13048.5	100248	-2.96079	0	0	GO:0005840///ribosome+++GO:0022627///cytosolic small ribosomal subunit+++GO:0022626///cytosolic ribosome	GO:0003735///structural constituent of ribosome	GO:0006412///translation+++GO:0002181///cytoplasmic translation
NM_166889.2	sta	31106	NC_004354.4	1481797	1483413	-	1518.01	3360.97	1187.33	2677.32	21705.9	48362.7	-1.17307	0	0	GO:0005634///nucleus+++GO:0005840///ribosome+++GO:0022626///cytosolic ribosome+++GO:0022627///cytosolic small ribosomal subunit+++GO:0015935///small ribosomal subunit+++GO:0005737///cytoplasm	GO:0043022///ribosome binding+++GO:0003735///structural constituent of ribosome	GO:0006407///rRNA export from nucleus+++GO:0002181///cytoplasmic translation+++GO:0007275///multicellular organism development+++GO:0006412///translation+++GO:0000028///ribosomal small subunit assembly+++GO:0000447///endonucleolytic cleavage in ITS1 to separate SSU-rRNA from 5.8S rRNA and LSU-rRNA from tricistronic rRNA transcript (SSU-rRNA, 5.8S rRNA, LSU-rRNA)+++GO:0000461///endonucleolytic cle…
NM_169796.2	14-3-3epsilon	42186	NT_033777.3	18242687	18248579	+	1499.05	884.22	1172.49	704.36	24737.3	14687.7	0.735191	0	0	GO:0005737///cytoplasm+++GO:0005829///cytosol+++GO:0005694///chromosome+++GO:0005813///centrosome+++GO:0005886///plasma membrane+++GO:0005654///nucleoplasm+++GO:0045172///germline ring canal+++GO:0005634///nucleus	GO:0050815///phosphoserine residue binding+++GO:0008134///transcription factor binding+++GO:0005515///protein binding+++GO:0046982///protein heterodimerization activity+++GO:0019904///protein domain specific binding	GO:0046579///positive regulation of Ras protein signal transduction+++GO:0007411///axon guidance+++GO:0007093///mitotic cell cycle checkpoint+++GO:0009314///response to radiation+++GO:0008340///determination of adult lifespan+++GO:0048190///wing disc dorsal/ventral pattern formation+++GO:0000077///DNA damage checkpoint+++GO:0042994///cytoplasmic sequestering of transcription factor+++GO:0008103//…
NM_138034.3	eEF5	37846	NT_033778.4	24057853	24059483	+	1494.87	1276.43	1169.23	1016.79	14388.2	12351.9	0.201537	1.68437e-31	7.86297e-31	GO:0005737///cytoplasm	GO:0003746///translation elongation factor activity+++GO:0043022///ribosome binding+++GO:0003723///RNA binding	GO:0006452///translational frameshifting+++GO:0032504///multicellular organism reproduction+++GO:0006412///translation+++GO:0045905///positive regulation of translational termination+++GO:0006414///translational elongation+++GO:0045901///positive regulation of translational elongation+++GO:0042981///regulation of apoptotic process
NM_079795.3	His2Av	43229	NT_033777.3	26866929	26868908	+	1490.8	540.71	1166.05	430.73	17716.9	6464.04	1.43677	0	0	GO:0000788///nuclear nucleosome+++GO:0005704///polytene chromosome band+++GO:0005701///polytene chromosome chromocenter+++GO:0035861///site of double-strand break+++GO:0000786///nucleosome+++GO:0000790///nuclear chromatin+++GO:0005700///polytene chromosome+++GO:0005694///chromosome+++GO:0005634///nucleus	GO:0046982///protein heterodimerization activity+++GO:0003677///DNA binding+++GO:0005515///protein binding+++GO:0044877///protein-containing complex binding	GO:0035019///somatic stem cell population maintenance+++GO:0006325///chromatin organization+++GO:0006334///nucleosome assembly+++GO:0006974///cellular response to DNA damage stimulus+++GO:0036098///male germ-line stem cell population maintenance+++GO:0007526///larval somatic muscle development+++GO:0071168///protein localization to chromatin+++GO:0006281///DNA repair+++GO:0007275///multicellular …
NM_165849.3	ERp60	36270	NT_033778.4	11887568	11890979	-	1467.43	964.91	1147.77	768.64	35988	23833	0.578454	0	0	GO:0005783///endoplasmic reticulum+++GO:0012505///endomembrane system	GO:0015037///peptide disulfide oxidoreductase activity+++GO:0003756///protein disulfide isomerase activity+++GO:0016853///isomerase activity	GO:0055114///oxidation-reduction process+++GO:0045454///cell redox homeostasis+++GO:0034976///response to endoplasmic reticulum stress+++GO:0006457///protein folding
NM_131995.2	CG15784	31461	NC_004354.4	5430565	5432526	+	1417.82	428.51	1108.96	341.35	37875.5	11530	1.69988	0	0	GO:0005575///cellular_component+++GO:0005634///nucleus	GO:0003674///molecular_function	GO:0008150///biological_process
NM_079175.4	Hsp83	38389	NT_037436.4	3193216	3197059	+	1406.73	1506.76	1100.29	1200.28	52501.9	56659	-0.125487	1.28321e-45	7.82738e-45	GO:0005886///plasma membrane+++GO:0005634///nucleus+++GO:0005705///polytene chromosome interband+++GO:0005737///cytoplasm+++GO:0005813///centrosome+++GO:0009986///cell surface+++GO:0032991///protein-containing complex+++GO:0048471///perinuclear region of cytoplasm+++GO:0005829///cytosol	GO:0000166///nucleotide binding+++GO:0005515///protein binding+++GO:0005524///ATP binding+++GO:0003700///DNA-binding transcription factor activity+++GO:0001227///DNA-binding transcription repressor activity, RNA polymerase II-specific+++GO:0097718///disordered domain specific binding+++GO:0051082///unfolded protein binding+++GO:0046872///metal ion binding+++GO:0042803///protein homodimerization a…	GO:0006355///regulation of transcription, DNA-templated+++GO:0007098///centrosome cycle+++GO:0034605///cellular response to heat+++GO:0008285///negative regulation of cell proliferation+++GO:0000122///negative regulation of transcription by RNA polymerase II+++GO:0043248///proteasome assembly+++GO:0045187///regulation of circadian sleep/wake cycle, sleep+++GO:0019094///pole plasm mRNA localizatio…
NM_057233.5	ImpL3	45880	NT_037436.4	6259492	6262694	-	1338.45	39.53	1046.88	31.49	24960.4	742.17	5.05506	0	0	GO:0005737///cytoplasm	GO:0016616///oxidoreductase activity, acting on the CH-OH group of donors, NAD or NADP as acceptor+++GO:0004459///L-lactate dehydrogenase activity+++GO:0016491///oxidoreductase activity+++GO:0003824///catalytic activity	GO:0007525///somatic muscle development+++GO:0019752///carboxylic acid metabolic process+++GO:0005975///carbohydrate metabolic process+++GO:0055114///oxidation-reduction process+++GO:0007520///myoblast fusion
NM_001316383.1	smt3	33981	NT_033779.5	6966780	6967590	-	1312.59	1383.83	1026.65	1102.35	11466.4	12150.2	-0.102638	2.09478e-07	4.61049e-07	GO:0000794///condensed nuclear chromosome+++GO:0030496///midbody+++GO:0005634///nucleus+++GO:0000780///condensed nuclear chromosome, centromeric region+++GO:0005730///nucleolus+++GO:0000940///condensed chromosome outer kinetochore	GO:0005515///protein binding+++GO:0031386///protein tag	GO:0055088///lipid homeostasis+++GO:0006464///cellular protein modification process+++GO:0071560///cellular response to transforming growth factor beta stimulus+++GO:0046579///positive regulation of Ras protein signal transduction+++GO:0046843///dorsal appendage formation+++GO:0016926///protein desumoylation+++GO:0060997///dendritic spine morphogenesis+++GO:0034126///positive regulation of MyD88-…
NM_166853.2	RpL36	31009	NC_004354.4	628349	629416	-	1310.13	918.97	1024.73	732.05	8967.18	6316.29	0.48523	4.91784e-97	5.58008e-96	GO:0022626///cytosolic ribosome+++GO:0005829///cytosol+++GO:0005737///cytoplasm+++GO:0005840///ribosome+++GO:0022625///cytosolic large ribosomal subunit+++GO:0005730///nucleolus+++GO:0000228///nuclear chromosome	GO:0003735///structural constituent of ribosome	GO:0002181///cytoplasmic translation+++GO:0006412///translation
NM_001275647.1	His4r	41773	NT_033777.3	14625788	14626614	+	1302.1	1352.48	1018.45	1077.38	8875.48	9257.42	-0.081152	0.000492224	0.00085979	GO:0000786///nucleosome+++GO:0005634///nucleus+++GO:0005694///chromosome	GO:0046982///protein heterodimerization activity+++GO:0003677///DNA binding	GO:0006352///DNA-templated transcription, initiation+++GO:0006334///nucleosome assembly
NM_168989.3	ND-MLRQ	317928	NT_037436.4	23339326	23341597	+	1250.77	534.4	978.3	425.7	5457.11	2335.79	1.20044	3.00392e-275	9.25803e-274	GO:0005751///mitochondrial respiratory chain complex IV+++GO:0016020///membrane+++GO:0016021///integral component of membrane+++GO:0005747///mitochondrial respiratory chain complex I	GO:0004129///cytochrome-c oxidase activity+++GO:0003954///NADH dehydrogenase activity+++GO:0016491///oxidoreductase activity	GO:1902600///proton transmembrane transport+++GO:0006120///mitochondrial electron transport, NADH to ubiquinone+++GO:0055114///oxidation-reduction process
NM_001273436.1	porin	34500	NT_033779.5	10847425	10850848	-	1234.32	692.63	965.43	551.74	22948.8	12965	0.807183	0	0	GO:0016021///integral component of membrane+++GO:0016020///membrane+++GO:0046930///pore complex+++GO:0005739///mitochondrion+++GO:0005741///mitochondrial outer membrane+++GO:0016006///Nebenkern	GO:0008308///voltage-gated anion channel activity+++GO:0015288///porin activity	GO:0007291///sperm individualization+++GO:0007005///mitochondrion organization+++GO:0055085///transmembrane transport+++GO:0006811///ion transport+++GO:0030382///sperm mitochondrion organization+++GO:0006839///mitochondrial transport+++GO:0098656///anion transmembrane transport+++GO:0015698///inorganic anion transport+++GO:0007602///phototransduction
NM_078890.4	Df31	35418	NT_033779.5	21626860	21629932	-	1228.41	1519.13	960.81	1210.13	25354.7	31572.8	-0.332839	2.55716e-163	4.76733e-162	GO:0005737///cytoplasm+++GO:0005634///nucleus+++GO:0005700///polytene chromosome+++GO:0000785///chromatin	GO:0042393///histone binding	GO:0006325///chromatin organization+++GO:0006334///nucleosome assembly
NM_001272655.1	Gapdh2	32545	NC_004354.4	15868211	15869661	+	1194.14	427.48	934	340.53	22033	7941	1.45564	0	0	GO:0005829///cytosol+++GO:0005737///cytoplasm	GO:0016620///oxidoreductase activity, acting on the aldehyde or oxo group of donors, NAD or NADP as acceptor+++GO:0000166///nucleotide binding+++GO:0051287///NAD binding+++GO:0004365///glyceraldehyde-3-phosphate dehydrogenase (NAD+) (phosphorylating) activity+++GO:0016491///oxidoreductase activity+++GO:0050661///NADP binding	GO:0042593///glucose homeostasis+++GO:0006096///glycolytic process+++GO:0055114///oxidation-reduction process+++GO:0006006///glucose metabolic process
NM_080069.4	eEF1beta	45249	NT_033778.4	16868222	16869129	+	1193.23	1186.56	933.3	945.2	12445.2	12445	-0.0182787	0.447672	0.520059	GO:0005853///eukaryotic translation elongation factor 1 complex	GO:0003746///translation elongation factor activity	GO:0006414///translational elongation+++GO:0006412///translation
NM_057686.4	tsr	37841	NT_033778.4	24044453	24046805	-	1169.09	1809.77	914.42	1441.65	10972	17075	-0.656792	4e-306	1.38222e-304	GO:0005654///nucleoplasm+++GO:0005829///cytosol+++GO:0015629///actin cytoskeleton+++GO:0016363///nuclear matrix	GO:0003779///actin binding	GO:0000915///actomyosin contractile ring assembly+++GO:0036011///imaginal disc-derived leg segmentation+++GO:0010591///regulation of lamellipodium assembly+++GO:0000902///cell morphogenesis+++GO:0010669///epithelial structure maintenance+++GO:0001745///compound eye morphogenesis+++GO:0042067///establishment of ommatidial planar polarity+++GO:0050714///positive regulation of protein secretion+++GO…
NM_143252.4	SPARC	43230	NT_033777.3	26869238	26871995	-	1146.95	4006.16	897.09	3191.28	17371.9	61069.4	-1.83081	0	0	GO:0062023///collagen-containing extracellular matrix+++GO:0031012///extracellular matrix+++GO:0005615///extracellular space	GO:0005518///collagen binding+++GO:0050840///extracellular matrix binding+++GO:0005509///calcium ion binding	GO:0060438///trachea development+++GO:0007498///mesoderm development+++GO:0007155///cell adhesion+++GO:0007504///larval fat body development+++GO:0030536///larval feeding behavior+++GO:0061327///anterior Malpighian tubule development+++GO:0070831///basement membrane assembly+++GO:0007443///Malpighian tubule morphogenesis+++GO:0070278///extracellular matrix constituent secretion
NM_137895.3	CNBP	37646	NT_033778.4	22934569	22937077	-	1137.33	534.22	889.57	425.55	39170	18536.2	1.06378	0	0	GO:0005575///cellular_component	GO:0003676///nucleic acid binding+++GO:0008270///zinc ion binding+++GO:0046872///metal ion binding+++GO:0003674///molecular_function	GO:0008150///biological_process
NM_001297821.1	RpL36	31009	NC_004354.4	628338	628894	-	1120.42	1134.61	876.35	903.82	6688.72	6797.69	-0.0445283	0.13426	0.173104	GO:0022626///cytosolic ribosome+++GO:0022625///cytosolic large ribosomal subunit+++GO:0005829///cytosol+++GO:0005840///ribosome+++GO:0000228///nuclear chromosome+++GO:0005730///nucleolus+++GO:0005737///cytoplasm	GO:0003735///structural constituent of ribosome	GO:0006412///translation+++GO:0002181///cytoplasmic translation
NM_165388.4	Df31	35418	NT_033779.5	21626860	21629932	-	1111.07	843.63	869.04	672.03	21238	16236	0.370897	2.29282e-137	3.58707e-136	GO:0005634///nucleus+++GO:0005700///polytene chromosome+++GO:0000785///chromatin+++GO:0005737///cytoplasm	GO:0042393///histone binding	GO:0006325///chromatin organization+++GO:0006334///nucleosome assembly
NM_167359.2	Jafrac1	53578	NC_004354.4	13329824	13331994	+	1079.44	1680.42	844.3	1338.61	14383	22529.4	-0.664908	0	0	GO:0005623///cell+++GO:0005737///cytoplasm+++GO:0005829///cytosol	GO:0016209///antioxidant activity+++GO:0008379///thioredoxin peroxidase activity+++GO:0051920///peroxiredoxin activity+++GO:0005515///protein binding+++GO:0016491///oxidoreductase activity+++GO:0004601///peroxidase activity	GO:0006979///response to oxidative stress+++GO:0042744///hydrogen peroxide catabolic process+++GO:0007281///germ cell development+++GO:0008340///determination of adult lifespan+++GO:0042594///response to starvation+++GO:0008354///germ cell migration+++GO:0007155///cell adhesion+++GO:0055114///oxidation-reduction process+++GO:0098869///cellular oxidant detoxification+++GO:0045454///cell redox home…
NM_168350.2	RpS9	39108	NT_037436.4	9509890	9511305	-	1074.17	1718	840.17	1368.54	9641.41	15500	-0.703884	0	0	GO:0005634///nucleus+++GO:0005829///cytosol+++GO:0005703///polytene chromosome puff+++GO:0015935///small ribosomal subunit+++GO:0022626///cytosolic ribosome+++GO:0005730///nucleolus+++GO:0000228///nuclear chromosome+++GO:0005737///cytoplasm+++GO:0005840///ribosome+++GO:0022625///cytosolic large ribosomal subunit+++GO:0022627///cytosolic small ribosomal subunit	GO:0005515///protein binding+++GO:0019843///rRNA binding+++GO:0003735///structural constituent of ribosome+++GO:0003723///RNA binding	GO:0002181///cytoplasmic translation+++GO:0006412///translation+++GO:0045903///positive regulation of translational fidelity+++GO:0000027///ribosomal large subunit assembly
NM_058057.6	Inos	35671	NT_033778.4	7454922	7458874	-	1049.35	364.12	820.76	290.06	28388	9922	1.50061	0	0	GO:0005737///cytoplasm	GO:0016853///isomerase activity+++GO:0004512///inositol-3-phosphate synthase activity	GO:0006021///inositol biosynthetic process+++GO:0006629///lipid metabolic process+++GO:0008654///phospholipid biosynthetic process
NM_137535.4	CG15098	37174	NT_033778.4	18833372	18834775	-	1047.58	679.11	819.37	540.97	13056	8515	0.598966	4.7006e-202	1.06967e-200	GO:0016020///membrane+++GO:0016021///integral component of membrane
NM_001276176.1	Fer2LCH	44965	NT_033777.3	30388830	30390584	+	1042.59	6.89	815.47	5.48	15025.6	99.86	7.21731	0	0	GO:0005576///extracellular region+++GO:0012505///endomembrane system+++GO:0005794///Golgi apparatus+++GO:0008043///intracellular ferritin complex+++GO:0005737///cytoplasm	GO:0005506///iron ion binding+++GO:0004322///ferroxidase activity+++GO:0008199///ferric iron binding+++GO:0046983///protein dimerization activity+++GO:0042802///identical protein binding+++GO:0046872///metal ion binding+++GO:0003682///chromatin binding+++GO:0016491///oxidoreductase activity+++GO:0008198///ferrous iron binding	GO:0055114///oxidation-reduction process+++GO:0048699///generation of neurons+++GO:0006880///intracellular sequestering of iron ion+++GO:0006826///iron ion transport+++GO:0010628///positive regulation of gene expression+++GO:0045475///locomotor rhythm+++GO:0098711///iron ion import across plasma membrane+++GO:0042381///hemolymph coagulation+++GO:0010508///positive regulation of autophagy+++GO:000…
NM_140365.3	CG11267	39476	NT_037436.4	13016050	13016903	+	1040.32	424.33	813.7	338.02	7693	3152	1.26739	0	0	GO:0005759///mitochondrial matrix+++GO:0005739///mitochondrion+++GO:0005737///cytoplasm	GO:0051087///chaperone binding+++GO:0051082///unfolded protein binding+++GO:0046872///metal ion binding	GO:0006457///protein folding+++GO:0051085///chaperone cofactor-dependent protein refolding
NM_141668.3	CG16817	41173	NT_033777.3	9677927	9679658	+	1039.01	581.33	812.67	463.09	15399.5	8671.39	0.811377	0	0	GO:0005634///nucleus+++GO:0005829///cytosol+++GO:0005783///endoplasmic reticulum+++GO:0031965///nuclear membrane+++GO:0005737///cytoplasm	GO:0050220///prostaglandin-E synthase activity+++GO:0051087///chaperone binding+++GO:0051879///Hsp90 protein binding	GO:0007030///Golgi organization+++GO:0006457///protein folding+++GO:0051131///chaperone-mediated protein complex assembly
NM_001275649.1	eff	41785	NT_033777.3	14732705	14740791	-	1037.8	774.09	811.72	616.63	22739.7	17080.4	0.396577	7.2995e-166	1.37838e-164	GO:0000151///ubiquitin ligase complex+++GO:0005829///cytosol	GO:0016740///transferase activity+++GO:0061630///ubiquitin protein ligase activity+++GO:0005524///ATP binding+++GO:0005515///protein binding+++GO:0061631///ubiquitin conjugating enzyme activity+++GO:0000166///nucleotide binding+++GO:0031625///ubiquitin protein ligase binding	GO:0045676///regulation of R7 cell differentiation+++GO:0030718///germ-line stem cell population maintenance+++GO:0045879///negative regulation of smoothened signaling pathway+++GO:0097039///protein linear polyubiquitination+++GO:0007140///male meiotic nuclear division+++GO:0051321///meiotic cell cycle+++GO:0031647///regulation of protein stability+++GO:0016322///neuron remodeling+++GO:0001745///…
NM_168026.2	PHGPx	38413	NT_037436.4	3326265	3328626	+	1034.95	365.88	809.49	291.46	10706.6	3806.2	1.47372	0	0	GO:0016020///membrane+++GO:0012505///endomembrane system+++GO:0005794///Golgi apparatus+++GO:0005737///cytoplasm+++GO:0005739///mitochondrion+++GO:0016021///integral component of membrane	GO:0016491///oxidoreductase activity+++GO:0004602///glutathione peroxidase activity+++GO:0004601///peroxidase activity	GO:0098869///cellular oxidant detoxification+++GO:0034976///response to endoplasmic reticulum stress+++GO:0036335///intestinal stem cell homeostasis+++GO:0006979///response to oxidative stress+++GO:0055114///oxidation-reduction process+++GO:0006982///response to lipid hydroperoxide
NM_001275058.1	UQCR-Q	39950	NT_037436.4	17475049	17475803	+	1001.77	608.37	783.54	484.62	5019.83	3056.64	0.693153	9.51222e-103	1.13781e-101	GO:0005750///mitochondrial respiratory chain complex III	GO:0048039///ubiquinone binding+++GO:0016491///oxidoreductase activity+++GO:0008121///ubiquinol-cytochrome-c reductase activity	GO:0006122///mitochondrial electron transport, ubiquinol to cytochrome c+++GO:0055114///oxidation-reduction process
NM_001258466.1	RpL15	3354918	NT_037436.4	27267255	27268445	+	986.95	102.38	771.95	81.56	10001	1043.19	3.24257	0	0	GO:0022625///cytosolic large ribosomal subunit+++GO:0005840///ribosome	GO:0003723///RNA binding+++GO:0003735///structural constituent of ribosome	GO:0006412///translation+++GO:0002181///cytoplasmic translation
NM_001015155.3	RpL15	3354918	NT_037436.4	27267256	27268445	+	978.87	1428.29	765.63	1137.77	8827.48	12947.3	-0.57149	2.65992e-181	5.48719e-180	GO:0022625///cytosolic large ribosomal subunit+++GO:0005840///ribosome	GO:0003735///structural constituent of ribosome+++GO:0003723///RNA binding	GO:0006412///translation+++GO:0002181///cytoplasmic translation
NM_001272445.2	His3.3B	31848	NC_004354.4	9152523	9156669	-	975.1	868.68	762.69	691.99	28142.3	25254.5	0.140346	4.73514e-30	2.1484e-29	GO:0005694///chromosome+++GO:0000786///nucleosome+++GO:0005700///polytene chromosome+++GO:0005634///nucleus	GO:0030527///structural constituent of chromatin+++GO:0031492///nucleosomal DNA binding+++GO:0003677///DNA binding+++GO:0046982///protein heterodimerization activity	GO:0006336///DNA replication-independent nucleosome assembly+++GO:0007140///male meiotic nuclear division+++GO:0006334///nucleosome assembly
NM_079602.5	GstD1	41503	NT_033777.3	12367817	12369268	-	972.71	299.04	760.81	238.21	10364.9	3204.5	1.6753	0	0	GO:0005737///cytoplasm	GO:0016740///transferase activity+++GO:0018833///DDT-dehydrochlorinase activity+++GO:0016829///lyase activity+++GO:0004364///glutathione transferase activity	GO:0006749///glutathione metabolic process+++GO:0009636///response to toxic substance
NM_080158.3	crc	47767	NT_033779.5	21310866	21319527	+	954.6	766.43	746.65	610.53	24732.5	20000.3	0.29037	2.17172e-101	2.56926e-100	GO:0005634///nucleus+++GO:0030176///integral component of endoplasmic reticulum membrane	GO:0004521///endoribonuclease activity+++GO:0004540///ribonuclease activity+++GO:0004672///protein kinase activity+++GO:0005524///ATP binding	GO:0043484///regulation of RNA splicing+++GO:0061541///rhabdomere morphogenesis+++GO:0001751///compound eye photoreceptor cell differentiation+++GO:0006468///protein phosphorylation+++GO:0007030///Golgi organization+++GO:0006402///mRNA catabolic process+++GO:0006397///mRNA processing+++GO:0001752///compound eye photoreceptor fate commitment+++GO:0090502///RNA phosphodiester bond hydrolysis, endon…
NM_166139.3	Rho1	36775	NT_033778.4	16103466	16106489	+	942.29	549.41	737.02	437.65	14631.5	8586.3	0.751926	0	0	GO:0044291///cell-cell contact zone+++GO:0005938///cell cortex+++GO:0045179///apical cortex+++GO:0005737///cytoplasm+++GO:0005886///plasma membrane+++GO:0070451///cell hair+++GO:0005856///cytoskeleton+++GO:0005829///cytosol	GO:0019900///kinase binding+++GO:0003924///GTPase activity+++GO:0005525///GTP binding+++GO:0003779///actin binding	GO:0007298///border follicle cell migration+++GO:0016476///regulation of embryonic cell shape+++GO:0071902///positive regulation of protein serine/threonine kinase activity+++GO:0007601///visual perception+++GO:0007368///determination of left/right symmetry+++GO:0007395///dorsal closure, spreading of leading edge cells+++GO:0035317///imaginal disc-derived wing hair organization+++GO:0042249///est…
NM_167679.3	COX6B	32989	NC_004354.4	19740686	19744335	-	934.58	762.65	730.99	607.52	6383.52	5230.99	0.26692	2.21114e-24	8.88873e-24	GO:0005751///mitochondrial respiratory chain complex IV+++GO:0005739///mitochondrion	GO:0016491///oxidoreductase activity+++GO:0005515///protein binding+++GO:0004129///cytochrome-c oxidase activity	GO:0033617///mitochondrial respiratory chain complex IV assembly+++GO:1902600///proton transmembrane transport+++GO:0055114///oxidation-reduction process+++GO:0022900///electron transport chain
NM_079355.3	Pdi	39651	NT_037436.4	15137738	15142592	-	927.27	717.07	725.27	571.21	26316.4	20499.4	0.344497	1.13907e-147	1.91017e-146	GO:0070732///spindle envelope+++GO:0005788///endoplasmic reticulum lumen+++GO:0005737///cytoplasm+++GO:0005623///cell+++GO:0045169///fusome+++GO:0043025///neuronal cell body+++GO:0012505///endomembrane system+++GO:0048471///perinuclear region of cytoplasm+++GO:0005783///endoplasmic reticulum+++GO:0005791///rough endoplasmic reticulum+++GO:0005615///extracellular space+++GO:0005635///nuclear envel…	GO:0015037///peptide disulfide oxidoreductase activity+++GO:0031545///peptidyl-proline 4-dioxygenase activity+++GO:0016853///isomerase activity+++GO:0003756///protein disulfide isomerase activity	GO:0055114///oxidation-reduction process+++GO:0006457///protein folding+++GO:0034976///response to endoplasmic reticulum stress+++GO:1902175///regulation of oxidative stress-induced intrinsic apoptotic signaling pathway+++GO:0045454///cell redox homeostasis+++GO:0019511///peptidyl-proline hydroxylation
NM_078502.3	sqh	31554	NC_004354.4	6223061	6225140	-	924.97	597.41	723.47	475.89	13670.1	8885.65	0.604305	1.54761e-214	3.76824e-213	GO:0016459///myosin complex+++GO:0043186///P granule+++GO:0045177///apical part of cell+++GO:0005886///plasma membrane+++GO:0051233///spindle midzone+++GO:0048471///perinuclear region of cytoplasm+++GO:0106037///apicomedial cortex+++GO:0005737///cytoplasm+++GO:0005911///cell-cell junction+++GO:0016324///apical plasma membrane+++GO:0005829///cytosol+++GO:0032154///cleavage furrow+++GO:0035183///fe…	GO:0005089///Rho guanyl-nucleotide exchange factor activity+++GO:0005085///guanyl-nucleotide exchange factor activity+++GO:0032036///myosin heavy chain binding+++GO:0046872///metal ion binding+++GO:0005509///calcium ion binding	GO:0030707///ovarian follicle cell development+++GO:0007298///border follicle cell migration+++GO:0042060///wound healing+++GO:0000281///mitotic cytokinesis+++GO:0035159///regulation of tube length, open tracheal system+++GO:0090254///cell elongation involved in imaginal disc-derived wing morphogenesis+++GO:0035148///tube formation+++GO:0046843///dorsal appendage formation+++GO:0070374///positive…
NM_134578.3	Ntf-2	33078	NC_004354.4	21035469	21039076	+	918.37	1299.07	718.31	1034.83	8878.22	12626.5	-0.526715	9.2901e-153	1.6215e-151	GO:0044613///nuclear pore central transport channel	GO:0008565///protein transporter activity	GO:0002807///positive regulation of antimicrobial peptide biosynthetic process+++GO:0006606///protein import into nucleus+++GO:0006913///nucleocytoplasmic transport
NM_080427.4	RpS14b	47219	NC_004354.4	7934898	7935792	+	916.44	796.75	716.8	634.69	6776.92	5918.41	0.175519	1.48561e-12	4.18869e-12	GO:0022627///cytosolic small ribosomal subunit+++GO:0005840///ribosome	GO:0048027///mRNA 5'-UTR binding+++GO:0070181///small ribosomal subunit rRNA binding+++GO:0003735///structural constituent of ribosome	GO:0002181///cytoplasmic translation+++GO:0000028///ribosomal small subunit assembly+++GO:0000462///maturation of SSU-rRNA from tricistronic rRNA transcript (SSU-rRNA, 5.8S rRNA, LSU-rRNA)+++GO:0006412///translation
NM_001275559.1	COX5A	41432	NT_033777.3	11819599	11820299	+	916.12	616.1	716.55	490.78	7304.65	4935.94	0.545991	1.88754e-97	2.15004e-96	GO:0005739///mitochondrion+++GO:0005751///mitochondrial respiratory chain complex IV+++GO:0005743///mitochondrial inner membrane+++GO:0016020///membrane	GO:0004129///cytochrome-c oxidase activity+++GO:0016491///oxidoreductase activity+++GO:0046872///metal ion binding	GO:0007406///negative regulation of neuroblast proliferation+++GO:0022900///electron transport chain+++GO:0006123///mitochondrial electron transport, cytochrome c to oxygen+++GO:0045787///positive regulation of cell cycle+++GO:1902600///proton transmembrane transport+++GO:0055114///oxidation-reduction process
NM_167245.3	Atg8a	32001	NC_004354.4	10764878	10768338	-	915.45	387.65	716.03	308.8	14783.6	6301.17	1.21335	0	0	GO:0044754///autolysosome+++GO:0044753///amphisome+++GO:0005829///cytosol+++GO:0005737///cytoplasm+++GO:0061174///type I terminal bouton+++GO:0005776///autophagosome+++GO:0000421///autophagosome membrane	GO:0050811///GABA receptor binding+++GO:0019901///protein kinase binding+++GO:0031386///protein tag	GO:0016236///macroautophagy+++GO:0010506///regulation of autophagy+++GO:0000422///autophagy of mitochondrion+++GO:0006995///cellular response to nitrogen starvation+++GO:0000045///autophagosome assembly+++GO:0006914///autophagy+++GO:0031396///regulation of protein ubiquitination+++GO:0008340///determination of adult lifespan+++GO:0035096///larval midgut cell programmed cell death
NM_001014515.2	14-3-3zeta	36059	NT_033778.4	10101036	10108474	+	869.47	440.32	680.07	350.76	20660.1	10537.3	0.955199	0	0	GO:0005769///early endosome+++GO:0005634///nucleus+++GO:0045172///germline ring canal+++GO:0016021///integral component of membrane+++GO:0005737///cytoplasm+++GO:0031965///nuclear membrane+++GO:0005886///plasma membrane+++GO:0005768///endosome+++GO:0016020///membrane+++GO:0005829///cytosol	GO:0008134///transcription factor binding+++GO:0008426///protein kinase C inhibitor activity+++GO:0042803///protein homodimerization activity+++GO:0005515///protein binding+++GO:0019904///protein domain specific binding+++GO:0046982///protein heterodimerization activity	GO:0007611///learning or memory+++GO:0045448///mitotic cell cycle, embryonic+++GO:0008355///olfactory learning+++GO:0042994///cytoplasmic sequestering of transcription factor+++GO:0007275///multicellular organism development+++GO:0008103///oocyte microtubule cytoskeleton polarization+++GO:0030154///cell differentiation+++GO:0040040///thermosensory behavior+++GO:0050821///protein stabilization+++G…
NM_135326.5	Sirup	34089	NT_033779.5	7998946	7999676	+	867.17	2.1	678.26	1.68	7097.92	17.3	8.65723	0	0	GO:0005749///mitochondrial respiratory chain complex II, succinate dehydrogenase complex (ubiquinone)+++GO:0005759///mitochondrial matrix+++GO:0005739///mitochondrion	GO:0008177///succinate dehydrogenase (ubiquinone) activity	GO:0003407///neural retina development+++GO:0034614///cellular response to reactive oxygen species+++GO:0045333///cellular respiration+++GO:0034553///mitochondrial respiratory chain complex II assembly
NM_137111.3	Arc1	36595	NT_033778.4	14357927	14360297	-	863.41	266.31	675.32	212.14	28053	8717	1.67055	0	0	GO:0030054///cell junction+++GO:1903561///extracellular vesicle+++GO:0030017///sarcomere+++GO:0045202///synapse+++GO:0016020///membrane+++GO:0098975///postsynapse of neuromuscular junction	GO:0003723///RNA binding+++GO:0003729///mRNA binding	GO:0003012///muscle system process+++GO:0110077///vesicle-mediated intercellular transport+++GO:0051028///mRNA transport+++GO:0042595///behavioral response to starvation+++GO:0048168///regulation of neuronal synaptic plasticity
NM_058031.5	Ip259	34419	NT_033779.5	10408352	10409610	+	863.01	1101.14	675.01	877.16	10195.2	13085.5	-0.377931	2.21854e-86	2.26331e-85	GO:0030687///preribosome, large subunit precursor	GO:0003723///RNA binding	GO:0000470///maturation of LSU-rRNA+++GO:0000460///maturation of 5.8S rRNA
NM_143595.2	ATPsynC	43693	NT_033777.3	31216145	31219630	-	858.88	928.52	671.78	739.65	16599.2	18068.1	-0.138854	1.53901e-18	5.2799e-18	GO:0016021///integral component of membrane+++GO:0016020///membrane+++GO:0045263///proton-transporting ATP synthase complex, coupling factor F(o)+++GO:0000276///mitochondrial proton-transporting ATP synthase complex, coupling factor F(o)+++GO:0033177///proton-transporting two-sector ATPase complex, proton-transporting domain	GO:0046933///proton-transporting ATP synthase activity, rotational mechanism+++GO:0005515///protein binding+++GO:0008289///lipid binding+++GO:0016787///hydrolase activity+++GO:0015078///proton transmembrane transporter activity	GO:0006811///ion transport+++GO:1902600///proton transmembrane transport+++GO:0015986///ATP synthesis coupled proton transport+++GO:0015991///ATP hydrolysis coupled proton transport
NM_135463.3	CG13117	34289	NT_033779.5	9736645	9737329	+	839.29	466.54	656.46	371.64	7284.39	4069.71	0.820801	4.7819e-196	1.06112e-194
NM_141232.3	eIF3f1	40587	NT_033777.3	4712882	4714182	-	824.22	572.72	644.67	456.22	14323	10019	0.498831	1.7006e-159	3.0973e-158	GO:0005737///cytoplasm+++GO:0005852///eukaryotic translation initiation factor 3 complex+++GO:0016282///eukaryotic 43S preinitiation complex+++GO:0071541///eukaryotic translation initiation factor 3 complex, eIF3m+++GO:0033290///eukaryotic 48S preinitiation complex	GO:0031369///translation initiation factor binding+++GO:0004843///thiol-dependent ubiquitin-specific protease activity+++GO:0003743///translation initiation factor activity	GO:0045747///positive regulation of Notch signaling pathway+++GO:0006413///translational initiation+++GO:0016579///protein deubiquitination+++GO:0006412///translation+++GO:0001732///formation of cytoplasmic translation initiation complex+++GO:0002183///cytoplasmic translational initiation
NM_168862.2	CG32425	40273	NT_037436.4	20509900	20511058	+	802.13	49.87	627.39	39.73	11548.8	722.58	3.98106	0	0
NM_136894.3	CG8860	36310	NT_033778.4	12179483	12179902	-	785.55	667.03	614.42	531.35	3881	3304	0.209563	1.5289e-10	3.94101e-10	GO:0016021///integral component of membrane+++GO:0005789///endoplasmic reticulum membrane	GO:0015450///P-P-bond-hydrolysis-driven protein transmembrane transporter activity	GO:0006605///protein targeting
NM_001274480.1	ImpL2	38513	NT_037436.4	4224006	4227302	-	783.5	118.65	612.82	94.51	25279.7	3856.49	2.69692	0	0	GO:0030424///axon+++GO:0005886///plasma membrane+++GO:0005576///extracellular region+++GO:0005615///extracellular space	GO:0005520///insulin-like growth factor binding+++GO:0043559///insulin binding+++GO:0098632///cell-cell adhesion mediator activity	GO:0046627///negative regulation of insulin receptor signaling pathway+++GO:0042594///response to starvation+++GO:0007155///cell adhesion+++GO:0007156///homophilic cell adhesion via plasma membrane adhesion molecules+++GO:0046628///positive regulation of insulin receptor signaling pathway+++GO:0008340///determination of adult lifespan+++GO:0007275///multicellular organism development+++GO:0007411…
NM_144156.4	CG7630	50266	NT_037436.4	17425477	17426282	+	773.14	375.31	604.72	298.97	3787	1843	1.01627	5.65346e-147	9.41907e-146	GO:0016021///integral component of membrane+++GO:0016020///membrane
NM_001276165.1	Nlp	43560	NT_033777.3	30004951	30010352	+	765.97	468.78	599.11	373.43	9124.49	5617.48	0.681983	6.22222e-178	1.27208e-176	GO:0005705///polytene chromosome interband+++GO:0005654///nucleoplasm+++GO:0005730///nucleolus+++GO:0005737///cytoplasm+++GO:0005634///nucleus	GO:0042393///histone binding+++GO:0003682///chromatin binding	GO:0006338///chromatin remodeling+++GO:0035041///sperm chromatin decondensation
NM_167999.3	CG32276	251645	NT_037436.4	3197863	3199047	-	759.55	389.44	594.09	310.22	7171.3	3696.5	0.93739	1.06776e-240	2.91061e-239	GO:0016021///integral component of membrane+++GO:0005783///endoplasmic reticulum+++GO:0016020///membrane		GO:0030968///endoplasmic reticulum unfolded protein response+++GO:0006486///protein glycosylation
NM_078901.3	Act42A	35526	NT_033778.4	6013910	6015689	-	757.7	1599.62	592.64	1274.25	16645	35387	-1.10442	0	0	GO:0005737///cytoplasm+++GO:0035060///brahma complex+++GO:0005884///actin filament+++GO:0005856///cytoskeleton	GO:0000166///nucleotide binding+++GO:0005524///ATP binding+++GO:0005200///structural constituent of cytoskeleton	GO:0007010///cytoskeleton organization+++GO:0000281///mitotic cytokinesis
NM_136640.5	Non1	35963	NT_033778.4	9396360	9398734	-	743.58	680.4	581.6	542.01	22164	20430	0.101708	1.26516e-13	3.7114e-13	GO:0005730///nucleolus+++GO:0005634///nucleus	GO:0005525///GTP binding+++GO:0000166///nucleotide binding	GO:0042254///ribosome biogenesis+++GO:0090307///mitotic spindle assembly+++GO:0007049///cell cycle+++GO:0051301///cell division
NM_164820.2	Akap200	34170	NT_033779.5	8419872	8430977	+	732.69	410.85	573.08	327.28	19541.9	11037.3	0.808211	0	0	GO:0005856///cytoskeleton+++GO:0005886///plasma membrane+++GO:0005737///cytoplasm+++GO:0005829///cytosol	GO:0034237///protein kinase A regulatory subunit binding+++GO:0051015///actin filament binding+++GO:0005112///Notch binding+++GO:0005515///protein binding+++GO:0016301///kinase activity	GO:1905477///positive regulation of protein localization to membrane+++GO:0090175///regulation of establishment of planar polarity+++GO:0045747///positive regulation of Notch signaling pathway+++GO:0032956///regulation of actin cytoskeleton organization+++GO:0007623///circadian rhythm+++GO:0071361///cellular response to ethanol+++GO:0007281///germ cell development+++GO:2000249///regulation of act…
NM_169529.3	sqd	41666	NT_033777.3	13637718	13646033	-	726.71	274.36	568.4	218.55	56255.6	21406.5	1.37894	0	0	GO:0005634///nucleus+++GO:0005737///cytoplasm+++GO:0071013///catalytic step 2 spliceosome+++GO:0035062///omega speckle+++GO:0005730///nucleolus+++GO:0005703///polytene chromosome puff+++GO:1990904///ribonucleoprotein complex+++GO:0000785///chromatin+++GO:0005654///nucleoplasm+++GO:0071011///precatalytic spliceosome	GO:0003723///RNA binding+++GO:0043565///sequence-specific DNA binding+++GO:0003676///nucleic acid binding+++GO:0003680///AT DNA binding+++GO:0003730///mRNA 3'-UTR binding+++GO:0003729///mRNA binding+++GO:0035925///mRNA 3'-UTR AU-rich region binding+++GO:1990837///sequence-specific double-stranded DNA binding	GO:0000398///mRNA splicing, via spliceosome+++GO:0017148///negative regulation of translation+++GO:0007293///germarium-derived egg chamber formation+++GO:0000184///nuclear-transcribed mRNA catabolic process, nonsense-mediated decay+++GO:0006406///mRNA export from nucleus+++GO:0007314///oocyte anterior/posterior axis specification+++GO:0008069///dorsal/ventral axis specification, ovarian follicula…
NM_078494.4	Mlc-c	31474	NC_004354.4	5619136	5622539	-	724.46	275.07	566.64	219.12	12599.6	4816	1.37071	0	0	GO:0016460///myosin II complex+++GO:0016459///myosin complex+++GO:0031476///myosin VI complex+++GO:0005829///cytosol+++GO:0031475///myosin V complex+++GO:0031477///myosin VII complex	GO:0005509///calcium ion binding+++GO:0017022///myosin binding+++GO:0032036///myosin heavy chain binding+++GO:0046872///metal ion binding+++GO:0005515///protein binding	GO:0030048///actin filament-based movement
NM_058037.5	eIF3e	39877	NT_037436.4	16785242	16786941	-	723.42	420.18	565.83	334.71	14809	8661	0.757457	0	0	GO:0005634///nucleus+++GO:0005783///endoplasmic reticulum+++GO:0071540///eukaryotic translation initiation factor 3 complex, eIF3e+++GO:0005737///cytoplasm+++GO:0033290///eukaryotic 48S preinitiation complex+++GO:0005852///eukaryotic translation initiation factor 3 complex+++GO:0016282///eukaryotic 43S preinitiation complex+++GO:0043231///intracellular membrane-bounded organelle	GO:0003743///translation initiation factor activity	GO:0006413///translational initiation+++GO:0002183///cytoplasmic translational initiation+++GO:0006412///translation+++GO:0001732///formation of cytoplasmic translation initiation complex
NM_132382.3	ATPsyndelta	31950	NC_004354.4	10212970	10214242	+	723.4	431.44	565.82	343.68	6084.56	3646.88	0.719277	3.1838e-131	4.7876e-130	GO:0005739///mitochondrion+++GO:0000275///mitochondrial proton-transporting ATP synthase complex, catalytic core F(1)+++GO:0045261///proton-transporting ATP synthase complex, catalytic core F(1)	GO:0046933///proton-transporting ATP synthase activity, rotational mechanism+++GO:0016787///hydrolase activity	GO:0015986///ATP synthesis coupled proton transport+++GO:0099132///ATP hydrolysis coupled cation transmembrane transport+++GO:1902600///proton transmembrane transport
NM_057733.4	Idgf6	36868	NT_033778.4	16691701	16693751	+	715.79	1935.58	559.86	1541.87	14865.1	40476.1	-1.46154	0	0	GO:0005615///extracellular space+++GO:0005576///extracellular region	GO:0008084///imaginal disc growth factor receptor binding+++GO:0004568///chitinase activity+++GO:0016787///hydrolase activity+++GO:0016798///hydrolase activity, acting on glycosyl bonds+++GO:0008061///chitin binding	GO:0008152///metabolic process+++GO:0006032///chitin catabolic process+++GO:0040003///chitin-based cuticle development+++GO:0018990///ecdysis, chitin-based cuticle+++GO:0006036///cuticle chitin catabolic process+++GO:0007444///imaginal disc development+++GO:0007275///multicellular organism development+++GO:0005975///carbohydrate metabolic process+++GO:0042060///wound healing
NM_057453.5	Vha16-1	44307	NT_033778.4	6625242	6633090	-	713.33	576.28	557.94	459.06	27832.2	22654.8	0.281427	4.0422e-107	5.02545e-106	GO:0016021///integral component of membrane+++GO:0000220///vacuolar proton-transporting V-type ATPase, V0 domain+++GO:0033181///plasma membrane proton-transporting V-type ATPase complex+++GO:0005773///vacuole+++GO:0033177///proton-transporting two-sector ATPase complex, proton-transporting domain+++GO:0005774///vacuolar membrane+++GO:0045169///fusome+++GO:0016020///membrane+++GO:0033179///proton-…	GO:0015078///proton transmembrane transporter activity+++GO:0046961///proton-transporting ATPase activity, rotational mechanism	GO:0033227///dsRNA transport+++GO:0015991///ATP hydrolysis coupled proton transport+++GO:0006811///ion transport
NM_206551.3	Gdh	42832	NT_033777.3	23935958	23943101	-	712.14	34.72	557.01	27.65	20975.5	1030.01	4.33235	0	0	GO:0005759///mitochondrial matrix+++GO:0005829///cytosol+++GO:0005737///cytoplasm+++GO:0005739///mitochondrion	GO:0005524///ATP binding+++GO:0042802///identical protein binding+++GO:0004353///glutamate dehydrogenase [NAD(P)+] activity+++GO:0005525///GTP binding+++GO:0004352///glutamate dehydrogenase (NAD+) activity	GO:0006116///NADH oxidation+++GO:0006536///glutamate metabolic process+++GO:0019551///glutamate catabolic process to 2-oxoglutarate
NM_057625.5	Fkbp14	37449	NT_033778.4	21487167	21497210	-	706.52	228.4	552.61	181.94	12257.6	3989.06	1.6028	0	0	GO:0005783///endoplasmic reticulum+++GO:0005615///extracellular space+++GO:0012505///endomembrane system	GO:0005509///calcium ion binding+++GO:0016853///isomerase activity+++GO:0003755///peptidyl-prolyl cis-trans isomerase activity	GO:0000413///protein peptidyl-prolyl isomerization+++GO:0046716///muscle cell cellular homeostasis+++GO:0008593///regulation of Notch signaling pathway+++GO:0008587///imaginal disc-derived wing margin morphogenesis+++GO:0022416///chaeta development+++GO:0007444///imaginal disc development
NM_166437.4	RpL29	37430	NT_033778.4	21293768	21294404	+	701.12	353.9	548.38	281.92	3157.68	1597.11	0.95989	3.7094e-112	4.86201e-111	GO:0022625///cytosolic large ribosomal subunit+++GO:0005840///ribosome	GO:0003735///structural constituent of ribosome+++GO:0003682///chromatin binding	GO:0006412///translation+++GO:0002181///cytoplasmic translation
NM_078609.4	Ahcy	32471	NC_004354.4	15450261	15452646	+	699.93	370.35	547.45	295.02	15099.1	8045.29	0.891914	0	0	GO:0005829///cytosol	GO:0016787///hydrolase activity+++GO:0004013///adenosylhomocysteinase activity+++GO:0051287///NAD binding	GO:0006730///one-carbon metabolic process+++GO:0019510///S-adenosylhomocysteine catabolic process
NM_132675.3	BthD	32317	NC_004354.4	13612131	13613228	+	696.53	193.86	544.8	154.43	8917	2497	1.81877	0	0	GO:0005794///Golgi apparatus+++GO:0005737///cytoplasm+++GO:0005576///extracellular region	GO:0003674///molecular_function	GO:0008340///determination of adult lifespan+++GO:0007432///salivary gland boundary specification+++GO:0009792///embryo development ending in birth or egg hatching+++GO:0045454///cell redox homeostasis+++GO:0007436///larval salivary gland morphogenesis+++GO:0007275///multicellular organism development+++GO:0051775///response to redox state
NM_139535.4	eIF1	38398	NT_037436.4	3223341	3224650	+	695.25	404.44	543.8	322.17	5995	3505	0.755254	1.93054e-140	3.07418e-139	GO:0043614///multi-eIF complex+++GO:0016282///eukaryotic 43S preinitiation complex	GO:0003723///RNA binding+++GO:0043024///ribosomal small subunit binding+++GO:0003743///translation initiation factor activity	GO:0006412///translation+++GO:0001731///formation of translation preinitiation complex+++GO:0006413///translational initiation+++GO:0071456///cellular response to hypoxia+++GO:0006417///regulation of translation
NM_137961.3	levy	37728	NT_033778.4	23548239	23548982	+	694.14	215.56	542.93	171.71	5123.27	1598.11	1.66079	0	0	GO:0005743///mitochondrial inner membrane+++GO:0005751///mitochondrial respiratory chain complex IV	GO:0004129///cytochrome-c oxidase activity+++GO:0016491///oxidoreductase activity+++GO:0030234///enzyme regulator activity	GO:0050790///regulation of catalytic activity+++GO:0009060///aerobic respiration+++GO:0006123///mitochondrial electron transport, cytochrome c to oxygen+++GO:0055114///oxidation-reduction process+++GO:1902600///proton transmembrane transport+++GO:0008340///determination of adult lifespan
NM_167001.3	cib	31359	NC_004354.4	4106113	4110636	+	684.07	166.24	535.05	132.42	7975.02	1949.47	2.01455	0	0	GO:0005829///cytosol	GO:0005515///protein binding+++GO:0003785///actin monomer binding+++GO:0003779///actin binding	GO:0035193///larval central nervous system remodeling+++GO:0007015///actin filament organization+++GO:0007420///brain development
NM_057630.4	lwr	33226	NT_033779.5	541393	542580	-	679.14	210.63	531.2	167.78	9960.3	3108.78	1.66268	0	0	GO:0000940///condensed chromosome outer kinetochore+++GO:0000780///condensed nuclear chromosome, centromeric region+++GO:0005634///nucleus	GO:0016740///transferase activity+++GO:0000166///nucleotide binding+++GO:0042802///identical protein binding+++GO:0031072///heat shock protein binding+++GO:0061656///SUMO conjugating enzyme activity+++GO:0005524///ATP binding+++GO:0008134///transcription factor binding+++GO:0061665///SUMO ligase activity+++GO:0033134///ubiquitin activating enzyme binding+++GO:0005515///protein binding+++GO:001978…	GO:0045751///negative regulation of Toll signaling pathway+++GO:0016321///female meiosis chromosome segregation+++GO:0008354///germ cell migration+++GO:0007391///dorsal closure+++GO:0035172///hemocyte proliferation+++GO:0030721///spectrosome organization+++GO:0006464///cellular protein modification process+++GO:0016925///protein sumoylation+++GO:0006959///humoral immune response+++GO:0006606///pr…
NM_001298066.1	RpS14b	47219	NC_004354.4	7935172	7935792	+	674.07	949.04	527.23	756	4680.24	6617.53	-0.519954	1.12829e-78	1.06676e-77	GO:0022627///cytosolic small ribosomal subunit+++GO:0005840///ribosome	GO:0003735///structural constituent of ribosome+++GO:0070181///small ribosomal subunit rRNA binding+++GO:0048027///mRNA 5'-UTR binding	GO:0000028///ribosomal small subunit assembly+++GO:0002181///cytoplasmic translation+++GO:0006412///translation+++GO:0000462///maturation of SSU-rRNA from tricistronic rRNA transcript (SSU-rRNA, 5.8S rRNA, LSU-rRNA)
NM_078938.3	Ggamma1	35881	NT_033778.4	8901404	8903130	+	673.5	341.15	526.79	271.76	7233.7	3684.91	0.954895	4.1845e-250	1.17337e-248	GO:0016020///membrane+++GO:0005886///plasma membrane+++GO:0005834///heterotrimeric G-protein complex	GO:0003924///GTPase activity	GO:0007165///signal transduction+++GO:0048383///mesectoderm development+++GO:0035050///embryonic heart tube development+++GO:0043519///regulation of myosin II filament organization+++GO:0003015///heart process+++GO:0003380///establishment or maintenance of cytoskeleton polarity involved in gastrulation+++GO:0010470///regulation of gastrulation+++GO:0060027///convergent extension involved in gastr…
NM_001103849.3	Rpb12	5740790	NT_033778.4	15144968	15145519	-	670.72	466.02	524.61	371.23	2681	1865	0.498932	3.45856e-32	1.63309e-31	GO:0005666///RNA polymerase III complex+++GO:0005736///RNA polymerase I complex+++GO:0005665///RNA polymerase II, core complex	GO:0008270///zinc ion binding+++GO:0016740///transferase activity+++GO:0001056///RNA polymerase III activity+++GO:0001055///RNA polymerase II activity+++GO:0003677///DNA binding+++GO:0003899///DNA-directed 5'-3' RNA polymerase activity+++GO:0016779///nucleotidyltransferase activity+++GO:0001054///RNA polymerase I activity	GO:0006351///transcription, DNA-templated+++GO:0006383///transcription by RNA polymerase III+++GO:0006360///transcription by RNA polymerase I+++GO:0006366///transcription by RNA polymerase II
NM_136766.2	CG7637	36135	NT_033778.4	10810556	10810936	-	670.25	342.15	524.24	272.56	2331	1190	0.943654	1.80767e-81	1.76268e-80	GO:0005730///nucleolus+++GO:0090661///box H/ACA telomerase RNP complex+++GO:0005634///nucleus+++GO:0031429///box H/ACA snoRNP complex	GO:0034513///box H/ACA snoRNA binding+++GO:0030515///snoRNA binding+++GO:0070034///telomerase RNA binding	GO:0006364///rRNA processing+++GO:0042254///ribosome biogenesis+++GO:0031120///snRNA pseudouridine synthesis+++GO:0001522///pseudouridine synthesis+++GO:0031118///rRNA pseudouridine synthesis
NM_079970.6	RpS15Aa	44150	NC_004354.4	13335637	13337638	-	664.22	2294.13	519.53	1827.49	7565.45	26282.5	-1.81458	0	0	GO:0022626///cytosolic ribosome+++GO:0022627///cytosolic small ribosomal subunit+++GO:0005840///ribosome	GO:0003735///structural constituent of ribosome	GO:0002181///cytoplasmic translation+++GO:0006412///translation
NM_132453.2	CG2076	32041	NC_004354.4	11090382	11092098	+	663.76	139.58	519.16	111.19	11703.3	2477.6	2.22315	0	0	GO:0016020///membrane+++GO:0016021///integral component of membrane		GO:0006915///apoptotic process
NM_164668.3	eIF4A	33835	NT_033779.5	5981764	5985579	+	662.93	416.7	518.52	331.94	15171.9	9604.13	0.643477	8.28148e-265	2.45644e-263	GO:0005730///nucleolus+++GO:0016281///eukaryotic translation initiation factor 4F complex+++GO:0005634///nucleus+++GO:0005829///cytosol+++GO:0043186///P granule	GO:0003743///translation initiation factor activity+++GO:0003724///RNA helicase activity+++GO:0004004///ATP-dependent RNA helicase activity+++GO:0005524///ATP binding	GO:0006413///translational initiation+++GO:0000278///mitotic cell cycle+++GO:0000381///regulation of alternative mRNA splicing, via spliceosome+++GO:0030718///germ-line stem cell population maintenance+++GO:0010501///RNA secondary structure unwinding+++GO:0048477///oogenesis+++GO:0002168///instar larval development+++GO:0007446///imaginal disc growth+++GO:0007279///pole cell formation+++GO:004813…
NM_167065.3	Ubi-p5E	326237	NC_004354.4	6276977	6279274	-	662.41	616.25	518.11	490.9	17265	16177.8	0.0778293	3.97988e-07	8.61901e-07	GO:0005634///nucleus+++GO:0005737///cytoplasm+++GO:0005704///polytene chromosome band	GO:0031625///ubiquitin protein ligase binding+++GO:0031386///protein tag	GO:0006511///ubiquitin-dependent protein catabolic process+++GO:0019941///modification-dependent protein catabolic process+++GO:0008340///determination of adult lifespan+++GO:0016567///protein ubiquitination+++GO:0006464///cellular protein modification process+++GO:2000242///negative regulation of reproductive process
NM_176488.3	B52	41670	NT_033777.3	13661311	13666891	+	657.47	432.57	514.24	344.58	13876.7	9193.53	0.577603	1.70557e-200	3.85556e-199	GO:0071011///precatalytic spliceosome+++GO:0035062///omega speckle+++GO:0035327///transcriptionally active chromatin+++GO:0016607///nuclear speck+++GO:0071013///catalytic step 2 spliceosome+++GO:0005634///nucleus+++GO:0005700///polytene chromosome	GO:0003723///RNA binding+++GO:0003729///mRNA binding+++GO:0003676///nucleic acid binding	GO:0000381///regulation of alternative mRNA splicing, via spliceosome+++GO:0045292///mRNA cis splicing, via spliceosome+++GO:0044819///mitotic G1/S transition checkpoint+++GO:0008380///RNA splicing+++GO:0001178///regulation of transcriptional start site selection at RNA polymerase II promoter+++GO:0031440///regulation of mRNA 3'-end processing+++GO:0006397///mRNA processing+++GO:0051607///defense…
NM_139557.2	Ids	38423	NT_037436.4	3378268	3380083	+	657.24	2.61	514.07	2.08	14531	58	7.94924	0	0		GO:0003824///catalytic activity+++GO:0016787///hydrolase activity+++GO:0004423///iduronate-2-sulfatase activity+++GO:0008484///sulfuric ester hydrolase activity	GO:0008152///metabolic process
NM_142099.3	ATPsynE	41745	NT_033777.3	14327068	14327735	+	654.62	435.47	512.01	346.89	4369.69	2918.72	0.561694	3.34842e-62	2.61728e-61	GO:0000276///mitochondrial proton-transporting ATP synthase complex, coupling factor F(o)	GO:0046933///proton-transporting ATP synthase activity, rotational mechanism+++GO:0016787///hydrolase activity+++GO:0015078///proton transmembrane transporter activity	GO:1902600///proton transmembrane transport+++GO:0015986///ATP synthesis coupled proton transport+++GO:0099132///ATP hydrolysis coupled cation transmembrane transport
NM_166554.3	blw	37617	NT_033778.4	22799099	22802180	+	649.33	335.4	507.88	267.18	20006	10410	0.926676	0	0	GO:0005743///mitochondrial inner membrane+++GO:0000275///mitochondrial proton-transporting ATP synthase complex, catalytic core F(1)+++GO:0045261///proton-transporting ATP synthase complex, catalytic core F(1)+++GO:0005739///mitochondrion+++GO:0016020///membrane	GO:0005524///ATP binding+++GO:0046933///proton-transporting ATP synthase activity, rotational mechanism+++GO:0032559///adenyl ribonucleotide binding+++GO:0043531///ADP binding+++GO:0016887///ATPase activity+++GO:0000166///nucleotide binding	GO:0006811///ion transport+++GO:0019915///lipid storage+++GO:0006979///response to oxidative stress+++GO:0022900///electron transport chain+++GO:1902769///regulation of choline O-acetyltransferase activity+++GO:0006754///ATP biosynthetic process+++GO:0015986///ATP synthesis coupled proton transport+++GO:0046034///ATP metabolic process+++GO:0099132///ATP hydrolysis coupled cation transmembrane tra…
NM_078540.5	His3.3B	31848	NC_004354.4	9153238	9156669	-	648.65	64.62	507.35	51.47	12169.8	1220.56	3.30118	0	0	GO:0005694///chromosome+++GO:0005700///polytene chromosome+++GO:0000786///nucleosome+++GO:0005634///nucleus	GO:0046982///protein heterodimerization activity+++GO:0031492///nucleosomal DNA binding+++GO:0003677///DNA binding+++GO:0030527///structural constituent of chromatin	GO:0006334///nucleosome assembly+++GO:0006336///DNA replication-independent nucleosome assembly+++GO:0007140///male meiotic nuclear division
NM_001299841.1	levy	37728	NT_033778.4	23548239	23548879	+	648.62	360.24	507.33	286.96	3844.73	2142.89	0.822075	3.66338e-105	4.4732e-104	GO:0005743///mitochondrial inner membrane+++GO:0005751///mitochondrial respiratory chain complex IV	GO:0016491///oxidoreductase activity+++GO:0030234///enzyme regulator activity+++GO:0004129///cytochrome-c oxidase activity	GO:0055114///oxidation-reduction process+++GO:1902600///proton transmembrane transport+++GO:0008340///determination of adult lifespan+++GO:0006123///mitochondrial electron transport, cytochrome c to oxygen+++GO:0050790///regulation of catalytic activity+++GO:0009060///aerobic respiration
NM_205909.3	eIF3h	45682	NT_033779.5	5051193	5052780	-	645.66	712.79	505.01	567.8	10135	11261.5	-0.169071	4.34058e-17	1.42963e-16	GO:0005737///cytoplasm+++GO:0005852///eukaryotic translation initiation factor 3 complex+++GO:0005829///cytosol+++GO:0033290///eukaryotic 48S preinitiation complex+++GO:0042788///polysomal ribosome+++GO:0016282///eukaryotic 43S preinitiation complex	GO:0003743///translation initiation factor activity+++GO:0008237///metallopeptidase activity	GO:0002183///cytoplasmic translational initiation+++GO:0045747///positive regulation of Notch signaling pathway+++GO:0001732///formation of cytoplasmic translation initiation complex+++GO:0006413///translational initiation+++GO:0006508///proteolysis+++GO:0006412///translation
NM_167272.3	Ran	44072	NC_004354.4	11145319	11148580	-	642.03	300.24	502.17	239.17	9579.19	4508.38	1.07014	0	0	GO:0005635///nuclear envelope+++GO:0005737///cytoplasm+++GO:0005938///cell cortex+++GO:1990498///mitotic spindle microtubule+++GO:0005634///nucleus	GO:0005525///GTP binding+++GO:0046872///metal ion binding+++GO:0003924///GTPase activity	GO:0000054///ribosomal subunit export from nucleus+++GO:0000132///establishment of mitotic spindle orientation+++GO:0032880///regulation of protein localization+++GO:0000212///meiotic spindle organization+++GO:0051301///cell division+++GO:0006886///intracellular protein transport+++GO:0006606///protein import into nucleus+++GO:0006611///protein export from nucleus+++GO:0007346///regulation of mit…
NM_079943.4	sun	44046	NC_004354.4	15847859	15849258	-	629.42	467.27	492.31	372.23	2932.29	2181.75	0.403373	2.51168e-24	1.00732e-23	GO:0005743///mitochondrial inner membrane+++GO:0000275///mitochondrial proton-transporting ATP synthase complex, catalytic core F(1)+++GO:0005615///extracellular space	GO:0046933///proton-transporting ATP synthase activity, rotational mechanism+++GO:0001664///G protein-coupled receptor binding	GO:1902600///proton transmembrane transport+++GO:0008340///determination of adult lifespan+++GO:0045745///positive regulation of G protein-coupled receptor signaling pathway+++GO:0006979///response to oxidative stress+++GO:0015986///ATP synthesis coupled proton transport
NM_078560.3	Hsp60A	32045	NC_004354.4	11108482	11112308	+	626.63	278.33	490.13	221.72	20236	9055	1.14443	0	0	GO:0005759///mitochondrial matrix+++GO:0005737///cytoplasm+++GO:0005739///mitochondrion+++GO:0005743///mitochondrial inner membrane+++GO:0005829///cytosol	GO:0000166///nucleotide binding+++GO:0051082///unfolded protein binding+++GO:0005524///ATP binding	GO:0009408///response to heat+++GO:0006458///'de novo' protein folding+++GO:0007005///mitochondrion organization+++GO:0006457///protein folding+++GO:0008637///apoptotic mitochondrial changes+++GO:0045041///protein import into mitochondrial intermembrane space+++GO:0042026///protein refolding+++GO:0034605///cellular response to heat+++GO:0006626///protein targeting to mitochondrion
NM_137851.4	CG2852	37591	NT_033778.4	22644941	22646344	-	620.26	362.86	485.14	289.05	7108.52	4182.95	0.747082	9.56982e-163	1.77124e-161	GO:0005615///extracellular space+++GO:0016021///integral component of membrane+++GO:0031965///nuclear membrane+++GO:0031410///cytoplasmic vesicle+++GO:0005576///extracellular region+++GO:0005788///endoplasmic reticulum lumen+++GO:0012505///endomembrane system+++GO:0016028///rhabdomere	GO:0016018///cyclosporin A binding+++GO:0016853///isomerase activity+++GO:0051082///unfolded protein binding+++GO:0003755///peptidyl-prolyl cis-trans isomerase activity	GO:0000413///protein peptidyl-prolyl isomerization+++GO:0006457///protein folding+++GO:0032504///multicellular organism reproduction
NM_080198.3	Pp1-87B	49260	NT_033777.3	12423621	12425917	-	610.86	510.65	477.79	406.78	18398	15493	0.232128	3.11052e-50	2.04571e-49	GO:0005829///cytosol+++GO:0005700///polytene chromosome+++GO:0000164///protein phosphatase type 1 complex+++GO:0005737///cytoplasm	GO:0046872///metal ion binding+++GO:0017018///myosin phosphatase activity+++GO:0005515///protein binding+++GO:0016787///hydrolase activity+++GO:0004721///phosphoprotein phosphatase activity+++GO:0004722///protein serine/threonine phosphatase activity	GO:1904886///beta-catenin destruction complex disassembly+++GO:0090263///positive regulation of canonical Wnt signaling pathway+++GO:0040011///locomotion+++GO:0007411///axon guidance+++GO:0046579///positive regulation of Ras protein signal transduction+++GO:0007399///nervous system development+++GO:0048477///oogenesis+++GO:0007611///learning or memory+++GO:0007623///circadian rhythm+++GO:0000278/…
NM_001316458.1	Nplp2	50286	NT_037436.4	13356534	13357223	+	609.63	9128.63	476.83	7271.81	3286.88	49369.2	-3.93077	0	0	GO:0005615///extracellular space+++GO:0005576///extracellular region	GO:0005184///neuropeptide hormone activity	GO:0006959///humoral immune response+++GO:0007218///neuropeptide signaling pathway+++GO:0010469///regulation of signaling receptor activity
NM_144173.3	Nplp2	50286	NT_037436.4	13356534	13357223	+	609.63	9128.63	476.83	7271.81	3286.88	49369.2	-3.93077	0	0	GO:0005615///extracellular space+++GO:0005576///extracellular region	GO:0005184///neuropeptide hormone activity	GO:0007218///neuropeptide signaling pathway+++GO:0010469///regulation of signaling receptor activity+++GO:0006959///humoral immune response
NM_057259.6	l(2)37Cc	49168	NT_033779.5	19122040	19123869	-	609	217.62	476.33	173.35	10806.6	3887.52	1.45827	0	0	GO:0005739///mitochondrion+++GO:0016020///membrane		GO:0007275///multicellular organism development+++GO:0071456///cellular response to hypoxia
NM_001259017.2	Glt	34193	NT_033779.5	8673152	8676804	+	608.81	1855.95	476.19	1478.44	27426	84248.9	-1.63447	0	0	GO:0005576///extracellular region+++GO:0005604///basement membrane	GO:0016787///hydrolase activity+++GO:0052689///carboxylic ester hydrolase activity	GO:0016201///synaptic target inhibition+++GO:0008045///motor neuron axon guidance+++GO:0098542///defense response to other organism
NM_078642.4	Cyp1	32595	NC_004354.4	16317673	16320370	-	605.3	552.92	473.44	440.45	9886	9090	0.104203	3.11704e-07	6.78765e-07	GO:0005829///cytosol+++GO:0005737///cytoplasm+++GO:0005634///nucleus	GO:0016853///isomerase activity+++GO:0051082///unfolded protein binding+++GO:0003755///peptidyl-prolyl cis-trans isomerase activity	GO:0006457///protein folding+++GO:0000413///protein peptidyl-prolyl isomerization
NM_140905.3	RhoGDI	40179	NT_037436.4	19928743	19932930	+	604.46	303.03	472.78	241.4	12544.5	6332.62	0.969743	0	0	GO:0005737///cytoplasm+++GO:0005829///cytosol+++GO:0016020///membrane	GO:0048365///Rac GTPase binding+++GO:0005094///Rho GDP-dissociation inhibitor activity	GO:0050790///regulation of catalytic activity+++GO:0007266///Rho protein signal transduction
NM_058044.5	scf	38145	NT_037436.4	1298672	1300389	+	592.67	507.08	463.56	403.94	12802	11030	0.198615	6.54392e-27	2.78384e-26	GO:0005703///polytene chromosome puff+++GO:0005700///polytene chromosome+++GO:0012505///endomembrane system+++GO:0005634///nucleus+++GO:0005783///endoplasmic reticulum+++GO:0005737///cytoplasm	GO:0005509///calcium ion binding+++GO:0016853///isomerase activity	GO:2000373///positive regulation of DNA topoisomerase (ATP-hydrolyzing) activity+++GO:0009047///dosage compensation by hyperactivation of X chromosome+++GO:0006265///DNA topological change+++GO:0045893///positive regulation of transcription, DNA-templated+++GO:0006325///chromatin organization
NM_143927.4	COX7A	50002	NT_033777.3	8339944	8341043	-	585.53	448.73	457.98	357.46	4553	3505.65	0.357503	2.09038e-29	9.36837e-29	GO:0016020///membrane+++GO:0005751///mitochondrial respiratory chain complex IV+++GO:0097249///mitochondrial respiratory chain supercomplex+++GO:0005739///mitochondrion+++GO:0005746///mitochondrial respiratory chain+++GO:0005743///mitochondrial inner membrane	GO:0009055///electron transfer activity+++GO:0004129///cytochrome-c oxidase activity+++GO:0016491///oxidoreductase activity	GO:1902600///proton transmembrane transport+++GO:0002082///regulation of oxidative phosphorylation+++GO:0022900///electron transport chain+++GO:0097250///mitochondrial respiratory chain supercomplex assembly+++GO:0055114///oxidation-reduction process+++GO:0006123///mitochondrial electron transport, cytochrome c to oxygen
NM_143780.4	Sec61beta	46080	NT_033778.4	14618771	14619681	+	582.35	298.94	455.49	238.13	5934	3063	0.93567	8.78374e-199	1.97692e-197	GO:0031205///endoplasmic reticulum Sec complex+++GO:0012505///endomembrane system+++GO:0005783///endoplasmic reticulum+++GO:0005784///Sec61 translocon complex+++GO:0016020///membrane+++GO:0016021///integral component of membrane	GO:0005086///ARF guanyl-nucleotide exchange factor activity+++GO:0015450///P-P-bond-hydrolysis-driven protein transmembrane transporter activity	GO:0006616///SRP-dependent cotranslational protein targeting to membrane, translocation+++GO:0006886///intracellular protein transport+++GO:0010507///negative regulation of autophagy+++GO:0015031///protein transport+++GO:0031204///posttranslational protein targeting to membrane, translocation
NM_141209.3	lost	40559	NT_033777.3	4403076	4407182	+	582.34	332.66	455.48	265	21553	12405	0.781395	0	0	GO:0071013///catalytic step 2 spliceosome+++GO:1990904///ribonucleoprotein complex+++GO:0071011///precatalytic spliceosome+++GO:0005737///cytoplasm+++GO:0005829///cytosol		GO:0045451///pole plasm oskar mRNA localization+++GO:0000398///mRNA splicing, via spliceosome+++GO:0007277///pole cell development+++GO:0009952///anterior/posterior pattern specification+++GO:0019094///pole plasm mRNA localization
NM_078802.4	Trx-2	34281	NT_033779.5	9613414	9616047	+	579.48	496.49	453.24	395.5	5888.37	5073.07	0.196597	3.2392e-13	9.35394e-13	GO:0005634///nucleus	GO:0015035///protein disulfide oxidoreductase activity+++GO:0015036///disulfide oxidoreductase activity	GO:0006979///response to oxidative stress+++GO:0050832///defense response to fungus+++GO:0045454///cell redox homeostasis+++GO:0055114///oxidation-reduction process+++GO:0008340///determination of adult lifespan+++GO:0006662///glycerol ether metabolic process
NM_080372.4	RnrS	36280	NT_033778.4	11983145	11985393	-	574.97	157.35	449.72	125.35	12363	3407	1.84307	0	0	GO:0005829///cytosol+++GO:0005737///cytoplasm	GO:0046872///metal ion binding+++GO:0016491///oxidoreductase activity+++GO:0004748///ribonucleoside-diphosphate reductase activity, thioredoxin disulfide as acceptor	GO:0006919///activation of cysteine-type endopeptidase activity involved in apoptotic process+++GO:0009263///deoxyribonucleotide biosynthetic process+++GO:0055114///oxidation-reduction process+++GO:0006260///DNA replication
NM_079983.4	Xbp1	44226	NT_033778.4	21143549	21145750	+	570.96	362.69	446.58	288.92	16672	10668.1	0.628249	1.30692e-278	4.06453e-277	GO:0030176///integral component of endoplasmic reticulum membrane+++GO:0005634///nucleus	GO:0000977///RNA polymerase II regulatory region sequence-specific DNA binding+++GO:0003700///DNA-binding transcription factor activity+++GO:0000981///DNA-binding transcription factor activity, RNA polymerase II-specific	GO:0034976///response to endoplasmic reticulum stress+++GO:0006366///transcription by RNA polymerase II+++GO:0030968///endoplasmic reticulum unfolded protein response+++GO:0036490///regulation of translation in response to endoplasmic reticulum stress+++GO:0006990///positive regulation of transcription from RNA polymerase II promoter involved in unfolded protein response+++GO:0006355///regulation…
NM_001258976.2	chic	33834	NT_033779.5	5973324	5981018	-	565.41	681.09	442.24	542.55	7326.22	8879.2	-0.294927	1.25405e-37	6.62905e-37	GO:0005737///cytoplasm+++GO:0015629///actin cytoskeleton+++GO:0048471///perinuclear region of cytoplasm+++GO:0043005///neuron projection+++GO:0005938///cell cortex	GO:0003785///actin monomer binding+++GO:0003779///actin binding	GO:0032507///maintenance of protein location in cell+++GO:0035019///somatic stem cell population maintenance+++GO:0048680///positive regulation of axon regeneration+++GO:0042989///sequestering of actin monomers+++GO:0042060///wound healing+++GO:0007436///larval salivary gland morphogenesis+++GO:0048842///positive regulation of axon extension involved in axon guidance+++GO:0051491///positive regul…
NM_001104505.2	Nph	43559	NT_033777.3	30003681	30004699	-	560.28	372.99	438.23	297.12	4633.44	3099.73	0.560643	2.08202e-65	1.69384e-64	GO:0005634///nucleus+++GO:0005730///nucleolus+++GO:0005737///cytoplasm+++GO:0005654///nucleoplasm	GO:0042393///histone binding+++GO:0003682///chromatin binding	GO:0035041///sperm chromatin decondensation+++GO:0006338///chromatin remodeling
NM_079514.3	kra	40680	NT_033777.3	5595873	5601136	-	559.49	670.44	437.61	534.07	12196.1	14716.9	-0.287383	9.46996e-59	7.07095e-58	GO:0005829///cytosol	GO:0005525///GTP binding+++GO:0003743///translation initiation factor activity+++GO:0000166///nucleotide binding	GO:0006413///translational initiation+++GO:0006412///translation
NM_137066.4	CG6543	36536	NT_033778.4	13852947	13854331	-	557.7	123.98	436.21	98.76	7722.51	1727.5	2.14302	0	0	GO:0005739///mitochondrion+++GO:0005759///mitochondrial matrix	GO:0003824///catalytic activity+++GO:0016829///lyase activity+++GO:0004300///enoyl-CoA hydratase activity	GO:0006635///fatty acid beta-oxidation
NM_057780.4	Nap1	37798	NT_033778.4	23905175	23907294	-	555.7	519.89	434.64	414.14	10127.6	9539	0.0697024	0.000434392	0.000763973	GO:0005634///nucleus+++GO:0005739///mitochondrion+++GO:0005886///plasma membrane+++GO:0005737///cytoplasm	GO:0042393///histone binding	GO:0006334///nucleosome assembly+++GO:0006338///chromatin remodeling+++GO:0035041///sperm chromatin decondensation+++GO:0000723///telomere maintenance+++GO:0035092///sperm chromatin condensation+++GO:0006355///regulation of transcription, DNA-templated
NM_079319.4	eIF2beta	39433	NT_037436.4	12525093	12526731	-	545.99	181.3	427.05	144.42	8154	2725	1.56413	0	0	GO:0043614///multi-eIF complex+++GO:0016282///eukaryotic 43S preinitiation complex+++GO:0005829///cytosol+++GO:0005850///eukaryotic translation initiation factor 2 complex	GO:0003743///translation initiation factor activity+++GO:0046872///metal ion binding	GO:0016199///axon midline choice point recognition+++GO:0001731///formation of translation preinitiation complex+++GO:0034976///response to endoplasmic reticulum stress+++GO:0006412///translation+++GO:0006413///translational initiation
NM_136450.4	Cyt-b5	35688	NT_033778.4	7533506	7535936	+	544.69	178.27	426.03	142.01	5842.51	1923	1.58496	0	0	GO:0031090///organelle membrane+++GO:0016021///integral component of membrane+++GO:0012505///endomembrane system+++GO:0005789///endoplasmic reticulum membrane	GO:0046872///metal ion binding+++GO:0020037///heme binding	GO:0045610///regulation of hemocyte differentiation+++GO:0035206///regulation of hemocyte proliferation+++GO:0055114///oxidation-reduction process
NM_135699.3	RpL7-like	34625	NT_033779.5	12056348	12057416	+	541.82	431.47	423.79	343.7	6622.65	5305.49	0.3022	7.74368e-31	3.57264e-30	GO:0005840///ribosome+++GO:0022625///cytosolic large ribosomal subunit	GO:0003735///structural constituent of ribosome	GO:0000463///maturation of LSU-rRNA from tricistronic rRNA transcript (SSU-rRNA, 5.8S rRNA, LSU-rRNA)+++GO:0002181///cytoplasmic translation
NM_169799.2	14-3-3epsilon	42186	NT_033777.3	18242687	18248579	+	538.04	452.77	420.83	360.67	8741.93	7404.83	0.222558	3.51802e-23	1.36841e-22	GO:0045172///germline ring canal+++GO:0005886///plasma membrane+++GO:0005634///nucleus+++GO:0005737///cytoplasm+++GO:0005813///centrosome+++GO:0005829///cytosol+++GO:0005694///chromosome+++GO:0005654///nucleoplasm	GO:0008134///transcription factor binding+++GO:0019904///protein domain specific binding+++GO:0046982///protein heterodimerization activity+++GO:0005515///protein binding+++GO:0050815///phosphoserine residue binding	GO:0045927///positive regulation of growth+++GO:0048190///wing disc dorsal/ventral pattern formation+++GO:0035332///positive regulation of hippo signaling+++GO:0007444///imaginal disc development+++GO:0007093///mitotic cell cycle checkpoint+++GO:0007280///pole cell migration+++GO:0000077///DNA damage checkpoint+++GO:0009411///response to UV+++GO:0007088///regulation of mitotic nuclear division+++…
NM_165741.3	14-3-3zeta	36059	NT_033778.4	10101036	10108474	+	536.29	235.31	419.47	187.44	12743.2	5631.08	1.16214	0	0	GO:0045172///germline ring canal+++GO:0005768///endosome+++GO:0005769///early endosome+++GO:0005634///nucleus+++GO:0016020///membrane+++GO:0031965///nuclear membrane+++GO:0016021///integral component of membrane+++GO:0005737///cytoplasm+++GO:0005886///plasma membrane+++GO:0005829///cytosol	GO:0008134///transcription factor binding+++GO:0005515///protein binding+++GO:0046982///protein heterodimerization activity+++GO:0019904///protein domain specific binding+++GO:0042803///protein homodimerization activity+++GO:0008426///protein kinase C inhibitor activity	GO:0007399///nervous system development+++GO:0007275///multicellular organism development+++GO:0008355///olfactory learning+++GO:0045448///mitotic cell cycle, embryonic+++GO:0007611///learning or memory+++GO:0050821///protein stabilization+++GO:0008103///oocyte microtubule cytoskeleton polarization+++GO:0030154///cell differentiation+++GO:0042994///cytoplasmic sequestering of transcription factor…
NM_137760.3	eIF3k	37475	NT_033778.4	21685283	21686201	+	531.44	401.18	415.67	319.58	5873	4459	0.379262	3.3571e-41	1.89881e-40	GO:0033290///eukaryotic 48S preinitiation complex+++GO:0005737///cytoplasm+++GO:0016282///eukaryotic 43S preinitiation complex+++GO:0005852///eukaryotic translation initiation factor 3 complex	GO:0003743///translation initiation factor activity+++GO:0043022///ribosome binding+++GO:0003723///RNA binding	GO:0006412///translation+++GO:0006446///regulation of translational initiation+++GO:0002183///cytoplasmic translational initiation+++GO:0006413///translational initiation+++GO:0001732///formation of cytoplasmic translation initiation complex
NM_140227.2	CG6084	39304	NT_037436.4	11620535	11623715	-	528.32	10.44	413.23	8.32	7942.37	158.02	5.63422	0	0	GO:0005654///nucleoplasm+++GO:0005829///cytosol	GO:0004032///alditol:NADP+ 1-oxidoreductase activity+++GO:0008106///alcohol dehydrogenase (NADP+) activity+++GO:0047718///indanol dehydrogenase activity+++GO:0016491///oxidoreductase activity	GO:0055114///oxidation-reduction process
NM_134793.5	Npc2a	33374	NT_033779.5	1988290	1988940	+	528.22	589.73	413.15	469.78	4331	4859	-0.18532	2.3692e-09	5.79138e-09	GO:0005615///extracellular space+++GO:0005623///cell+++GO:0005576///extracellular region	GO:0042834///peptidoglycan binding+++GO:0032934///sterol binding+++GO:0030882///lipid antigen binding+++GO:0070891///lipoteichoic acid binding+++GO:0001530///lipopolysaccharide binding	GO:0055092///sterol homeostasis+++GO:0006694///steroid biosynthetic process+++GO:0045456///ecdysteroid biosynthetic process+++GO:0015918///sterol transport+++GO:0032367///intracellular cholesterol transport+++GO:0006629///lipid metabolic process+++GO:0061057///peptidoglycan recognition protein signaling pathway+++GO:0008039///synaptic target recognition
NM_168970.4	Arf79F	40506	NT_037436.4	22868508	22872052	-	525.77	289.66	411.24	230.74	9968.42	5529.31	0.833712	3.6595e-273	1.11778e-271	GO:0005829///cytosol+++GO:0043231///intracellular membrane-bounded organelle+++GO:0005795///Golgi stack+++GO:0032154///cleavage furrow+++GO:0005737///cytoplasm+++GO:0045177///apical part of cell+++GO:0005886///plasma membrane+++GO:0005794///Golgi apparatus+++GO:0098793///presynapse	GO:0000166///nucleotide binding+++GO:0003924///GTPase activity+++GO:0005525///GTP binding	GO:0016192///vesicle-mediated transport+++GO:0032011///ARF protein signal transduction+++GO:1902036///regulation of hematopoietic stem cell differentiation+++GO:0010883///regulation of lipid storage+++GO:1904801///positive regulation of neuron remodeling+++GO:0045807///positive regulation of endocytosis+++GO:0048488///synaptic vesicle endocytosis+++GO:0015031///protein transport+++GO:0007112///ma…
NM_080171.4	RpII18	48312	NT_033777.3	5371795	5372397	+	522.79	330.53	408.91	263.3	3475	2206	0.635076	1.74839e-61	1.35527e-60	GO:0005666///RNA polymerase III complex+++GO:0005634///nucleus+++GO:0005665///RNA polymerase II, core complex+++GO:0005736///RNA polymerase I complex	GO:0001056///RNA polymerase III activity+++GO:0003899///DNA-directed 5'-3' RNA polymerase activity+++GO:0003677///DNA binding+++GO:0001054///RNA polymerase I activity+++GO:0001055///RNA polymerase II activity	GO:0006351///transcription, DNA-templated+++GO:0006366///transcription by RNA polymerase II+++GO:0006360///transcription by RNA polymerase I+++GO:0006383///transcription by RNA polymerase III
NM_132968.2	Chchd2	32701	NC_004354.4	17149001	17150647	+	516.66	361.73	404.11	288.15	6760.21	4762.13	0.487928	1.41764e-73	1.26902e-72	GO:0005634///nucleus+++GO:0005829///cytosol+++GO:0005739///mitochondrion+++GO:0005654///nucleoplasm	GO:0008134///transcription factor binding+++GO:0043565///sequence-specific DNA binding	GO:0007005///mitochondrion organization
NM_079957.4	Mgstl	44110	NC_004354.4	21043070	21044107	+	514.39	408.6	402.34	325.49	4283	3418.93	0.305802	3.56444e-21	1.31589e-20	GO:0016021///integral component of membrane+++GO:0005741///mitochondrial outer membrane+++GO:0043231///intracellular membrane-bounded organelle+++GO:0016020///membrane	GO:0016740///transferase activity+++GO:0004364///glutathione transferase activity+++GO:0004602///glutathione peroxidase activity+++GO:0050220///prostaglandin-E synthase activity	GO:0055114///oxidation-reduction process+++GO:0001516///prostaglandin biosynthetic process+++GO:0098869///cellular oxidant detoxification
NM_080336.5	ctp	31405	NC_004354.4	4688203	4699456	+	512.87	385.07	401.15	306.74	10230.8	7734.3	0.387125	1.67743e-72	1.47836e-71	GO:0005856///cytoskeleton+++GO:0005875///microtubule associated complex+++GO:0005874///microtubule+++GO:0005814///centriole+++GO:0005868///cytoplasmic dynein complex+++GO:0005737///cytoplasm+++GO:0032991///protein-containing complex+++GO:0030286///dynein complex	GO:0003774///motor activity+++GO:0008574///ATP-dependent microtubule motor activity, plus-end-directed+++GO:0097718///disordered domain specific binding+++GO:0042623///ATPase activity, coupled+++GO:0045505///dynein intermediate chain binding+++GO:0042803///protein homodimerization activity+++GO:0016787///hydrolase activity+++GO:0051959///dynein light intermediate chain binding+++GO:0005515///prot…	GO:0034454///microtubule anchoring at centrosome+++GO:0007283///spermatogenesis+++GO:0007018///microtubule-based movement+++GO:0035071///salivary gland cell autophagic cell death+++GO:2000582///positive regulation of ATP-dependent microtubule motor activity, plus-end-directed+++GO:0035220///wing disc development+++GO:0022416///chaeta development+++GO:0048477///oogenesis+++GO:0007017///microtubule…
NM_134304.3	chic	33834	NT_033779.5	5972900	5980101	-	508.34	1124.58	397.6	895.83	9558.82	21290.7	-1.17191	0	0	GO:0005737///cytoplasm+++GO:0005938///cell cortex+++GO:0015629///actin cytoskeleton+++GO:0048471///perinuclear region of cytoplasm+++GO:0043005///neuron projection	GO:0003785///actin monomer binding+++GO:0003779///actin binding	GO:0051491///positive regulation of filopodium assembly+++GO:0016322///neuron remodeling+++GO:0048680///positive regulation of axon regeneration+++GO:0030717///oocyte karyosome formation+++GO:0000915///actomyosin contractile ring assembly+++GO:0035019///somatic stem cell population maintenance+++GO:0007488///histoblast morphogenesis+++GO:0000902///cell morphogenesis+++GO:0007391///dorsal closure+…
NM_079379.3	SsRbeta	39768	NT_037436.4	16129617	16130983	+	505.29	240.32	395.21	191.44	6276	3003	1.04573	1.06864e-251	3.00891e-250	GO:0012505///endomembrane system+++GO:0016020///membrane+++GO:0005786///signal recognition particle, endoplasmic reticulum targeting+++GO:0016021///integral component of membrane+++GO:0005783///endoplasmic reticulum+++GO:0005789///endoplasmic reticulum membrane	GO:0005048///signal sequence binding	GO:0006613///cotranslational protein targeting to membrane
NM_001275580.1	Men	47173	NT_033777.3	12713103	12719792	-	503.72	238.13	393.99	189.69	16316.6	7770.73	1.05452	0	0	GO:0005829///cytosol+++GO:0005739///mitochondrion	GO:0016491///oxidoreductase activity+++GO:0004473///malate dehydrogenase (decarboxylating) (NADP+) activity+++GO:0051287///NAD binding+++GO:0004471///malate dehydrogenase (decarboxylating) (NAD+) activity+++GO:0004470///malic enzyme activity+++GO:0046872///metal ion binding	GO:0010941///regulation of cell death+++GO:0055114///oxidation-reduction process+++GO:0008340///determination of adult lifespan+++GO:0006108///malate metabolic process+++GO:0006090///pyruvate metabolic process+++GO:0030431///sleep
NM_137479.3	GstE1	37106	NT_033778.4	18398393	18399223	+	501.28	0.83	392.08	0.66	5384	9	9.21447	0	0	GO:0005737///cytoplasm	GO:0016740///transferase activity+++GO:0004364///glutathione transferase activity	GO:0009408///response to heat+++GO:0006979///response to oxidative stress+++GO:0006749///glutathione metabolic process
NM_142391.5	Pxt	42131	NT_033777.3	17719454	17722955	+	499.75	1.17	390.89	0.93	18673	44	8.71532	0	0	GO:0005615///extracellular space+++GO:0005576///extracellular region	GO:0004666///prostaglandin-endoperoxide synthase activity+++GO:0020037///heme binding+++GO:0016491///oxidoreductase activity+++GO:0046872///metal ion binding+++GO:0004601///peroxidase activity	GO:0055114///oxidation-reduction process+++GO:0030707///ovarian follicle cell development+++GO:0042744///hydrogen peroxide catabolic process+++GO:0098869///cellular oxidant detoxification+++GO:0006979///response to oxidative stress+++GO:0007306///eggshell chorion assembly+++GO:0048477///oogenesis+++GO:0001516///prostaglandin biosynthetic process+++GO:0042743///hydrogen peroxide metabolic process+…
NM_166599.3	roh	246602	NT_033778.4	23385678	23386431	-	498.55	323.49	389.94	257.69	3757.03	2448.95	0.597616	9.71428e-60	7.34692e-59	GO:0016021///integral component of membrane+++GO:0016020///membrane		GO:0016063///rhodopsin biosynthetic process
NM_141844.4	CG14715	41403	NT_033777.3	11674221	11674923	+	495.77	568.37	387.77	452.76	3988	4594	-0.223545	2.75864e-12	7.69869e-12	GO:0012505///endomembrane system	GO:0016853///isomerase activity+++GO:0003755///peptidyl-prolyl cis-trans isomerase activity	GO:0000413///protein peptidyl-prolyl isomerization
NM_057822.4	Rab11	42501	NT_033777.3	21111408	21116146	+	493.22	457.45	385.78	364.4	10841.9	10126.2	0.0822554	2.22164e-05	4.30324e-05	GO:0055037///recycling endosome+++GO:0043025///neuronal cell body+++GO:0005815///microtubule organizing center+++GO:0005886///plasma membrane+++GO:0060187///cell pole+++GO:0043195///terminal bouton+++GO:0045169///fusome+++GO:0030140///trans-Golgi network transport vesicle+++GO:0005776///autophagosome+++GO:0005813///centrosome+++GO:0032127///dense core granule membrane+++GO:0032154///cleavage furr…	GO:0032794///GTPase activating protein binding+++GO:0003924///GTPase activity+++GO:0005525///GTP binding+++GO:0005515///protein binding+++GO:0044877///protein-containing complex binding	GO:1990182///exosomal secretion+++GO:0042052///rhabdomere development+++GO:0048137///spermatocyte division+++GO:0030866///cortical actin cytoskeleton organization+++GO:0048488///synaptic vesicle endocytosis+++GO:0022416///chaeta development+++GO:0030718///germ-line stem cell population maintenance+++GO:0042078///germ-line stem cell division+++GO:0051642///centrosome localization+++GO:0001745///co…
NM_057846.5	ATPsynCF6	42759	NT_033777.3	23355280	23356064	-	488.71	713.63	382.25	568.47	3145.02	4610.53	-0.572568	1.30742e-65	1.06789e-64	GO:0005743///mitochondrial inner membrane+++GO:0000276///mitochondrial proton-transporting ATP synthase complex, coupling factor F(o)+++GO:0005739///mitochondrion+++GO:0016020///membrane	GO:0015078///proton transmembrane transporter activity+++GO:0016787///hydrolase activity	GO:0006811///ion transport+++GO:0015986///ATP synthesis coupled proton transport
NM_001259608.2	Gale	38076	NT_037436.4	648774	651311	+	485.64	537.02	379.85	427.79	10064.9	11207.1	-0.171473	1.33644e-17	4.46991e-17		GO:0003978///UDP-glucose 4-epimerase activity+++GO:0003974///UDP-N-acetylglucosamine 4-epimerase activity+++GO:0016853///isomerase activity	GO:0005975///carbohydrate metabolic process+++GO:0006012///galactose metabolic process+++GO:0035167///larval lymph gland hemopoiesis
NM_001201752.2	Uch	33397	NT_033779.5	2212738	2214059	-	484.54	144.03	378.99	114.73	6661.48	1992.5	1.72392	0	0	GO:0005737///cytoplasm	GO:0016787///hydrolase activity+++GO:0036459///thiol-dependent ubiquitinyl hydrolase activity+++GO:0008234///cysteine-type peptidase activity+++GO:0008233///peptidase activity+++GO:0004843///thiol-dependent ubiquitin-specific protease activity	GO:0006511///ubiquitin-dependent protein catabolic process+++GO:0016579///protein deubiquitination+++GO:0006508///proteolysis
NM_136267.5	Lamp1	35411	NT_033779.5	21573389	21577103	+	481.12	1062.77	376.31	846.6	10277	22860	-1.16976	0	0	GO:0005764///lysosome+++GO:0016021///integral component of membrane+++GO:0016020///membrane
NM_167303.3	Karl	32131	NC_004354.4	11788844	11791910	+	480.8	464.24	376.06	369.81	6820.62	6627.33	0.0241786	0.268638	0.324395	GO:0005575///cellular_component	GO:0003674///molecular_function	GO:0000302///response to reactive oxygen species+++GO:0006629///lipid metabolic process
NM_080343.4	Moe	31816	NC_004354.4	8873012	8891807	-	478.89	854.67	374.57	680.82	19834.8	35668.4	-0.862038	0	0	GO:0005819///spindle+++GO:0045169///fusome+++GO:0015629///actin cytoskeleton+++GO:0016020///membrane+++GO:0035003///subapical complex+++GO:0005829///cytosol+++GO:0005703///polytene chromosome puff+++GO:0005694///chromosome+++GO:0005884///actin filament+++GO:0016324///apical plasma membrane+++GO:0005654///nucleoplasm+++GO:0005856///cytoskeleton+++GO:0030054///cell junction+++GO:0005737///cytoplasm…	GO:0008017///microtubule binding+++GO:0005515///protein binding+++GO:0003779///actin binding+++GO:0008092///cytoskeletal protein binding+++GO:0005546///phosphatidylinositol-4,5-bisphosphate binding	GO:0007368///determination of left/right symmetry+++GO:0030036///actin cytoskeleton organization+++GO:0009952///anterior/posterior pattern specification+++GO:0035088///establishment or maintenance of apical/basal cell polarity+++GO:0007315///pole plasm assembly+++GO:0016057///regulation of membrane potential in photoreceptor cell+++GO:0008284///positive regulation of cell proliferation+++GO:00420…
NM_141071.2	COX8	40390	NT_037436.4	21538966	21539447	-	475.99	298.67	372.3	237.92	2257.72	1420	0.645989	5.944e-42	3.4042e-41	GO:0016021///integral component of membrane+++GO:0005739///mitochondrion+++GO:0016020///membrane+++GO:0045277///respiratory chain complex IV	GO:0004129///cytochrome-c oxidase activity+++GO:0016491///oxidoreductase activity	GO:0022900///electron transport chain+++GO:1902600///proton transmembrane transport+++GO:0055114///oxidation-reduction process
NM_143203.3	RpL34a	43169	NT_033777.3	26058420	26059267	-	474.46	548.23	371.1	436.72	3588.89	4165.96	-0.234901	2.96932e-12	8.27989e-12	GO:0022625///cytosolic large ribosomal subunit+++GO:0005840///ribosome	GO:0003735///structural constituent of ribosome+++GO:0017022///myosin binding	GO:0002181///cytoplasmic translation+++GO:0042254///ribosome biogenesis+++GO:0006412///translation
NM_136213.4	Pomp	35342	NT_033779.5	20787656	20789098	+	469.29	162.28	367.06	129.28	6770	2356	1.50552	0	0	GO:0000502///proteasome complex+++GO:0005634///nucleus+++GO:0005737///cytoplasm		GO:0043161///proteasome-mediated ubiquitin-dependent protein catabolic process+++GO:0006508///proteolysis+++GO:0043248///proteasome assembly+++GO:0032436///positive regulation of proteasomal ubiquitin-dependent protein catabolic process
NM_166383.4	RpS18	37292	NT_033778.4	20263979	20264848	+	469.2	141.2	366.99	112.48	3549.13	1072.97	1.70607	3.64652e-301	1.24127e-299	GO:0005737///cytoplasm+++GO:0005730///nucleolus+++GO:0022627///cytosolic small ribosomal subunit	GO:0019843///rRNA binding+++GO:0003735///structural constituent of ribosome	GO:0042254///ribosome biogenesis+++GO:0002181///cytoplasmic translation
NM_080713.6	fok	44380	NT_033779.5	20082304	20085070	-	469.08	5.45	366.9	4.34	7515.54	87.9	6.40155	0	0	GO:0005575///cellular_component	GO:0003674///molecular_function
NM_079739.4	eIF3d1	42789	NT_033777.3	23680039	23682317	+	464.77	189.5	363.52	150.96	12744	5234	1.26787	0	0	GO:0005634///nucleus+++GO:0016282///eukaryotic 43S preinitiation complex+++GO:0005852///eukaryotic translation initiation factor 3 complex+++GO:0033290///eukaryotic 48S preinitiation complex+++GO:0005737///cytoplasm+++GO:0005829///cytosol	GO:0098808///mRNA cap binding+++GO:0003743///translation initiation factor activity+++GO:0005515///protein binding+++GO:0003723///RNA binding	GO:0002183///cytoplasmic translational initiation+++GO:0006413///translational initiation+++GO:0006412///translation+++GO:0001732///formation of cytoplasmic translation initiation complex+++GO:0002191///cap-dependent translational initiation+++GO:0006446///regulation of translational initiation
NM_079282.2	LanB2	39118	NT_037436.4	9614914	9623980	+	462.27	137.72	361.57	109.71	37163.1	11159.4	1.72058	0	0	GO:0005576///extracellular region+++GO:0005604///basement membrane		GO:0033627///cell adhesion mediated by integrin+++GO:0085029///extracellular matrix assembly+++GO:0007435///salivary gland morphogenesis+++GO:0061031///endodermal digestive tract morphogenesis+++GO:0007155///cell adhesion+++GO:0034446///substrate adhesion-dependent cell spreading+++GO:0070831///basement membrane assembly+++GO:0007494///midgut development
NM_206182.2	PCNA	37290	NT_033778.4	20261754	20262810	-	457.99	155.42	358.22	123.8	5992.56	2046.05	1.53283	0	0	GO:0043626///PCNA complex+++GO:0005634///nucleus	GO:0003677///DNA binding+++GO:0030337///DNA polymerase processivity factor activity	GO:0006260///DNA replication+++GO:0007307///eggshell chorion gene amplification+++GO:0006261///DNA-dependent DNA replication+++GO:0006275///regulation of DNA replication+++GO:0006272///leading strand elongation+++GO:0007052///mitotic spindle organization+++GO:0019730///antimicrobial humoral response+++GO:0006289///nucleotide-excision repair+++GO:0019985///translesion synthesis+++GO:0006298///mism…
NM_164624.3	His3.3A	33736	NT_033779.5	5055134	5055995	+	457.57	266.49	357.89	212.29	4533.31	2654.68	0.75348	3.5148e-106	4.33042e-105	GO:0005694///chromosome+++GO:0005700///polytene chromosome+++GO:0000786///nucleosome+++GO:0005634///nucleus	GO:0030527///structural constituent of chromatin+++GO:0003677///DNA binding+++GO:0046982///protein heterodimerization activity	GO:0006336///DNA replication-independent nucleosome assembly+++GO:0007140///male meiotic nuclear division
NM_080326.4	cib	31359	NC_004354.4	4106835	4110981	+	456.69	4.88	357.21	3.88	7110.64	76.41	6.52457	0	0	GO:0005829///cytosol	GO:0003779///actin binding+++GO:0003785///actin monomer binding+++GO:0005515///protein binding	GO:0035193///larval central nervous system remodeling+++GO:0007420///brain development+++GO:0007015///actin filament organization
NM_079345.4	Mpcp2	39587	NT_037436.4	14537651	14540441	+	456.27	301.63	356.88	240.27	10500.2	6990.46	0.570783	5.51178e-149	9.31151e-148	GO:0016021///integral component of membrane+++GO:0005739///mitochondrion+++GO:0005740///mitochondrial envelope+++GO:0031305///integral component of mitochondrial inner membrane+++GO:0016020///membrane	GO:0015114///phosphate ion transmembrane transporter activity+++GO:0022857///transmembrane transporter activity+++GO:0005315///inorganic phosphate transmembrane transporter activity	GO:0048190///wing disc dorsal/ventral pattern formation+++GO:0006817///phosphate ion transport+++GO:0035435///phosphate ion transmembrane transport
NM_079178.3	sty	38424	NT_037436.4	3402816	3417961	-	452.82	214.98	354.18	171.25	20424.6	9770.83	1.04838	0	0	GO:0045177///apical part of cell+++GO:0009898///cytoplasmic side of plasma membrane+++GO:0005886///plasma membrane		GO:0001745///compound eye morphogenesis+++GO:0120177///negative regulation of torso signaling pathway+++GO:0040037///negative regulation of fibroblast growth factor receptor signaling pathway+++GO:0016318///ommatidial rotation+++GO:0060446///branching involved in open tracheal system development+++GO:0042059///negative regulation of epidermal growth factor receptor signaling pathway+++GO:0008069/…
NM_142026.3	Droj2	41646	NT_033777.3	13382106	13385283	+	450.13	419.28	352.07	334	11522.4	10810.1	0.0760142	5.21872e-05	9.8673e-05	GO:0005829///cytosol	GO:0031072///heat shock protein binding+++GO:0046872///metal ion binding+++GO:0051082///unfolded protein binding+++GO:0005524///ATP binding	GO:0009408///response to heat+++GO:0006457///protein folding
NM_135461.4	CG4364	34287	NT_033779.5	9708921	9711271	-	449	236.08	351.19	188.06	13022	6897	0.901059	0	0	GO:0005730///nucleolus+++GO:0030687///preribosome, large subunit precursor+++GO:0005634///nucleus+++GO:0005654///nucleoplasm+++GO:0070545///PeBoW complex	GO:0043021///ribonucleoprotein complex binding	GO:0000463///maturation of LSU-rRNA from tricistronic rRNA transcript (SSU-rRNA, 5.8S rRNA, LSU-rRNA)+++GO:0042254///ribosome biogenesis+++GO:0000466///maturation of 5.8S rRNA from tricistronic rRNA transcript (SSU-rRNA, 5.8S rRNA, LSU-rRNA)+++GO:0042273///ribosomal large subunit biogenesis+++GO:0006364///rRNA processing
NM_001260472.2	mod	43764	NT_033777.3	32052620	32054974	+	448.91	292.19	351.12	232.76	11941.3	7828.83	0.593121	5.8925e-181	1.21435e-179	GO:0032991///protein-containing complex+++GO:0005634///nucleus+++GO:0005737///cytoplasm+++GO:0005730///nucleolus	GO:0003729///mRNA binding+++GO:0003677///DNA binding+++GO:0043565///sequence-specific DNA binding	GO:0008283///cell proliferation
NM_142462.3	cona	42213	NT_033777.3	18385828	18386887	+	448.71	2.95	350.96	2.35	4984	33	7.2225	0	0	GO:0000795///synaptonemal complex		GO:0007130///synaptonemal complex assembly+++GO:0007129///synapsis
NM_164498.3	Bacc	33462	NT_033779.5	2753233	2756663	+	448.23	284.79	350.59	226.86	5947.12	3801.91	0.627983	3.86426e-101	4.55326e-100	GO:0005654///nucleoplasm+++GO:0005634///nucleus		GO:0048149///behavioral response to ethanol
NM_080059.3	Hsp70Ab	44920	NT_033777.3	11958535	11960909	+	448.21	68.11	350.57	54.26	14588.2	2233.29	2.69174	0	0	GO:0005737///cytoplasm+++GO:0005829///cytosol	GO:0051787///misfolded protein binding+++GO:0051082///unfolded protein binding+++GO:0044183///protein binding involved in protein folding+++GO:0031072///heat shock protein binding+++GO:0000166///nucleotide binding+++GO:0016887///ATPase activity+++GO:0005524///ATP binding+++GO:0042623///ATPase activity, coupled	GO:0034620///cellular response to unfolded protein+++GO:0001666///response to hypoxia+++GO:0051085///chaperone cofactor-dependent protein refolding+++GO:0009408///response to heat+++GO:0035080///heat shock-mediated polytene chromosome puffing+++GO:0042026///protein refolding+++GO:0006986///response to unfolded protein+++GO:0034605///cellular response to heat
NM_165567.4	CG30382	246582	NT_033778.4	7830413	7831771	-	447.36	296.83	349.9	236.45	5569.11	3717.57	0.565408	5.17788e-79	4.91133e-78	GO:0005737///cytoplasm+++GO:0005829///cytosol+++GO:0019773///proteasome core complex, alpha-subunit complex+++GO:0005654///nucleoplasm+++GO:0005634///nucleus+++GO:0000502///proteasome complex+++GO:0005839///proteasome core complex	GO:0008233///peptidase activity+++GO:0004298///threonine-type endopeptidase activity+++GO:0016787///hydrolase activity+++GO:0003674///molecular_function+++GO:0004175///endopeptidase activity	GO:0051603///proteolysis involved in cellular protein catabolic process+++GO:0007370///ventral furrow formation+++GO:0006508///proteolysis+++GO:0006511///ubiquitin-dependent protein catabolic process+++GO:0010499///proteasomal ubiquitin-independent protein catabolic process+++GO:0043161///proteasome-mediated ubiquitin-dependent protein catabolic process+++GO:0010498///proteasomal protein cataboli…
NM_141578.2	CCT7	41054	NT_033777.3	8801564	8806234	+	446.04	392.41	348.87	312.6	11928	10570	0.158372	7.77644e-17	2.54454e-16	GO:0005832///chaperonin-containing T-complex+++GO:0005737///cytoplasm+++GO:0005829///cytosol	GO:0051082///unfolded protein binding+++GO:0000166///nucleotide binding+++GO:0005524///ATP binding	GO:0006457///protein folding
NM_141190.3	CG1092	40538	NT_033777.3	4266952	4268316	+	441.74	624.86	345.51	497.76	7732.48	11011.3	-0.526723	2.29182e-134	3.50797e-133	GO:0016021///integral component of membrane+++GO:0005575///cellular_component+++GO:0016020///membrane	GO:0003674///molecular_function
NM_136835.4	Tapdelta	45680	NT_033778.4	11370300	11371163	-	440.53	307.34	344.56	244.83	4569.72	3206	0.492975	2.42662e-51	1.6304e-50	GO:0012505///endomembrane system+++GO:0016021///integral component of membrane+++GO:0005783///endoplasmic reticulum
NM_079550.4	RpA-70	40972	NT_033777.3	8262120	8264451	-	440.4	145.01	344.46	115.51	12841	4259	1.57632	0	0	GO:0005634///nucleus+++GO:0000784///nuclear chromosome, telomeric region+++GO:0005662///DNA replication factor A complex	GO:0003677///DNA binding+++GO:0046872///metal ion binding+++GO:0003697///single-stranded DNA binding+++GO:0043047///single-stranded telomeric DNA binding+++GO:0043565///sequence-specific DNA binding+++GO:0003684///damaged DNA binding+++GO:0003676///nucleic acid binding	GO:0006289///nucleotide-excision repair+++GO:0007004///telomere maintenance via telomerase+++GO:0000723///telomere maintenance+++GO:0051321///meiotic cell cycle+++GO:0006310///DNA recombination+++GO:0006261///DNA-dependent DNA replication+++GO:0006260///DNA replication+++GO:0000724///double-strand break repair via homologous recombination+++GO:0006281///DNA repair+++GO:0006268///DNA unwinding inv…
NM_144045.2	CG13551	50133	NT_033778.4	23377866	23383424	-	438.1	291.69	342.67	232.36	3227.35	2158.4	0.560458	3.75298e-46	2.3064e-45	GO:0005739///mitochondrion	GO:0051117///ATPase binding+++GO:0042030///ATPase inhibitor activity	GO:0050830///defense response to Gram-positive bacterium+++GO:0032780///negative regulation of ATPase activity+++GO:0006783///heme biosynthetic process
NM_058008.4	Dlc90F	42199	NT_033777.3	18299229	18300044	+	431.21	402.06	337.27	320.28	4540	4257	0.0745703	0.0102886	0.0157107	GO:0005874///microtubule+++GO:0005868///cytoplasmic dynein complex+++GO:0030286///dynein complex+++GO:0032991///protein-containing complex+++GO:0005737///cytoplasm+++GO:1904115///axon cytoplasm+++GO:0005856///cytoskeleton	GO:0003774///motor activity+++GO:0042623///ATPase activity, coupled+++GO:0097718///disordered domain specific binding+++GO:0042803///protein homodimerization activity+++GO:0045505///dynein intermediate chain binding+++GO:0051959///dynein light intermediate chain binding+++GO:0005515///protein binding	GO:0007286///spermatid development+++GO:0008340///determination of adult lifespan+++GO:0000278///mitotic cell cycle+++GO:0007018///microtubule-based movement+++GO:0008090///retrograde axonal transport
NM_143756.3	cathD	45268	NT_033778.4	7822111	7823569	-	430.2	890.09	336.48	709.04	8053	16775.2	-1.07535	0	0	GO:0005576///extracellular region+++GO:0005764///lysosome	GO:0004190///aspartic-type endopeptidase activity+++GO:0016787///hydrolase activity+++GO:0008233///peptidase activity	GO:0050829///defense response to Gram-negative bacterium+++GO:0006508///proteolysis+++GO:0006915///apoptotic process+++GO:0008219///cell death+++GO:0045476///nurse cell apoptotic process+++GO:0030163///protein catabolic process
NM_137508.4	Eip55E	37143	NT_033778.4	18627918	18629279	+	426.75	87.78	333.79	69.93	7783.54	1611.88	2.25496	0	0	GO:0005737///cytoplasm	GO:0030170///pyridoxal phosphate binding+++GO:0016829///lyase activity+++GO:0003824///catalytic activity+++GO:0003962///cystathionine gamma-synthase activity+++GO:0080146///L-cysteine desulfhydrase activity+++GO:0004123///cystathionine gamma-lyase activity+++GO:0044540///L-cystine L-cysteine-lyase (deaminating)	GO:0019346///transsulfuration+++GO:0006750///glutathione biosynthetic process+++GO:0000096///sulfur amino acid metabolic process+++GO:0071266///'de novo' L-methionine biosynthetic process+++GO:0019343///cysteine biosynthetic process via cystathionine
NM_058073.5	Eno	33351	NT_033779.5	1724974	1727717	-	425.62	229.77	332.9	183.04	10119.4	5501.93	0.86293	9.70468e-294	3.20254e-292	GO:0005737///cytoplasm+++GO:0000015///phosphopyruvate hydratase complex+++GO:0005886///plasma membrane	GO:0004634///phosphopyruvate hydratase activity+++GO:0000287///magnesium ion binding+++GO:0016829///lyase activity+++GO:0046872///metal ion binding	GO:0042593///glucose homeostasis+++GO:0006096///glycolytic process
NM_079513.3	Vha26	40679	NT_033777.3	5591763	5594699	+	424.63	215.87	332.12	171.96	12596.9	6450.96	0.949632	0	0	GO:0000221///vacuolar proton-transporting V-type ATPase, V1 domain+++GO:0033181///plasma membrane proton-transporting V-type ATPase complex+++GO:0005886///plasma membrane	GO:0046961///proton-transporting ATPase activity, rotational mechanism	GO:0045176///apical protein localization+++GO:0007430///terminal branching, open tracheal system+++GO:0035002///liquid clearance, open tracheal system+++GO:0015991///ATP hydrolysis coupled proton transport
NM_001038780.2	capt	45233	NT_033779.5	1151678	1158262	-	421.09	297.49	329.36	236.98	11712.8	8335.07	0.4749	2.4021e-119	3.34048e-118	GO:0005829///cytosol+++GO:0030864///cortical actin cytoskeleton+++GO:0005694///chromosome+++GO:0005634///nucleus+++GO:0005737///cytoplasm	GO:0005524///ATP binding+++GO:0003779///actin binding+++GO:0008179///adenylate cyclase binding+++GO:0005515///protein binding	GO:0007010///cytoskeleton organization+++GO:0046716///muscle cell cellular homeostasis+++GO:0042052///rhabdomere development+++GO:0048477///oogenesis+++GO:0048190///wing disc dorsal/ventral pattern formation+++GO:0007163///establishment or maintenance of cell polarity+++GO:0072499///photoreceptor cell axon guidance+++GO:0007605///sensory perception of sound+++GO:0051276///chromosome organization+…
NM_001104443.2	vig2	43016	NT_033777.3	25123445	25125619	+	421.07	162.85	329.35	129.73	8815.96	3433.33	1.34411	0	0	GO:0005634///nucleus+++GO:0005700///polytene chromosome+++GO:0005737///cytoplasm+++GO:0005703///polytene chromosome puff+++GO:0005701///polytene chromosome chromocenter	GO:0003723///RNA binding	GO:0070828///heterochromatin organization+++GO:0051567///histone H3-K9 methylation+++GO:0031935///regulation of chromatin silencing
NM_079743.4	TfIIA-S	42822	NT_033777.3	23890388	23891060	-	416.48	201.79	325.75	160.75	3215	1565	1.01895	5.27164e-125	7.59871e-124	GO:0005672///transcription factor TFIIA complex+++GO:0005634///nucleus	GO:0003713///transcription coactivator activity+++GO:0017025///TBP-class protein binding+++GO:0001128///RNA polymerase II transcription coactivator activity involved in preinitiation complex assembly	GO:0006367///transcription initiation from RNA polymerase II promoter+++GO:0045944///positive regulation of transcription by RNA polymerase II+++GO:0051123///RNA polymerase II preinitiation complex assembly+++GO:0051091///positive regulation of DNA-binding transcription factor activity
NM_139977.3	GstO3	38972	NT_037436.4	8518885	8520295	+	415.85	145.4	325.26	115.82	4760	1674	1.48971	0	0	GO:0005737///cytoplasm	GO:0004364///glutathione transferase activity+++GO:0016782///transferase activity, transferring sulfur-containing groups+++GO:0004734///pyrimidodiazepine synthase activity+++GO:0016740///transferase activity+++GO:0045174///glutathione dehydrogenase (ascorbate) activity+++GO:0016491///oxidoreductase activity	GO:0055114///oxidation-reduction process+++GO:0098869///cellular oxidant detoxification+++GO:0006749///glutathione metabolic process
NM_079442.3	SREBP	40155	NT_037436.4	19793935	19798979	+	415.63	237.28	325.09	189.02	21999.5	12656.8	0.7823	0	0	GO:0016020///membrane+++GO:0031965///nuclear membrane+++GO:0005789///endoplasmic reticulum membrane+++GO:0005634///nucleus	GO:0046983///protein dimerization activity+++GO:0001228///DNA-binding transcription activator activity, RNA polymerase II-specific	GO:0006355///regulation of transcription, DNA-templated+++GO:0006633///fatty acid biosynthetic process+++GO:0055089///fatty acid homeostasis+++GO:0032933///SREBP signaling pathway+++GO:0000902///cell morphogenesis+++GO:0042304///regulation of fatty acid biosynthetic process+++GO:1903146///regulation of autophagy of mitochondrion+++GO:0045893///positive regulation of transcription, DNA-templated
NM_079640.3	FK506-bp1	41860	NT_033777.3	15331584	15333133	-	415.4	214.77	324.91	171.08	7207	3751	0.925369	6.41232e-236	1.70491e-234	GO:0000792///heterochromatin+++GO:0005634///nucleus	GO:0005515///protein binding+++GO:0003755///peptidyl-prolyl cis-trans isomerase activity+++GO:0070594///juvenile hormone response element binding+++GO:0016853///isomerase activity+++GO:0005528///FK506 binding	GO:0000413///protein peptidyl-prolyl isomerization+++GO:0016242///negative regulation of macroautophagy+++GO:0035626///juvenile hormone mediated signaling pathway+++GO:0010507///negative regulation of autophagy
NM_166476.2	HmgZ	37480	NT_033778.4	21697488	21702830	-	414.13	198.98	323.92	158.51	6512.34	3149.48	1.03106	5.96614e-255	1.70321e-253	GO:0005634///nucleus+++GO:0000790///nuclear chromatin+++GO:0005694///chromosome	GO:0008134///transcription factor binding+++GO:0008301///DNA binding, bending+++GO:0003677///DNA binding	GO:0006338///chromatin remodeling+++GO:0006357///regulation of transcription by RNA polymerase II
NM_170373.2	Hrb98DE	43385	NT_033777.3	28600407	28604759	+	413.71	66.44	323.58	52.93	10765.4	1741.49	2.61196	0	0	GO:0005703///polytene chromosome puff+++GO:1990904///ribonucleoprotein complex+++GO:0005634///nucleus	GO:0043565///sequence-specific DNA binding+++GO:0003723///RNA binding+++GO:0003676///nucleic acid binding+++GO:0003729///mRNA binding+++GO:0048027///mRNA 5'-UTR binding	GO:0001745///compound eye morphogenesis+++GO:0036099///female germ-line stem cell population maintenance+++GO:0045727///positive regulation of translation+++GO:0000381///regulation of alternative mRNA splicing, via spliceosome+++GO:0033119///negative regulation of RNA splicing+++GO:0048477///oogenesis
NM_141816.4	RpL24-like	41372	NT_033777.3	11430740	11431582	-	413.14	504.12	323.14	401.58	4099	5029	-0.313528	1.95481e-24	7.87215e-24	GO:0005634///nucleus+++GO:0005730///nucleolus+++GO:0022625///cytosolic large ribosomal subunit	GO:0003723///RNA binding+++GO:0003735///structural constituent of ribosome	GO:0006412///translation+++GO:1902626///assembly of large subunit precursor of preribosome+++GO:0002181///cytoplasmic translation+++GO:0000027///ribosomal large subunit assembly+++GO:0042254///ribosome biogenesis
NM_079309.4	yps	39377	NT_037436.4	12121680	12125150	-	412.2	157.41	322.41	125.39	9777.17	3760.28	1.36247	0	0	GO:0016021///integral component of membrane+++GO:1990124///messenger ribonucleoprotein complex+++GO:0071011///precatalytic spliceosome+++GO:0016020///membrane+++GO:0071013///catalytic step 2 spliceosome+++GO:0071598///neuronal ribonucleoprotein granule	GO:0005515///protein binding+++GO:0003677///DNA binding+++GO:0003729///mRNA binding+++GO:0003676///nucleic acid binding	GO:0000398///mRNA splicing, via spliceosome+++GO:0048477///oogenesis+++GO:0006355///regulation of transcription, DNA-templated
NM_001273361.1	Aldh	34256	NT_033779.5	9387559	9391567	+	407.77	336.22	318.94	267.83	10536	8750	0.251967	3.05062e-34	1.50739e-33	GO:0005739///mitochondrion+++GO:0005737///cytoplasm+++GO:0005759///mitochondrial matrix	GO:0004029///aldehyde dehydrogenase (NAD) activity+++GO:0043878///glyceraldehyde-3-phosphate dehydrogenase (NAD+) (non-phosphorylating) activity+++GO:0016491///oxidoreductase activity+++GO:0016620///oxidoreductase activity, acting on the aldehyde or oxo group of donors, NAD or NADP as acceptor+++GO:0008774///acetaldehyde dehydrogenase (acetylating) activity	GO:1901215///negative regulation of neuron death+++GO:0006090///pyruvate metabolic process+++GO:0045471///response to ethanol+++GO:0006117///acetaldehyde metabolic process+++GO:0055114///oxidation-reduction process
NM_135948.4	CaBP1	34976	NT_033779.5	16354944	16356735	-	407.57	384.02	318.78	305.91	9511.86	9025.81	0.0594539	0.00356204	0.00574393	GO:0005783///endoplasmic reticulum+++GO:0012505///endomembrane system+++GO:0009986///cell surface+++GO:0005788///endoplasmic reticulum lumen	GO:0015037///peptide disulfide oxidoreductase activity+++GO:0016853///isomerase activity+++GO:0003756///protein disulfide isomerase activity	GO:2000427///positive regulation of apoptotic cell clearance+++GO:0006909///phagocytosis+++GO:0045454///cell redox homeostasis+++GO:0055114///oxidation-reduction process
NM_134687.4	Tspo	33231	NT_033779.5	559612	560523	+	407.38	132.26	318.64	105.36	4502	1470	1.5966	0	0	GO:0016021///integral component of membrane+++GO:0005740///mitochondrial envelope+++GO:0016020///membrane+++GO:0005741///mitochondrial outer membrane		GO:0002082///regulation of oxidative phosphorylation+++GO:0008340///determination of adult lifespan+++GO:0043065///positive regulation of apoptotic process
NM_132838.3	CCT6	32518	NC_004354.4	15746648	15748971	+	403.18	344.31	315.35	274.27	10554	9078	0.201357	5.90898e-23	2.28802e-22	GO:0005832///chaperonin-containing T-complex+++GO:0005737///cytoplasm	GO:0005524///ATP binding+++GO:0000166///nucleotide binding+++GO:0051082///unfolded protein binding	GO:0006457///protein folding+++GO:0000278///mitotic cell cycle+++GO:0007099///centriole replication
NM_143628.3	CG1890	43737	NT_033777.3	31743490	31744248	+	402.24	529.04	314.61	421.43	3599	4758	-0.421728	2.01802e-39	1.10106e-38	GO:0005856///cytoskeleton+++GO:0005874///microtubule+++GO:0005737///cytoplasm	GO:0048487///beta-tubulin binding	GO:0007021///tubulin complex assembly+++GO:0007023///post-chaperonin tubulin folding pathway
NM_058021.4	TER94	36040	NT_033778.4	9989159	9993559	+	396.5	195.69	310.13	155.89	16495.3	8203.2	0.992345	0	0	GO:0005634///nucleus+++GO:0043186///P granule+++GO:0000502///proteasome complex+++GO:0044754///autolysosome+++GO:0034098///VCP-NPL4-UFD1 AAA ATPase complex+++GO:0005829///cytosol+++GO:0005737///cytoplasm+++GO:0031965///nuclear membrane+++GO:0045169///fusome+++GO:0005886///plasma membrane	GO:0016787///hydrolase activity+++GO:0016887///ATPase activity+++GO:0005524///ATP binding+++GO:0031593///polyubiquitin modification-dependent protein binding+++GO:0000166///nucleotide binding+++GO:0005515///protein binding	GO:0030154///cell differentiation+++GO:0007030///Golgi organization+++GO:0048813///dendrite morphogenesis+++GO:0046598///positive regulation of viral entry into host cell+++GO:0007279///pole cell formation+++GO:0007317///regulation of pole plasm oskar mRNA localization+++GO:0007275///multicellular organism development+++GO:0030433///ubiquitin-dependent ERAD pathway+++GO:0007040///lysosome organiz…
NM_136081.3	Swip-1	35158	NT_033779.5	18977751	18987280	-	393.68	221.89	307.92	176.76	8659.49	4915.08	0.800764	1.00091e-221	2.49025e-220	GO:0005927///muscle tendon junction+++GO:0005886///plasma membrane	GO:0005509///calcium ion binding+++GO:0046872///metal ion binding	GO:0007498///mesoderm development
NM_001276217.2	CycG	43724	NT_033777.3	31596642	31610978	-	393.34	222.59	307.65	177.32	24331.3	13877.1	0.794935	0	0	GO:0005634///nucleus+++GO:0005700///polytene chromosome+++GO:0000307///cyclin-dependent protein kinase holoenzyme complex+++GO:0005694///chromosome+++GO:0005737///cytoplasm	GO:0019901///protein kinase binding+++GO:0016538///cyclin-dependent protein serine/threonine kinase regulator activity+++GO:0004672///protein kinase activity+++GO:0005515///protein binding+++GO:0003677///DNA binding+++GO:0004864///protein phosphatase inhibitor activity	GO:0007275///multicellular organism development+++GO:0008284///positive regulation of cell proliferation+++GO:2000134///negative regulation of G1/S transition of mitotic cell cycle+++GO:0032515///negative regulation of phosphoprotein phosphatase activity+++GO:0051897///positive regulation of protein kinase B signaling+++GO:0051321///meiotic cell cycle+++GO:0000711///meiotic DNA repair synthesis++…
NM_170004.2	PyK	42620	NT_033777.3	22367536	22372746	+	392.81	209.84	307.24	167.15	10471.4	5634.17	0.878223	0	0	GO:0043186///P granule+++GO:0005829///cytosol+++GO:0005737///cytoplasm	GO:0003824///catalytic activity+++GO:0046872///metal ion binding+++GO:0016740///transferase activity+++GO:0000166///nucleotide binding+++GO:0005524///ATP binding+++GO:0030955///potassium ion binding+++GO:0016301///kinase activity+++GO:0004743///pyruvate kinase activity+++GO:0000287///magnesium ion binding	GO:0016310///phosphorylation+++GO:0006096///glycolytic process+++GO:0042593///glucose homeostasis+++GO:0009744///response to sucrose+++GO:0006090///pyruvate metabolic process+++GO:0007520///myoblast fusion+++GO:0007525///somatic muscle development+++GO:0032869///cellular response to insulin stimulus
NM_138096.3	ATPsynF	37931	NT_033778.4	24599088	24599821	-	392.09	331.58	306.68	264.13	2644.92	2245.99	0.215486	7.76362e-08	1.74694e-07	GO:0016020///membrane+++GO:0000276///mitochondrial proton-transporting ATP synthase complex, coupling factor F(o)+++GO:0005739///mitochondrion+++GO:0045263///proton-transporting ATP synthase complex, coupling factor F(o)+++GO:0031966///mitochondrial membrane	GO:0016887///ATPase activity	GO:1902600///proton transmembrane transport+++GO:0006811///ion transport+++GO:0006754///ATP biosynthetic process
NM_166239.4	eIF3b	36981	NT_033778.4	17536333	17539142	+	391.77	429.9	306.43	342.46	13802.6	15259.4	-0.160378	7.3408e-21	2.68874e-20	GO:0005829///cytosol+++GO:0033290///eukaryotic 48S preinitiation complex+++GO:0005737///cytoplasm+++GO:0016282///eukaryotic 43S preinitiation complex+++GO:0005852///eukaryotic translation initiation factor 3 complex	GO:0003676///nucleic acid binding+++GO:0003743///translation initiation factor activity+++GO:0031369///translation initiation factor binding+++GO:0005515///protein binding+++GO:0003723///RNA binding+++GO:0003729///mRNA binding	GO:0006413///translational initiation+++GO:0030707///ovarian follicle cell development+++GO:0001732///formation of cytoplasmic translation initiation complex+++GO:0002183///cytoplasmic translational initiation+++GO:0006446///regulation of translational initiation+++GO:0006412///translation
NM_057811.4	Hmu	43294	NT_033777.3	27288769	27291592	+	391.12	271.37	305.92	216.17	12647	8840	0.500988	1.28852e-141	2.0695e-140	GO:0005783///endoplasmic reticulum+++GO:0009986///cell surface+++GO:0016021///integral component of membrane+++GO:0012505///endomembrane system+++GO:0016020///membrane	GO:0016787///hydrolase activity+++GO:0016844///strictosidine synthase activity+++GO:0016829///lyase activity	GO:0009058///biosynthetic process
NM_166808.3	ATPsynbeta	43829	NC_004353.4	1031864	1034557	+	384.34	331.51	300.61	264.08	8779.72	7626.4	0.186918	4.89208e-17	1.60973e-16	GO:0000275///mitochondrial proton-transporting ATP synthase complex, catalytic core F(1)+++GO:0045261///proton-transporting ATP synthase complex, catalytic core F(1)+++GO:0005743///mitochondrial inner membrane+++GO:0016020///membrane+++GO:0005739///mitochondrion	GO:0016787///hydrolase activity+++GO:0046933///proton-transporting ATP synthase activity, rotational mechanism+++GO:0000166///nucleotide binding+++GO:0005524///ATP binding+++GO:0046961///proton-transporting ATPase activity, rotational mechanism+++GO:0005515///protein binding	GO:0006811///ion transport+++GO:0046034///ATP metabolic process+++GO:0006754///ATP biosynthetic process+++GO:0015986///ATP synthesis coupled proton transport+++GO:1902600///proton transmembrane transport+++GO:0099132///ATP hydrolysis coupled cation transmembrane transport
NM_140427.3	endos	39554	NT_037436.4	14029825	14031706	-	384.03	156.34	300.38	124.54	5637.69	2309.77	1.27018	1.2e-307	4.20328e-306	GO:0005737///cytoplasm	GO:0004864///protein phosphatase inhibitor activity	GO:0007584///response to nutrient+++GO:0051301///cell division+++GO:0007049///cell cycle+++GO:0051445///regulation of meiotic cell cycle+++GO:0030104///water homeostasis+++GO:0000278///mitotic cell cycle+++GO:0048477///oogenesis+++GO:0007088///regulation of mitotic nuclear division+++GO:0043086///negative regulation of catalytic activity+++GO:0035308///negative regulation of protein dephosphoryla…
NM_143753.2	VhaPPA1-1	45247	NT_033777.3	14902330	14904061	-	382.73	242.68	299.36	193.32	6926.69	4421.65	0.630891	4.45622e-118	6.13882e-117	GO:0033177///proton-transporting two-sector ATPase complex, proton-transporting domain+++GO:0033179///proton-transporting V-type ATPase, V0 domain+++GO:0016020///membrane+++GO:0005886///plasma membrane+++GO:0016021///integral component of membrane+++GO:0033181///plasma membrane proton-transporting V-type ATPase complex+++GO:0000221///vacuolar proton-transporting V-type ATPase, V1 domain+++GO:0000…	GO:0015078///proton transmembrane transporter activity+++GO:0016787///hydrolase activity+++GO:0046961///proton-transporting ATPase activity, rotational mechanism	GO:0007430///terminal branching, open tracheal system+++GO:0035002///liquid clearance, open tracheal system+++GO:0045176///apical protein localization+++GO:0015991///ATP hydrolysis coupled proton transport+++GO:0006811///ion transport
NM_132765.2	ND-B18	32434	NC_004354.4	15063919	15064548	+	378.82	304.59	296.3	242.63	2646.29	2136.82	0.288301	1.8067e-12	5.07587e-12	GO:0005747///mitochondrial respiratory chain complex I+++GO:0005739///mitochondrion	GO:0016491///oxidoreductase activity+++GO:0008137///NADH dehydrogenase (ubiquinone) activity+++GO:0003954///NADH dehydrogenase activity	GO:0055114///oxidation-reduction process+++GO:0006120///mitochondrial electron transport, NADH to ubiquinone
NM_143757.4	Prosbeta5	45269	NT_033778.4	10819978	10821178	+	378.61	206.08	296.13	164.16	5713.12	3129.74	0.851128	2.80834e-163	5.23085e-162	GO:0019774///proteasome core complex, beta-subunit complex+++GO:0000502///proteasome complex+++GO:0005829///cytosol+++GO:0005839///proteasome core complex+++GO:0005654///nucleoplasm+++GO:0005634///nucleus+++GO:0005737///cytoplasm	GO:0016787///hydrolase activity+++GO:0004298///threonine-type endopeptidase activity+++GO:0008233///peptidase activity+++GO:0004175///endopeptidase activity+++GO:0005515///protein binding	GO:0051603///proteolysis involved in cellular protein catabolic process+++GO:0043161///proteasome-mediated ubiquitin-dependent protein catabolic process+++GO:0010498///proteasomal protein catabolic process+++GO:0007098///centrosome cycle+++GO:0010499///proteasomal ubiquitin-independent protein catabolic process+++GO:0006508///proteolysis+++GO:0045786///negative regulation of cell cycle
NM_001273701.1	CG2493	35316	NT_033779.5	20461768	20463444	-	378.35	987.21	295.93	786.41	8584.07	22556.2	-1.41003	0	0		GO:0008239///dipeptidyl-peptidase activity+++GO:0008236///serine-type peptidase activity	GO:0006508///proteolysis
NM_170372.2	Hrb98DE	43385	NT_033777.3	28600407	28605095	+	376.01	105.42	294.1	83.98	11632.8	3285.59	1.80819	0	0	GO:0005634///nucleus+++GO:0005703///polytene chromosome puff+++GO:1990904///ribonucleoprotein complex	GO:0003723///RNA binding+++GO:0003729///mRNA binding+++GO:0003676///nucleic acid binding+++GO:0043565///sequence-specific DNA binding+++GO:0048027///mRNA 5'-UTR binding	GO:0001745///compound eye morphogenesis+++GO:0036099///female germ-line stem cell population maintenance+++GO:0045727///positive regulation of translation+++GO:0048477///oogenesis+++GO:0033119///negative regulation of RNA splicing+++GO:0000381///regulation of alternative mRNA splicing, via spliceosome
NM_057387.5	Sod1	39251	NT_037436.4	11112281	11113740	-	375.49	294.03	293.69	234.22	3524	2774.15	0.32643	1.09126e-19	3.86928e-19	GO:0005615///extracellular space+++GO:0005737///cytoplasm+++GO:0005777///peroxisome	GO:0042803///protein homodimerization activity+++GO:0005507///copper ion binding+++GO:0016491///oxidoreductase activity+++GO:0046872///metal ion binding+++GO:0008270///zinc ion binding+++GO:0016532///superoxide dismutase copper chaperone activity+++GO:0016209///antioxidant activity+++GO:0004784///superoxide dismutase activity	GO:0007568///aging+++GO:0008340///determination of adult lifespan+++GO:0043085///positive regulation of catalytic activity+++GO:0006979///response to oxidative stress+++GO:0055114///oxidation-reduction process+++GO:0001306///age-dependent response to oxidative stress+++GO:1903146///regulation of autophagy of mitochondrion+++GO:0019430///removal of superoxide radicals+++GO:0006801///superoxide met…
NM_001103559.2	CG34330	2768869	NC_004354.4	19068275	19068892	-	374.98	5.41	293.3	4.31	2899.96	42	6.08855	0	0	GO:0016021///integral component of membrane
NM_079273.3	Hsp26	39075	NT_037436.4	9376418	9377375	-	374.59	49.17	292.99	39.17	4695	620	2.90303	0	0	GO:0005737///cytoplasm	GO:0051082///unfolded protein binding+++GO:0017022///myosin binding	GO:0008340///determination of adult lifespan+++GO:0009408///response to heat+++GO:0042026///protein refolding+++GO:0009631///cold acclimation+++GO:0061077///chaperone-mediated protein folding
NM_170479.3	Fer1HCH	46415	NT_033777.3	30385573	30387860	-	374.51	443.51	292.93	353.3	5630.08	6710.27	-0.270338	1.04165e-24	4.22296e-24	GO:0008043///intracellular ferritin complex+++GO:0045169///fusome+++GO:0005576///extracellular region+++GO:0005737///cytoplasm+++GO:0005794///Golgi apparatus	GO:0016491///oxidoreductase activity+++GO:0046983///protein dimerization activity+++GO:0042802///identical protein binding+++GO:0008198///ferrous iron binding+++GO:0008199///ferric iron binding+++GO:0046872///metal ion binding+++GO:0005506///iron ion binding+++GO:0004322///ferroxidase activity	GO:0009791///post-embryonic development+++GO:0006880///intracellular sequestering of iron ion+++GO:0006355///regulation of transcription, DNA-templated+++GO:0006879///cellular iron ion homeostasis+++GO:1990461///detoxification of iron ion+++GO:0006826///iron ion transport+++GO:0055114///oxidation-reduction process+++GO:0008283///cell proliferation+++GO:0098711///iron ion import across plasma memb…
NM_144291.4	Neb-cGP	50417	NC_004354.4	10460736	10461301	+	374.46	272.93	292.89	217.42	1797.27	1313.13	0.429874	3.5451e-17	1.17233e-16	GO:0005615///extracellular space+++GO:0005753///mitochondrial proton-transporting ATP synthase complex+++GO:0016021///integral component of membrane+++GO:0016020///membrane	GO:0005179///hormone activity	GO:0010469///regulation of signaling receptor activity+++GO:0040008///regulation of growth
NM_169607.2	UQCR-C1	41800	NT_033777.3	14890231	14892387	+	373.6	195.52	292.21	155.75	8238.79	4341.94	0.907773	8.83894e-261	2.58445e-259	GO:0005750///mitochondrial respiratory chain complex III+++GO:0017087///mitochondrial processing peptidase complex+++GO:0005739///mitochondrion+++GO:0005759///mitochondrial matrix	GO:0004222///metalloendopeptidase activity+++GO:0008121///ubiquinol-cytochrome-c reductase activity+++GO:0016491///oxidoreductase activity+++GO:0016787///hydrolase activity+++GO:0046872///metal ion binding+++GO:0003824///catalytic activity	GO:0016485///protein processing+++GO:0055114///oxidation-reduction process+++GO:0009060///aerobic respiration+++GO:0006122///mitochondrial electron transport, ubiquinol to cytochrome c+++GO:0006627///protein processing involved in protein targeting to mitochondrion+++GO:0006508///proteolysis
NM_134728.2	MFS3	33292	NT_033779.5	1143201	1147395	+	372.41	12.71	291.29	10.12	10301	354	4.84717	0	0	GO:0016021///integral component of membrane+++GO:0016020///membrane+++GO:0005886///plasma membrane+++GO:0005829///cytosol	GO:0022857///transmembrane transporter activity	GO:0055085///transmembrane transport
NM_132770.2	CG9065	32439	NC_004354.4	15084029	15084699	-	372.05	140.86	291	112.2	2368	900	1.37495	1.41528e-147	2.3695e-146	GO:0005758///mitochondrial intermembrane space	GO:0016531///copper chaperone activity+++GO:0005507///copper ion binding	GO:0006825///copper ion transport+++GO:0033617///mitochondrial respiratory chain complex IV assembly+++GO:0008535///respiratory chain complex IV assembly
NM_079011.3	Cp1	36546	NT_033778.4	13961181	13967981	+	371.93	4.02	290.91	3.2	6820.54	74.13	6.50636	0	0	GO:0005615///extracellular space+++GO:0005764///lysosome+++GO:0045169///fusome	GO:0008234///cysteine-type peptidase activity+++GO:0004197///cysteine-type endopeptidase activity+++GO:0016787///hydrolase activity+++GO:0008233///peptidase activity	GO:0007275///multicellular organism development+++GO:0051603///proteolysis involved in cellular protein catabolic process+++GO:0006508///proteolysis+++GO:0007586///digestion
NM_132296.3	CCT2	31838	NC_004354.4	9089513	9092826	+	367.41	266.87	287.37	212.58	10640	7785	0.434904	1.04673e-92	1.14283e-91	GO:0002199///zona pellucida receptor complex+++GO:0035578///azurophil granule lumen+++GO:0005832///chaperonin-containing T-complex+++GO:0044297///cell body+++GO:0043209///myelin sheath+++GO:0005829///cytosol+++GO:0005576///extracellular region+++GO:0070062///extracellular exosome+++GO:0005874///microtubule	GO:0051082///unfolded protein binding+++GO:0031625///ubiquitin protein ligase binding+++GO:0005524///ATP binding+++GO:0044183///protein binding involved in protein folding	GO:0043312///neutrophil degranulation+++GO:1901998///toxin transport+++GO:0050821///protein stabilization+++GO:0007339///binding of sperm to zona pellucida+++GO:1904871///positive regulation of protein localization to Cajal body+++GO:1904874///positive regulation of telomerase RNA localization to Cajal body+++GO:0051131///chaperone-mediated protein complex assembly+++GO:0051086///chaperone mediat…
NM_137398.2	eIF3c	37005	NT_033778.4	17665759	17669178	+	365.89	256.15	286.18	204.05	15878.1	11201	0.488	5.3953e-169	1.03985e-167	GO:0016282///eukaryotic 43S preinitiation complex+++GO:0005829///cytosol+++GO:0005852///eukaryotic translation initiation factor 3 complex+++GO:0005737///cytoplasm+++GO:0033290///eukaryotic 48S preinitiation complex	GO:0003723///RNA binding+++GO:0031369///translation initiation factor binding+++GO:0003743///translation initiation factor activity	GO:0006412///translation+++GO:0006413///translational initiation+++GO:0002183///cytoplasmic translational initiation+++GO:0001732///formation of cytoplasmic translation initiation complex
NM_143344.3	Gp93	43354	NT_033777.3	27948711	27952151	+	364.32	235.88	284.96	187.9	14256	9300	0.600794	3.40018e-220	8.41883e-219	GO:0048471///perinuclear region of cytoplasm+++GO:0005783///endoplasmic reticulum+++GO:0012505///endomembrane system+++GO:0005615///extracellular space	GO:0005515///protein binding+++GO:0051082///unfolded protein binding+++GO:0005524///ATP binding	GO:0061031///endodermal digestive tract morphogenesis+++GO:0007494///midgut development+++GO:0006457///protein folding+++GO:0034605///cellular response to heat
NM_205958.3	CG33303	2768916	NT_033779.5	10374186	10375757	-	363.55	326.8	284.36	260.33	7421.68	6717.52	0.127377	8.81436e-08	1.9799e-07	GO:0016020///membrane+++GO:0005783///endoplasmic reticulum+++GO:0016021///integral component of membrane+++GO:0012505///endomembrane system+++GO:0005789///endoplasmic reticulum membrane+++GO:0008250///oligosaccharyltransferase complex	GO:0004579///dolichyl-diphosphooligosaccharide-protein glycotransferase activity+++GO:0016757///transferase activity, transferring glycosyl groups+++GO:0016740///transferase activity	GO:0018279///protein N-linked glycosylation via asparagine+++GO:0006486///protein glycosylation
NM_136169.4	COX4	35279	NT_033779.5	19958713	19960004	+	359.06	403.73	280.84	321.61	3349.51	3786.14	-0.195564	2.38942e-08	5.54873e-08	GO:0005739///mitochondrion+++GO:0005751///mitochondrial respiratory chain complex IV+++GO:0016020///membrane+++GO:0016021///integral component of membrane	GO:0004129///cytochrome-c oxidase activity+++GO:0016491///oxidoreductase activity	GO:0000278///mitotic cell cycle+++GO:0055114///oxidation-reduction process+++GO:1902600///proton transmembrane transport+++GO:0006123///mitochondrial electron transport, cytochrome c to oxygen+++GO:0007406///negative regulation of neuroblast proliferation+++GO:0007030///Golgi organization+++GO:0008283///cell proliferation
NM_134480.4	RpS10b	32953	NC_004354.4	19598040	19599806	+	358.84	214.41	280.67	170.8	7087.21	4263.86	0.716567	1.42759e-150	2.43987e-149	GO:0022626///cytosolic ribosome+++GO:0005737///cytoplasm+++GO:0005634///nucleus+++GO:0022627///cytosolic small ribosomal subunit+++GO:0005840///ribosome	GO:0005515///protein binding+++GO:0003735///structural constituent of ribosome	GO:0002181///cytoplasmic translation
NM_169839.3	Xrp1	42267	NT_033777.3	18918260	18926849	+	358.61	305.42	280.49	243.3	14974.7	12850.6	0.205213	7.59576e-33	3.63852e-32	GO:1990391///DNA repair complex	GO:0003693///P-element binding	GO:0008285///negative regulation of cell proliferation+++GO:0009987///cellular process+++GO:0006302///double-strand break repair+++GO:0051276///chromosome organization
NM_134291.5	spi	35253	NT_033779.5	19567900	19577315	-	356.65	236.93	278.95	188.73	7970.77	5332.44	0.563683	4.458e-111	5.7659e-110	GO:0005794///Golgi apparatus+++GO:0005886///plasma membrane+++GO:0005789///endoplasmic reticulum membrane+++GO:0005783///endoplasmic reticulum+++GO:0016021///integral component of membrane+++GO:0000139///Golgi membrane+++GO:0016020///membrane+++GO:0005615///extracellular space	GO:0005154///epidermal growth factor receptor binding+++GO:0005515///protein binding+++GO:0048018///receptor ligand activity	GO:0007422///peripheral nervous system development+++GO:0061331///epithelial cell proliferation involved in Malpighian tubule morphogenesis+++GO:0010469///regulation of signaling receptor activity+++GO:0007399///nervous system development+++GO:0048865///stem cell fate commitment+++GO:0050769///positive regulation of neurogenesis+++GO:0046530///photoreceptor cell differentiation+++GO:0007476///ima…
NM_134904.3	FASN1	33524	NT_033779.5	3056598	3068177	+	355.58	318.46	278.12	253.68	42951.4	38776.4	0.132698	5.76442e-40	3.1798e-39		GO:0016787///hydrolase activity+++GO:0004312///fatty acid synthase activity+++GO:0102131///3-oxo-glutaryl-[acp] methyl ester reductase activity+++GO:0016418///S-acetyltransferase activity+++GO:0016491///oxidoreductase activity+++GO:0047451///3-hydroxyoctanoyl-[acyl-carrier-protein] dehydratase activity+++GO:0016788///hydrolase activity, acting on ester bonds+++GO:0016740///transferase activity+++…	GO:0019432///triglyceride biosynthetic process+++GO:0071329///cellular response to sucrose stimulus+++GO:0009744///response to sucrose+++GO:0055114///oxidation-reduction process+++GO:0009058///biosynthetic process+++GO:0005977///glycogen metabolic process
NM_057693.5	Pen	34338	NT_033779.5	10056900	10060095	+	354.57	166.26	277.33	132.44	12552	5930	1.06626	0	0	GO:0005634///nucleus+++GO:0016021///integral component of membrane+++GO:0070765///gamma-secretase complex+++GO:0005737///cytoplasm+++GO:0055037///recycling endosome+++GO:0016020///membrane+++GO:0005770///late endosome	GO:0061608///nuclear import signal receptor activity+++GO:0008565///protein transporter activity	GO:0007219///Notch signaling pathway+++GO:0007291///sperm individualization+++GO:0007220///Notch receptor processing+++GO:0006607///NLS-bearing protein import into nucleus+++GO:0048542///lymph gland development+++GO:0007301///female germline ring canal formation+++GO:0042332///gravitaxis+++GO:0015031///protein transport+++GO:0006606///protein import into nucleus
NM_142315.4	CCT3	42029	NT_033777.3	16647605	16649978	+	353.24	361.49	276.29	287.96	9760.8	10061.4	-0.0596851	0.00486954	0.00768981	GO:0005832///chaperonin-containing T-complex+++GO:0005737///cytoplasm	GO:0000166///nucleotide binding+++GO:0042623///ATPase activity, coupled+++GO:0005524///ATP binding+++GO:0051082///unfolded protein binding+++GO:0016787///hydrolase activity	GO:0007430///terminal branching, open tracheal system+++GO:0006457///protein folding+++GO:0035149///lumen formation, open tracheal system
NM_079352.4	Prosbeta2	39628	NT_037436.4	14999951	15001319	+	350.26	174.19	273.96	138.76	4766	2385	0.981374	8.78412e-173	1.72539e-171	GO:0005839///proteasome core complex+++GO:0019774///proteasome core complex, beta-subunit complex+++GO:0000502///proteasome complex+++GO:0005829///cytosol+++GO:0005737///cytoplasm+++GO:0005654///nucleoplasm+++GO:0005634///nucleus	GO:0004298///threonine-type endopeptidase activity+++GO:0004175///endopeptidase activity+++GO:0008233///peptidase activity+++GO:0016787///hydrolase activity	GO:0051603///proteolysis involved in cellular protein catabolic process+++GO:0010498///proteasomal protein catabolic process+++GO:0010499///proteasomal ubiquitin-independent protein catabolic process+++GO:0043161///proteasome-mediated ubiquitin-dependent protein catabolic process+++GO:0006508///proteolysis
NM_058032.5	Fpps	36209	NT_033778.4	11305511	11307528	-	349.19	58.6	273.13	46.68	6877	1162	2.54871	0	0	GO:0005737///cytoplasm	GO:0016740///transferase activity+++GO:0004337///geranyltranstransferase activity+++GO:0004161///dimethylallyltranstransferase activity	GO:0008354///germ cell migration+++GO:0045337///farnesyl diphosphate biosynthetic process+++GO:0033384///geranyl diphosphate biosynthetic process+++GO:0008299///isoprenoid biosynthetic process
NM_132692.3	CtsB1	32341	NC_004354.4	13780016	13782170	-	347.9	318.49	272.12	253.71	6655.05	6134.03	0.101063	4.83978e-05	9.16771e-05	GO:0005615///extracellular space+++GO:0098595///perivitelline space+++GO:0005764///lysosome	GO:0008234///cysteine-type peptidase activity+++GO:0004197///cysteine-type endopeptidase activity+++GO:0008233///peptidase activity+++GO:0016787///hydrolase activity	GO:0050790///regulation of catalytic activity+++GO:0051603///proteolysis involved in cellular protein catabolic process+++GO:0006508///proteolysis
NM_132638.4	REG	32274	NC_004354.4	13212338	13213975	+	347.19	272.61	271.56	217.16	6371.75	5036.85	0.322513	3.55962e-33	1.71755e-32	GO:0005703///polytene chromosome puff+++GO:0005737///cytoplasm+++GO:0071011///precatalytic spliceosome+++GO:0005634///nucleus+++GO:0071013///catalytic step 2 spliceosome+++GO:0000502///proteasome complex+++GO:0005730///nucleolus+++GO:0008537///proteasome activator complex+++GO:0005705///polytene chromosome interband+++GO:0005654///nucleoplasm	GO:0004866///endopeptidase inhibitor activity+++GO:0061133///endopeptidase activator activity	GO:0061136///regulation of proteasomal protein catabolic process+++GO:0000398///mRNA splicing, via spliceosome+++GO:2000045///regulation of G1/S transition of mitotic cell cycle+++GO:0010951///negative regulation of endopeptidase activity+++GO:0010950///positive regulation of endopeptidase activity
NM_141619.3	VhaM8.9	41104	NT_033777.3	9260638	9262590	+	346.37	279.04	270.91	222.28	6836	5545	0.285436	1.61516e-28	7.11431e-28	GO:0030424///axon+++GO:0016021///integral component of membrane+++GO:0009986///cell surface+++GO:0016471///vacuolar proton-transporting V-type ATPase complex+++GO:0005886///plasma membrane+++GO:0016020///membrane+++GO:0045177///apical part of cell	GO:0005109///frizzled binding+++GO:0038023///signaling receptor activity	GO:0090251///protein localization involved in establishment of planar polarity+++GO:0048104///establishment of body hair or bristle planar orientation+++GO:0048749///compound eye development+++GO:0007614///short-term memory+++GO:0016197///endosomal transport+++GO:0050808///synapse organization+++GO:0001736///establishment of planar polarity+++GO:0007616///long-term memory+++GO:0035317///imaginal …
NM_078984.4	SmF	36314	NT_033778.4	12183844	12184310	-	345.16	234.46	269.97	186.77	1934	1318	0.531536	4.60942e-26	1.92264e-25	GO:0071013///catalytic step 2 spliceosome+++GO:0005634///nucleus+++GO:0005681///spliceosomal complex+++GO:0005685///U1 snRNP+++GO:0030532///small nuclear ribonucleoprotein complex+++GO:0005732///small nucleolar ribonucleoprotein complex+++GO:0071011///precatalytic spliceosome	GO:0003723///RNA binding	GO:0000398///mRNA splicing, via spliceosome+++GO:0000387///spliceosomal snRNP assembly+++GO:0006397///mRNA processing+++GO:0008380///RNA splicing
NM_057261.4	AspRS	36420	NT_033778.4	12880284	12883168	+	344.66	124.21	269.58	98.95	9275.22	3367.03	1.44594	0	0	GO:0005737///cytoplasm+++GO:0017101///aminoacyl-tRNA synthetase multienzyme complex+++GO:0005829///cytosol	GO:0004815///aspartate-tRNA ligase activity+++GO:0016874///ligase activity+++GO:0000166///nucleotide binding+++GO:0005524///ATP binding+++GO:0003676///nucleic acid binding+++GO:0004812///aminoacyl-tRNA ligase activity+++GO:0003723///RNA binding	GO:0006422///aspartyl-tRNA aminoacylation+++GO:0006418///tRNA aminoacylation for protein translation
NM_169953.3	Rab1	42524	NT_033777.3	21266029	21269060	-	342.62	297.03	267.98	236.62	8388	7324	0.179553	3.06346e-15	9.52303e-15	GO:0005794///Golgi apparatus+++GO:0005737///cytoplasm+++GO:0031982///vesicle+++GO:0043025///neuronal cell body+++GO:1904115///axon cytoplasm+++GO:0032154///cleavage furrow	GO:0005515///protein binding+++GO:0005525///GTP binding+++GO:0003924///GTPase activity	GO:0007112///male meiosis cytokinesis+++GO:0007030///Golgi organization+++GO:0009306///protein secretion+++GO:0034067///protein localization to Golgi apparatus+++GO:0000281///mitotic cytokinesis+++GO:0032024///positive regulation of insulin secretion+++GO:0030334///regulation of cell migration+++GO:0016192///vesicle-mediated transport+++GO:1905345///protein localization to cleavage furrow+++GO:00…
NM_057457.4	mts	45959	NT_033779.5	7827793	7832668	+	342.53	389.37	267.91	310.17	9580.94	10970.3	-0.211311	2.76848e-25	1.13743e-24	GO:0005829///cytosol+++GO:0000159///protein phosphatase type 2A complex+++GO:0005654///nucleoplasm+++GO:0005814///centriole+++GO:0005737///cytoplasm	GO:0019208///phosphatase regulator activity+++GO:0004721///phosphoprotein phosphatase activity+++GO:0004722///protein serine/threonine phosphatase activity+++GO:0016787///hydrolase activity+++GO:0046872///metal ion binding	GO:0007098///centrosome cycle+++GO:0007051///spindle organization+++GO:0006470///protein dephosphorylation+++GO:0000226///microtubule cytoskeleton organization+++GO:0007099///centriole replication+++GO:0048477///oogenesis+++GO:0048190///wing disc dorsal/ventral pattern formation+++GO:0001933///negative regulation of protein phosphorylation+++GO:0050790///regulation of catalytic activity+++GO:0045…
NM_001274813.1	ND-SGDH	46260	NT_037436.4	12137559	12138473	-	339.94	231.76	265.89	184.62	3089.57	2117.35	0.526271	1.42727e-39	7.80607e-39	GO:0016020///membrane+++GO:0016021///integral component of membrane+++GO:0005739///mitochondrion+++GO:0005747///mitochondrial respiratory chain complex I	GO:0003954///NADH dehydrogenase activity+++GO:0016491///oxidoreductase activity	GO:0008340///determination of adult lifespan+++GO:0000302///response to reactive oxygen species+++GO:0006120///mitochondrial electron transport, NADH to ubiquinone+++GO:0055114///oxidation-reduction process
NM_058097.6	Manf	41983	NT_033777.3	16349404	16350801	+	338.22	162.48	264.54	129.43	3709	1792	1.03131	2.24062e-146	3.71194e-145	GO:0005576///extracellular region+++GO:0005783///endoplasmic reticulum+++GO:0012505///endomembrane system+++GO:0005615///extracellular space		GO:0001963///synaptic transmission, dopaminergic+++GO:0007275///multicellular organism development+++GO:0042417///dopamine metabolic process+++GO:0070050///neuron cellular homeostasis+++GO:0031175///neuron projection development
NM_168984.5	RpL10	43864	NT_037436.4	23093636	23095471	-	337.21	272.17	263.75	216.81	3421.85	2777.11	0.28274	5.8027e-15	1.78196e-14	GO:0043025///neuronal cell body+++GO:0022626///cytosolic ribosome+++GO:0005840///ribosome+++GO:0022625///cytosolic large ribosomal subunit+++GO:0005737///cytoplasm	GO:0003735///structural constituent of ribosome+++GO:0016740///transferase activity	GO:0008354///germ cell migration+++GO:0048477///oogenesis+++GO:0006412///translation+++GO:0002181///cytoplasmic translation+++GO:0008299///isoprenoid biosynthetic process+++GO:0035050///embryonic heart tube development+++GO:0000027///ribosomal large subunit assembly
NM_135635.4	dUTPase	34529	NT_033779.5	11011312	11012135	+	336.45	87.85	263.15	69.98	3580.31	940.19	1.91087	0	0	GO:0005634///nucleus+++GO:0005737///cytoplasm+++GO:0005886///plasma membrane	GO:0042802///identical protein binding+++GO:0004170///dUTP diphosphatase activity+++GO:0016787///hydrolase activity+++GO:0000287///magnesium ion binding	GO:0006226///dUMP biosynthetic process+++GO:0046080///dUTP metabolic process+++GO:0046081///dUTP catabolic process
NM_001103939.2	Oatp58Dc	37545	NT_033778.4	22223681	22228574	-	336.02	0.48	262.82	0.38	13969.5	20	9.43386	0	0	GO:0005886///plasma membrane+++GO:0016020///membrane+++GO:0016021///integral component of membrane+++GO:0016323///basolateral plasma membrane+++GO:0005887///integral component of plasma membrane	GO:0022804///active transmembrane transporter activity+++GO:0005215///transporter activity+++GO:0022857///transmembrane transporter activity+++GO:0015347///sodium-independent organic anion transmembrane transporter activity	GO:0097254///renal tubular secretion+++GO:0006811///ion transport+++GO:0055085///transmembrane transport+++GO:0071702///organic substance transport+++GO:0009636///response to toxic substance+++GO:0043252///sodium-independent organic anion transport
NM_057655.4	ND-ACP	38154	NT_037436.4	1329949	1331631	+	335.16	165.96	262.15	132.2	3169.13	1577.65	0.98767	4.29642e-117	5.86358e-116	GO:0005739///mitochondrion+++GO:0005829///cytosol+++GO:0070469///respiratory chain	GO:0031177///phosphopantetheine binding+++GO:0000035///acyl binding+++GO:0000036///acyl carrier activity	GO:0006120///mitochondrial electron transport, NADH to ubiquinone+++GO:0006629///lipid metabolic process+++GO:0006631///fatty acid metabolic process+++GO:0009245///lipid A biosynthetic process+++GO:0055114///oxidation-reduction process+++GO:0006633///fatty acid biosynthetic process
NM_057459.5	Hrb87F	48535	NT_033777.3	13657324	13660531	-	334.13	160.29	261.34	127.69	10431.3	5041.24	1.03328	0	0	GO:1990904///ribonucleoprotein complex+++GO:0005654///nucleoplasm+++GO:0005634///nucleus+++GO:0035062///omega speckle+++GO:0005703///polytene chromosome puff+++GO:0000792///heterochromatin+++GO:0005737///cytoplasm+++GO:0000785///chromatin	GO:0003729///mRNA binding+++GO:0043565///sequence-specific DNA binding+++GO:0003676///nucleic acid binding+++GO:0003723///RNA binding	GO:0000278///mitotic cell cycle+++GO:0001745///compound eye morphogenesis+++GO:0042594///response to starvation+++GO:0008585///female gonad development+++GO:0000381///regulation of alternative mRNA splicing, via spliceosome+++GO:0009408///response to heat
NM_140194.2	Plod	39265	NT_037436.4	11198166	11206016	-	333.19	34.98	260.61	27.86	12044.6	1273.89	3.22563	0	0	GO:0005615///extracellular space+++GO:0048471///perinuclear region of cytoplasm+++GO:0005581///collagen trimer+++GO:0005783///endoplasmic reticulum+++GO:0005576///extracellular region	GO:0046872///metal ion binding+++GO:0008475///procollagen-lysine 5-dioxygenase activity+++GO:0016705///oxidoreductase activity, acting on paired donors, with incorporation or reduction of molecular oxygen+++GO:0031418///L-ascorbic acid binding+++GO:0051213///dioxygenase activity+++GO:0016491///oxidoreductase activity+++GO:0005506///iron ion binding	GO:0046947///hydroxylysine biosynthetic process+++GO:0055114///oxidation-reduction process+++GO:0030199///collagen fibril organization+++GO:0032963///collagen metabolic process+++GO:0017185///peptidyl-lysine hydroxylation+++GO:0007295///growth of a germarium-derived egg chamber
NM_057269.3	LanA	38723	NT_037436.4	6203831	6218022	-	332.79	343.72	260.3	273.81	54622	56873	-0.0729998	6.91198e-17	2.26565e-16	GO:0045202///synapse+++GO:0005882///intermediate filament+++GO:0005635///nuclear envelope+++GO:0008021///synaptic vesicle+++GO:0042995///cell projection+++GO:0031410///cytoplasmic vesicle+++GO:0005576///extracellular region+++GO:0005737///cytoplasm+++GO:0005637///nuclear inner membrane+++GO:0005652///nuclear lamina+++GO:0005634///nucleus+++GO:0036062///presynaptic periactive zone+++GO:0030054///c…	GO:0003682///chromatin binding+++GO:0005102///signaling receptor binding+++GO:0005198///structural molecule activity+++GO:0005515///protein binding	GO:0045995///regulation of embryonic development+++GO:0007155///cell adhesion+++GO:0007112///male meiosis cytokinesis+++GO:0040003///chitin-based cuticle development+++GO:0007507///heart development+++GO:0007283///spermatogenesis+++GO:0007417///central nervous system development+++GO:0006997///nucleus organization+++GO:0006342///chromatin silencing+++GO:0006998///nuclear envelope organization+++G…
NM_078808.4	Prosalpha6	34359	NT_033779.5	10221351	10222503	+	332.43	228.66	260.01	182.15	4490.45	3107.94	0.51344	3.92716e-54	2.74367e-53	GO:0019773///proteasome core complex, alpha-subunit complex+++GO:0005654///nucleoplasm+++GO:0005737///cytoplasm+++GO:0000502///proteasome complex+++GO:0005829///cytosol+++GO:0005634///nucleus	GO:0004298///threonine-type endopeptidase activity	GO:0043161///proteasome-mediated ubiquitin-dependent protein catabolic process+++GO:0007370///ventral furrow formation
NM_132520.4	Karl	32131	NC_004354.4	11788844	11792253	+	332.15	373.87	259.79	297.82	6320.77	7163.3	-0.197095	5.25262e-15	1.61836e-14	GO:0005575///cellular_component	GO:0003674///molecular_function	GO:0006629///lipid metabolic process+++GO:0000302///response to reactive oxygen species
NM_206531.2	AnxB9	42492	NT_033777.3	21065241	21069754	+	331.26	244.87	259.1	195.06	6369.36	4740.59	0.409591	1.04948e-50	6.97594e-50	GO:0012505///endomembrane system+++GO:0005938///cell cortex	GO:0005509///calcium ion binding+++GO:0005544///calcium-dependent phospholipid binding+++GO:0003779///actin binding+++GO:0030507///spectrin binding+++GO:0005515///protein binding	GO:0032509///endosome transport via multivesicular body sorting pathway+++GO:0010797///regulation of multivesicular body size involved in endosome transport+++GO:0048190///wing disc dorsal/ventral pattern formation+++GO:0030011///maintenance of cell polarity
NM_001103723.2	CG34200	5740389	NT_033778.4	5757662	5758067	+	330.62	149.35	258.6	118.97	1173	530	1.12012	1.08077e-54	7.61284e-54
NM_130655.2	eIF3g1	31243	NC_004354.4	2609247	2610336	-	329.58	480.06	257.79	382.41	4452	6525	-0.568924	4.90862e-92	5.33092e-91	GO:0016282///eukaryotic 43S preinitiation complex+++GO:0033290///eukaryotic 48S preinitiation complex+++GO:0005852///eukaryotic translation initiation factor 3 complex+++GO:0005737///cytoplasm	GO:0003729///mRNA binding+++GO:0003723///RNA binding+++GO:0003676///nucleic acid binding+++GO:0003743///translation initiation factor activity	GO:0006412///translation+++GO:0000278///mitotic cell cycle+++GO:0002183///cytoplasmic translational initiation+++GO:0006413///translational initiation+++GO:0001732///formation of cytoplasmic translation initiation complex
NM_079562.3	D1	41095	NT_033777.3	9238083	9240267	-	328.87	243.82	257.23	194.22	7726.27	5768.8	0.405367	6.39288e-60	4.85641e-59	GO:0005634///nucleus+++GO:0005700///polytene chromosome+++GO:0005737///cytoplasm+++GO:0000792///heterochromatin+++GO:0000786///nucleosome	GO:0003680///AT DNA binding+++GO:0003696///satellite DNA binding
NM_079692.4	EloB	42435	NT_033777.3	20578222	20579850	-	328.72	164.59	257.11	131.11	5276	2659	0.971608	8.32798e-188	1.77877e-186	GO:0030891///VCB complex+++GO:0070449///elongin complex	GO:0005515///protein binding	GO:0007474///imaginal disc-derived wing vein specification+++GO:0006368///transcription elongation from RNA polymerase II promoter+++GO:0007526///larval somatic muscle development
NM_167680.3	COX6B	32989	NC_004354.4	19740537	19744335	-	327.88	256.94	256.46	204.67	2942.97	2318.13	0.325434	1.40466e-16	4.56347e-16	GO:0005739///mitochondrion+++GO:0005751///mitochondrial respiratory chain complex IV	GO:0005515///protein binding+++GO:0004129///cytochrome-c oxidase activity+++GO:0016491///oxidoreductase activity	GO:0022900///electron transport chain+++GO:0055114///oxidation-reduction process+++GO:0033617///mitochondrial respiratory chain complex IV assembly+++GO:1902600///proton transmembrane transport
NM_079604.3	Prosalpha2	41531	NT_033777.3	12431321	12432556	+	326.08	235.16	255.05	187.32	3912	2838	0.445275	5.58814e-37	2.91566e-36	GO:0005737///cytoplasm+++GO:0005654///nucleoplasm+++GO:0005634///nucleus+++GO:0005839///proteasome core complex+++GO:0019773///proteasome core complex, alpha-subunit complex+++GO:0000502///proteasome complex+++GO:0005829///cytosol	GO:0008233///peptidase activity+++GO:0004175///endopeptidase activity+++GO:0016787///hydrolase activity+++GO:0004298///threonine-type endopeptidase activity+++GO:0005515///protein binding	GO:0006511///ubiquitin-dependent protein catabolic process+++GO:0051603///proteolysis involved in cellular protein catabolic process+++GO:0010498///proteasomal protein catabolic process+++GO:0006508///proteolysis+++GO:0043161///proteasome-mediated ubiquitin-dependent protein catabolic process+++GO:0010499///proteasomal ubiquitin-independent protein catabolic process
NM_136574.3	CCT8	35882	NT_033778.4	8904844	8906990	-	325.01	283.15	254.21	225.56	8416	7385	0.17251	2.96626e-14	8.89618e-14	GO:0005737///cytoplasm+++GO:0005832///chaperonin-containing T-complex+++GO:0005886///plasma membrane	GO:0051082///unfolded protein binding+++GO:0016787///hydrolase activity+++GO:0000166///nucleotide binding+++GO:0005524///ATP binding+++GO:0016887///ATPase activity	GO:0006457///protein folding
NM_001298129.1	l(1)G0320	326234	NC_004354.4	9551140	9553661	-	324.16	176.61	253.55	140.68	8165.14	4480.37	0.849853	2.77116e-231	7.22755e-230	GO:0016021///integral component of membrane+++GO:0016020///membrane+++GO:0005783///endoplasmic reticulum+++GO:0005789///endoplasmic reticulum membrane+++GO:0045169///fusome+++GO:0012505///endomembrane system		GO:0006613///cotranslational protein targeting to membrane
NM_137399.4	P32	37006	NT_033778.4	17671309	17672640	-	323.82	105.78	253.28	84.26	4955	1629	1.58781	0	0	GO:0005634///nucleus+++GO:0005759///mitochondrial matrix+++GO:0005739///mitochondrion	GO:0097177///mitochondrial ribosome binding+++GO:0042393///histone binding+++GO:0008494///translation activator activity+++GO:0003729///mRNA binding	GO:0050848///regulation of calcium-mediated signaling+++GO:0035041///sperm chromatin decondensation+++GO:0006338///chromatin remodeling+++GO:0006334///nucleosome assembly+++GO:0007274///neuromuscular synaptic transmission+++GO:0035042///fertilization, exchange of chromosomal proteins+++GO:0070131///positive regulation of mitochondrial translation
NM_080188.3	Hsp70Bb	48582	NT_033777.3	12505793	12508139	+	323.33	42.51	252.89	33.86	10395.6	1376.94	2.90086	0	0		GO:0005524///ATP binding	GO:0009408///response to heat+++GO:0001666///response to hypoxia+++GO:0006986///response to unfolded protein+++GO:0035080///heat shock-mediated polytene chromosome puffing
NM_078775.3	Pvf2	33994	NT_033779.5	7069536	7084635	-	323.27	17.02	252.85	13.56	9275	492	4.22085	0	0	GO:0016020///membrane+++GO:0005615///extracellular space	GO:0005172///vascular endothelial growth factor receptor binding+++GO:0042056///chemoattractant activity+++GO:0008083///growth factor activity	GO:0050918///positive chemotaxis+++GO:0035172///hemocyte proliferation+++GO:0002921///negative regulation of humoral immune response+++GO:0045089///positive regulation of innate immune response+++GO:0010469///regulation of signaling receptor activity+++GO:0045793///positive regulation of cell size+++GO:0035099///hemocyte migration+++GO:0048010///vascular endothelial growth factor receptor signali…
NM_140296.3	eIF3l	39386	NT_037436.4	12143446	12146097	-	321.73	210.33	251.65	167.55	8013	5276	0.586827	8.13198e-120	1.13395e-118	GO:0016282///eukaryotic 43S preinitiation complex+++GO:0005829///cytosol+++GO:0005852///eukaryotic translation initiation factor 3 complex+++GO:0005737///cytoplasm+++GO:0033290///eukaryotic 48S preinitiation complex	GO:0003743///translation initiation factor activity	GO:0006412///translation+++GO:0001732///formation of cytoplasmic translation initiation complex+++GO:0002183///cytoplasmic translational initiation+++GO:0006413///translational initiation
NM_079678.6	ATPsynD	42291	NT_033777.3	19095000	19096055	+	318.1	218.66	248.8	174.19	2980.86	2059.97	0.514325	8.81152e-37	4.57424e-36	GO:0005739///mitochondrion+++GO:0000274///mitochondrial proton-transporting ATP synthase, stator stalk+++GO:0000276///mitochondrial proton-transporting ATP synthase complex, coupling factor F(o)+++GO:0005743///mitochondrial inner membrane+++GO:0016020///membrane+++GO:0045263///proton-transporting ATP synthase complex, coupling factor F(o)	GO:0046933///proton-transporting ATP synthase activity, rotational mechanism+++GO:0015078///proton transmembrane transporter activity+++GO:0016787///hydrolase activity	GO:0099132///ATP hydrolysis coupled cation transmembrane transport+++GO:1902600///proton transmembrane transport+++GO:0051881///regulation of mitochondrial membrane potential+++GO:0008340///determination of adult lifespan+++GO:0006979///response to oxidative stress+++GO:0015986///ATP synthesis coupled proton transport+++GO:0032007///negative regulation of TOR signaling+++GO:0006811///ion transpor…
NM_057788.4	Ssb-c31a	34120	NT_033779.5	8211347	8211938	+	316.28	224.6	247.38	178.91	2080	1483	0.467495	2.09912e-22	8.01461e-22	GO:0005667///transcription factor complex+++GO:0005634///nucleus	GO:0003697///single-stranded DNA binding+++GO:0003677///DNA binding+++GO:0003713///transcription coactivator activity	GO:0045892///negative regulation of transcription, DNA-templated+++GO:0060261///positive regulation of transcription initiation from RNA polymerase II promoter+++GO:0006355///regulation of transcription, DNA-templated
NM_058006.4	Stip1	33202	NT_033779.5	295122	297449	+	316.19	245.07	247.31	195.22	8719	6807	0.34122	2.4745e-49	1.60175e-48	GO:0016020///membrane+++GO:0005856///cytoskeleton+++GO:0005829///cytosol+++GO:0009898///cytoplasmic side of plasma membrane+++GO:0012505///endomembrane system+++GO:0005737///cytoplasm	GO:0016301///kinase activity+++GO:0004713///protein tyrosine kinase activity+++GO:0004715///non-membrane spanning protein tyrosine kinase activity+++GO:0004672///protein kinase activity+++GO:0005126///cytokine receptor binding+++GO:0005524///ATP binding+++GO:0016740///transferase activity+++GO:0051879///Hsp90 protein binding+++GO:0000166///nucleotide binding	GO:0007442///hindgut morphogenesis+++GO:0007259///JAK-STAT cascade+++GO:0048749///compound eye development+++GO:0016318///ommatidial rotation+++GO:0008283///cell proliferation+++GO:0030713///ovarian follicle cell stalk formation+++GO:0031453///positive regulation of heterochromatin assembly+++GO:0048103///somatic stem cell division+++GO:0035206///regulation of hemocyte proliferation+++GO:0007424/…
NM_140550.3	CG18081	39725	NT_037436.4	15834076	15835388	-	314.15	160.96	245.71	128.22	2886.22	1486.54	0.938335	2.65964e-98	3.04642e-97	GO:0005737///cytoplasm+++GO:0005634///nucleus	GO:0046872///metal ion binding	GO:1902455///negative regulation of stem cell population maintenance+++GO:0006417///regulation of translation+++GO:0045892///negative regulation of transcription, DNA-templated
NM_057666.5	La	35305	NT_033779.5	20348393	20350012	-	313.17	204.37	244.95	162.8	6539	4297	0.589387	5.73228e-99	6.61387e-98	GO:0005634///nucleus+++GO:0000791///euchromatin+++GO:1990904///ribonucleoprotein complex	GO:0003677///DNA binding+++GO:0003729///mRNA binding+++GO:0003723///RNA binding+++GO:0008098///5S rRNA primary transcript binding+++GO:0003676///nucleic acid binding	GO:0006396///RNA processing
NM_140092.2	vsg	39137	NT_037436.4	9714324	9717716	+	312.39	590.52	244.34	470.4	9249.58	17613.4	-0.944998	0	0	GO:0035324///female germline ring canal+++GO:0016020///membrane+++GO:0098549///somatic ring canal+++GO:0031410///cytoplasmic vesicle+++GO:0016021///integral component of membrane	GO:0003674///molecular_function	GO:0048149///behavioral response to ethanol+++GO:0042127///regulation of cell proliferation+++GO:0007616///long-term memory+++GO:0032504///multicellular organism reproduction
NM_001259348.3	Cam	36329	NT_033778.4	12264544	12276621	+	311.96	177.36	244	141.28	14696.6	8419.79	0.788324	0	0		GO:0005509///calcium ion binding
NM_143711.3	Ref1	44029	NT_033777.3	7077904	7080387	-	311.84	201.42	243.91	160.45	5538	3601	0.604225	6.14234e-88	6.41617e-87	GO:0005634///nucleus+++GO:0071011///precatalytic spliceosome+++GO:0005654///nucleoplasm+++GO:0017053///transcriptional repressor complex+++GO:0000785///chromatin+++GO:0000790///nuclear chromatin+++GO:0031965///nuclear membrane+++GO:0005737///cytoplasm+++GO:0000346///transcription export complex+++GO:0071013///catalytic step 2 spliceosome	GO:0003723///RNA binding+++GO:0003676///nucleic acid binding+++GO:0005515///protein binding+++GO:0003729///mRNA binding+++GO:0003677///DNA binding	GO:0007283///spermatogenesis+++GO:0007286///spermatid development+++GO:0010468///regulation of gene expression+++GO:0006351///transcription, DNA-templated+++GO:0048515///spermatid differentiation+++GO:0006352///DNA-templated transcription, initiation+++GO:0007141///male meiosis I+++GO:0045944///positive regulation of transcription by RNA polymerase II+++GO:0051321///meiotic cell cycle+++GO:005103…
NM_001169771.2	CG42497	8674071	NT_033778.4	21690215	21691139	-	310.48	137.35	242.84	109.41	2721.01	1209.85	1.15026	1.16073e-128	1.71281e-127	GO:0042721///TIM22 mitochondrial import inner membrane insertion complex+++GO:0005743///mitochondrial inner membrane+++GO:0042719///mitochondrial intermembrane space protein transporter complex	GO:0008565///protein transporter activity+++GO:0046872///metal ion binding	GO:0045824///negative regulation of innate immune response+++GO:0050829///defense response to Gram-negative bacterium+++GO:0045039///protein import into mitochondrial inner membrane
NM_137762.4	Tim10	37478	NT_033778.4	21690215	21691139	-	310.48	137.35	242.84	109.41	2721.01	1209.85	1.15026	1.16073e-128	1.71158e-127	GO:0042721///TIM22 mitochondrial import inner membrane insertion complex+++GO:0042719///mitochondrial intermembrane space protein transporter complex+++GO:0005743///mitochondrial inner membrane+++GO:0016020///membrane+++GO:0005739///mitochondrion	GO:0008565///protein transporter activity+++GO:0046872///metal ion binding	GO:0015031///protein transport+++GO:0045039///protein import into mitochondrial inner membrane+++GO:0045824///negative regulation of innate immune response+++GO:0050829///defense response to Gram-negative bacterium
NM_001299485.1	Hsc70-5	36583	NT_033778.4	14252598	14256061	-	310.34	135.02	242.73	107.56	11924.4	5227.26	1.17421	0	0	GO:0005739///mitochondrion+++GO:0005737///cytoplasm	GO:0005524///ATP binding+++GO:0051787///misfolded protein binding+++GO:0016887///ATPase activity+++GO:0042623///ATPase activity, coupled+++GO:0051082///unfolded protein binding+++GO:0044183///protein binding involved in protein folding+++GO:0000166///nucleotide binding+++GO:0031072///heat shock protein binding+++GO:0016787///hydrolase activity	GO:0042026///protein refolding+++GO:0034605///cellular response to heat+++GO:0000422///autophagy of mitochondrion+++GO:0070584///mitochondrion morphogenesis+++GO:0006457///protein folding+++GO:0006986///response to unfolded protein+++GO:0051085///chaperone cofactor-dependent protein refolding+++GO:0010918///positive regulation of mitochondrial membrane potential+++GO:0034620///cellular response t…
NM_169797.3	14-3-3epsilon	42186	NT_033777.3	18242531	18250279	+	309.8	176.94	242.31	140.95	13220.8	7608.41	0.78167	0	0	GO:0005737///cytoplasm+++GO:0005654///nucleoplasm+++GO:0005694///chromosome+++GO:0005886///plasma membrane+++GO:0005634///nucleus+++GO:0005813///centrosome+++GO:0045172///germline ring canal+++GO:0005829///cytosol	GO:0019904///protein domain specific binding+++GO:0050815///phosphoserine residue binding+++GO:0046982///protein heterodimerization activity+++GO:0005515///protein binding+++GO:0008134///transcription factor binding	GO:0000077///DNA damage checkpoint+++GO:0045927///positive regulation of growth+++GO:0007280///pole cell migration+++GO:0035332///positive regulation of hippo signaling+++GO:0007088///regulation of mitotic nuclear division+++GO:0007294///germarium-derived oocyte fate determination+++GO:0008103///oocyte microtubule cytoskeleton polarization+++GO:0009411///response to UV+++GO:0042994///cytoplasmic …
NM_139727.4	CG10576	38645	NT_037436.4	5762027	5765501	-	309.49	196.21	242.07	156.3	6829.53	4360.05	0.631107	2.3594e-116	3.20935e-115	GO:0005730///nucleolus+++GO:0005737///cytoplasm	GO:0003700///DNA-binding transcription factor activity+++GO:0003723///RNA binding+++GO:0031625///ubiquitin protein ligase binding+++GO:0003677///DNA binding	GO:0000055///ribosomal large subunit export from nucleus
NM_080090.3	eIF4E1	45525	NT_037436.4	9399618	9402460	-	308.36	184.86	241.19	147.26	6155.63	3715.62	0.711804	1.7062e-129	2.53779e-128	GO:0098794///postsynapse+++GO:0005737///cytoplasm+++GO:0005845///mRNA cap binding complex+++GO:0097482///muscle cell postsynaptic specialization+++GO:0005829///cytosol+++GO:0005654///nucleoplasm+++GO:1990124///messenger ribonucleoprotein complex+++GO:0071598///neuronal ribonucleoprotein granule+++GO:0000932///P-body+++GO:0016281///eukaryotic translation initiation factor 4F complex+++GO:0031594//…	GO:0005515///protein binding+++GO:0000339///RNA cap binding+++GO:0000340///RNA 7-methylguanosine cap binding+++GO:0045182///translation regulator activity+++GO:0003723///RNA binding+++GO:0005509///calcium ion binding+++GO:0031370///eukaryotic initiation factor 4G binding+++GO:0003743///translation initiation factor activity	GO:0016321///female meiosis chromosome segregation+++GO:0048515///spermatid differentiation+++GO:0016070///RNA metabolic process+++GO:0045995///regulation of embryonic development+++GO:0099578///regulation of translation at postsynapse, modulating synaptic transmission+++GO:0006417///regulation of translation+++GO:0030307///positive regulation of cell growth+++GO:0048136///male germ-line cyst for…
NM_057654.4	ND-ACP	38154	NT_037436.4	1329949	1331543	+	307.04	153.26	240.15	122.09	2404.84	1206.06	0.975991	1.3493e-87	1.40445e-86	GO:0005829///cytosol+++GO:0005739///mitochondrion+++GO:0070469///respiratory chain	GO:0000036///acyl carrier activity+++GO:0031177///phosphopantetheine binding+++GO:0000035///acyl binding	GO:0009245///lipid A biosynthetic process+++GO:0006120///mitochondrial electron transport, NADH to ubiquinone+++GO:0006631///fatty acid metabolic process+++GO:0006633///fatty acid biosynthetic process+++GO:0006629///lipid metabolic process+++GO:0055114///oxidation-reduction process
NM_001300712.1	Tim17b	3355107	NT_033777.3	3734929	3745306	+	306.17	140.81	239.47	112.17	3530.45	1633.23	1.09416	3.16678e-153	5.54619e-152	GO:0016020///membrane+++GO:0005744///TIM23 mitochondrial import inner membrane translocase complex+++GO:0016021///integral component of membrane+++GO:0005739///mitochondrion+++GO:0031305///integral component of mitochondrial inner membrane	GO:0008320///protein transmembrane transporter activity+++GO:0008566///mitochondrial protein-transporting ATPase activity+++GO:0016787///hydrolase activity	GO:0006626///protein targeting to mitochondrion+++GO:0030150///protein import into mitochondrial matrix
NM_142439.3	Mdh2	42185	NT_033777.3	18226396	18228718	+	306.14	228.06	239.45	181.67	5467	4100	0.398404	1.05328e-41	6.0155e-41	GO:0005743///mitochondrial inner membrane+++GO:0005759///mitochondrial matrix+++GO:0016020///membrane+++GO:0005739///mitochondrion+++GO:0043209///myelin sheath	GO:0030060///L-malate dehydrogenase activity+++GO:0046554///malate dehydrogenase (NADP+) activity+++GO:0016615///malate dehydrogenase activity+++GO:0042803///protein homodimerization activity+++GO:0043621///protein self-association	GO:0005975///carbohydrate metabolic process+++GO:0006099///tricarboxylic acid cycle+++GO:0006734///NADH metabolic process+++GO:0006108///malate metabolic process+++GO:0009060///aerobic respiration+++GO:0006475///internal protein amino acid acetylation+++GO:0006107///oxaloacetate metabolic process
NM_169049.2	Prosbeta7	40639	NT_033777.3	5357012	5358175	-	306.06	151.42	239.39	120.62	4129.98	2055.96	0.988894	6.38754e-152	1.10829e-150	GO:0005829///cytosol+++GO:0000502///proteasome complex+++GO:0005654///nucleoplasm+++GO:0019774///proteasome core complex, beta-subunit complex+++GO:0005634///nucleus+++GO:0005737///cytoplasm+++GO:0005839///proteasome core complex	GO:0005515///protein binding+++GO:0016787///hydrolase activity+++GO:0004298///threonine-type endopeptidase activity+++GO:0004175///endopeptidase activity+++GO:0008233///peptidase activity	GO:0051603///proteolysis involved in cellular protein catabolic process+++GO:0006508///proteolysis+++GO:0043161///proteasome-mediated ubiquitin-dependent protein catabolic process+++GO:0010499///proteasomal ubiquitin-independent protein catabolic process+++GO:0007098///centrosome cycle+++GO:0010498///proteasomal protein catabolic process+++GO:0032504///multicellular organism reproduction
NM_057319.5	pAbp	37070	NT_033778.4	18140777	18145618	+	305.59	145.64	239.02	116.01	10196.7	4895.61	1.04288	0	0	GO:0071011///precatalytic spliceosome+++GO:0005737///cytoplasm+++GO:0071013///catalytic step 2 spliceosome+++GO:0005634///nucleus+++GO:0005829///cytosol+++GO:0010494///cytoplasmic stress granule+++GO:1990904///ribonucleoprotein complex	GO:0003723///RNA binding+++GO:0003729///mRNA binding+++GO:0008266///poly(U) RNA binding+++GO:0005515///protein binding+++GO:0003730///mRNA 3'-UTR binding+++GO:0008143///poly(A) binding+++GO:0003676///nucleic acid binding	GO:0048599///oocyte development+++GO:0007140///male meiotic nuclear division+++GO:0000398///mRNA splicing, via spliceosome+++GO:0045314///regulation of compound eye photoreceptor development+++GO:1901215///negative regulation of neuron death+++GO:0007268///chemical synaptic transmission+++GO:0007112///male meiosis cytokinesis+++GO:0007283///spermatogenesis+++GO:0048477///oogenesis+++GO:0007289///…
NM_001144286.3	Nurf-38	37922	NT_033778.4	24558967	24561053	-	305.44	219.56	238.9	174.9	4630.56	3350.05	0.449877	4.181e-44	2.48535e-43	GO:0005737///cytoplasm+++GO:0016589///NURF complex+++GO:0005634///nucleus	GO:0046872///metal ion binding+++GO:0070615///nucleosome-dependent ATPase activity+++GO:0000287///magnesium ion binding+++GO:0016787///hydrolase activity+++GO:0004427///inorganic diphosphatase activity	GO:0006796///phosphate-containing compound metabolic process+++GO:0006338///chromatin remodeling+++GO:0035076///ecdysone receptor-mediated signaling pathway+++GO:0042766///nucleosome mobilization+++GO:0006325///chromatin organization+++GO:0045747///positive regulation of Notch signaling pathway+++GO:0006351///transcription, DNA-templated+++GO:0035206///regulation of hemocyte proliferation
NM_057577.4	Sod2	36878	NT_033778.4	16772916	16773915	-	304.78	256.71	238.39	204.49	3501.54	2966.51	0.221293	3.63064e-10	9.21966e-10	GO:0005739///mitochondrion+++GO:0005759///mitochondrial matrix	GO:0046872///metal ion binding+++GO:0016491///oxidoreductase activity+++GO:0004784///superoxide dismutase activity+++GO:0016209///antioxidant activity	GO:0003007///heart morphogenesis+++GO:0007568///aging+++GO:0055114///oxidation-reduction process+++GO:0019430///removal of superoxide radicals+++GO:0035206///regulation of hemocyte proliferation+++GO:0008340///determination of adult lifespan+++GO:0019222///regulation of metabolic process+++GO:0072593///reactive oxygen species metabolic process+++GO:1903146///regulation of autophagy of mitochondri…
NM_167333.4	Tis11	32222	NC_004354.4	12660534	12679702	+	304.23	65.21	237.96	51.94	8389.29	1811.14	2.1958	0	0	GO:0005829///cytosol+++GO:0005634///nucleus	GO:0003730///mRNA 3'-UTR binding+++GO:0035925///mRNA 3'-UTR AU-rich region binding+++GO:0046872///metal ion binding+++GO:0003677///DNA binding	GO:1900153///positive regulation of nuclear-transcribed mRNA catabolic process, deadenylation-dependent decay+++GO:0061158///3'-UTR-mediated mRNA destabilization+++GO:0010629///negative regulation of gene expression+++GO:0016246///RNA interference
NM_142783.2	Nop56	42633	NT_033777.3	22419095	22421068	-	303.43	155.89	237.33	124.18	7180	3715	0.934462	1.24779e-238	3.36118e-237	GO:0031428///box C/D snoRNP complex+++GO:0032040///small-subunit processome	GO:0030515///snoRNA binding	GO:0006364///rRNA processing+++GO:0000154///rRNA modification
NM_136057.2	Jwa	35128	NT_033779.5	18704570	18705703	-	301.35	462.23	235.7	368.21	4526	6987	-0.643577	1.6629e-122	2.36539e-121	GO:0012505///endomembrane system+++GO:0016021///integral component of membrane+++GO:0016020///membrane	GO:0003674///molecular_function	GO:0045471///response to ethanol
NM_137995.3	ytr	47457	NT_033778.4	23847161	23851073	-	301.3	232.55	235.66	185.25	8534	6635	0.347233	7.34668e-50	4.79943e-49	GO:0071011///precatalytic spliceosome	GO:0003723///RNA binding+++GO:0000900///translation repressor activity, mRNA regulatory element binding+++GO:0004386///helicase activity+++GO:0034459///ATP-dependent 3'-5' RNA helicase activity+++GO:0003729///mRNA binding+++GO:0005515///protein binding	GO:0007283///spermatogenesis+++GO:0030097///hemopoiesis+++GO:0035212///cell competition in a multicellular organism+++GO:0098730///male germline stem cell symmetric division+++GO:0017148///negative regulation of translation+++GO:0000398///mRNA splicing, via spliceosome+++GO:0042386///hemocyte differentiation+++GO:0007281///germ cell development+++GO:0007140///male meiotic nuclear division+++GO:00…
NM_169841.2	Xrp1	42267	NT_033777.3	18924070	18926849	+	300.65	347.11	235.15	276.51	7088.66	8242.35	-0.23375	3.404e-23	1.32556e-22	GO:1990391///DNA repair complex	GO:0003693///P-element binding	GO:0008285///negative regulation of cell proliferation+++GO:0009987///cellular process+++GO:0051276///chromosome organization+++GO:0006302///double-strand break repair
NM_138120.3	GstE12	37960	NT_033778.4	24766718	24768172	-	300.55	104.22	235.08	83.02	3427.46	1195.52	1.50162	9.27468e-242	2.53491e-240	GO:0005737///cytoplasm	GO:0004364///glutathione transferase activity+++GO:0016740///transferase activity	GO:0006749///glutathione metabolic process
NM_144140.3	COX7C	50246	NT_033778.4	10049481	10050066	+	300.51	288.66	235.04	229.95	1497.36	1442.12	0.0315861	0.451216	0.523909	GO:0016020///membrane+++GO:0005751///mitochondrial respiratory chain complex IV+++GO:0016021///integral component of membrane	GO:0016491///oxidoreductase activity+++GO:0004129///cytochrome-c oxidase activity	GO:1902600///proton transmembrane transport+++GO:0006123///mitochondrial electron transport, cytochrome c to oxygen+++GO:0055114///oxidation-reduction process+++GO:0007406///negative regulation of neuroblast proliferation
NM_135318.2	SmE	34080	NT_033779.5	7884930	7885450	-	298.52	168.4	233.49	134.15	1900	1076	0.799514	1.81005e-50	1.19617e-49	GO:0005682///U5 snRNP+++GO:0005687///U4 snRNP+++GO:0005681///spliceosomal complex+++GO:0071013///catalytic step 2 spliceosome+++GO:0005686///U2 snRNP+++GO:0071011///precatalytic spliceosome+++GO:0005685///U1 snRNP+++GO:0030532///small nuclear ribonucleoprotein complex+++GO:0005634///nucleus+++GO:0046540///U4/U6 x U5 tri-snRNP complex	GO:0003723///RNA binding	GO:0000387///spliceosomal snRNP assembly+++GO:0006397///mRNA processing+++GO:0008380///RNA splicing+++GO:0000398///mRNA splicing, via spliceosome
NM_170000.3	Sar1	42615	NT_033777.3	22356685	22360711	+	298.07	185.31	233.14	147.61	6030.11	3774.8	0.659406	3.06638e-111	3.97101e-110	GO:0005783///endoplasmic reticulum+++GO:0070971///endoplasmic reticulum exit site+++GO:0030127///COPII vesicle coat+++GO:0005794///Golgi apparatus	GO:0000166///nucleotide binding+++GO:0097110///scaffold protein binding+++GO:0005525///GTP binding+++GO:0003924///GTPase activity	GO:0070863///positive regulation of protein exit from endoplasmic reticulum+++GO:0016192///vesicle-mediated transport+++GO:0009306///protein secretion+++GO:0048081///positive regulation of cuticle pigmentation+++GO:0003400///regulation of COPII vesicle coating+++GO:0035293///chitin-based larval cuticle pattern formation+++GO:0006888///ER to Golgi vesicle-mediated transport+++GO:0035050///embryoni…
NM_139948.4	BI-1	38936	NT_037436.4	8307145	8308941	-	297.84	168.67	232.96	134.36	4359.71	2484.66	0.793979	2.85e-111	3.69312e-110	GO:0032991///protein-containing complex+++GO:0005789///endoplasmic reticulum membrane+++GO:0016020///membrane+++GO:0016021///integral component of membrane+++GO:0005783///endoplasmic reticulum	GO:0060698///endoribonuclease inhibitor activity	GO:0060702///negative regulation of endoribonuclease activity+++GO:0060548///negative regulation of cell death+++GO:0034620///cellular response to unfolded protein+++GO:0006915///apoptotic process+++GO:0035071///salivary gland cell autophagic cell death+++GO:0010507///negative regulation of autophagy+++GO:0043066///negative regulation of apoptotic process+++GO:0033119///negative regulation of RNA…
NM_078983.4	CCT5	36308	NT_033778.4	12174802	12177516	+	296.5	385.73	231.91	307.27	7861.99	10302	-0.405942	9.674e-79	9.15062e-78	GO:0005832///chaperonin-containing T-complex+++GO:0005737///cytoplasm	GO:0016787///hydrolase activity+++GO:0051082///unfolded protein binding+++GO:0000166///nucleotide binding+++GO:0005524///ATP binding	GO:0006457///protein folding
NM_058125.5	Rpt1	35701	NT_033778.4	7652440	7653954	-	295.29	186.31	230.97	148.41	6024	3827	0.638117	6.61846e-105	8.04325e-104	GO:0000502///proteasome complex+++GO:0005737///cytoplasm+++GO:0005829///cytosol+++GO:0008540///proteasome regulatory particle, base subcomplex+++GO:0005654///nucleoplasm+++GO:0005838///proteasome regulatory particle+++GO:0005700///polytene chromosome	GO:0016787///hydrolase activity+++GO:0005524///ATP binding+++GO:0017025///TBP-class protein binding+++GO:0036402///proteasome-activating ATPase activity+++GO:0000166///nucleotide binding+++GO:0016887///ATPase activity	GO:0030163///protein catabolic process+++GO:0043161///proteasome-mediated ubiquitin-dependent protein catabolic process+++GO:0045899///positive regulation of RNA polymerase II transcriptional preinitiation complex assembly+++GO:1901800///positive regulation of proteasomal protein catabolic process
NM_169118.1	Rm62	40739	NT_033777.3	6000431	6008579	-	294.06	255.23	230	203.31	11157.8	9757.36	0.177953	2.50926e-19	8.82238e-19	GO:0005703///polytene chromosome puff+++GO:0005737///cytoplasm+++GO:0005829///cytosol+++GO:0005634///nucleus+++GO:0071013///catalytic step 2 spliceosome+++GO:0005730///nucleolus+++GO:0071011///precatalytic spliceosome+++GO:0005700///polytene chromosome	GO:0003729///mRNA binding+++GO:0016887///ATPase activity+++GO:0005515///protein binding+++GO:0000166///nucleotide binding+++GO:0003723///RNA binding+++GO:0004386///helicase activity+++GO:0005524///ATP binding+++GO:0003676///nucleic acid binding+++GO:0016787///hydrolase activity	GO:0006397///mRNA processing+++GO:0031047///gene silencing by RNA+++GO:0051607///defense response to virus+++GO:0008380///RNA splicing+++GO:0019730///antimicrobial humoral response+++GO:0000398///mRNA splicing, via spliceosome+++GO:0006417///regulation of translation+++GO:0016246///RNA interference+++GO:0000381///regulation of alternative mRNA splicing, via spliceosome+++GO:0050688///regulation o…
NM_168438.2	Pfdn2	46121	NT_037436.4	11073466	11074388	-	292	103.68	228.39	82.59	3086.74	1102.21	1.46746	1.23242e-210	2.93465e-209	GO:0016272///prefoldin complex+++GO:0005737///cytoplasm	GO:0051082///unfolded protein binding+++GO:0044183///protein binding involved in protein folding	GO:0045196///establishment or maintenance of neuroblast polarity+++GO:0006457///protein folding
NM_001015387.3	Tim23	3355096	NT_033779.5	23312465	23313578	-	291.41	275.5	227.93	219.46	3385	3219	0.0546328	0.0986358	0.131604	GO:0031305///integral component of mitochondrial inner membrane+++GO:0005744///TIM23 mitochondrial import inner membrane translocase complex+++GO:0016020///membrane+++GO:0016021///integral component of membrane	GO:0016787///hydrolase activity+++GO:0008566///mitochondrial protein-transporting ATPase activity+++GO:0008320///protein transmembrane transporter activity	GO:0030150///protein import into mitochondrial matrix
NM_140982.2	CG5059	40278	NT_037436.4	20514599	20519393	-	290.86	87.56	227.5	69.75	6796.4	2060.49	1.7056	0	0	GO:0016020///membrane+++GO:0005634///nucleus+++GO:0005741///mitochondrial outer membrane+++GO:0005740///mitochondrial envelope+++GO:0016021///integral component of membrane		GO:0097345///mitochondrial outer membrane permeabilization+++GO:0043065///positive regulation of apoptotic process
NM_165866.3	SmD3	36306	NT_033778.4	12168731	12170003	+	289.21	157.69	226.21	125.62	2751	1508	0.848597	1.95332e-79	1.86137e-78	GO:0071011///precatalytic spliceosome+++GO:0071013///catalytic step 2 spliceosome+++GO:0034719///SMN-Sm protein complex+++GO:0005681///spliceosomal complex+++GO:0045495///pole plasm+++GO:0000243///commitment complex+++GO:0030532///small nuclear ribonucleoprotein complex+++GO:0005634///nucleus+++GO:0005682///U5 snRNP+++GO:0034715///pICln-Sm protein complex+++GO:0005686///U2 snRNP+++GO:0005689///U1…	GO:0003723///RNA binding	GO:0006397///mRNA processing+++GO:0007422///peripheral nervous system development+++GO:0030182///neuron differentiation+++GO:0007517///muscle organ development+++GO:0000398///mRNA splicing, via spliceosome+++GO:0045451///pole plasm oskar mRNA localization+++GO:0006396///RNA processing+++GO:0000387///spliceosomal snRNP assembly+++GO:0000278///mitotic cell cycle+++GO:0048542///lymph gland developme…
NM_079636.4	Tm1	41852	NT_033777.3	15290944	15304529	+	288.43	194.94	225.6	155.29	7872.02	5359.1	0.538802	3.08866e-101	3.64146e-100	GO:0030017///sarcomere+++GO:0005829///cytosol+++GO:0070865///investment cone	GO:0051015///actin filament binding+++GO:0003779///actin binding+++GO:0019901///protein kinase binding	GO:0048813///dendrite morphogenesis+++GO:0055093///response to hyperoxia+++GO:0010591///regulation of lamellipodium assembly+++GO:0007315///pole plasm assembly+++GO:0045451///pole plasm oskar mRNA localization+++GO:0006936///muscle contraction+++GO:0048477///oogenesis
NM_001275978.2	Orct2	42890	NT_033777.3	24273029	24275728	+	287.98	111.79	225.25	89.05	10695.1	4183.07	1.33884	0	0	GO:0016021///integral component of membrane+++GO:0016020///membrane	GO:0022857///transmembrane transporter activity+++GO:0015101///organic cation transmembrane transporter activity	GO:0055085///transmembrane transport+++GO:0007390///germ-band shortening+++GO:0006811///ion transport+++GO:0040018///positive regulation of multicellular organism growth+++GO:0030307///positive regulation of cell growth+++GO:0015695///organic cation transport
NM_078754.4	eIF3i	33710	NT_033779.5	4966367	4967775	-	287.78	394.26	225.09	314.07	4497	6201	-0.480584	7.44288e-65	6.03129e-64	GO:0033290///eukaryotic 48S preinitiation complex+++GO:0016282///eukaryotic 43S preinitiation complex+++GO:0005852///eukaryotic translation initiation factor 3 complex+++GO:0005737///cytoplasm	GO:0003743///translation initiation factor activity	GO:0006412///translation+++GO:0006413///translational initiation+++GO:0002183///cytoplasmic translational initiation+++GO:0001732///formation of cytoplasmic translation initiation complex
NM_133095.2	CG6891	32865	NC_004354.4	18775228	18781345	+	287.61	417.08	224.96	332.24	3751.07	5473	-0.562557	6.01926e-76	5.52555e-75	GO:0016020///membrane+++GO:0016021///integral component of membrane	GO:0003779///actin binding
NM_079093.4	Fib	37662	NT_033778.4	23072909	23074725	-	287.61	107.13	224.96	85.34	5067	1900	1.39837	0	0	GO:0005732///small nucleolar ribonucleoprotein complex+++GO:0030532///small nuclear ribonucleoprotein complex+++GO:0005730///nucleolus+++GO:0001651///dense fibrillar component+++GO:0005634///nucleus+++GO:0032040///small-subunit processome+++GO:0015030///Cajal body+++GO:0031428///box C/D snoRNP complex	GO:0016740///transferase activity+++GO:0008168///methyltransferase activity+++GO:0008649///rRNA methyltransferase activity+++GO:0003723///RNA binding+++GO:1990259///histone-glutamine methyltransferase activity	GO:0032259///methylation+++GO:0000494///box C/D snoRNA 3'-end processing+++GO:1990258///histone glutamine methylation+++GO:0031167///rRNA methylation+++GO:0006364///rRNA processing
NM_139488.4	Non2	38341	NT_037436.4	2766999	2768392	+	287.37	226.52	224.77	180.44	5071	4024	0.31693	6.18084e-26	2.57339e-25	GO:0005730///nucleolus	GO:0003674///molecular_function	GO:0090307///mitotic spindle assembly
NM_131953.5	l(1)G0334	31406	NC_004354.4	4702325	4705123	+	287.16	114.44	224.6	91.16	6851.71	2749.96	1.30089	0	0	GO:0005737///cytoplasm	GO:0016624///oxidoreductase activity, acting on the aldehyde or oxo group of donors, disulfide as acceptor+++GO:0004745///retinol dehydrogenase activity+++GO:0000166///nucleotide binding+++GO:0016491///oxidoreductase activity+++GO:0004022///alcohol dehydrogenase (NAD) activity	GO:0055114///oxidation-reduction process+++GO:0042574///retinal metabolic process+++GO:0042572///retinol metabolic process
NM_143729.3	Lk6	44672	NT_033777.3	11750931	11764457	-	287.13	142.9	224.58	113.83	25188.3	12635.5	0.980349	0	0	GO:0005634///nucleus+++GO:0005813///centrosome+++GO:0005635///nuclear envelope+++GO:0005829///cytosol+++GO:0005737///cytoplasm+++GO:0005874///microtubule	GO:0004683///calmodulin-dependent protein kinase activity+++GO:0004672///protein kinase activity+++GO:0004674///protein serine/threonine kinase activity+++GO:0016301///kinase activity+++GO:0051019///mitogen-activated protein kinase binding+++GO:0009931///calcium-dependent protein serine/threonine kinase activity+++GO:0005524///ATP binding+++GO:0016740///transferase activity	GO:0046580///negative regulation of Ras protein signal transduction+++GO:0035556///intracellular signal transduction+++GO:0018105///peptidyl-serine phosphorylation+++GO:0040008///regulation of growth+++GO:0033138///positive regulation of peptidyl-serine phosphorylation+++GO:0016310///phosphorylation+++GO:0007017///microtubule-based process+++GO:0006468///protein phosphorylation
NM_134862.4	Bacc	33462	NT_033779.5	2752800	2756663	+	286.63	18.26	224.19	14.55	3406.36	218.33	3.94563	0	0	GO:0005654///nucleoplasm+++GO:0005634///nucleus		GO:0048149///behavioral response to ethanol
NM_058089.5	Vha13	42341	NT_033777.3	19643258	19644386	-	286.39	285.41	224	227.35	2558.37	2562.8	-0.0214163	0.688926	0.728049	GO:0016471///vacuolar proton-transporting V-type ATPase complex+++GO:0033181///plasma membrane proton-transporting V-type ATPase complex	GO:0042626///ATPase activity, coupled to transmembrane movement of substances+++GO:0046961///proton-transporting ATPase activity, rotational mechanism+++GO:0016787///hydrolase activity	GO:0035002///liquid clearance, open tracheal system+++GO:0015991///ATP hydrolysis coupled proton transport+++GO:0006811///ion transport+++GO:0007430///terminal branching, open tracheal system+++GO:1902600///proton transmembrane transport
NM_001275023.1	mbf1	39842	NT_037436.4	16574645	16576408	+	284.11	96.95	222.22	77.23	4070.51	1397.81	1.52476	4.1796e-293	1.37485e-291	GO:0005829///cytosol+++GO:0005634///nucleus+++GO:0005737///cytoplasm	GO:0003677///DNA binding+++GO:0003713///transcription coactivator activity+++GO:0030674///protein binding, bridging+++GO:0003729///mRNA binding+++GO:0043565///sequence-specific DNA binding	GO:0007424///open tracheal system development+++GO:0007417///central nervous system development+++GO:0048255///mRNA stabilization+++GO:0045944///positive regulation of transcription by RNA polymerase II
NM_079386.2	mbf1	39842	NT_037436.4	16574645	16576408	+	284.11	96.95	222.22	77.23	4070.51	1397.81	1.52476	4.1796e-293	1.37265e-291	GO:0005737///cytoplasm+++GO:0005634///nucleus+++GO:0005829///cytosol	GO:0003677///DNA binding+++GO:0003713///transcription coactivator activity+++GO:0043565///sequence-specific DNA binding+++GO:0003729///mRNA binding+++GO:0030674///protein binding, bridging	GO:0045944///positive regulation of transcription by RNA polymerase II+++GO:0048255///mRNA stabilization+++GO:0007417///central nervous system development+++GO:0007424///open tracheal system development
NM_001272608.2	Clic	32349	NC_004354.4	13813461	13822307	-	282.76	365.13	221.16	290.86	5105.36	6637.05	-0.395234	8.88054e-49	5.68742e-48	GO:0005739///mitochondrion+++GO:0016020///membrane+++GO:0005634///nucleus+++GO:0005654///nucleoplasm+++GO:0005829///cytosol	GO:0005254///chloride channel activity+++GO:0046872///metal ion binding+++GO:0004602///glutathione peroxidase activity+++GO:0008289///lipid binding+++GO:0005509///calcium ion binding	GO:0006821///chloride transport+++GO:0098869///cellular oxidant detoxification+++GO:0097305///response to alcohol+++GO:0048060///negative gravitaxis+++GO:1902476///chloride transmembrane transport
NM_057557.4	PCNA	37290	NT_033778.4	20261754	20262883	-	282.63	100.74	221.06	80.25	3989.44	1430.95	1.46186	3.89304e-270	1.17859e-268	GO:0005634///nucleus+++GO:0043626///PCNA complex	GO:0003677///DNA binding+++GO:0030337///DNA polymerase processivity factor activity	GO:0007052///mitotic spindle organization+++GO:0006298///mismatch repair+++GO:0019985///translesion synthesis+++GO:0007307///eggshell chorion gene amplification+++GO:0006289///nucleotide-excision repair+++GO:0006272///leading strand elongation+++GO:0019730///antimicrobial humoral response+++GO:0006260///DNA replication+++GO:0006275///regulation of DNA replication+++GO:0006261///DNA-dependent DNA …
NM_130496.4	Roc1a	31014	NC_004354.4	647304	648148	+	282.08	134.92	220.63	107.47	2492.02	1198.02	1.03769	4.27374e-100	4.98708e-99	GO:0005829///cytosol+++GO:0019005///SCF ubiquitin ligase complex+++GO:0031461///cullin-RING ubiquitin ligase complex+++GO:0031462///Cul2-RING ubiquitin ligase complex+++GO:0043224///nuclear SCF ubiquitin ligase complex+++GO:0005634///nucleus+++GO:0031463///Cul3-RING ubiquitin ligase complex+++GO:0031467///Cul7-RING ubiquitin ligase complex+++GO:0080008///Cul4-RING E3 ubiquitin ligase complex+++GO…	GO:0061630///ubiquitin protein ligase activity+++GO:0097602///cullin family protein binding+++GO:0008270///zinc ion binding+++GO:0046872///metal ion binding+++GO:0019788///NEDD8 transferase activity	GO:0045879///negative regulation of smoothened signaling pathway+++GO:0045116///protein neddylation+++GO:1904801///positive regulation of neuron remodeling+++GO:0032436///positive regulation of proteasomal ubiquitin-dependent protein catabolic process+++GO:0016567///protein ubiquitination+++GO:0046627///negative regulation of insulin receptor signaling pathway+++GO:0019915///lipid storage+++GO:00…
NM_168267.2	Idh	44291	NT_037436.4	8356404	8360906	-	281.76	57.41	220.38	45.74	6149.96	1261.94	2.26847	0	0	GO:0005739///mitochondrion+++GO:0005829///cytosol+++GO:0005777///peroxisome	GO:0051287///NAD binding+++GO:0050661///NADP binding+++GO:0004450///isocitrate dehydrogenase (NADP+) activity+++GO:0000287///magnesium ion binding+++GO:0005102///signaling receptor binding+++GO:0042803///protein homodimerization activity	GO:0014070///response to organic cyclic compound+++GO:0006102///isocitrate metabolic process+++GO:0060696///regulation of phospholipid catabolic process+++GO:0048545///response to steroid hormone+++GO:0006097///glyoxylate cycle+++GO:0006099///tricarboxylic acid cycle+++GO:0006103///2-oxoglutarate metabolic process+++GO:0071071///regulation of phospholipid biosynthetic process+++GO:0008585///femal…
NM_136871.4	PI31	36277	NT_033778.4	11967343	11968850	-	280.13	185.41	219.11	147.7	4227.08	2815.87	0.568986	5.15044e-61	3.97286e-60	GO:0005737///cytoplasm+++GO:0000502///proteasome complex+++GO:0070864///sperm individualization complex	GO:0003674///molecular_function+++GO:0005515///protein binding	GO:0043248///proteasome assembly+++GO:0006511///ubiquitin-dependent protein catabolic process+++GO:0007275///multicellular organism development+++GO:0007140///male meiotic nuclear division+++GO:0008584///male gonad development+++GO:0032436///positive regulation of proteasomal ubiquitin-dependent protein catabolic process
NM_057948.3	KdelR	34427	NT_033779.5	10426887	10428159	+	279.33	257.64	218.48	205.23	4459.56	4140.18	0.0902596	0.00275382	0.00448219	GO:0005783///endoplasmic reticulum+++GO:0016020///membrane+++GO:0005794///Golgi apparatus+++GO:0016021///integral component of membrane+++GO:0005789///endoplasmic reticulum membrane+++GO:0005801///cis-Golgi network	GO:0005046///KDEL sequence binding+++GO:0046923///ER retention sequence binding	GO:0016192///vesicle-mediated transport+++GO:0006888///ER to Golgi vesicle-mediated transport+++GO:0015031///protein transport+++GO:0006621///protein retention in ER lumen
NM_057809.5	Cnx99A	44643	NT_033777.3	29315254	29319598	-	279.24	297.11	218.41	236.68	10067	10791.6	-0.115899	1.09399e-08	2.58344e-08	GO:0016020///membrane+++GO:0005783///endoplasmic reticulum+++GO:0005886///plasma membrane+++GO:0016021///integral component of membrane+++GO:0012505///endomembrane system+++GO:0097038///perinuclear endoplasmic reticulum	GO:0051082///unfolded protein binding+++GO:0005509///calcium ion binding	GO:0016063///rhodopsin biosynthetic process+++GO:0001895///retina homeostasis+++GO:0010522///regulation of calcium ion transport into cytosol+++GO:0050821///protein stabilization+++GO:0006457///protein folding
NM_137384.3	eIF3b	36981	NT_033778.4	17536213	17539063	+	278.97	75.94	218.2	60.49	9497.4	2604.59	1.85088	0	0	GO:0005852///eukaryotic translation initiation factor 3 complex+++GO:0005737///cytoplasm+++GO:0033290///eukaryotic 48S preinitiation complex+++GO:0016282///eukaryotic 43S preinitiation complex+++GO:0005829///cytosol	GO:0003676///nucleic acid binding+++GO:0005515///protein binding+++GO:0003743///translation initiation factor activity+++GO:0031369///translation initiation factor binding+++GO:0003723///RNA binding+++GO:0003729///mRNA binding	GO:0006413///translational initiation+++GO:0030707///ovarian follicle cell development+++GO:0001732///formation of cytoplasmic translation initiation complex+++GO:0002183///cytoplasmic translational initiation+++GO:0006412///translation+++GO:0006446///regulation of translational initiation
NM_134731.3	Vps29	33295	NT_033779.5	1150766	1151764	+	278.51	149.24	217.84	118.88	3652	1969	0.873763	8.85418e-110	1.12812e-108	GO:0005768///endosome+++GO:0031902///late endosome membrane+++GO:0005829///cytosol+++GO:0030906///retromer, cargo-selective complex+++GO:0030904///retromer complex	GO:0008565///protein transporter activity	GO:0015031///protein transport+++GO:0006886///intracellular protein transport+++GO:0042147///retrograde transport, endosome to Golgi
NM_139364.3	Pcyt1	117353	NT_037436.4	1546092	1553236	+	278.13	112.13	217.54	89.32	9488.6	3853.77	1.28423	0	0	GO:0005737///cytoplasm+++GO:0005634///nucleus+++GO:0005832///chaperonin-containing T-complex+++GO:0005829///cytosol	GO:0016740///transferase activity+++GO:0005524///ATP binding+++GO:0031210///phosphatidylcholine binding+++GO:0051082///unfolded protein binding+++GO:0016779///nucleotidyltransferase activity+++GO:0000166///nucleotide binding+++GO:0003824///catalytic activity+++GO:0004105///choline-phosphate cytidylyltransferase activity	GO:0048477///oogenesis+++GO:0006457///protein folding+++GO:0001654///eye development+++GO:0008340///determination of adult lifespan+++GO:0030707///ovarian follicle cell development+++GO:0009058///biosynthetic process+++GO:0007476///imaginal disc-derived wing morphogenesis+++GO:0006656///phosphatidylcholine biosynthetic process+++GO:0006897///endocytosis+++GO:0042067///establishment of ommatidial …
NM_001272685.1	AnxB11	32612	NC_004354.4	16417503	16422242	-	277.52	29.42	217.06	23.44	5324.31	568.3	3.21105	0	0	GO:0005575///cellular_component	GO:0005509///calcium ion binding+++GO:0005544///calcium-dependent phospholipid binding+++GO:0003779///actin binding
NM_001274318.1	Rac1	38146	NT_037436.4	1300879	1302683	-	277.12	147.71	216.75	117.67	6788.36	3644.31	0.881285	9.33854e-205	2.14171e-203	GO:0005886///plasma membrane+++GO:0019897///extrinsic component of plasma membrane+++GO:0005829///cytosol+++GO:0016028///rhabdomere+++GO:0001726///ruffle+++GO:0005737///cytoplasm	GO:0003924///GTPase activity+++GO:0005525///GTP binding+++GO:0019901///protein kinase binding+++GO:0032794///GTPase activating protein binding	GO:0071902///positive regulation of protein serine/threonine kinase activity+++GO:0031175///neuron projection development+++GO:0048812///neuron projection morphogenesis+++GO:0030866///cortical actin cytoskeleton organization+++GO:0007613///memory+++GO:0031532///actin cytoskeleton reorganization+++GO:0097206///nephrocyte filtration+++GO:0046843///dorsal appendage formation+++GO:0050770///regulatio…
NM_080381.5	Nop60B	37873	NT_033778.4	24174877	24177253	+	276.86	173.37	216.55	138.11	6578.67	4148.91	0.648882	9.72794e-118	1.33652e-116	GO:0005730///nucleolus+++GO:0031429///box H/ACA snoRNP complex+++GO:0005634///nucleus	GO:0004730///pseudouridylate synthase activity+++GO:0016853///isomerase activity+++GO:0016829///lyase activity+++GO:0003723///RNA binding+++GO:0106029///tRNA pseudouridine synthase activity+++GO:0009982///pseudouridine synthase activity	GO:0007281///germ cell development+++GO:0006396///RNA processing+++GO:1990481///mRNA pseudouridine synthesis+++GO:0031120///snRNA pseudouridine synthesis+++GO:0042254///ribosome biogenesis+++GO:0035220///wing disc development+++GO:0001522///pseudouridine synthesis+++GO:0009451///RNA modification+++GO:0031118///rRNA pseudouridine synthesis+++GO:0000495///box H/ACA snoRNA 3'-end processing+++GO:000…
NM_165956.3	Nmda1	36419	NT_033778.4	12877094	12879798	-	275.54	228.81	215.51	182.27	6076.29	5081.25	0.241678	4.76042e-19	1.65755e-18	GO:0016021///integral component of membrane+++GO:0016020///membrane
NM_136824.4	CG42336	36205	NT_033778.4	11294536	11297520	-	274.66	204.97	214.82	163.28	1701.63	1274.69	0.39578	3.49578e-14	1.04644e-13	GO:0016021///integral component of membrane+++GO:0016020///membrane
NM_167843.2	CG13887	38096	NT_037436.4	837861	839747	+	274.11	201.12	214.4	160.21	4213.65	3111.72	0.420341	8.55786e-36	4.36636e-35	GO:0016021///integral component of membrane+++GO:0012505///endomembrane system+++GO:0005887///integral component of plasma membrane+++GO:0005783///endoplasmic reticulum+++GO:0016020///membrane+++GO:0005789///endoplasmic reticulum membrane		GO:0006888///ER to Golgi vesicle-mediated transport+++GO:0006886///intracellular protein transport+++GO:0070973///protein localization to endoplasmic reticulum exit site
NM_079112.4	Adk2	37834	NT_033778.4	24024207	24025877	+	273.98	234.55	214.3	186.84	3848	3315	0.197828	3.79468e-09	9.17644e-09	GO:0005758///mitochondrial intermembrane space+++GO:0005739///mitochondrion+++GO:0005737///cytoplasm+++GO:0005829///cytosol	GO:0005524///ATP binding+++GO:0019205///nucleobase-containing compound kinase activity+++GO:0016740///transferase activity+++GO:0016301///kinase activity+++GO:0016776///phosphotransferase activity, phosphate group as acceptor+++GO:0004017///adenylate kinase activity+++GO:0000166///nucleotide binding	GO:0006139///nucleobase-containing compound metabolic process+++GO:0046033///AMP metabolic process+++GO:0006172///ADP biosynthetic process+++GO:0016310///phosphorylation+++GO:0046940///nucleoside monophosphate phosphorylation+++GO:0046034///ATP metabolic process
NM_135689.2	CG12264	34613	NT_033779.5	11999654	12001244	+	273.23	61.71	213.71	49.16	5643.31	1283.37	2.1201	0	0	GO:0005829///cytosol+++GO:1990221///L-cysteine desulfurase complex+++GO:0005634///nucleus+++GO:0005739///mitochondrion	GO:0046872///metal ion binding+++GO:0051536///iron-sulfur cluster binding+++GO:0030170///pyridoxal phosphate binding+++GO:0003824///catalytic activity+++GO:0031071///cysteine desulfurase activity+++GO:0016740///transferase activity	GO:0070903///mitochondrial tRNA thio-modification+++GO:0044571///[2Fe-2S] cluster assembly+++GO:0016226///iron-sulfur cluster assembly
NM_079186.4	mge	38459	NT_037436.4	3907852	3909592	-	271.66	131.58	212.48	104.81	3903.6	1902.67	1.01955	5.95066e-151	1.02041e-149	GO:0005742///mitochondrial outer membrane translocase complex+++GO:0016021///integral component of membrane+++GO:0005739///mitochondrion+++GO:0005741///mitochondrial outer membrane+++GO:0016020///membrane	GO:0015450///P-P-bond-hydrolysis-driven protein transmembrane transporter activity	GO:0071806///protein transmembrane transport+++GO:0006886///intracellular protein transport
NM_137389.4	UQCR-6.4	36991	NT_033778.4	17572333	17572784	-	271.04	181.11	211.99	144.27	973.01	650.38	0.555225	4.22102e-15	1.30699e-14	GO:0005750///mitochondrial respiratory chain complex III	GO:0009055///electron transfer activity+++GO:0016491///oxidoreductase activity+++GO:0008121///ubiquinol-cytochrome-c reductase activity	GO:0006122///mitochondrial electron transport, ubiquinol to cytochrome c+++GO:0055114///oxidation-reduction process
NM_135735.3	CCT4	34674	NT_033779.5	12690336	12692934	-	270.03	358.1	211.2	285.26	7038	9401	-0.433668	3.89186e-81	3.78599e-80	GO:0005829///cytosol+++GO:0005832///chaperonin-containing T-complex+++GO:0005737///cytoplasm	GO:0000166///nucleotide binding+++GO:0005524///ATP binding+++GO:0051082///unfolded protein binding	GO:0006457///protein folding
NM_144321.3	CG6115	50459	NT_033779.5	16887125	16887966	-	269.73	256.41	210.97	204.25	2501	2390	0.0467018	0.21114	0.265848
NM_079191.3	RfC4	38492	NT_037436.4	4134860	4136038	-	269.57	78.52	210.84	62.55	4022	1179	1.75307	0	0	GO:0005634///nucleus+++GO:0031391///Elg1 RFC-like complex+++GO:0005663///DNA replication factor C complex	GO:0000166///nucleotide binding+++GO:0003689///DNA clamp loader activity+++GO:0005524///ATP binding+++GO:0003677///DNA binding+++GO:0005515///protein binding	GO:0000278///mitotic cell cycle+++GO:0007049///cell cycle+++GO:0006271///DNA strand elongation involved in DNA replication+++GO:0006272///leading strand elongation+++GO:0000077///DNA damage checkpoint+++GO:0007062///sister chromatid cohesion+++GO:0016321///female meiosis chromosome segregation+++GO:0006260///DNA replication+++GO:0007076///mitotic chromosome condensation+++GO:0000076///DNA replica…
NM_057554.4	Pabp2	35788	NT_033778.4	8131431	8134374	+	268.92	214.65	210.34	170.99	6830.55	5491.4	0.298811	8.22322e-31	3.78962e-30	GO:0071013///catalytic step 2 spliceosome+++GO:0005634///nucleus+++GO:0005737///cytoplasm+++GO:0071011///precatalytic spliceosome	GO:0003723///RNA binding+++GO:0003729///mRNA binding+++GO:0008143///poly(A) binding+++GO:0003676///nucleic acid binding+++GO:0005515///protein binding	GO:0000289///nuclear-transcribed mRNA poly(A) tail shortening+++GO:0006397///mRNA processing+++GO:1904247///positive regulation of polynucleotide adenylyltransferase activity+++GO:0000398///mRNA splicing, via spliceosome+++GO:0060050///positive regulation of protein glycosylation+++GO:0006378///mRNA polyadenylation
NM_080496.4	mtSSB	41968	NT_033777.3	16204194	16205250	-	268.57	182.18	210.06	145.12	1914	1304	0.533555	7.6392e-26	3.17221e-25	GO:0009295///nucleoid+++GO:0042645///mitochondrial nucleoid+++GO:0000262///mitochondrial chromosome+++GO:0005739///mitochondrion	GO:0003677///DNA binding+++GO:0003697///single-stranded DNA binding	GO:0006264///mitochondrial DNA replication+++GO:0051096///positive regulation of helicase activity+++GO:0006260///DNA replication+++GO:0000002///mitochondrial genome maintenance
NM_057711.3	bcn92	31186	NC_004354.4	2148463	2149647	-	268.17	71.21	209.75	56.72	2566	685	1.88674	5.11198e-250	1.43149e-248	GO:0005739///mitochondrion+++GO:1990221///L-cysteine desulfurase complex	GO:0003674///molecular_function	GO:0016226///iron-sulfur cluster assembly
NM_142977.5	Spase22-23	42885	NT_033777.3	24229306	24230035	-	267.05	251.51	208.87	200.35	2487.39	2355.04	0.0600828	0.1183	0.156418	GO:0005787///signal peptidase complex+++GO:0005789///endoplasmic reticulum membrane+++GO:0043231///intracellular membrane-bounded organelle+++GO:0016020///membrane+++GO:0016021///integral component of membrane+++GO:0031090///organelle membrane+++GO:0005783///endoplasmic reticulum	GO:0016787///hydrolase activity+++GO:0008233///peptidase activity	GO:0006508///proteolysis+++GO:0006465///signal peptide processing+++GO:0045047///protein targeting to ER
NM_167306.2	Hsc70-3	32133	NC_004354.4	11801696	11806353	-	266.96	236.72	208.81	188.57	11117.5	9933.29	0.147091	8.36072e-14	2.46746e-13	GO:0012505///endomembrane system+++GO:0005634///nucleus+++GO:0034663///endoplasmic reticulum chaperone complex+++GO:0005783///endoplasmic reticulum+++GO:0005788///endoplasmic reticulum lumen+++GO:0005615///extracellular space+++GO:0016020///membrane+++GO:0005737///cytoplasm	GO:0000166///nucleotide binding+++GO:0016787///hydrolase activity+++GO:0016887///ATPase activity+++GO:0042623///ATPase activity, coupled+++GO:0044183///protein binding involved in protein folding+++GO:0051787///misfolded protein binding+++GO:0051082///unfolded protein binding+++GO:0005515///protein binding+++GO:0005524///ATP binding+++GO:0031072///heat shock protein binding	GO:0030968///endoplasmic reticulum unfolded protein response+++GO:0036335///intestinal stem cell homeostasis+++GO:0034976///response to endoplasmic reticulum stress+++GO:0034605///cellular response to heat+++GO:0006986///response to unfolded protein+++GO:0016246///RNA interference+++GO:0051085///chaperone cofactor-dependent protein refolding+++GO:0042026///protein refolding+++GO:0030431///sleep++…
NM_079989.2	eIF1A	44260	NT_033777.3	18274665	18282484	+	265.87	177.81	207.95	141.65	4083.18	2748.55	0.553906	2.79726e-56	2.02171e-55	GO:0005654///nucleoplasm+++GO:0016282///eukaryotic 43S preinitiation complex+++GO:0005829///cytosol	GO:0003743///translation initiation factor activity+++GO:0003723///RNA binding	GO:0006413///translational initiation+++GO:0006412///translation
NM_001042888.4	ATPsynG	46069	NT_033779.5	10975778	10976399	-	265.36	304.57	207.56	242.62	1524.29	1755.45	-0.22517	1.62852e-05	3.18595e-05	GO:0000276///mitochondrial proton-transporting ATP synthase complex, coupling factor F(o)	GO:0046933///proton-transporting ATP synthase activity, rotational mechanism+++GO:0015078///proton transmembrane transporter activity+++GO:0016787///hydrolase activity	GO:0015986///ATP synthesis coupled proton transport+++GO:1902600///proton transmembrane transport+++GO:0099132///ATP hydrolysis coupled cation transmembrane transport
NM_001298822.1	Akap200	34170	NT_033779.5	8415743	8430977	+	263.87	251.13	206.39	200.05	11115.5	10659.2	0.0450124	0.017306	0.025622	GO:0005829///cytosol+++GO:0005737///cytoplasm+++GO:0005856///cytoskeleton+++GO:0005886///plasma membrane	GO:0005515///protein binding+++GO:0051015///actin filament binding+++GO:0005112///Notch binding+++GO:0016301///kinase activity+++GO:0034237///protein kinase A regulatory subunit binding	GO:0090175///regulation of establishment of planar polarity+++GO:1905477///positive regulation of protein localization to membrane+++GO:0048149///behavioral response to ethanol+++GO:0016310///phosphorylation+++GO:0071361///cellular response to ethanol+++GO:0007281///germ cell development+++GO:0032956///regulation of actin cytoskeleton organization+++GO:0007623///circadian rhythm+++GO:2000249///re…
NM_079575.2	MtnA	41202	NT_033777.3	9783778	9784370	-	263.83	100.86	206.35	80.35	965.63	369.34	1.36072	1.1539e-60	8.84427e-60		GO:0046872///metal ion binding	GO:0055065///metal ion homeostasis+++GO:0010038///response to metal ion
NM_140172.2	CG6310	39237	NT_037436.4	11069043	11069864	-	262.41	593.9	205.24	473.1	2296	5223	-1.20483	1.45672e-262	4.27153e-261
NM_136748.4	CG17765	36111	NT_033778.4	10480163	10481886	+	261.27	223.58	204.35	178.11	3389	2918	0.198274	2.84208e-08	6.56721e-08		GO:0005515///protein binding+++GO:0005509///calcium ion binding
NM_164983.3	Qtzl	318990	NT_033779.5	11995740	11996469	+	259.96	70.78	203.33	56.38	2208.58	604.31	1.85057	4.86276e-210	1.15258e-208	GO:0005829///cytosol+++GO:1990221///L-cysteine desulfurase complex+++GO:0005634///nucleus+++GO:0005739///mitochondrion	GO:0031071///cysteine desulfurase activity+++GO:0016740///transferase activity+++GO:0003824///catalytic activity+++GO:0030170///pyridoxal phosphate binding	GO:0044571///[2Fe-2S] cluster assembly
NM_057407.4	Su(var)205	34119	NT_033779.5	8209626	8211122	-	259.95	292.6	203.32	233.08	3382.9	3831.26	-0.197073	1.22159e-08	2.87912e-08	GO:0005694///chromosome+++GO:0000791///euchromatin+++GO:0005634///nucleus+++GO:0005721///pericentric heterochromatin+++GO:0000793///condensed chromosome+++GO:0000775///chromosome, centromeric region+++GO:0005704///polytene chromosome band+++GO:0000780///condensed nuclear chromosome, centromeric region+++GO:0005654///nucleoplasm+++GO:0005701///polytene chromosome chromocenter+++GO:0005703///polyte…	GO:0003723///RNA binding+++GO:0035064///methylated histone binding+++GO:0030674///protein binding, bridging+++GO:0005515///protein binding+++GO:0003682///chromatin binding+++GO:0030544///Hsp70 protein binding+++GO:0003696///satellite DNA binding+++GO:0000182///rDNA binding+++GO:0099122///RNA polymerase II C-terminal domain binding+++GO:0003729///mRNA binding+++GO:0044877///protein-containing comp…	GO:1900111///positive regulation of histone H3-K9 dimethylation+++GO:0045892///negative regulation of transcription, DNA-templated+++GO:0045893///positive regulation of transcription, DNA-templated+++GO:0016458///gene silencing+++GO:0006355///regulation of transcription, DNA-templated+++GO:0030702///chromatin silencing at centromere+++GO:0006325///chromatin organization+++GO:1905632///protein loc…
NM_164384.2	cbt	33224	NT_033779.5	476446	479688	-	259.79	70.98	203.2	56.54	7229.96	1989.81	1.84556	0	0	GO:0005634///nucleus	GO:0043565///sequence-specific DNA binding+++GO:0000981///DNA-binding transcription factor activity, RNA polymerase II-specific+++GO:0003676///nucleic acid binding	GO:0090098///positive regulation of decapentaplegic signaling pathway+++GO:0007423///sensory organ development+++GO:0000122///negative regulation of transcription by RNA polymerase II+++GO:0006357///regulation of transcription by RNA polymerase II+++GO:0048190///wing disc dorsal/ventral pattern formation+++GO:0007391///dorsal closure+++GO:0007472///wing disc morphogenesis
NM_138139.4	Tina-1	37989	NT_033778.4	24940625	24942413	-	259.51	147.62	202.98	117.59	3091.41	1768.95	0.787572	1.47814e-78	1.3956e-77	GO:0005575///cellular_component	GO:0016746///transferase activity, transferring acyl groups+++GO:0016740///transferase activity+++GO:0008307///structural constituent of muscle+++GO:0061929///gamma-glutamylaminecyclotransferase activity	GO:0007507///heart development+++GO:0042219///cellular modified amino acid catabolic process
NM_134906.2	ND-B14.5B	33528	NT_033779.5	3145130	3145721	-	259.43	206.5	202.91	164.5	1420.69	1134.39	0.302752	5.9325e-08	1.34553e-07	GO:0005739///mitochondrion+++GO:0016021///integral component of membrane+++GO:0005747///mitochondrial respiratory chain complex I+++GO:0005743///mitochondrial inner membrane+++GO:0070469///respiratory chain+++GO:0016020///membrane	GO:0003954///NADH dehydrogenase activity+++GO:0008137///NADH dehydrogenase (ubiquinone) activity+++GO:0016491///oxidoreductase activity	GO:0055114///oxidation-reduction process+++GO:0006120///mitochondrial electron transport, NADH to ubiquinone
NM_166258.3	Mapmodulin	37043	NT_033778.4	17866319	17872015	-	258.84	201.31	202.45	160.36	7320.34	5735.03	0.336251	1.36654e-40	7.62632e-40	GO:0005634///nucleus+++GO:0048471///perinuclear region of cytoplasm+++GO:0005875///microtubule associated complex+++GO:0005654///nucleoplasm+++GO:0005737///cytoplasm+++GO:0005783///endoplasmic reticulum	GO:0008017///microtubule binding+++GO:0042393///histone binding	GO:0007017///microtubule-based process+++GO:0042981///regulation of apoptotic process+++GO:0043486///histone exchange+++GO:0006913///nucleocytoplasmic transport+++GO:0006334///nucleosome assembly
NM_001298130.1	RpS28b	31897	NC_004354.4	9554623	9555661	+	258.11	25.07	201.89	19.97	3286.15	321.09	3.33766	0	0	GO:0005840///ribosome+++GO:0022627///cytosolic small ribosomal subunit	GO:0003735///structural constituent of ribosome	GO:0002181///cytoplasmic translation+++GO:0030490///maturation of SSU-rRNA+++GO:0006412///translation+++GO:0000028///ribosomal small subunit assembly
NM_136589.3	Tom7	35899	NT_033778.4	8951717	8952180	+	257.19	174.16	201.17	138.73	1035.28	701.91	0.536135	4.55536e-15	1.40733e-14	GO:0016020///membrane+++GO:0005742///mitochondrial outer membrane translocase complex+++GO:0016021///integral component of membrane	GO:0015450///P-P-bond-hydrolysis-driven protein transmembrane transporter activity	GO:0030150///protein import into mitochondrial matrix+++GO:0006626///protein targeting to mitochondrion
NM_166427.4	Xbp1	44226	NT_033778.4	21143545	21145750	+	256.19	86.05	200.38	68.55	7412	2507.86	1.54751	0	0	GO:0005634///nucleus+++GO:0030176///integral component of endoplasmic reticulum membrane	GO:0000981///DNA-binding transcription factor activity, RNA polymerase II-specific+++GO:0003700///DNA-binding transcription factor activity+++GO:0000977///RNA polymerase II regulatory region sequence-specific DNA binding	GO:0034976///response to endoplasmic reticulum stress+++GO:0006355///regulation of transcription, DNA-templated+++GO:1900103///positive regulation of endoplasmic reticulum unfolded protein response+++GO:0006366///transcription by RNA polymerase II+++GO:0006990///positive regulation of transcription from RNA polymerase II promoter involved in unfolded protein response+++GO:0036490///regulation of …
NM_137234.4	CG8397	36767	NT_033778.4	16016042	16017154	-	256.18	228.59	200.37	182.09	3077	2762	0.138015	0.000173202	0.000314393	GO:0016020///membrane+++GO:0016021///integral component of membrane+++GO:0012505///endomembrane system+++GO:0072546///ER membrane protein complex	GO:0030246///carbohydrate binding+++GO:0003779///actin binding
NM_079975.4	hoip	44173	NT_033779.5	9699829	9700459	+	255.83	101.32	200.1	80.71	1801.56	716.6	1.3099	8.00566e-105	9.71183e-104	GO:0071011///precatalytic spliceosome+++GO:0005681///spliceosomal complex+++GO:0032040///small-subunit processome+++GO:0005634///nucleus+++GO:0005730///nucleolus+++GO:0046540///U4/U6 x U5 tri-snRNP complex+++GO:0031428///box C/D snoRNP complex+++GO:0030532///small nuclear ribonucleoprotein complex+++GO:1990904///ribonucleoprotein complex	GO:0003723///RNA binding	GO:0008380///RNA splicing+++GO:0060415///muscle tissue morphogenesis+++GO:0045727///positive regulation of translation+++GO:0006397///mRNA processing+++GO:0042254///ribosome biogenesis+++GO:0000398///mRNA splicing, via spliceosome+++GO:0010608///posttranscriptional regulation of gene expression+++GO:0000470///maturation of LSU-rRNA
NM_135517.4	eEF1delta	34363	NT_033779.5	10232507	10234450	+	255.79	158.73	200.07	126.45	3097.68	1933.79	0.661938	1.22702e-58	9.1485e-58	GO:0005853///eukaryotic translation elongation factor 1 complex	GO:0003746///translation elongation factor activity	GO:0006412///translation+++GO:0006414///translational elongation
NM_078720.3	Spp	33227	NT_033779.5	542786	544653	-	255.34	102.67	199.72	81.78	6006	2432	1.28816	0	0	GO:0071458///integral component of cytoplasmic side of endoplasmic reticulum membrane+++GO:0016020///membrane+++GO:0009986///cell surface+++GO:0005789///endoplasmic reticulum membrane+++GO:0005791///rough endoplasmic reticulum+++GO:0071556///integral component of lumenal side of endoplasmic reticulum membrane+++GO:0005783///endoplasmic reticulum+++GO:0005886///plasma membrane+++GO:0036513///Derli…	GO:0042803///protein homodimerization activity+++GO:0031625///ubiquitin protein ligase binding+++GO:0042500///aspartic endopeptidase activity, intramembrane cleaving+++GO:0008233///peptidase activity	GO:0051289///protein homotetramerization+++GO:0033619///membrane protein proteolysis+++GO:1904211///membrane protein proteolysis involved in retrograde protein transport, ER to cytosol
NM_170401.3	eEF1gamma	44791	NT_033777.3	29220172	29222109	+	255.07	143.09	199.5	113.99	5815.9	3285.72	0.807481	9.40654e-152	1.62798e-150	GO:0005737///cytoplasm+++GO:0005853///eukaryotic translation elongation factor 1 complex+++GO:0005634///nucleus	GO:0003746///translation elongation factor activity+++GO:0004364///glutathione transferase activity+++GO:0016740///transferase activity	GO:0006414///translational elongation+++GO:0006412///translation
NM_080359.4	nAChRbeta3	33228	NT_033779.5	545129	547096	+	254.99	222.58	199.44	177.31	5263	4626	0.169681	3.04708e-09	7.40696e-09	GO:0016020///membrane+++GO:0030054///cell junction+++GO:0005887///integral component of plasma membrane+++GO:0045202///synapse+++GO:0005886///plasma membrane+++GO:0043005///neuron projection+++GO:0016021///integral component of membrane+++GO:0045211///postsynaptic membrane+++GO:0005892///acetylcholine-gated channel complex	GO:0004888///transmembrane signaling receptor activity+++GO:0005230///extracellular ligand-gated ion channel activity+++GO:0005216///ion channel activity+++GO:0022848///acetylcholine-gated cation-selective channel activity	GO:0060079///excitatory postsynaptic potential+++GO:0007271///synaptic transmission, cholinergic+++GO:0042391///regulation of membrane potential+++GO:0007165///signal transduction+++GO:0050877///nervous system process+++GO:0007268///chemical synaptic transmission+++GO:0006811///ion transport+++GO:0034220///ion transmembrane transport+++GO:0060078///regulation of postsynaptic membrane potential
NM_079391.3	Prosbeta6	39855	NT_037436.4	16609400	16610418	-	253.08	113.21	197.95	90.18	3122	1405	1.13426	1.21978e-143	1.99182e-142	GO:0000502///proteasome complex+++GO:0005737///cytoplasm+++GO:0005634///nucleus+++GO:0005839///proteasome core complex+++GO:0019774///proteasome core complex, beta-subunit complex+++GO:0005654///nucleoplasm+++GO:0005829///cytosol	GO:0004298///threonine-type endopeptidase activity+++GO:0008233///peptidase activity+++GO:0004175///endopeptidase activity+++GO:0016787///hydrolase activity	GO:0043161///proteasome-mediated ubiquitin-dependent protein catabolic process+++GO:0010499///proteasomal ubiquitin-independent protein catabolic process+++GO:0010498///proteasomal protein catabolic process+++GO:0006508///proteolysis+++GO:0051603///proteolysis involved in cellular protein catabolic process
NM_001144161.2	Syb	36080	NT_033778.4	10249435	10252417	-	251.73	170.58	196.89	135.88	3023.52	2061.06	0.535057	1.01603e-39	5.5747e-39	GO:0008021///synaptic vesicle+++GO:0005886///plasma membrane+++GO:0043005///neuron projection+++GO:0030054///cell junction+++GO:0030672///synaptic vesicle membrane+++GO:0031201///SNARE complex+++GO:0016021///integral component of membrane	GO:0000149///SNARE binding+++GO:0005484///SNAP receptor activity	GO:0035149///lumen formation, open tracheal system+++GO:0007269///neurotransmitter secretion+++GO:0006887///exocytosis+++GO:0016081///synaptic vesicle docking+++GO:0006906///vesicle fusion+++GO:0016192///vesicle-mediated transport
NM_001273370.2	und	34294	NT_033779.5	9763535	9765338	+	250.97	116.39	196.3	92.71	5357.26	2501.82	1.08226	5.15774e-227	1.3217e-225	GO:0005737///cytoplasm	GO:0004177///aminopeptidase activity+++GO:0046872///metal ion binding+++GO:0016787///hydrolase activity+++GO:0070006///metalloaminopeptidase activity+++GO:0008233///peptidase activity+++GO:0008235///metalloexopeptidase activity	GO:0006508///proteolysis+++GO:0070084///protein initiator methionine removal
NM_144354.3	SF2	53443	NT_033777.3	16340127	16341988	-	250.24	225.56	195.73	179.68	4670.3	4238.19	0.123435	3.73062e-05	7.10406e-05	GO:0071013///catalytic step 2 spliceosome+++GO:0071011///precatalytic spliceosome+++GO:0005634///nucleus	GO:0005515///protein binding+++GO:0003723///RNA binding+++GO:0003729///mRNA binding+++GO:0003676///nucleic acid binding+++GO:0003677///DNA binding	GO:0001178///regulation of transcriptional start site selection at RNA polymerase II promoter+++GO:0000398///mRNA splicing, via spliceosome+++GO:0006405///RNA export from nucleus+++GO:0045292///mRNA cis splicing, via spliceosome+++GO:0010468///regulation of gene expression+++GO:0000381///regulation of alternative mRNA splicing, via spliceosome+++GO:0031440///regulation of mRNA 3'-end processing
NM_079770.3	Stt3B	43005	NT_033777.3	25066712	25069637	-	249.97	118.82	195.52	94.65	9294	4451	1.04664	0	0	GO:0012505///endomembrane system+++GO:0016020///membrane+++GO:0016021///integral component of membrane+++GO:0008250///oligosaccharyltransferase complex	GO:0016740///transferase activity+++GO:0016757///transferase activity, transferring glycosyl groups+++GO:0004579///dolichyl-diphosphooligosaccharide-protein glycotransferase activity+++GO:0004576///oligosaccharyl transferase activity	GO:0006486///protein glycosylation+++GO:0018279///protein N-linked glycosylation via asparagine+++GO:0043687///post-translational protein modification
NM_169467.1	Desat1	117369	NT_033777.3	12444041	12447616	+	247.96	166.67	193.94	132.77	6525.77	4418.07	0.546681	2.08028e-86	2.12331e-85	GO:0005789///endoplasmic reticulum membrane+++GO:0031410///cytoplasmic vesicle+++GO:0016020///membrane+++GO:0016021///integral component of membrane+++GO:0005783///endoplasmic reticulum	GO:0016717///oxidoreductase activity, acting on paired donors, with oxidation of a pair of donors resulting in the reduction of molecular oxygen to two molecules of water+++GO:0016491///oxidoreductase activity+++GO:0004768///stearoyl-CoA 9-desaturase activity+++GO:0005506///iron ion binding	GO:0055114///oxidation-reduction process+++GO:0042593///glucose homeostasis+++GO:0006629///lipid metabolic process+++GO:0010506///regulation of autophagy+++GO:0045572///positive regulation of imaginal disc growth+++GO:0070328///triglyceride homeostasis+++GO:0006633///fatty acid biosynthetic process+++GO:0042594///response to starvation+++GO:0006636///unsaturated fatty acid biosynthetic process+++…
NM_001298014.1	ND-B16.6	31578	NC_004354.4	6349568	6350401	-	247.64	185.51	193.69	147.78	2247.2	1692.22	0.390298	1.1804e-17	3.95379e-17	GO:0005747///mitochondrial respiratory chain complex I+++GO:0016021///integral component of membrane+++GO:0016020///membrane	GO:0016491///oxidoreductase activity+++GO:0008137///NADH dehydrogenase (ubiquinone) activity+++GO:0003954///NADH dehydrogenase activity	GO:0006120///mitochondrial electron transport, NADH to ubiquinone+++GO:0055114///oxidation-reduction process
NM_140518.3	AGO2	39683	NT_037436.4	15554113	15561042	+	247.35	137.87	193.47	109.83	13903	7809.87	0.816838	0	0	GO:0071598///neuronal ribonucleoprotein granule+++GO:0019005///SCF ubiquitin ligase complex+++GO:0005634///nucleus+++GO:0035068///micro-ribonucleoprotein complex+++GO:1990124///messenger ribonucleoprotein complex+++GO:0005829///cytosol+++GO:0005737///cytoplasm+++GO:0070578///RISC-loading complex+++GO:0016442///RISC complex	GO:0046872///metal ion binding+++GO:0003723///RNA binding+++GO:1990381///ubiquitin-specific protease binding+++GO:0005515///protein binding+++GO:0004842///ubiquitin-protein transferase activity+++GO:0004521///endoribonuclease activity+++GO:0003676///nucleic acid binding+++GO:0030332///cyclin binding+++GO:0035197///siRNA binding	GO:0071456///cellular response to hypoxia+++GO:0016246///RNA interference+++GO:0060253///negative regulation of glial cell proliferation+++GO:0098586///cellular response to virus+++GO:0035087///siRNA loading onto RISC involved in RNA interference+++GO:0007279///pole cell formation+++GO:0035190///syncytial nuclear migration+++GO:0030423///targeting of mRNA for destruction involved in RNA interfere…
NM_057521.6	Hrb27C	33968	NT_033779.5	6920704	6926806	+	247.31	163.12	193.44	129.94	10208.2	6784.2	0.574041	5.23796e-146	8.65655e-145	GO:0043186///P granule+++GO:0032991///protein-containing complex+++GO:0005634///nucleus+++GO:0005730///nucleolus+++GO:0005654///nucleoplasm+++GO:0005737///cytoplasm+++GO:1990904///ribonucleoprotein complex	GO:0008266///poly(U) RNA binding+++GO:0003697///single-stranded DNA binding+++GO:0034046///poly(G) binding+++GO:0003723///RNA binding+++GO:0005515///protein binding+++GO:0003730///mRNA 3'-UTR binding+++GO:0003729///mRNA binding+++GO:0003676///nucleic acid binding+++GO:0048027///mRNA 5'-UTR binding	GO:0007411///axon guidance+++GO:0007283///spermatogenesis+++GO:0045727///positive regulation of translation+++GO:0007319///negative regulation of oskar mRNA translation+++GO:0048026///positive regulation of mRNA splicing, via spliceosome+++GO:1903688///positive regulation of border follicle cell migration+++GO:0048024///regulation of mRNA splicing, via spliceosome+++GO:0045451///pole plasm oskar …
NM_170371.2	Hrb98DE	43385	NT_033777.3	28599834	28605095	+	247.01	73.49	193.2	58.54	7613.78	2281.93	1.7226	0	0	GO:1990904///ribonucleoprotein complex+++GO:0005634///nucleus+++GO:0005703///polytene chromosome puff	GO:0003723///RNA binding+++GO:0043565///sequence-specific DNA binding+++GO:0003729///mRNA binding+++GO:0048027///mRNA 5'-UTR binding+++GO:0003676///nucleic acid binding	GO:0033119///negative regulation of RNA splicing+++GO:0048477///oogenesis+++GO:0000381///regulation of alternative mRNA splicing, via spliceosome+++GO:0001745///compound eye morphogenesis+++GO:0045727///positive regulation of translation+++GO:0036099///female germ-line stem cell population maintenance
NM_165632.2	Ggamma1	35881	NT_033778.4	8901433	8903130	+	246.16	130.24	192.53	103.75	3523.26	1875.93	0.891972	9.51342e-110	1.21137e-108	GO:0005834///heterotrimeric G-protein complex+++GO:0016020///membrane+++GO:0005886///plasma membrane	GO:0003924///GTPase activity	GO:0010470///regulation of gastrulation+++GO:0003380///establishment or maintenance of cytoskeleton polarity involved in gastrulation+++GO:0007165///signal transduction+++GO:0007186///G protein-coupled receptor signaling pathway+++GO:0055059///asymmetric neuroblast division+++GO:0007391///dorsal closure+++GO:0060027///convergent extension involved in gastrulation+++GO:0035050///embryonic heart tu…
NM_001300612.1	Ald	43183	NT_033777.3	26254603	26261591	-	246.06	67.21	192.46	53.54	7059.92	1942.5	1.84587	0	0	GO:0031430///M band+++GO:0005829///cytosol+++GO:0030018///Z disc	GO:0004332///fructose-bisphosphate aldolase activity+++GO:0004672///protein kinase activity+++GO:0016829///lyase activity+++GO:0005524///ATP binding+++GO:0004712///protein serine/threonine/tyrosine kinase activity+++GO:0003824///catalytic activity	GO:0051304///chromosome separation+++GO:0006468///protein phosphorylation+++GO:0007498///mesoderm development+++GO:0007093///mitotic cell cycle checkpoint+++GO:0006096///glycolytic process+++GO:0042593///glucose homeostasis
NM_144298.4	Sem1	50428	NT_033779.5	7063986	7064467	+	245.87	213.15	192.31	169.79	1239	1077	0.179682	0.00171745	0.00285536	GO:0005829///cytosol+++GO:0008541///proteasome regulatory particle, lid subcomplex+++GO:0005654///nucleoplasm+++GO:0000502///proteasome complex	GO:0003674///molecular_function+++GO:0005515///protein binding	GO:0006406///mRNA export from nucleus+++GO:0000724///double-strand break repair via homologous recombination+++GO:0043161///proteasome-mediated ubiquitin-dependent protein catabolic process+++GO:0043248///proteasome assembly
NM_001299478.1	eIF3m	36565	NT_033778.4	14163066	14164621	-	245.03	297.07	191.65	236.64	4552.26	5556.39	-0.30422	1.09722e-25	4.53879e-25	GO:0005852///eukaryotic translation initiation factor 3 complex+++GO:0071541///eukaryotic translation initiation factor 3 complex, eIF3m+++GO:0070865///investment cone+++GO:0016282///eukaryotic 43S preinitiation complex+++GO:0033290///eukaryotic 48S preinitiation complex+++GO:0005829///cytosol+++GO:0005794///Golgi apparatus+++GO:0005737///cytoplasm	GO:0089720///caspase binding+++GO:0003674///molecular_function+++GO:0003743///translation initiation factor activity+++GO:0031369///translation initiation factor binding	GO:0006413///translational initiation+++GO:0001732///formation of cytoplasmic translation initiation complex+++GO:0007030///Golgi organization+++GO:0009306///protein secretion+++GO:2001272///positive regulation of cysteine-type endopeptidase activity involved in execution phase of apoptosis+++GO:0002183///cytoplasmic translational initiation+++GO:0006412///translation+++GO:0097202///activation of…
NM_138256.4	msd1	38155	NT_037436.4	1331744	1332326	+	244.76	71.04	191.44	56.59	1582	461	1.75827	4.8357e-141	7.72433e-140	GO:0005856///cytoskeleton+++GO:0005819///spindle+++GO:0005737///cytoplasm+++GO:0005874///microtubule		GO:0051301///cell division+++GO:0007049///cell cycle+++GO:0007020///microtubule nucleation
NM_001144737.2	SNRPG	32636	NC_004354.4	16639861	16640419	-	244.51	309.28	191.24	246.37	1249.35	1584.72	-0.365442	5.5295e-11	1.45325e-10	GO:0005829///cytosol+++GO:0005687///U4 snRNP+++GO:0005685///U1 snRNP+++GO:0005682///U5 snRNP+++GO:0005681///spliceosomal complex+++GO:0005686///U2 snRNP+++GO:0034719///SMN-Sm protein complex+++GO:0005737///cytoplasm+++GO:0043186///P granule+++GO:0005689///U12-type spliceosomal complex+++GO:0071004///U2-type prespliceosome+++GO:0071011///precatalytic spliceosome+++GO:0071013///catalytic step 2 spl…	GO:0003723///RNA binding	GO:0000387///spliceosomal snRNP assembly+++GO:0008380///RNA splicing+++GO:0006397///mRNA processing+++GO:0000398///mRNA splicing, via spliceosome
NM_169715.2	CG17931	8674030	NT_033777.3	16358140	16359318	-	244.34	119.31	191.12	95.04	2386.32	1171.49	1.00787	1.53623e-91	1.65787e-90	GO:0005829///cytosol	GO:0003674///molecular_function	GO:0008150///biological_process
NM_164956.3	dUTPase	34529	NT_033779.5	11011312	11012135	+	243.52	96.75	190.47	77.07	2275.15	908.69	1.30532	4.82162e-131	7.23984e-130	GO:0005886///plasma membrane+++GO:0005634///nucleus+++GO:0005737///cytoplasm	GO:0016787///hydrolase activity+++GO:0042802///identical protein binding+++GO:0000287///magnesium ion binding+++GO:0004170///dUTP diphosphatase activity	GO:0006226///dUMP biosynthetic process+++GO:0046080///dUTP metabolic process+++GO:0046081///dUTP catabolic process
NM_168988.3	ND-MLRQ	317928	NT_037436.4	23339326	23341597	+	242.68	126.75	189.81	100.96	1263.94	662.04	0.910772	4.02332e-42	2.30936e-41	GO:0005751///mitochondrial respiratory chain complex IV+++GO:0016021///integral component of membrane+++GO:0005747///mitochondrial respiratory chain complex I+++GO:0016020///membrane	GO:0003954///NADH dehydrogenase activity+++GO:0016491///oxidoreductase activity+++GO:0004129///cytochrome-c oxidase activity	GO:1902600///proton transmembrane transport+++GO:0006120///mitochondrial electron transport, NADH to ubiquinone+++GO:0055114///oxidation-reduction process
NM_001259801.2	yps	39377	NT_037436.4	12121274	12125150	-	241.92	100.67	189.22	80.19	8905.83	3733.72	1.23857	0	0	GO:0016021///integral component of membrane+++GO:0071598///neuronal ribonucleoprotein granule+++GO:1990124///messenger ribonucleoprotein complex+++GO:0016020///membrane+++GO:0071013///catalytic step 2 spliceosome+++GO:0071011///precatalytic spliceosome	GO:0003729///mRNA binding+++GO:0005515///protein binding+++GO:0003676///nucleic acid binding+++GO:0003677///DNA binding	GO:0048477///oogenesis+++GO:0006355///regulation of transcription, DNA-templated+++GO:0000398///mRNA splicing, via spliceosome
NM_057509.5	Rap1	38244	NT_037436.4	1859115	1862239	-	241.9	178.29	189.21	142.03	9124	6775.46	0.413793	6.93554e-73	6.14941e-72	GO:0031252///cell leading edge+++GO:0016020///membrane+++GO:0005886///plasma membrane	GO:0003924///GTPase activity+++GO:0005525///GTP binding+++GO:0005515///protein binding+++GO:0000166///nucleotide binding	GO:0007391///dorsal closure+++GO:0007601///visual perception+++GO:0035099///hemocyte migration+++GO:0030718///germ-line stem cell population maintenance+++GO:0022409///positive regulation of cell-cell adhesion+++GO:0007465///R7 cell fate commitment+++GO:0046328///regulation of JNK cascade+++GO:0032486///Rap protein signal transduction+++GO:0070374///positive regulation of ERK1 and ERK2 cascade+++…
NM_001275187.1	ND-39	40272	NT_037436.4	20495347	20497084	+	241.83	89.72	189.15	71.47	4824.03	1802	1.40412	1e-306	3.47898e-305	GO:0005747///mitochondrial respiratory chain complex I	GO:0003824///catalytic activity+++GO:0003954///NADH dehydrogenase activity+++GO:0050662///coenzyme binding+++GO:0016491///oxidoreductase activity	GO:0055114///oxidation-reduction process+++GO:0006120///mitochondrial electron transport, NADH to ubiquinone+++GO:1901006///ubiquinone-6 biosynthetic process
NM_164358.2	Sam-S	48552	NT_033779.5	108089	114432	+	241.59	79.41	188.97	63.26	7788.22	2578.83	1.57879	0	0	GO:0005829///cytosol	GO:0046872///metal ion binding+++GO:0016740///transferase activity+++GO:0000166///nucleotide binding+++GO:0005524///ATP binding+++GO:0004478///methionine adenosyltransferase activity	GO:0008340///determination of adult lifespan+++GO:0006730///one-carbon metabolic process+++GO:0006556///S-adenosylmethionine biosynthetic process
NM_139701.2	Cyt-c1	38612	NT_037436.4	5360211	5362798	+	241.55	156.44	188.93	124.62	4948.16	3226.9	0.600316	6.77732e-78	6.33764e-77	GO:0005750///mitochondrial respiratory chain complex III+++GO:0005739///mitochondrion+++GO:0016021///integral component of membrane+++GO:0005743///mitochondrial inner membrane	GO:0045153///electron transporter, transferring electrons within CoQH2-cytochrome c reductase complex activity+++GO:0046872///metal ion binding+++GO:0020037///heme binding+++GO:0045155///electron transporter, transferring electrons from CoQH2-cytochrome c reductase complex and cytochrome c oxidase complex activity	GO:0042776///mitochondrial ATP synthesis coupled proton transport+++GO:0033762///response to glucagon+++GO:0006122///mitochondrial electron transport, ubiquinol to cytochrome c
NM_132076.7	CG3566	31562	NC_004354.4	6274972	6276724	-	241.11	133.62	188.59	106.44	1633.27	908.88	0.825213	5.2688e-46	3.23214e-45	GO:0005739///mitochondrion+++GO:0016021///integral component of membrane+++GO:0016020///membrane	GO:0046872///metal ion binding+++GO:0020037///heme binding	GO:0055114///oxidation-reduction process
NM_057750.4	Rho1	36775	NT_033778.4	16102687	16106489	+	239.02	0	186.95	0	4109.75	0	14.1904	0	0	GO:0005829///cytosol+++GO:0005938///cell cortex+++GO:0045179///apical cortex+++GO:0005737///cytoplasm+++GO:0070451///cell hair+++GO:0005856///cytoskeleton+++GO:0044291///cell-cell contact zone+++GO:0005886///plasma membrane	GO:0019900///kinase binding+++GO:0003924///GTPase activity+++GO:0005525///GTP binding+++GO:0003779///actin binding	GO:0007405///neuroblast proliferation+++GO:0006897///endocytosis+++GO:0071896///protein localization to adherens junction+++GO:0048812///neuron projection morphogenesis+++GO:0000281///mitotic cytokinesis+++GO:0007391///dorsal closure+++GO:0042249///establishment of planar polarity of embryonic epithelium+++GO:0007480///imaginal disc-derived leg morphogenesis+++GO:0034613///cellular protein locali…
NM_136703.5	sel	36046	NT_033778.4	10050862	10052167	-	238.71	147.7	186.71	117.66	3174	1976	0.666175	1.27189e-60	9.74135e-60	GO:0005783///endoplasmic reticulum+++GO:0012505///endomembrane system	GO:0051087///chaperone binding	GO:0009951///polarity specification of dorsal/ventral axis+++GO:0070613///regulation of protein processing+++GO:0007275///multicellular organism development+++GO:0050708///regulation of protein secretion+++GO:0007311///maternal specification of dorsal/ventral axis, oocyte, germ-line encoded+++GO:0061077///chaperone-mediated protein folding
NM_001298579.1	Cbs	33081	NC_004354.4	21045261	21049096	+	237.81	94.18	186.01	75.02	5768.44	2300.8	1.31003	0	0	GO:0005634///nucleus+++GO:0005737///cytoplasm	GO:0020037///heme binding+++GO:0050421///nitrite reductase (NO-forming) activity+++GO:0046872///metal ion binding+++GO:0004122///cystathionine beta-synthase activity+++GO:0019825///oxygen binding+++GO:0030170///pyridoxal phosphate binding+++GO:0070025///carbon monoxide binding+++GO:1904047///S-adenosyl-L-methionine binding+++GO:0072341///modified amino acid binding+++GO:0042803///protein homodime…	GO:0060135///maternal process involved in female pregnancy+++GO:0010749///regulation of nitric oxide mediated signal transduction+++GO:0071456///cellular response to hypoxia+++GO:0019346///transsulfuration+++GO:0043506///regulation of JUN kinase activity+++GO:0021587///cerebellum morphogenesis+++GO:0006535///cysteine biosynthetic process from serine+++GO:0019344///cysteine biosynthetic process+++…
NM_132700.4	Clic	32349	NC_004354.4	13812971	13822307	-	236.65	385.48	185.1	307.07	5910.64	9696.95	-0.730263	9.6292e-212	2.3036e-210	GO:0005739///mitochondrion+++GO:0005654///nucleoplasm+++GO:0005634///nucleus+++GO:0005829///cytosol+++GO:0016020///membrane	GO:0008289///lipid binding+++GO:0004602///glutathione peroxidase activity+++GO:0005254///chloride channel activity+++GO:0005509///calcium ion binding+++GO:0046872///metal ion binding	GO:0097305///response to alcohol+++GO:0048060///negative gravitaxis+++GO:1902476///chloride transmembrane transport+++GO:0006821///chloride transport+++GO:0098869///cellular oxidant detoxification
NM_079287.2	ATPsynB	39143	NT_037436.4	9729999	9731224	+	236.61	212.54	185.07	169.31	2832	2559	0.128404	0.000764824	0.00131779	GO:0016020///membrane+++GO:0000276///mitochondrial proton-transporting ATP synthase complex, coupling factor F(o)+++GO:0005743///mitochondrial inner membrane+++GO:0045263///proton-transporting ATP synthase complex, coupling factor F(o)+++GO:0005739///mitochondrion	GO:0046933///proton-transporting ATP synthase activity, rotational mechanism+++GO:0015078///proton transmembrane transporter activity	GO:0099132///ATP hydrolysis coupled cation transmembrane transport+++GO:1902600///proton transmembrane transport+++GO:0015986///ATP synthesis coupled proton transport+++GO:0006811///ion transport
NM_164955.2	RpL9	34526	NT_033779.5	11002840	11004153	-	236.02	85.52	184.61	68.12	2425.03	883.55	1.43833	2.77538e-161	5.11377e-160	GO:0022626///cytosolic ribosome+++GO:0005840///ribosome+++GO:0022625///cytosolic large ribosomal subunit	GO:0019843///rRNA binding+++GO:0003735///structural constituent of ribosome	GO:0006412///translation+++GO:0002181///cytoplasmic translation
NM_135190.5	Sec61alpha	33905	NT_033779.5	6477182	6480466	-	234.58	220.58	183.48	175.71	6455.34	6114.33	0.0624265	0.0123456	0.0187251	GO:0016020///membrane+++GO:0045169///fusome+++GO:0005789///endoplasmic reticulum membrane+++GO:0016021///integral component of membrane+++GO:0005783///endoplasmic reticulum+++GO:0005791///rough endoplasmic reticulum+++GO:0005784///Sec61 translocon complex+++GO:0012505///endomembrane system	GO:0008320///protein transmembrane transporter activity+++GO:0005048///signal sequence binding	GO:0098586///cellular response to virus+++GO:0008258///head involution+++GO:0007391///dorsal closure+++GO:0010942///positive regulation of cell death+++GO:0042335///cuticle development+++GO:0015031///protein transport+++GO:0006620///posttranslational protein targeting to endoplasmic reticulum membrane+++GO:0006616///SRP-dependent cotranslational protein targeting to membrane, translocation+++GO:0…
NM_001274546.1	ImpL3	45880	NT_037436.4	6259492	6261040	-	234.51	1.79	183.43	1.42	4151.48	31.83	7.01319	0	0	GO:0005737///cytoplasm	GO:0016616///oxidoreductase activity, acting on the CH-OH group of donors, NAD or NADP as acceptor+++GO:0003824///catalytic activity+++GO:0016491///oxidoreductase activity+++GO:0004459///L-lactate dehydrogenase activity	GO:0007520///myoblast fusion+++GO:0007525///somatic muscle development+++GO:0019752///carboxylic acid metabolic process+++GO:0055114///oxidation-reduction process+++GO:0005975///carbohydrate metabolic process
NM_001300709.1	ND-AGGG	3355155	NT_037436.4	24976254	24976818	+	234.21	163.02	183.19	129.86	1239.65	865.4	0.496384	1.82367e-15	5.71142e-15	GO:0005747///mitochondrial respiratory chain complex I+++GO:0005743///mitochondrial inner membrane	GO:0003674///molecular_function	GO:0008150///biological_process
NM_143708.3	NHP2	44005	NT_037436.4	14801442	14802168	-	233.99	104.38	183.02	83.15	1971.39	883.8	1.13821	3.212e-92	3.49388e-91	GO:0005730///nucleolus+++GO:0005634///nucleus+++GO:0005732///small nucleolar ribonucleoprotein complex+++GO:0031429///box H/ACA snoRNP complex	GO:0003723///RNA binding+++GO:0034513///box H/ACA snoRNA binding	GO:0031120///snRNA pseudouridine synthesis+++GO:0006412///translation+++GO:0006364///rRNA processing+++GO:0031118///rRNA pseudouridine synthesis+++GO:0000469///cleavage involved in rRNA processing+++GO:0000470///maturation of LSU-rRNA+++GO:0042254///ribosome biogenesis
NM_143774.3	Prosbeta1	46058	NT_033778.4	16013805	16014787	-	233.22	144.05	182.41	114.75	2574	1599	0.668691	6.79572e-50	4.44091e-49	GO:0005829///cytosol+++GO:0000502///proteasome complex+++GO:0005654///nucleoplasm+++GO:0005737///cytoplasm+++GO:0019774///proteasome core complex, beta-subunit complex+++GO:0005634///nucleus+++GO:0005839///proteasome core complex	GO:0008233///peptidase activity+++GO:0004175///endopeptidase activity+++GO:0004298///threonine-type endopeptidase activity+++GO:0016787///hydrolase activity	GO:0043161///proteasome-mediated ubiquitin-dependent protein catabolic process+++GO:0051603///proteolysis involved in cellular protein catabolic process+++GO:0010499///proteasomal ubiquitin-independent protein catabolic process+++GO:0010498///proteasomal protein catabolic process+++GO:0006508///proteolysis
NM_132498.2	CG1572	32098	NC_004354.4	11555285	11558654	-	233.12	1717.79	182.34	1368.38	2981.15	22101	-2.90777	0	0	GO:0016021///integral component of membrane+++GO:0016020///membrane		GO:0035208///positive regulation of hemocyte proliferation
NM_135378.4	Dad1	34159	NT_033779.5	8383612	8384137	-	232.93	353.37	182.19	281.49	1499	2283	-0.62764	3.8694e-39	2.09948e-38	GO:0016021///integral component of membrane+++GO:0005783///endoplasmic reticulum+++GO:0030176///integral component of endoplasmic reticulum membrane+++GO:0005789///endoplasmic reticulum membrane+++GO:0012505///endomembrane system+++GO:0008250///oligosaccharyltransferase complex+++GO:0016020///membrane	GO:0004576///oligosaccharyl transferase activity+++GO:0004579///dolichyl-diphosphooligosaccharide-protein glycotransferase activity	GO:0006487///protein N-linked glycosylation+++GO:0006486///protein glycosylation+++GO:0006915///apoptotic process
NM_141388.4	SmD2	40781	NT_033777.3	6345000	6345911	-	232.48	176.17	181.84	140.34	2323	1770	0.373743	6.92422e-17	2.26894e-16	GO:0071013///catalytic step 2 spliceosome+++GO:0005682///U5 snRNP+++GO:0005681///spliceosomal complex+++GO:0005686///U2 snRNP+++GO:0071011///precatalytic spliceosome+++GO:0005634///nucleus+++GO:0030532///small nuclear ribonucleoprotein complex+++GO:0005685///U1 snRNP+++GO:0046540///U4/U6 x U5 tri-snRNP complex	GO:0003723///RNA binding	GO:0008380///RNA splicing+++GO:0000398///mRNA splicing, via spliceosome+++GO:0000387///spliceosomal snRNP assembly+++GO:0000278///mitotic cell cycle+++GO:0006397///mRNA processing
NM_057246.5	ifc	33836	NT_033779.5	5986348	5988854	+	232.4	216.92	181.78	172.8	5624.09	5286.86	0.0730903	0.00626886	0.00982924	GO:0016020///membrane+++GO:0005739///mitochondrion+++GO:0005886///plasma membrane+++GO:0016006///Nebenkern+++GO:0016021///integral component of membrane+++GO:0070938///contractile ring	GO:0042284///sphingolipid delta-4 desaturase activity+++GO:0016491///oxidoreductase activity	GO:0030148///sphingolipid biosynthetic process+++GO:0007053///spindle assembly involved in male meiosis+++GO:0046513///ceramide biosynthetic process+++GO:0055114///oxidation-reduction process+++GO:0006629///lipid metabolic process+++GO:0007283///spermatogenesis
NM_057607.6	Arf79F	40506	NT_037436.4	22868508	22871724	-	231.81	105.27	181.31	83.86	4840.24	2213.4	1.1124	1.66206e-214	4.0421e-213	GO:0045177///apical part of cell+++GO:0043231///intracellular membrane-bounded organelle+++GO:0005795///Golgi stack+++GO:0098793///presynapse+++GO:0005794///Golgi apparatus+++GO:0005829///cytosol+++GO:0032154///cleavage furrow+++GO:0005886///plasma membrane+++GO:0005737///cytoplasm	GO:0003924///GTPase activity+++GO:0005525///GTP binding+++GO:0000166///nucleotide binding	GO:0015031///protein transport+++GO:0048749///compound eye development+++GO:0048488///synaptic vesicle endocytosis+++GO:0007112///male meiosis cytokinesis+++GO:0006893///Golgi to plasma membrane transport+++GO:0045807///positive regulation of endocytosis+++GO:0010883///regulation of lipid storage+++GO:0006892///post-Golgi vesicle-mediated transport+++GO:1902036///regulation of hematopoietic stem …
NM_142144.3	UQCR-C1	41800	NT_033777.3	14890231	14892387	+	231.24	118.69	180.86	94.55	4864.21	2514.06	0.935724	9.24422e-163	1.71252e-161	GO:0005739///mitochondrion+++GO:0005759///mitochondrial matrix+++GO:0017087///mitochondrial processing peptidase complex+++GO:0005750///mitochondrial respiratory chain complex III	GO:0008121///ubiquinol-cytochrome-c reductase activity+++GO:0016787///hydrolase activity+++GO:0016491///oxidoreductase activity+++GO:0046872///metal ion binding+++GO:0003824///catalytic activity+++GO:0004222///metalloendopeptidase activity	GO:0006627///protein processing involved in protein targeting to mitochondrion+++GO:0016485///protein processing+++GO:0009060///aerobic respiration+++GO:0006122///mitochondrial electron transport, ubiquinol to cytochrome c+++GO:0006508///proteolysis+++GO:0055114///oxidation-reduction process
NM_137421.3	OstDelta	37029	NT_033778.4	17764574	17767070	-	230.89	255.61	180.59	203.62	6947.34	7747.9	-0.173161	6.75562e-13	1.92752e-12	GO:0016021///integral component of membrane+++GO:0016020///membrane+++GO:0008250///oligosaccharyltransferase complex+++GO:0012505///endomembrane system	GO:0004579///dolichyl-diphosphooligosaccharide-protein glycotransferase activity+++GO:0016757///transferase activity, transferring glycosyl groups+++GO:0016740///transferase activity	GO:0035010///encapsulation of foreign target+++GO:0006487///protein N-linked glycosylation
NM_166477.2	HmgZ	37480	NT_033778.4	21697990	21704501	-	230.75	241.17	180.48	192.11	2074.4	2179.26	-0.0900936	0.054377	0.0757528	GO:0000790///nuclear chromatin+++GO:0005634///nucleus+++GO:0005694///chromosome	GO:0003677///DNA binding+++GO:0008134///transcription factor binding+++GO:0008301///DNA binding, bending	GO:0006357///regulation of transcription by RNA polymerase II+++GO:0006338///chromatin remodeling
NM_141070.4	VhaM9.7-b	40389	NT_037436.4	21539862	21540698	+	230.39	186.47	180.2	148.54	2045.1	1663.79	0.278748	2.16398e-09	5.29667e-09	GO:0016020///membrane+++GO:0033179///proton-transporting V-type ATPase, V0 domain+++GO:0000220///vacuolar proton-transporting V-type ATPase, V0 domain+++GO:0016021///integral component of membrane+++GO:0033181///plasma membrane proton-transporting V-type ATPase complex	GO:0046961///proton-transporting ATPase activity, rotational mechanism+++GO:0016787///hydrolase activity+++GO:0015078///proton transmembrane transporter activity	GO:0015991///ATP hydrolysis coupled proton transport+++GO:0055085///transmembrane transport+++GO:0006811///ion transport
NM_135343.4	CG8498	34111	NT_033779.5	8161796	8162418	-	229.51	188.84	179.52	150.43	1363.68	1126	0.255052	6.3929e-06	1.28497e-05	GO:0005794///Golgi apparatus+++GO:0005783///endoplasmic reticulum	GO:0046983///protein dimerization activity+++GO:0008289///lipid binding+++GO:0036042///long-chain fatty acyl-CoA binding	GO:0036151///phosphatidylcholine acyl-chain remodeling
NM_058066.4	Ubc10	37035	NT_033778.4	17788412	17789410	-	229.4	173.72	179.42	138.39	3008	2292	0.374601	2.11674e-21	7.86678e-21	GO:0000151///ubiquitin ligase complex+++GO:0005575///cellular_component	GO:0000166///nucleotide binding+++GO:0061631///ubiquitin conjugating enzyme activity+++GO:0016874///ligase activity+++GO:0005524///ATP binding+++GO:0016740///transferase activity+++GO:0031625///ubiquitin protein ligase binding	GO:0097039///protein linear polyubiquitination+++GO:0016567///protein ubiquitination+++GO:0006511///ubiquitin-dependent protein catabolic process
NM_170477.3	RpS7	43594	NT_033777.3	30206447	30208694	-	228.76	141.09	178.93	112.39	2398.84	1487.86	0.670882	6.58878e-47	4.10444e-46	GO:0005840///ribosome	GO:0003735///structural constituent of ribosome	GO:0006412///translation
NM_140912.4	Tom20	40189	NT_037436.4	20001088	20002307	+	228.39	121.87	178.64	97.08	2169.22	1163.71	0.879809	5.9962e-67	4.98897e-66	GO:0005742///mitochondrial outer membrane translocase complex+++GO:0016020///membrane+++GO:0005739///mitochondrion+++GO:0031307///integral component of mitochondrial outer membrane+++GO:0016021///integral component of membrane	GO:0008320///protein transmembrane transporter activity+++GO:0030943///mitochondrion targeting sequence binding+++GO:0015450///P-P-bond-hydrolysis-driven protein transmembrane transporter activity	GO:0006886///intracellular protein transport+++GO:0016031///tRNA import into mitochondrion+++GO:0070096///mitochondrial outer membrane translocase complex assembly+++GO:0006605///protein targeting+++GO:0006626///protein targeting to mitochondrion+++GO:0030150///protein import into mitochondrial matrix
NM_078541.4	Ost48	31849	NC_004354.4	9156929	9158515	-	227.91	140.16	178.26	111.65	4643	2875	0.675	1.36136e-89	1.44112e-88	GO:0012505///endomembrane system+++GO:0016020///membrane+++GO:0008250///oligosaccharyltransferase complex+++GO:0005789///endoplasmic reticulum membrane+++GO:0016021///integral component of membrane+++GO:0005783///endoplasmic reticulum	GO:0016757///transferase activity, transferring glycosyl groups+++GO:0016740///transferase activity+++GO:0004579///dolichyl-diphosphooligosaccharide-protein glycotransferase activity	GO:0006486///protein glycosylation+++GO:0007030///Golgi organization+++GO:0018279///protein N-linked glycosylation via asparagine+++GO:0034389///lipid droplet organization
NM_141571.5	CG8223	41045	NT_033777.3	8747798	8754104	+	227.6	161.96	178.02	129.01	6199.06	4443.18	0.464556	1.25182e-61	9.71453e-61	GO:0005654///nucleoplasm+++GO:0005634///nucleus	GO:0042393///histone binding+++GO:0003674///molecular_function	GO:0034080///CENP-A containing nucleosome assembly+++GO:0006335///DNA replication-dependent nucleosome assembly+++GO:0008150///biological_process
NM_141331.3	Rpn5	40717	NT_033777.3	5789493	5791569	+	226.47	155.65	177.14	123.99	5842	4044	0.514666	9.22322e-70	7.91785e-69	GO:0000502///proteasome complex+++GO:0008541///proteasome regulatory particle, lid subcomplex+++GO:0005829///cytosol+++GO:0005654///nucleoplasm+++GO:0031595///nuclear proteasome complex+++GO:0005838///proteasome regulatory particle+++GO:0005737///cytoplasm	GO:0003674///molecular_function	GO:0043161///proteasome-mediated ubiquitin-dependent protein catabolic process
NM_143720.4	Sec13	44437	NT_033777.3	23356563	23358350	+	225.97	178.24	176.74	141.98	4060.83	3224.67	0.315941	5.71748e-21	2.09941e-20	GO:0012507///ER to Golgi transport vesicle membrane+++GO:0061700///GATOR2 complex+++GO:0005643///nuclear pore+++GO:0005703///polytene chromosome puff+++GO:0005815///microtubule organizing center+++GO:0005764///lysosome+++GO:0000785///chromatin+++GO:0005737///cytoplasm+++GO:0005789///endoplasmic reticulum membrane+++GO:0005635///nuclear envelope+++GO:0030127///COPII vesicle coat+++GO:0005783///end…	GO:0042802///identical protein binding+++GO:0005198///structural molecule activity+++GO:0003682///chromatin binding	GO:0043547///positive regulation of GTPase activity+++GO:0007275///multicellular organism development+++GO:0090114///COPII-coated vesicle budding+++GO:0006607///NLS-bearing protein import into nucleus+++GO:0008363///larval chitin-based cuticle development+++GO:0015031///protein transport+++GO:0006606///protein import into nucleus+++GO:0010629///negative regulation of gene expression+++GO:0060261/…
NM_143066.3	bai	42996	NT_033777.3	25039374	25040443	+	224.87	156.22	175.88	124.44	2339	1634	0.499141	1.0294e-27	4.45862e-27	GO:0030134///COPII-coated ER to Golgi transport vesicle+++GO:0005783///endoplasmic reticulum+++GO:0012505///endomembrane system+++GO:0016020///membrane+++GO:0016021///integral component of membrane+++GO:0005794///Golgi apparatus+++GO:0005793///endoplasmic reticulum-Golgi intermediate compartment	GO:0005215///transporter activity+++GO:0008565///protein transporter activity	GO:0007275///multicellular organism development+++GO:0006888///ER to Golgi vesicle-mediated transport+++GO:0061355///Wnt protein secretion+++GO:0007030///Golgi organization+++GO:0006886///intracellular protein transport+++GO:0009953///dorsal/ventral pattern formation+++GO:0007311///maternal specification of dorsal/ventral axis, oocyte, germ-line encoded+++GO:0048042///regulation of post-mating ov…
NM_170426.3	ATPsyngamma	43507	NT_033777.3	29747704	29748869	-	223.31	468.76	174.66	373.41	3454.78	7299.27	-1.09621	0	0	GO:0000275///mitochondrial proton-transporting ATP synthase complex, catalytic core F(1)+++GO:0045261///proton-transporting ATP synthase complex, catalytic core F(1)+++GO:0005743///mitochondrial inner membrane+++GO:0005739///mitochondrion+++GO:0016020///membrane	GO:0046933///proton-transporting ATP synthase activity, rotational mechanism+++GO:0046961///proton-transporting ATPase activity, rotational mechanism	GO:1902600///proton transmembrane transport+++GO:0006754///ATP biosynthetic process+++GO:0015986///ATP synthesis coupled proton transport+++GO:0006811///ion transport+++GO:0099132///ATP hydrolysis coupled cation transmembrane transport
NM_001273798.1	geminin	35563	NT_033778.4	6655463	6656401	-	222.9	151.39	174.34	120.59	2733.93	1868	0.531793	1.18453e-35	6.03318e-35	GO:0005634///nucleus	GO:0005515///protein binding	GO:0007113///endomitotic cell cycle+++GO:0007348///regulation of syncytial blastoderm mitotic cell cycle+++GO:0008156///negative regulation of DNA replication+++GO:0006275///regulation of DNA replication+++GO:0007307///eggshell chorion gene amplification
NM_135477.3	CG5885	34314	NT_033779.5	9917221	9918176	-	221.86	106.25	173.53	84.63	2567.67	1236.86	1.03594	1.08761e-102	1.30019e-101	GO:0005623///cell+++GO:0016021///integral component of membrane+++GO:0016020///membrane		GO:0006614///SRP-dependent cotranslational protein targeting to membrane
NM_079858.4	Sap-r	43662	NT_033777.3	30883464	30889062	-	221.16	1046.16	172.99	833.37	10525.5	50171.3	-2.26827	0	0	GO:0005776///autophagosome+++GO:0005770///late endosome+++GO:0005764///lysosome+++GO:0045169///fusome	GO:0001664///G protein-coupled receptor binding+++GO:0008047///enzyme activator activity	GO:0033227///dsRNA transport+++GO:0055088///lipid homeostasis+++GO:0006665///sphingolipid metabolic process+++GO:0006629///lipid metabolic process
NM_079826.4	ATPsyngamma	43507	NT_033777.3	29747715	29748869	-	221.01	428.34	172.86	341.21	3150.77	6145.31	-0.981056	6.01172e-222	1.49753e-220	GO:0005743///mitochondrial inner membrane+++GO:0016020///membrane+++GO:0000275///mitochondrial proton-transporting ATP synthase complex, catalytic core F(1)+++GO:0045261///proton-transporting ATP synthase complex, catalytic core F(1)+++GO:0005739///mitochondrion	GO:0046933///proton-transporting ATP synthase activity, rotational mechanism+++GO:0046961///proton-transporting ATPase activity, rotational mechanism	GO:0006754///ATP biosynthetic process+++GO:0006811///ion transport+++GO:0099132///ATP hydrolysis coupled cation transmembrane transport+++GO:0015986///ATP synthesis coupled proton transport+++GO:1902600///proton transmembrane transport
NM_169629.2	eIF2gamma	41843	NT_033777.3	15257984	15263458	-	220.35	122.97	172.35	97.96	5761.85	3238.71	0.815077	1.12306e-152	1.95854e-151	GO:0005850///eukaryotic translation initiation factor 2 complex+++GO:0005737///cytoplasm+++GO:0016282///eukaryotic 43S preinitiation complex+++GO:0043614///multi-eIF complex+++GO:0005829///cytosol	GO:0000166///nucleotide binding+++GO:0005525///GTP binding+++GO:0003924///GTPase activity+++GO:0003743///translation initiation factor activity	GO:0006412///translation+++GO:0001731///formation of translation preinitiation complex+++GO:0006413///translational initiation
NM_132902.4	eIF2alpha	32617	NC_004354.4	16445495	16446993	-	220.08	181.88	172.14	144.88	3510.6	2920.12	0.248724	3.02392e-12	8.40815e-12	GO:0043614///multi-eIF complex+++GO:0005851///eukaryotic translation initiation factor 2B complex+++GO:0005850///eukaryotic translation initiation factor 2 complex+++GO:0033290///eukaryotic 48S preinitiation complex+++GO:0005829///cytosol	GO:0003743///translation initiation factor activity+++GO:0043022///ribosome binding+++GO:0003676///nucleic acid binding+++GO:0003723///RNA binding	GO:0006413///translational initiation+++GO:0006412///translation
NM_001259032.1	porin	34500	NT_033779.5	10847227	10849065	-	219.49	151.87	171.68	120.98	4508.65	3141.22	0.504953	1.61273e-52	1.09831e-51	GO:0005741///mitochondrial outer membrane+++GO:0016006///Nebenkern+++GO:0005739///mitochondrion+++GO:0016021///integral component of membrane+++GO:0016020///membrane+++GO:0046930///pore complex	GO:0008308///voltage-gated anion channel activity+++GO:0015288///porin activity	GO:0007291///sperm individualization+++GO:0007005///mitochondrion organization+++GO:0007602///phototransduction+++GO:0006811///ion transport+++GO:0055085///transmembrane transport+++GO:0015698///inorganic anion transport+++GO:0006839///mitochondrial transport+++GO:0098656///anion transmembrane transport+++GO:0030382///sperm mitochondrion organization
NM_079336.3	Hml	39529	NT_037436.4	13846054	13860001	+	219.04	4.27	171.32	3.4	36155.1	710.66	5.65502	0	0	GO:0005576///extracellular region	GO:0008061///chitin binding+++GO:0042803///protein homodimerization activity	GO:0007599///hemostasis+++GO:0035006///melanization defense response+++GO:0042060///wound healing+++GO:0006030///chitin metabolic process+++GO:0042381///hemolymph coagulation
NM_078956.4	Syb	36080	NT_033778.4	10249435	10252417	-	218.52	193.87	170.92	154.44	2411.77	2152.1	0.146275	0.000448642	0.000788629	GO:0043005///neuron projection+++GO:0016021///integral component of membrane+++GO:0030672///synaptic vesicle membrane+++GO:0008021///synaptic vesicle+++GO:0031201///SNARE complex+++GO:0030054///cell junction+++GO:0005886///plasma membrane	GO:0000149///SNARE binding+++GO:0005484///SNAP receptor activity	GO:0035149///lumen formation, open tracheal system+++GO:0006887///exocytosis+++GO:0007269///neurotransmitter secretion+++GO:0016192///vesicle-mediated transport+++GO:0016081///synaptic vesicle docking+++GO:0006906///vesicle fusion
NM_001260292.1	Mvl	42490	NT_033777.3	21053204	21060653	-	218.48	1.41	170.88	1.12	6635.6	43.18	7.25334	0	0	GO:0005768///endosome+++GO:0016021///integral component of membrane+++GO:0016020///membrane+++GO:0016324///apical plasma membrane+++GO:0005887///integral component of plasma membrane+++GO:0005886///plasma membrane	GO:0015086///cadmium ion transmembrane transporter activity+++GO:0015293///symporter activity+++GO:0005381///iron ion transmembrane transporter activity+++GO:0005375///copper ion transmembrane transporter activity+++GO:0005384///manganese ion transmembrane transporter activity+++GO:0046873///metal ion transmembrane transporter activity	GO:0055072///iron ion homeostasis+++GO:0030001///metal ion transport+++GO:0050916///sensory perception of sweet taste+++GO:0000041///transition metal ion transport+++GO:0015677///copper ion import+++GO:0070574///cadmium ion transmembrane transport+++GO:0034761///positive regulation of iron ion transmembrane transport+++GO:0055071///manganese ion homeostasis+++GO:0070838///divalent metal ion trans…
NM_142181.3	Set	41844	NT_033777.3	15263552	15265253	+	218.33	115.28	170.77	91.83	3387	1800	0.895017	5.377e-106	6.60098e-105	GO:0005634///nucleus		GO:0006334///nucleosome assembly
NM_080003.4	mRpL12	44326	NT_037436.4	8956791	8957584	+	217.77	145.61	170.33	115.99	2053	1380	0.554332	2.58042e-29	1.15444e-28	GO:0005739///mitochondrion+++GO:0005840///ribosome+++GO:0005763///mitochondrial small ribosomal subunit+++GO:0005762///mitochondrial large ribosomal subunit	GO:0003682///chromatin binding+++GO:0003735///structural constituent of ribosome	GO:0007005///mitochondrion organization+++GO:0032543///mitochondrial translation+++GO:0006412///translation+++GO:0030307///positive regulation of cell growth+++GO:0006390///mitochondrial transcription
NM_168572.2	endos	39554	NT_037436.4	14029825	14031367	-	217.64	144.79	170.23	115.34	2402.1	1607.2	0.561592	9.99122e-35	4.99585e-34	GO:0005737///cytoplasm	GO:0004864///protein phosphatase inhibitor activity	GO:0030104///water homeostasis+++GO:0051445///regulation of meiotic cell cycle+++GO:0051301///cell division+++GO:0007088///regulation of mitotic nuclear division+++GO:0035308///negative regulation of protein dephosphorylation+++GO:0048477///oogenesis+++GO:0032515///negative regulation of phosphoprotein phosphatase activity+++GO:0000278///mitotic cell cycle+++GO:0007049///cell cycle+++GO:0007584//…
NM_079923.3	e(r)	43951	NC_004354.4	8904728	8906248	-	217.18	294.59	169.87	234.67	2485.91	3391.68	-0.466202	2.7535e-34	1.36222e-33	GO:0005634///nucleus	GO:0003674///molecular_function	GO:0006221///pyrimidine nucleotide biosynthetic process+++GO:0045747///positive regulation of Notch signaling pathway+++GO:0007049///cell cycle
NM_001103804.2	CG34228	5740377	NT_033778.4	11651857	11652339	+	216.63	62.27	169.44	49.6	1055	304	1.77236	7.21736e-96	8.09085e-95	GO:0016020///membrane+++GO:0016021///integral component of membrane
NM_001038987.2	Pglym78	43447	NT_033777.3	29148362	29149901	+	216.55	81.33	169.38	64.79	2909.87	1099.63	1.38642	1.51882e-182	3.165e-181	GO:0031430///M band+++GO:0030018///Z disc	GO:0004619///phosphoglycerate mutase activity+++GO:0003824///catalytic activity+++GO:0004082///bisphosphoglycerate mutase activity+++GO:0016868///intramolecular transferase activity, phosphotransferases+++GO:0016853///isomerase activity	GO:0007520///myoblast fusion+++GO:0006096///glycolytic process+++GO:0007525///somatic muscle development
NM_141760.4	Art1	41295	NT_033777.3	10786481	10788226	-	216.34	120.04	169.21	95.62	4453	2488	0.823431	1.44986e-120	2.03695e-119	GO:0005829///cytosol	GO:0035241///protein-arginine omega-N monomethyltransferase activity+++GO:0042054///histone methyltransferase activity+++GO:0018024///histone-lysine N-methyltransferase activity+++GO:0008469///histone-arginine N-methyltransferase activity+++GO:0008168///methyltransferase activity+++GO:0035242///protein-arginine omega-N asymmetric methyltransferase activity+++GO:0016740///transferase activity+++GO…	GO:0006479///protein methylation+++GO:0032259///methylation+++GO:0016571///histone methylation+++GO:0034969///histone arginine methylation+++GO:0034968///histone lysine methylation+++GO:0006355///regulation of transcription, DNA-templated+++GO:0043985///histone H4-R3 methylation+++GO:0019919///peptidyl-arginine methylation, to asymmetrical-dimethyl arginine
NM_141270.1	CG11999	40637	NT_033777.3	5353717	5354747	-	215.53	156.24	168.58	124.46	2537	1850	0.437751	7.19184e-24	2.85145e-23	GO:0016020///membrane+++GO:0005789///endoplasmic reticulum membrane+++GO:0012505///endomembrane system	GO:0016757///transferase activity, transferring glycosyl groups+++GO:0016740///transferase activity	GO:0071712///ER-associated misfolded protein catabolic process
NM_001300552.1	RpS3	42761	NT_033777.3	23358812	23360207	+	215.12	143.77	168.26	114.53	3227.93	2171.21	0.554967	6.1946e-45	3.73972e-44	GO:0022626///cytosolic ribosome+++GO:0005737///cytoplasm+++GO:0022627///cytosolic small ribosomal subunit+++GO:0016363///nuclear matrix+++GO:0005840///ribosome+++GO:0015935///small ribosomal subunit+++GO:0005634///nucleus	GO:0003723///RNA binding+++GO:0008534///oxidized purine nucleobase lesion DNA N-glycosylase activity+++GO:0140078///class I DNA-(apurinic or apyrimidinic site) endonuclease activity+++GO:0004519///endonuclease activity+++GO:0016787///hydrolase activity+++GO:0003684///damaged DNA binding+++GO:0016798///hydrolase activity, acting on glycosyl bonds+++GO:0003906///DNA-(apurinic or apyrimidinic site) …	GO:0043524///negative regulation of neuron apoptotic process+++GO:0008152///metabolic process+++GO:2001235///positive regulation of apoptotic signaling pathway+++GO:0045739///positive regulation of DNA repair+++GO:0000278///mitotic cell cycle+++GO:0006281///DNA repair+++GO:0006412///translation+++GO:0002181///cytoplasmic translation+++GO:0090305///nucleic acid phosphodiester bond hydrolysis+++GO:…
NM_078527.3	Trxr-1	31760	NC_004354.4	8242528	8248033	+	214.63	163.9	167.87	130.56	5857.78	4505.89	0.362631	1.42786e-37	7.53814e-37	GO:0005829///cytosol+++GO:0005739///mitochondrion+++GO:0005737///cytoplasm	GO:0016491///oxidoreductase activity+++GO:0042803///protein homodimerization activity+++GO:0004362///glutathione-disulfide reductase activity+++GO:0016668///oxidoreductase activity, acting on a sulfur group of donors, NAD(P) as acceptor+++GO:0004791///thioredoxin-disulfide reductase activity+++GO:0050660///flavin adenine dinucleotide binding+++GO:0009055///electron transfer activity+++GO:0000166/…	GO:0001666///response to hypoxia+++GO:0045454///cell redox homeostasis+++GO:0022900///electron transport chain+++GO:0055114///oxidation-reduction process+++GO:0008340///determination of adult lifespan+++GO:0098869///cellular oxidant detoxification
NM_138985.3	26-29-p	39547	NT_037436.4	13994231	13996571	+	214.29	279.21	167.61	222.42	5452	7155	-0.408178	9.50544e-56	6.79821e-55	GO:0005764///lysosome+++GO:0005615///extracellular space	GO:0004197///cysteine-type endopeptidase activity+++GO:0016787///hydrolase activity+++GO:0008233///peptidase activity+++GO:0008234///cysteine-type peptidase activity	GO:0006508///proteolysis+++GO:0051603///proteolysis involved in cellular protein catabolic process
NM_080040.5	san	44724	NT_033778.4	11360706	11361871	+	214	167.46	167.39	133.4	2229	1754	0.327455	4.79936e-13	1.37759e-12	GO:0031415///NatA complex+++GO:0031248///protein acetyltransferase complex+++GO:0005737///cytoplasm+++GO:0005829///cytosol	GO:0008080///N-acetyltransferase activity+++GO:0004596///peptide alpha-N-acetyltransferase activity+++GO:0016746///transferase activity, transferring acyl groups+++GO:0016740///transferase activity	GO:0006474///N-terminal protein amino acid acetylation+++GO:0007049///cell cycle+++GO:0007064///mitotic sister chromatid cohesion+++GO:0000278///mitotic cell cycle+++GO:0016573///histone acetylation
NM_132795.4	Scamp	32470	NC_004354.4	15446179	15449883	-	213.6	185.76	167.07	147.97	7000.48	6133.25	0.175148	2.27398e-12	6.36082e-12	GO:0016021///integral component of membrane+++GO:0030424///axon+++GO:0008021///synaptic vesicle+++GO:0016020///membrane+++GO:0000139///Golgi membrane+++GO:0043195///terminal bouton+++GO:0005794///Golgi apparatus+++GO:0055038///recycling endosome membrane+++GO:0032588///trans-Golgi network membrane		GO:0007274///neuromuscular synaptic transmission+++GO:0015031///protein transport+++GO:0016079///synaptic vesicle exocytosis+++GO:0007616///long-term memory
NM_079377.3	Diap1	39753	NT_037436.4	16038410	16046846	-	213.13	289.47	166.7	230.59	5862.04	8019.78	-0.468076	9.3865e-80	8.96961e-79	GO:0005737///cytoplasm+++GO:0005829///cytosol+++GO:0005634///nucleus	GO:0044390///ubiquitin-like protein conjugating enzyme binding+++GO:0008270///zinc ion binding+++GO:0043027///cysteine-type endopeptidase inhibitor activity involved in apoptotic process+++GO:0004869///cysteine-type endopeptidase inhibitor activity+++GO:0031624///ubiquitin conjugating enzyme binding+++GO:0061663///NEDD8 ligase activity+++GO:1990381///ubiquitin-specific protease binding+++GO:00055…	GO:0046673///negative regulation of compound eye retinal cell programmed cell death+++GO:0007289///spermatid nucleus differentiation+++GO:0008354///germ cell migration+++GO:1990001///inhibition of cysteine-type endopeptidase activity involved in apoptotic process+++GO:0007275///multicellular organism development+++GO:0031398///positive regulation of protein ubiquitination+++GO:0043066///negative …
NM_137396.3	Oxp	37002	NT_033778.4	17633797	17634167	-	212.92	322.51	166.54	256.91	905	1373	-0.625394	7.73536e-24	3.06399e-23	GO:0000785///chromatin+++GO:0005634///nucleus	GO:0003682///chromatin binding	GO:0051276///chromosome organization
NM_080009.4	RFeSP	44390	NT_033779.5	1612547	1614160	-	212.84	147.4	166.47	117.42	2793.87	1946.85	0.503584	3.34558e-33	1.6158e-32	GO:0005739///mitochondrion+++GO:0016020///membrane+++GO:0005743///mitochondrial inner membrane+++GO:0005750///mitochondrial respiratory chain complex III+++GO:0070469///respiratory chain	GO:0016679///oxidoreductase activity, acting on diphenols and related substances as donors+++GO:0051537///2 iron, 2 sulfur cluster binding+++GO:0016491///oxidoreductase activity+++GO:0008121///ubiquinol-cytochrome-c reductase activity	GO:0022900///electron transport chain+++GO:0006122///mitochondrial electron transport, ubiquinol to cytochrome c+++GO:0055114///oxidation-reduction process
NM_132091.3	kdn	31579	NC_004354.4	6352282	6361323	+	212.82	117.16	166.46	93.33	7332.46	4066.96	0.834763	1.31332e-201	2.982e-200	GO:0005739///mitochondrion+++GO:0005759///mitochondrial matrix	GO:0046912///transferase activity, transferring acyl groups, acyl groups converted into alkyl on transfer+++GO:0004108///citrate (Si)-synthase activity+++GO:0016740///transferase activity	GO:0006101///citrate metabolic process+++GO:0007610///behavior+++GO:0006099///tricarboxylic acid cycle+++GO:0005975///carbohydrate metabolic process
NM_142661.3	AdSS	42466	NT_033777.3	20824667	20830580	-	212.81	160.78	166.45	128.08	5652	4301	0.378044	4.14106e-39	2.2445e-38	GO:0005737///cytoplasm	GO:0005525///GTP binding+++GO:0004019///adenylosuccinate synthase activity+++GO:0000166///nucleotide binding+++GO:0016874///ligase activity+++GO:0046872///metal ion binding+++GO:0000287///magnesium ion binding	GO:0006167///AMP biosynthetic process+++GO:0006164///purine nucleotide biosynthetic process+++GO:0046040///IMP metabolic process+++GO:0044208///'de novo' AMP biosynthetic process
NM_001038847.2	Gapdh1	35728	NT_033778.4	7791901	7793230	-	212.68	170.76	166.35	136.03	3783	3057.85	0.290297	4.94048e-17	1.62539e-16	GO:0030018///Z disc+++GO:0031430///M band+++GO:0005737///cytoplasm+++GO:0005829///cytosol	GO:0016491///oxidoreductase activity+++GO:0016620///oxidoreductase activity, acting on the aldehyde or oxo group of donors, NAD or NADP as acceptor+++GO:0050661///NADP binding+++GO:0004365///glyceraldehyde-3-phosphate dehydrogenase (NAD+) (phosphorylating) activity+++GO:0051287///NAD binding	GO:0007525///somatic muscle development+++GO:0055114///oxidation-reduction process+++GO:0006006///glucose metabolic process+++GO:0006096///glycolytic process+++GO:0007520///myoblast fusion
NM_165703.3	Prosalpha7	36018	NT_033778.4	9846636	9847836	-	212.08	142.47	165.88	113.49	2712	1833	0.547575	2.94772e-37	1.54823e-36	GO:0005829///cytosol+++GO:0019773///proteasome core complex, alpha-subunit complex+++GO:0005737///cytoplasm+++GO:0005634///nucleus+++GO:0005654///nucleoplasm+++GO:0045202///synapse+++GO:0005839///proteasome core complex+++GO:0000502///proteasome complex	GO:0016787///hydrolase activity+++GO:0004298///threonine-type endopeptidase activity+++GO:0008233///peptidase activity+++GO:0004175///endopeptidase activity	GO:0006511///ubiquitin-dependent protein catabolic process+++GO:0010498///proteasomal protein catabolic process+++GO:0051603///proteolysis involved in cellular protein catabolic process+++GO:0010499///proteasomal ubiquitin-independent protein catabolic process+++GO:0030707///ovarian follicle cell development+++GO:0045786///negative regulation of cell cycle+++GO:0006508///proteolysis+++GO:0043161/…
NM_140653.3	zetaCOP	39862	NT_037436.4	16671664	16673537	-	212.01	157.39	165.82	125.38	1867	1393.14	0.403311	8.93706e-16	2.82523e-15	GO:0016020///membrane+++GO:0030126///COPI vesicle coat		GO:0006890///retrograde vesicle-mediated transport, Golgi to ER+++GO:0010883///regulation of lipid storage+++GO:0015031///protein transport
NM_132458.3	Rpt3	32047	NC_004354.4	11125231	11126785	+	211.69	132.35	165.58	105.43	4043.53	2545.2	0.651243	1.37285e-73	1.22945e-72	GO:0005737///cytoplasm+++GO:0000502///proteasome complex+++GO:0005654///nucleoplasm+++GO:0005838///proteasome regulatory particle+++GO:0005829///cytosol+++GO:0001673///male germ cell nucleus+++GO:0008540///proteasome regulatory particle, base subcomplex+++GO:0045202///synapse+++GO:0031597///cytosolic proteasome complex	GO:0000166///nucleotide binding+++GO:0016887///ATPase activity+++GO:0005524///ATP binding+++GO:0016787///hydrolase activity+++GO:0036402///proteasome-activating ATPase activity	GO:0030163///protein catabolic process+++GO:0045899///positive regulation of RNA polymerase II transcriptional preinitiation complex assembly+++GO:0043161///proteasome-mediated ubiquitin-dependent protein catabolic process+++GO:1901800///positive regulation of proteasomal protein catabolic process
NM_145105.3	eIF6	37776	NT_033778.4	23849246	23850301	-	211.67	91.75	165.56	73.09	2946	1285	1.17961	3.2259e-144	5.2845e-143	GO:0005829///cytosol+++GO:0005737///cytoplasm+++GO:0005730///nucleolus+++GO:0005634///nucleus+++GO:0030687///preribosome, large subunit precursor	GO:0043023///ribosomal large subunit binding+++GO:0003743///translation initiation factor activity+++GO:0043022///ribosome binding	GO:0042273///ribosomal large subunit biogenesis+++GO:1902626///assembly of large subunit precursor of preribosome+++GO:0000054///ribosomal subunit export from nucleus+++GO:0042256///mature ribosome assembly+++GO:0042254///ribosome biogenesis+++GO:0006413///translational initiation+++GO:0006412///translation
NM_139427.4	CG1927	38262	NT_037436.4	1966725	1970079	-	210.82	83.72	164.89	66.69	3356.85	1341.77	1.30596	5.40738e-192	1.17576e-190	GO:0016021///integral component of membrane+++GO:0016020///membrane
NM_143773.4	Phb2	46038	NT_033778.4	18819467	18821839	+	210.35	149.08	164.53	118.75	4300.17	3068.61	0.470423	2.27006e-44	1.3553e-43	GO:0005739///mitochondrion+++GO:0016020///membrane	GO:0047485///protein N-terminus binding+++GO:0033218///amide binding+++GO:0008022///protein C-terminus binding	GO:0060744///mammary gland branching involved in thelarche+++GO:0045892///negative regulation of transcription, DNA-templated+++GO:0009611///response to wounding+++GO:0007062///sister chromatid cohesion+++GO:0031536///positive regulation of exit from mitosis+++GO:0000060///protein import into nucleus, translocation+++GO:0006351///transcription, DNA-templated+++GO:0043066///negative regulation of …
NM_079634.3	ATPsynO	41845	NT_033777.3	15265591	15266690	+	210.05	220.63	164.29	175.75	2170	2292	-0.09728	0.0317306	0.0455679	GO:0005743///mitochondrial inner membrane+++GO:0016020///membrane+++GO:0005739///mitochondrion+++GO:0005756///mitochondrial proton-transporting ATP synthase, central stalk	GO:0046933///proton-transporting ATP synthase activity, rotational mechanism	GO:0099132///ATP hydrolysis coupled cation transmembrane transport+++GO:0006754///ATP biosynthetic process+++GO:1902600///proton transmembrane transport+++GO:0015986///ATP synthesis coupled proton transport+++GO:0006811///ion transport+++GO:0042776///mitochondrial ATP synthesis coupled proton transport
NM_078490.4	snf	31442	NC_004354.4	5309242	5310501	+	209.5	105.26	163.87	83.85	2262	1143	0.966669	4.10714e-81	3.99352e-80	GO:0005634///nucleus+++GO:0071011///precatalytic spliceosome+++GO:0032991///protein-containing complex+++GO:0005686///U2 snRNP+++GO:0030532///small nuclear ribonucleoprotein complex+++GO:0005685///U1 snRNP+++GO:0071013///catalytic step 2 spliceosome+++GO:0005681///spliceosomal complex+++GO:1990904///ribonucleoprotein complex	GO:0008266///poly(U) RNA binding+++GO:0003729///mRNA binding+++GO:0035614///snRNA stem-loop binding+++GO:0003723///RNA binding+++GO:0003676///nucleic acid binding+++GO:0030620///U2 snRNA binding+++GO:0030619///U1 snRNA binding+++GO:0042802///identical protein binding+++GO:0097158///pre-mRNA intronic pyrimidine-rich binding+++GO:0005515///protein binding	GO:0006397///mRNA processing+++GO:0019099///female germ-line sex determination+++GO:0007539///primary sex determination, soma+++GO:0048477///oogenesis+++GO:0008380///RNA splicing+++GO:0000381///regulation of alternative mRNA splicing, via spliceosome+++GO:0000398///mRNA splicing, via spliceosome+++GO:0070868///heterochromatin organization involved in chromatin silencing
NM_078497.4	Act5C	31521	NC_004354.4	5901982	5905227	+	209.09	99.91	163.54	79.59	7626.51	3671.53	1.03898	2.78448e-301	9.49406e-300	GO:0031011///Ino80 complex+++GO:0005737///cytoplasm+++GO:0005884///actin filament+++GO:0005856///cytoskeleton+++GO:0035060///brahma complex	GO:0000166///nucleotide binding+++GO:0005524///ATP binding+++GO:0005515///protein binding+++GO:0005200///structural constituent of cytoskeleton	GO:0032507///maintenance of protein location in cell+++GO:0035148///tube formation+++GO:0007291///sperm individualization+++GO:0000281///mitotic cytokinesis+++GO:0007010///cytoskeleton organization+++GO:0006338///chromatin remodeling
NM_001300427.1	CG5903	41959	NT_033777.3	16145685	16146742	-	208.95	190.77	163.43	151.97	2728.02	2506.11	0.104886	0.006518	0.0101996	GO:0005743///mitochondrial inner membrane+++GO:0005739///mitochondrion+++GO:0061617///MICOS complex+++GO:0005741///mitochondrial outer membrane	GO:0005515///protein binding	GO:0042407///cristae formation
NM_144243.2	CG13364	50364	NC_004354.4	624757	625203	-	208.91	64	163.4	50.98	935	287	1.6804	3.0071e-79	2.86023e-78	GO:0005575///cellular_component	GO:0003674///molecular_function	GO:0002181///cytoplasmic translation+++GO:0008150///biological_process
NM_169378.2	RpL3	41347	NT_033777.3	11221894	11225173	+	208.81	245.81	163.32	195.81	4539.88	5381.84	-0.261753	3.97792e-19	1.38791e-18	GO:0022625///cytosolic large ribosomal subunit+++GO:0005737///cytoplasm+++GO:0005840///ribosome	GO:0003735///structural constituent of ribosome	GO:0000027///ribosomal large subunit assembly+++GO:0006412///translation+++GO:0002181///cytoplasmic translation
NM_136233.3	RPA2	35364	NT_033779.5	20924975	20926147	-	208.79	113.67	163.3	90.55	2631.61	1441.44	0.850738	3.11746e-76	2.86946e-75	GO:0000794///condensed nuclear chromosome+++GO:0000781///chromosome, telomeric region+++GO:0000785///chromatin+++GO:0035861///site of double-strand break+++GO:0005634///nucleus+++GO:0005662///DNA replication factor A complex+++GO:0005654///nucleoplasm	GO:0003697///single-stranded DNA binding+++GO:0003690///double-stranded DNA binding+++GO:0098505///G-rich strand telomeric DNA binding+++GO:0043565///sequence-specific DNA binding+++GO:0005515///protein binding+++GO:0003677///DNA binding+++GO:0003684///damaged DNA binding	GO:0006312///mitotic recombination+++GO:0051096///positive regulation of helicase activity+++GO:0000722///telomere maintenance via recombination+++GO:0006289///nucleotide-excision repair+++GO:2000001///regulation of DNA damage checkpoint+++GO:0006265///DNA topological change+++GO:0006284///base-excision repair+++GO:0007004///telomere maintenance via telomerase+++GO:0030491///heteroduplex formatio…
NM_001275071.1	CG7430	39988	NT_037436.4	17847036	17849372	+	208.66	113.3	163.21	90.25	5400.25	2953.38	0.854731	4.02972e-155	7.16139e-154	GO:0005960///glycine cleavage complex+++GO:0005947///mitochondrial alpha-ketoglutarate dehydrogenase complex	GO:0016491///oxidoreductase activity+++GO:0016668///oxidoreductase activity, acting on a sulfur group of donors, NAD(P) as acceptor+++GO:0009055///electron transfer activity+++GO:0004148///dihydrolipoyl dehydrogenase activity+++GO:0050660///flavin adenine dinucleotide binding	GO:0055114///oxidation-reduction process+++GO:0006099///tricarboxylic acid cycle+++GO:0022900///electron transport chain+++GO:0006748///lipoamide metabolic process+++GO:0006546///glycine catabolic process+++GO:0045454///cell redox homeostasis
NM_133127.3	CG7453	32903	NC_004354.4	19180173	19182024	+	207.95	348.06	162.65	277.26	5232	8820	-0.769469	4.98118e-211	1.18888e-209	GO:0016020///membrane+++GO:0016021///integral component of membrane
NM_130489.3	CG17896	30995	NC_004354.4	490787	493495	-	207.72	96.5	162.47	76.87	5513.73	2580.01	1.07968	2.28156e-232	5.96577e-231	GO:0005739///mitochondrion	GO:0004491///methylmalonate-semialdehyde dehydrogenase (acylating) activity+++GO:0016491///oxidoreductase activity+++GO:0016620///oxidoreductase activity, acting on the aldehyde or oxo group of donors, NAD or NADP as acceptor+++GO:0000062///fatty-acyl-CoA binding+++GO:0018478///malonate-semialdehyde dehydrogenase (acetylating) activity	GO:0006210///thymine catabolic process+++GO:0006206///pyrimidine nucleobase metabolic process+++GO:0055114///oxidation-reduction process+++GO:0019859///thymine metabolic process+++GO:0006573///valine metabolic process+++GO:0006574///valine catabolic process
NM_079745.4	Rpt2	42828	NT_033777.3	23929873	23931434	-	207.4	147.28	162.22	117.32	4190	2996	0.467503	8.88768e-43	5.16648e-42	GO:0005838///proteasome regulatory particle+++GO:0000502///proteasome complex+++GO:0005737///cytoplasm+++GO:0005829///cytosol+++GO:0005634///nucleus+++GO:0005654///nucleoplasm+++GO:0008540///proteasome regulatory particle, base subcomplex	GO:0016887///ATPase activity+++GO:0016787///hydrolase activity+++GO:0017025///TBP-class protein binding+++GO:0000166///nucleotide binding+++GO:0036402///proteasome-activating ATPase activity+++GO:0005524///ATP binding	GO:0030163///protein catabolic process+++GO:0043161///proteasome-mediated ubiquitin-dependent protein catabolic process+++GO:1901800///positive regulation of proteasomal protein catabolic process
NM_079047.4	robl	36963	NT_033778.4	17456472	17457129	+	207.15	177.76	162.02	141.61	1336	1151	0.194249	0.000519418	0.000902911	GO:0005875///microtubule associated complex+++GO:0005737///cytoplasm+++GO:0005856///cytoskeleton+++GO:0005858///axonemal dynein complex+++GO:0005868///cytoplasmic dynein complex+++GO:0036157///outer dynein arm+++GO:0030286///dynein complex+++GO:0005874///microtubule	GO:0016787///hydrolase activity+++GO:0003774///motor activity+++GO:0042623///ATPase activity, coupled+++GO:0045505///dynein intermediate chain binding	GO:0048813///dendrite morphogenesis+++GO:0007018///microtubule-based movement+++GO:0016319///mushroom body development
NM_141601.2	Prosbeta3	41079	NT_033777.3	9005313	9006226	-	206.34	106.57	161.39	84.89	2458	1277	0.926885	3.94694e-82	3.88188e-81	GO:0005829///cytosol+++GO:0005737///cytoplasm+++GO:0005634///nucleus+++GO:0005654///nucleoplasm+++GO:0000502///proteasome complex+++GO:0019774///proteasome core complex, beta-subunit complex+++GO:0005839///proteasome core complex	GO:0005515///protein binding+++GO:0008233///peptidase activity+++GO:0004175///endopeptidase activity+++GO:0016787///hydrolase activity+++GO:0004298///threonine-type endopeptidase activity	GO:0006508///proteolysis+++GO:0051603///proteolysis involved in cellular protein catabolic process+++GO:0010499///proteasomal ubiquitin-independent protein catabolic process+++GO:0043161///proteasome-mediated ubiquitin-dependent protein catabolic process+++GO:0010498///proteasomal protein catabolic process
NM_142920.3	Rpn9	42802	NT_033777.3	23731503	23733011	-	206.26	101.19	161.33	80.61	3697.99	1826.48	1.00098	1.04738e-138	1.65246e-137	GO:0008541///proteasome regulatory particle, lid subcomplex+++GO:0005838///proteasome regulatory particle+++GO:0005829///cytosol+++GO:0005654///nucleoplasm+++GO:0000502///proteasome complex+++GO:0005634///nucleus	GO:0005515///protein binding+++GO:0005198///structural molecule activity	GO:0043161///proteasome-mediated ubiquitin-dependent protein catabolic process+++GO:0006511///ubiquitin-dependent protein catabolic process+++GO:0043248///proteasome assembly
NM_136449.3	Drat	35687	NT_033778.4	7526235	7529290	-	206.16	64.35	161.25	51.26	5437.57	1709.38	1.65339	0	0		GO:0016491///oxidoreductase activity	GO:0001666///response to hypoxia+++GO:0071361///cellular response to ethanol+++GO:0055114///oxidation-reduction process
NM_176575.3	Ppn	43872	NT_033777.3	28520665	28540324	-	205.8	4.54	160.97	3.61	27539.2	611.94	5.47865	0	0	GO:0005576///extracellular region+++GO:0005739///mitochondrion+++GO:0005960///glycine cleavage complex+++GO:0005604///basement membrane	GO:0004867///serine-type endopeptidase inhibitor activity+++GO:0008233///peptidase activity+++GO:0030414///peptidase inhibitor activity+++GO:0005201///extracellular matrix structural constituent	GO:0030198///extracellular matrix organization+++GO:0006508///proteolysis+++GO:0010466///negative regulation of peptidase activity+++GO:0019464///glycine decarboxylation via glycine cleavage system+++GO:0006546///glycine catabolic process+++GO:0007275///multicellular organism development+++GO:0010951///negative regulation of endopeptidase activity
NM_169295.3	Kap-alpha3	41158	NT_033777.3	9574964	9577733	-	205.28	206.74	160.56	164.69	6405.8	6499.2	-0.0366404	0.169381	0.215919	GO:0005737///cytoplasm+++GO:0005634///nucleus	GO:0008565///protein transporter activity+++GO:0005112///Notch binding+++GO:0061608///nuclear import signal receptor activity+++GO:0017022///myosin binding	GO:0015031///protein transport+++GO:0006606///protein import into nucleus+++GO:0009411///response to UV
NM_057508.4	Cys	41767	NT_033777.3	14569103	14569644	-	204.69	113.76	160.1	90.62	1196	667	0.821072	7.27852e-34	3.55542e-33	GO:0005615///extracellular space	GO:0004869///cysteine-type endopeptidase inhibitor activity	GO:0032504///multicellular organism reproduction
NM_001274454.1	Ubi-p63E	38456	NT_037436.4	3899259	3902638	-	204.59	129.42	160.02	103.1	7378.55	4702.58	0.634208	1.86032e-126	2.70815e-125	GO:0005654///nucleoplasm+++GO:0016021///integral component of membrane+++GO:0005829///cytosol+++GO:0005737///cytoplasm+++GO:0005634///nucleus+++GO:0016020///membrane	GO:0031625///ubiquitin protein ligase binding+++GO:0031386///protein tag	GO:0035096///larval midgut cell programmed cell death+++GO:0019941///modification-dependent protein catabolic process+++GO:0006914///autophagy+++GO:0016567///protein ubiquitination
NM_166270.2	lolal	44703	NT_033778.4	18154845	18158192	-	204.51	74.27	159.96	59.16	2912.75	1064.48	1.43502	2.79772e-192	6.08971e-191	GO:0005700///polytene chromosome+++GO:0031519///PcG protein complex+++GO:0005634///nucleus+++GO:0000794///condensed nuclear chromosome	GO:0003677///DNA binding+++GO:0031208///POZ domain binding+++GO:0005515///protein binding+++GO:0042803///protein homodimerization activity	GO:0007426///tracheal outgrowth, open tracheal system+++GO:0006357///regulation of transcription by RNA polymerase II+++GO:0007275///multicellular organism development+++GO:0045944///positive regulation of transcription by RNA polymerase II+++GO:0006325///chromatin organization+++GO:0007435///salivary gland morphogenesis+++GO:0001700///embryonic development via the syncytial blastoderm+++GO:00458…
NM_168501.2	CG10638	39424	NT_037436.4	12498404	12501311	-	203.95	69.94	159.52	55.72	3008.48	1038.32	1.51747	1.43759e-215	3.50868e-214		GO:0008106///alcohol dehydrogenase (NADP+) activity+++GO:0004032///alditol:NADP+ 1-oxidoreductase activity+++GO:0016491///oxidoreductase activity	GO:0055114///oxidation-reduction process
NM_135332.4	baf	34095	NT_033779.5	8029462	8030150	+	203.41	216.97	159.1	172.84	1541.52	1651.86	-0.119503	0.0265028	0.0385622	GO:0005635///nuclear envelope+++GO:0005737///cytoplasm+++GO:0005654///nucleoplasm+++GO:0005694///chromosome+++GO:0005634///nucleus	GO:0003677///DNA binding	GO:0030717///oocyte karyosome formation+++GO:0030261///chromosome condensation
NM_001201993.2	CG42806	10178814	NT_033778.4	13964653	13965455	+	203.18	361.47	158.92	287.94	2101.86	3760.3	-0.857468	5.02414e-109	6.3697e-108	GO:0016021///integral component of membrane
NM_001110960.2	RpL15	3354918	NT_037436.4	27267256	27268445	+	202.97	15.54	158.76	12.38	2546.87	196.16	3.68076	0	0	GO:0005840///ribosome+++GO:0022625///cytosolic large ribosomal subunit	GO:0003735///structural constituent of ribosome+++GO:0003723///RNA binding	GO:0002181///cytoplasmic translation+++GO:0006412///translation
NM_135175.3	CG9505	33889	NT_033779.5	6367882	6370190	+	202.78	31.77	158.61	25.31	6411	1012	2.6477	0	0		GO:0004222///metalloendopeptidase activity
NM_001273053.1	SerRS	33518	NT_033779.5	3035493	3037263	-	202.77	99.96	158.6	79.62	4869.62	2417.63	0.99419	6.78362e-180	1.39241e-178	GO:0005634///nucleus+++GO:0005737///cytoplasm	GO:0000978///RNA polymerase II proximal promoter sequence-specific DNA binding+++GO:0005524///ATP binding+++GO:0004828///serine-tRNA ligase activity	GO:1904046///negative regulation of vascular endothelial growth factor production+++GO:0000122///negative regulation of transcription by RNA polymerase II+++GO:0097056///selenocysteinyl-tRNA(Sec) biosynthetic process+++GO:0006434///seryl-tRNA aminoacylation+++GO:0016525///negative regulation of angiogenesis
NM_001275330.1	Karybeta3	40581	NT_033777.3	4649354	4654624	+	202.36	159.83	158.28	127.32	11763.2	9363.32	0.31402	1.90956e-56	1.38159e-55	GO:0031965///nuclear membrane+++GO:0005623///cell+++GO:0005829///cytosol+++GO:0034399///nuclear periphery	GO:0008139///nuclear localization sequence binding	GO:0006610///ribosomal protein import into nucleus+++GO:0006606///protein import into nucleus+++GO:0006607///NLS-bearing protein import into nucleus
NM_079969.5	Acon	44149	NT_033779.5	21168651	21172895	+	202.14	111.73	158.1	89	7598.45	4231.66	0.82896	2.50758e-206	5.80932e-205	GO:0005829///cytosol+++GO:0005739///mitochondrion	GO:0051536///iron-sulfur cluster binding+++GO:0016829///lyase activity+++GO:0051539///4 iron, 4 sulfur cluster binding+++GO:0003994///aconitate hydratase activity+++GO:0046872///metal ion binding	GO:0006099///tricarboxylic acid cycle
NM_001300011.1	Uev1A	38613	NT_037436.4	5363150	5366182	-	202.03	211.24	158.02	168.27	3191.27	3358.44	-0.0906708	0.0141653	0.0213463	GO:0035370///UBC13-UEV1A complex+++GO:0005634///nucleus+++GO:0005829///cytosol	GO:0031624///ubiquitin conjugating enzyme binding+++GO:0061631///ubiquitin conjugating enzyme activity	GO:0070534///protein K63-linked ubiquitination+++GO:0000209///protein polyubiquitination+++GO:0061057///peptidoglycan recognition protein signaling pathway+++GO:0006301///postreplication repair
NM_057268.5	Lam	33782	NT_033779.5	5542542	5546642	+	201.83	181.57	157.87	144.63	8718.82	7903.24	0.12637	1.18188e-08	2.78842e-08	GO:0000922///spindle pole+++GO:0005634///nucleus+++GO:0005737///cytoplasm+++GO:0005652///nuclear lamina+++GO:0005638///lamin filament+++GO:0005635///nuclear envelope+++GO:0005637///nuclear inner membrane	GO:0005102///signaling receptor binding+++GO:0005198///structural molecule activity	GO:0048137///spermatocyte division+++GO:0007283///spermatogenesis+++GO:0007110///meiosis I cytokinesis+++GO:2000433///positive regulation of cytokinesis, actomyosin contractile ring assembly+++GO:0007112///male meiosis cytokinesis+++GO:0090435///protein localization to nuclear envelope+++GO:0007097///nuclear migration+++GO:1900182///positive regulation of protein localization to nucleus+++GO:0006…
NM_057753.5	SdhB	35590	NT_033778.4	6807626	6809172	+	201.79	135.55	157.83	107.98	3273	2213	0.547607	1.57003e-44	9.4037e-44	GO:0005749///mitochondrial respiratory chain complex II, succinate dehydrogenase complex (ubiquinone)+++GO:0016020///membrane+++GO:0005743///mitochondrial inner membrane+++GO:0031966///mitochondrial membrane+++GO:0005739///mitochondrion	GO:0051539///4 iron, 4 sulfur cluster binding+++GO:0051537///2 iron, 2 sulfur cluster binding+++GO:0009055///electron transfer activity+++GO:0048039///ubiquinone binding+++GO:0008177///succinate dehydrogenase (ubiquinone) activity+++GO:0051538///3 iron, 4 sulfur cluster binding+++GO:0016491///oxidoreductase activity+++GO:0046872///metal ion binding+++GO:0051536///iron-sulfur cluster binding	GO:0022904///respiratory electron transport chain+++GO:0055114///oxidation-reduction process+++GO:0009060///aerobic respiration+++GO:0006121///mitochondrial electron transport, succinate to ubiquinone+++GO:0006099///tricarboxylic acid cycle
NM_132882.3	UQCR-14	32586	NC_004354.4	16286288	16286988	+	200.69	314.12	156.97	250.22	1283	2016	-0.672708	3.839e-39	2.08354e-38	GO:0005743///mitochondrial inner membrane+++GO:0005750///mitochondrial respiratory chain complex III+++GO:0016020///membrane+++GO:0005739///mitochondrion+++GO:0070469///respiratory chain	GO:0016491///oxidoreductase activity+++GO:0008121///ubiquinol-cytochrome-c reductase activity	GO:0045333///cellular respiration+++GO:0009060///aerobic respiration+++GO:0055114///oxidation-reduction process+++GO:0006122///mitochondrial electron transport, ubiquinol to cytochrome c+++GO:0034551///mitochondrial respiratory chain complex III assembly+++GO:0007406///negative regulation of neuroblast proliferation
NM_001043001.3	CG14464	3355132	NT_033778.4	4829246	4829935	+	200.52	70.4	156.84	56.08	1604.47	566.01	1.48374	2.58994e-112	3.4034e-111	GO:0043231///intracellular membrane-bounded organelle+++GO:0005575///cellular_component	GO:0003674///molecular_function	GO:0008150///biological_process
NM_078690.4	Cdc42	32981	NC_004354.4	19697091	19699252	+	200.1	306.8	156.51	244.39	3734.52	5764.61	-0.64293	2.2265e-101	2.63255e-100	GO:0005938///cell cortex+++GO:0016028///rhabdomere+++GO:0005634///nucleus+++GO:0030424///axon+++GO:0045177///apical part of cell+++GO:0005886///plasma membrane+++GO:0030027///lamellipodium+++GO:0030426///growth cone+++GO:0005737///cytoplasm+++GO:0016020///membrane+++GO:0042995///cell projection+++GO:0030054///cell junction+++GO:0005912///adherens junction	GO:0019901///protein kinase binding+++GO:0032794///GTPase activating protein binding+++GO:0005525///GTP binding+++GO:0003924///GTPase activity+++GO:0000166///nucleotide binding+++GO:0005515///protein binding	GO:0048813///dendrite morphogenesis+++GO:0050770///regulation of axonogenesis+++GO:0007264///small GTPase mediated signal transduction+++GO:0051491///positive regulation of filopodium assembly+++GO:0048675///axon extension+++GO:0035318///imaginal disc-derived wing hair outgrowth+++GO:0035011///melanotic encapsulation of foreign target+++GO:0060446///branching involved in open tracheal system deve…
NM_080156.4	FKBP59	47762	NT_033779.5	9888098	9890119	+	199.75	136.41	156.24	108.66	4015.73	2761.22	0.523943	4.3434e-50	2.84742e-49	GO:0005737///cytoplasm+++GO:0016027///inaD signaling complex	GO:0031072///heat shock protein binding+++GO:0005515///protein binding+++GO:0016853///isomerase activity+++GO:0005528///FK506 binding+++GO:0003755///peptidyl-prolyl cis-trans isomerase activity	GO:0050908///detection of light stimulus involved in visual perception+++GO:0007601///visual perception+++GO:0050896///response to stimulus+++GO:0051924///regulation of calcium ion transport+++GO:0000413///protein peptidyl-prolyl isomerization+++GO:0061077///chaperone-mediated protein folding
NM_001299331.1	eIF3j	36037	NT_033778.4	9969064	9970897	+	199.73	228.15	156.22	181.74	3264.85	3754	-0.218297	3.99906e-10	1.01202e-09	GO:0016282///eukaryotic 43S preinitiation complex+++GO:0033290///eukaryotic 48S preinitiation complex+++GO:0005852///eukaryotic translation initiation factor 3 complex+++GO:0005737///cytoplasm	GO:0003743///translation initiation factor activity+++GO:0005515///protein binding	GO:0001732///formation of cytoplasmic translation initiation complex+++GO:0002183///cytoplasmic translational initiation+++GO:0006413///translational initiation+++GO:0006446///regulation of translational initiation+++GO:0006412///translation
NM_057679.5	RnrL	34392	NT_033779.5	10325026	10327943	-	199.18	81.73	155.79	65.11	7051	2915	1.25865	0	0	GO:0005971///ribonucleoside-diphosphate reductase complex	GO:0003824///catalytic activity+++GO:0016491///oxidoreductase activity+++GO:0005524///ATP binding+++GO:0004748///ribonucleoside-diphosphate reductase activity, thioredoxin disulfide as acceptor+++GO:0000166///nucleotide binding	GO:0042246///tissue regeneration+++GO:0009263///deoxyribonucleotide biosynthetic process+++GO:0008152///metabolic process+++GO:0006919///activation of cysteine-type endopeptidase activity involved in apoptotic process+++GO:0006260///DNA replication+++GO:0055114///oxidation-reduction process
NM_057343.5	Prosalpha3	37378	NT_033778.4	20994900	20996118	+	199.05	141.38	155.69	112.63	2537	1813	0.467085	1.20097e-26	5.08167e-26	GO:0000502///proteasome complex+++GO:0019773///proteasome core complex, alpha-subunit complex+++GO:0005634///nucleus+++GO:0005839///proteasome core complex+++GO:0005737///cytoplasm	GO:0005515///protein binding+++GO:0008233///peptidase activity+++GO:0016787///hydrolase activity+++GO:0004175///endopeptidase activity+++GO:0004298///threonine-type endopeptidase activity	GO:0051603///proteolysis involved in cellular protein catabolic process+++GO:0010499///proteasomal ubiquitin-independent protein catabolic process+++GO:0043161///proteasome-mediated ubiquitin-dependent protein catabolic process+++GO:0006508///proteolysis+++GO:0006511///ubiquitin-dependent protein catabolic process+++GO:0010498///proteasomal protein catabolic process
NM_141213.4	eIF3a	40563	NT_033777.3	4429917	4433895	-	198.89	111.69	155.56	88.97	10401	5885.9	0.80608	1.6372e-268	4.93469e-267	GO:0005829///cytosol+++GO:0005852///eukaryotic translation initiation factor 3 complex+++GO:0016282///eukaryotic 43S preinitiation complex+++GO:0071541///eukaryotic translation initiation factor 3 complex, eIF3m+++GO:0043614///multi-eIF complex+++GO:0033290///eukaryotic 48S preinitiation complex+++GO:0071540///eukaryotic translation initiation factor 3 complex, eIF3e+++GO:0005737///cytoplasm	GO:0003723///RNA binding+++GO:0003729///mRNA binding+++GO:0003743///translation initiation factor activity	GO:0006412///translation+++GO:0002188///translation reinitiation+++GO:0006413///translational initiation+++GO:0006446///regulation of translational initiation+++GO:0001732///formation of cytoplasmic translation initiation complex+++GO:0002183///cytoplasmic translational initiation
NM_057270.5	LanB1	34068	NT_033779.5	7811438	7820771	+	198.72	146.55	155.43	116.74	17303.6	12862.5	0.412966	1.41466e-135	2.1849e-134	GO:0005604///basement membrane+++GO:0005576///extracellular region		GO:0070831///basement membrane assembly+++GO:0016477///cell migration+++GO:0055013///cardiac muscle cell development+++GO:0050829///defense response to Gram-negative bacterium+++GO:0034446///substrate adhesion-dependent cell spreading+++GO:0003143///embryonic heart tube morphogenesis+++GO:0048513///animal organ development+++GO:0030198///extracellular matrix organization+++GO:0045089///positive r…
NM_135998.3	Sgt	35052	NT_033779.5	17473490	17474773	+	198.63	197.6	155.36	157.41	3404	3409	-0.0189121	0.647054	0.687445	GO:0016020///membrane+++GO:0005829///cytosol+++GO:0005575///cellular_component+++GO:0072380///TRC complex	GO:0003674///molecular_function+++GO:0032947///protein-containing complex scaffold activity	GO:0032460///negative regulation of protein oligomerization+++GO:1903646///positive regulation of chaperone-mediated protein folding+++GO:0030433///ubiquitin-dependent ERAD pathway+++GO:0006620///posttranslational protein targeting to endoplasmic reticulum membrane
NM_001273035.1	CG2862	33471	NT_033779.5	2770135	2770808	+	197.78	386.98	154.69	308.26	1334.16	2621.24	-0.994768	1.90032e-97	2.16339e-96	GO:0005856///cytoskeleton+++GO:0005634///nucleus+++GO:0005829///cytosol+++GO:0070062///extracellular exosome+++GO:0005886///plasma membrane+++GO:0000118///histone deacetylase complex	GO:0003824///catalytic activity	GO:0050850///positive regulation of calcium-mediated signaling+++GO:0072332///intrinsic apoptotic signaling pathway by p53 class mediator+++GO:0009154///purine ribonucleotide catabolic process+++GO:0006351///transcription, DNA-templated+++GO:0007165///signal transduction+++GO:0006355///regulation of transcription, DNA-templated
NM_001259134.2	GCS2beta	35056	NT_033779.5	17482198	17484307	-	197.31	157.47	154.33	125.44	5502.23	4423.3	0.299021	3.7008e-25	1.51441e-24	GO:0012505///endomembrane system		GO:0006491///N-glycan processing
NM_079212.4	DnaJ-1	38643	NT_037436.4	5750029	5752189	-	197.24	128.36	154.27	102.25	5140.89	3369.85	0.593357	4.64356e-79	4.40859e-78	GO:0005737///cytoplasm+++GO:0005829///cytosol	GO:0005515///protein binding+++GO:0051082///unfolded protein binding+++GO:0008134///transcription factor binding+++GO:0051087///chaperone binding	GO:0051085///chaperone cofactor-dependent protein refolding+++GO:0050821///protein stabilization+++GO:0045746///negative regulation of Notch signaling pathway+++GO:0006457///protein folding+++GO:0009408///response to heat+++GO:0042691///positive regulation of crystal cell differentiation
NM_057716.4	pnut	35801	NT_033778.4	8237853	8240297	+	197.07	107.23	154.14	85.42	6608.93	3622.86	0.851595	4.0211e-188	8.59761e-187	GO:0005940///septin ring+++GO:0032160///septin filament array+++GO:0005886///plasma membrane+++GO:0016324///apical plasma membrane+++GO:0005739///mitochondrion+++GO:0045171///intercellular bridge+++GO:0005938///cell cortex+++GO:0016020///membrane+++GO:0015630///microtubule cytoskeleton+++GO:0070938///contractile ring+++GO:0031105///septin complex+++GO:0005737///cytoplasm+++GO:0032154///cleavage f…	GO:0003779///actin binding+++GO:0032947///protein-containing complex scaffold activity+++GO:0000166///nucleotide binding+++GO:0031625///ubiquitin protein ligase binding+++GO:0042803///protein homodimerization activity+++GO:0005525///GTP binding+++GO:0003924///GTPase activity+++GO:0005515///protein binding+++GO:0008017///microtubule binding	GO:0006915///apoptotic process+++GO:0007049///cell cycle+++GO:0007349///cellularization+++GO:0051301///cell division+++GO:0000915///actomyosin contractile ring assembly+++GO:0060271///cilium assembly+++GO:0000281///mitotic cytokinesis+++GO:0045572///positive regulation of imaginal disc growth+++GO:0043065///positive regulation of apoptotic process+++GO:0000921///septin ring assembly
NM_057842.3	vkg	33726	NT_033779.5	5012144	5027445	-	196.92	515.14	154.02	410.36	17538.3	46246.4	-1.41377	0	0	GO:0005581///collagen trimer+++GO:0005604///basement membrane+++GO:0005615///extracellular space+++GO:0031012///extracellular matrix+++GO:0005587///collagen type IV trimer	GO:0005515///protein binding+++GO:0005201///extracellular matrix structural constituent	GO:0007443///Malpighian tubule morphogenesis+++GO:0061327///anterior Malpighian tubule development+++GO:0030198///extracellular matrix organization+++GO:0007519///skeletal muscle tissue development
NM_143997.3	CG14545	50075	NT_033777.3	25850410	25851291	-	196.64	16.22	153.8	12.92	2062	171	3.57338	0	0
NM_136104.4	AsnRS	35194	NT_033779.5	19129862	19131954	-	196.37	94.25	153.59	75.08	5301.23	2562.94	1.03258	3.48714e-208	8.18959e-207	GO:0005737///cytoplasm	GO:0004816///asparagine-tRNA ligase activity+++GO:0000166///nucleotide binding+++GO:0003676///nucleic acid binding+++GO:0004812///aminoacyl-tRNA ligase activity+++GO:0005524///ATP binding+++GO:0016874///ligase activity	GO:0006418///tRNA aminoacylation for protein translation+++GO:0006421///asparaginyl-tRNA aminoacylation
NM_057248.5	Arpc1	34793	NT_033779.5	13827941	13829741	-	196.23	304.01	153.48	242.17	4604.53	7184.18	-0.657969	2.8753e-131	4.32686e-130	GO:0005885///Arp2/3 protein complex+++GO:0005737///cytoplasm+++GO:0015629///actin cytoskeleton+++GO:0005856///cytoskeleton	GO:0005200///structural constituent of cytoskeleton+++GO:0003779///actin binding+++GO:0051015///actin filament binding	GO:0034314///Arp2/3 complex-mediated actin nucleation+++GO:0030029///actin filament-based process+++GO:0022416///chaeta development+++GO:0001745///compound eye morphogenesis+++GO:0008407///chaeta morphogenesis+++GO:0051491///positive regulation of filopodium assembly+++GO:0007413///axonal fasciculation+++GO:0030589///pseudocleavage involved in syncytial blastoderm formation+++GO:0030037///actin f…
NM_001274214.1	asrij	37637	NT_033778.4	22886561	22887578	+	196.1	36.54	153.38	29.11	2308.34	432.67	2.39752	1.2e-304	4.11893e-303	GO:0016021///integral component of membrane+++GO:0005768///endosome+++GO:0055037///recycling endosome+++GO:0005769///early endosome+++GO:0005764///lysosome+++GO:0031410///cytoplasmic vesicle+++GO:0005794///Golgi apparatus	GO:0003674///molecular_function	GO:2000736///regulation of stem cell differentiation+++GO:0046427///positive regulation of JAK-STAT cascade+++GO:0035167///larval lymph gland hemopoiesis+++GO:0035162///embryonic hemopoiesis+++GO:0048542///lymph gland development
NM_137484.4	GstE6	37111	NT_033778.4	18406011	18406761	+	195.92	159.17	153.24	126.79	1883	1538	0.273352	1.89615e-08	4.42327e-08	GO:0005737///cytoplasm	GO:0004364///glutathione transferase activity+++GO:0016740///transferase activity	GO:0006749///glutathione metabolic process
NM_140668.3	CG9669	39882	NT_037436.4	16844568	16844991	-	195.85	77.1	153.18	61.42	821.4	323.85	1.31845	1.35096e-49	8.78357e-49	GO:0031309///integral component of nuclear outer membrane+++GO:0034998///oligosaccharyltransferase I complex+++GO:0016021///integral component of membrane+++GO:0016020///membrane	GO:0003674///molecular_function	GO:0006487///protein N-linked glycosylation+++GO:0008150///biological_process
NM_001201851.2	SmB	34426	NT_033779.5	10425483	10426627	-	195.51	115.39	152.92	91.92	1948	1156	0.734326	1.09416e-44	6.58225e-44	GO:0005686///U2 snRNP+++GO:0071004///U2-type prespliceosome+++GO:0005737///cytoplasm+++GO:0005682///U5 snRNP+++GO:0005681///spliceosomal complex+++GO:0071011///precatalytic spliceosome+++GO:0045495///pole plasm+++GO:0030532///small nuclear ribonucleoprotein complex+++GO:0071013///catalytic step 2 spliceosome+++GO:0005685///U1 snRNP+++GO:0046540///U4/U6 x U5 tri-snRNP complex+++GO:0005687///U4 snR…	GO:0003723///RNA binding	GO:0006397///mRNA processing+++GO:0007281///germ cell development+++GO:0000398///mRNA splicing, via spliceosome+++GO:0007283///spermatogenesis+++GO:0008380///RNA splicing+++GO:0008406///gonad development
NM_143715.3	ND-PDSW	44228	NT_033779.5	3466157	3467334	+	195.21	235.17	152.69	187.33	1600.61	1937.61	-0.294976	2.58632e-09	6.30934e-09	GO:0005739///mitochondrion+++GO:0005747///mitochondrial respiratory chain complex I	GO:0003954///NADH dehydrogenase activity+++GO:0008137///NADH dehydrogenase (ubiquinone) activity+++GO:0016491///oxidoreductase activity	GO:0055114///oxidation-reduction process+++GO:0006120///mitochondrial electron transport, NADH to ubiquinone
NM_001031990.4	CG45050	41114	NT_033777.3	9341867	9359189	+	194.37	401.68	152.03	319.98	6241.31	12993.5	-1.07363	0	0		GO:0008270///zinc ion binding+++GO:0003677///DNA binding
NM_001298182.1	Ran	44072	NC_004354.4	11144852	11148580	-	194.27	69.7	151.95	55.52	4144.23	1497.3	1.45252	2.05268e-277	6.35495e-276	GO:0005938///cell cortex+++GO:0005737///cytoplasm+++GO:1990498///mitotic spindle microtubule+++GO:0005635///nuclear envelope+++GO:0005634///nucleus	GO:0003924///GTPase activity+++GO:0005525///GTP binding+++GO:0046872///metal ion binding	GO:0000212///meiotic spindle organization+++GO:0000054///ribosomal subunit export from nucleus+++GO:0007346///regulation of mitotic cell cycle+++GO:0000132///establishment of mitotic spindle orientation+++GO:0051301///cell division+++GO:0006606///protein import into nucleus+++GO:0032880///regulation of protein localization+++GO:0006611///protein export from nucleus+++GO:0006886///intracellular pr…
NM_137695.4	cpa	37387	NT_033778.4	21057787	21059883	+	193.81	173.82	151.59	138.46	5057	4568	0.130705	6.39062e-06	1.28463e-05	GO:0005869///dynactin complex+++GO:0071203///WASH complex+++GO:0008290///F-actin capping protein complex+++GO:0016324///apical plasma membrane+++GO:0005912///adherens junction+++GO:0030479///actin cortical patch	GO:0003779///actin binding+++GO:0051015///actin filament binding+++GO:0046982///protein heterodimerization activity	GO:0046329///negative regulation of JNK cascade+++GO:0035220///wing disc development+++GO:0007015///actin filament organization+++GO:0030036///actin cytoskeleton organization+++GO:0051016///barbed-end actin filament capping+++GO:0051489///regulation of filopodium assembly+++GO:0051490///negative regulation of filopodium assembly+++GO:0030837///negative regulation of actin filament polymerization+…
NM_140500.3	CG6878	39656	NT_037436.4	15161817	15162470	+	193.67	88.64	151.48	70.61	1260	579	1.10118	1.16196e-56	8.44562e-56	GO:0016021///integral component of membrane+++GO:0005744///TIM23 mitochondrial import inner membrane translocase complex+++GO:0005739///mitochondrion+++GO:0016020///membrane		GO:0030150///protein import into mitochondrial matrix+++GO:0045039///protein import into mitochondrial inner membrane+++GO:1903146///regulation of autophagy of mitochondrion
NM_136618.5	shrb	35933	NT_033778.4	9142146	9143914	-	193.22	210.65	151.13	167.8	3265	3583	-0.150953	2.22146e-05	4.30329e-05	GO:0043025///neuronal cell body+++GO:0030496///midbody+++GO:1990635///proximal dendrite+++GO:0070938///contractile ring+++GO:0005771///multivesicular body+++GO:0000815///ESCRT III complex+++GO:0045169///fusome	GO:0005515///protein binding	GO:0007034///vacuolar transport+++GO:0032509///endosome transport via multivesicular body sorting pathway+++GO:0048813///dendrite morphogenesis+++GO:0006914///autophagy+++GO:0045746///negative regulation of Notch signaling pathway+++GO:0000281///mitotic cytokinesis+++GO:0016322///neuron remodeling+++GO:0048132///female germ-line stem cell asymmetric division+++GO:0043162///ubiquitin-dependent pro…
NM_140591.4	PDCD-5	39776	NT_037436.4	16231081	16232038	-	192.67	154.89	150.69	123.39	1577	1274	0.288358	5.88946e-08	1.33665e-07	GO:0005634///nucleus+++GO:0005829///cytosol	GO:0003674///molecular_function+++GO:0003677///DNA binding	GO:0043065///positive regulation of apoptotic process+++GO:0045089///positive regulation of innate immune response+++GO:0050829///defense response to Gram-negative bacterium
NM_136426.3	Glo1	35656	NT_033778.4	7393546	7395932	-	192.41	189.67	150.49	151.09	1765	1749	-0.00574055	0.987644	1.00797	GO:0005634///nucleus+++GO:0005886///plasma membrane+++GO:0005829///cytosol	GO:0016829///lyase activity+++GO:0004462///lactoylglutathione lyase activity+++GO:0046872///metal ion binding	GO:0005975///carbohydrate metabolic process+++GO:0006749///glutathione metabolic process+++GO:0009438///methylglyoxal metabolic process+++GO:0043066///negative regulation of apoptotic process+++GO:0006357///regulation of transcription by RNA polymerase II+++GO:0030316///osteoclast differentiation
NM_139579.3	Sc2	38457	NT_037436.4	3903492	3905035	+	191.72	134.94	149.96	107.49	2801	1984	0.480375	1.22679e-30	5.62834e-30	GO:0005737///cytoplasm+++GO:0016020///membrane+++GO:0016021///integral component of membrane+++GO:0012505///endomembrane system	GO:0016491///oxidoreductase activity+++GO:0016627///oxidoreductase activity, acting on the CH-CH group of donors	GO:0006629///lipid metabolic process+++GO:0055114///oxidation-reduction process+++GO:0042761///very long-chain fatty acid biosynthetic process
NM_001297987.1	Shmt	31524	NC_004354.4	5913067	5916317	-	191.49	66.78	149.78	53.2	4114.69	1445.08	1.49335	7.55276e-287	2.3961e-285	GO:0005739///mitochondrion+++GO:0005634///nucleus+++GO:0005737///cytoplasm+++GO:0005829///cytosol	GO:0008270///zinc ion binding+++GO:0030170///pyridoxal phosphate binding+++GO:0016740///transferase activity+++GO:0003824///catalytic activity+++GO:0048027///mRNA 5'-UTR binding+++GO:0050897///cobalt ion binding+++GO:0000900///translation repressor activity, mRNA regulatory element binding+++GO:0004372///glycine hydroxymethyltransferase activity+++GO:0042803///protein homodimerization activity+++…	GO:0019264///glycine biosynthetic process from serine+++GO:1904482///cellular response to tetrahydrofolate+++GO:0006564///L-serine biosynthetic process+++GO:0006544///glycine metabolic process+++GO:0048149///behavioral response to ethanol+++GO:0046655///folic acid metabolic process+++GO:0017148///negative regulation of translation+++GO:0009113///purine nucleobase biosynthetic process+++GO:0006565…
NM_001298355.1	CG9281	32508	NC_004354.4	15706446	15710539	-	191.33	135.1	149.65	107.62	6740.9	4795.31	0.475646	1.29327e-69	1.10838e-68	GO:0005739///mitochondrion	GO:0005524///ATP binding+++GO:0016787///hydrolase activity+++GO:0000166///nucleotide binding+++GO:0016887///ATPase activity
NM_141970.2	CG12279	41570	NT_033777.3	12705094	12705818	+	189.49	159.41	148.21	126.98	1420	1200	0.223042	5.04854e-05	9.55081e-05	GO:0005634///nucleus+++GO:0005737///cytoplasm	GO:0016740///transferase activity+++GO:0004792///thiosulfate sulfurtransferase activity	GO:0006289///nucleotide-excision repair+++GO:0097681///double-strand break repair via alternative nonhomologous end joining+++GO:0036297///interstrand cross-link repair+++GO:0090305///nucleic acid phosphodiester bond hydrolysis+++GO:0006281///DNA repair+++GO:0006261///DNA-dependent DNA replication
NM_001274717.1	vsg	39137	NT_037436.4	9714324	9717716	+	189.36	366.9	148.11	292.27	5598.81	10927.9	-0.980633	0	0	GO:0016021///integral component of membrane+++GO:0035324///female germline ring canal+++GO:0031410///cytoplasmic vesicle+++GO:0098549///somatic ring canal+++GO:0016020///membrane	GO:0003674///molecular_function	GO:0032504///multicellular organism reproduction+++GO:0048149///behavioral response to ethanol+++GO:0007616///long-term memory+++GO:0042127///regulation of cell proliferation
NM_168364.2	vsg	39137	NT_037436.4	9714324	9717716	+	189.36	366.9	148.11	292.27	5598.81	10927.9	-0.980633	0	0	GO:0016020///membrane+++GO:0035324///female germline ring canal+++GO:0031410///cytoplasmic vesicle+++GO:0016021///integral component of membrane+++GO:0098549///somatic ring canal	GO:0003674///molecular_function	GO:0032504///multicellular organism reproduction+++GO:0007616///long-term memory+++GO:0048149///behavioral response to ethanol+++GO:0042127///regulation of cell proliferation
NM_141769.4	CG4511	41305	NT_033777.3	10854501	10856412	+	189.31	151.38	148.07	120.59	3693.51	2973.74	0.296169	3.34448e-17	1.10724e-16	GO:0005634///nucleus+++GO:0030496///midbody+++GO:0005815///microtubule organizing center+++GO:0005737///cytoplasm	GO:0016757///transferase activity, transferring glycosyl groups+++GO:0016740///transferase activity	GO:0045454///cell redox homeostasis+++GO:0008616///queuosine biosynthetic process
NM_137042.4	Roe1	36508	NT_033778.4	13554077	13555606	+	189.11	54.76	147.91	43.63	2656	774	1.76133	1.91988e-235	5.07828e-234	GO:0001405///PAM complex, Tim23 associated import motor+++GO:0005739///mitochondrion+++GO:0005759///mitochondrial matrix	GO:0051087///chaperone binding+++GO:0000774///adenyl-nucleotide exchange factor activity+++GO:0042803///protein homodimerization activity+++GO:0051082///unfolded protein binding	GO:0030150///protein import into mitochondrial matrix+++GO:0006626///protein targeting to mitochondrion+++GO:0006457///protein folding+++GO:0050790///regulation of catalytic activity
NM_078672.5	scu	32789	NC_004354.4	18091259	18092853	+	188.62	201.99	147.53	160.9	2566.55	2765.56	-0.125156	0.00209138	0.00343284	GO:0030678///mitochondrial ribonuclease P complex+++GO:0005829///cytosol+++GO:0005739///mitochondrion	GO:0030283///testosterone dehydrogenase [NAD(P)] activity+++GO:0003857///3-hydroxyacyl-CoA dehydrogenase activity+++GO:0018454///acetoacetyl-CoA reductase activity+++GO:0047035///testosterone dehydrogenase (NAD+) activity+++GO:0004303///estradiol 17-beta-dehydrogenase activity+++GO:0047022///7-beta-hydroxysteroid dehydrogenase (NADP+) activity+++GO:0016491///oxidoreductase activity+++GO:0047015//…	GO:0006631///fatty acid metabolic process+++GO:0008209///androgen metabolic process+++GO:0090501///RNA phosphodiester bond hydrolysis+++GO:0008202///steroid metabolic process+++GO:0055114///oxidation-reduction process+++GO:0006637///acyl-CoA metabolic process+++GO:0090502///RNA phosphodiester bond hydrolysis, endonucleolytic+++GO:0008205///ecdysone metabolic process+++GO:0008033///tRNA processing…
NM_057594.4	cact	34969	NT_033779.5	16313036	16325625	-	188.13	83.73	147.15	66.7	5139.86	2304.13	1.14153	6.3377e-237	1.69827e-235	GO:0005891///voltage-gated calcium channel complex+++GO:0016324///apical plasma membrane+++GO:0031594///neuromuscular junction+++GO:0005829///cytosol+++GO:0005737///cytoplasm+++GO:0048786///presynaptic active zone+++GO:0016323///basolateral plasma membrane+++GO:0016020///membrane+++GO:0016021///integral component of membrane	GO:0008332///low voltage-gated calcium channel activity+++GO:0005262///calcium channel activity+++GO:0005216///ion channel activity+++GO:0005244///voltage-gated ion channel activity+++GO:0005245///voltage-gated calcium channel activity+++GO:0046872///metal ion binding+++GO:0005515///protein binding+++GO:0008331///high voltage-gated calcium channel activity+++GO:0008134///transcription factor bind…	GO:0070050///neuron cellular homeostasis+++GO:0045887///positive regulation of synaptic growth at neuromuscular junction+++GO:0030097///hemopoiesis+++GO:0016322///neuron remodeling+++GO:0008344///adult locomotory behavior+++GO:0097352///autophagosome maturation+++GO:0055085///transmembrane transport+++GO:0007269///neurotransmitter secretion+++GO:0006952///defense response+++GO:0007275///multicell…
NM_164615.2	Col4a1	33727	NT_033779.5	5029609	5037114	+	187.96	425.46	147.02	338.92	15742.7	35916.9	-1.20493	0	0	GO:0005576///extracellular region+++GO:0005604///basement membrane+++GO:0005587///collagen type IV trimer+++GO:0005581///collagen trimer+++GO:0031012///extracellular matrix+++GO:0005615///extracellular space	GO:0005515///protein binding+++GO:0005201///extracellular matrix structural constituent	GO:0048621///post-embryonic digestive tract morphogenesis+++GO:0060729///intestinal epithelial structure maintenance+++GO:0035848///oviduct morphogenesis+++GO:0055013///cardiac muscle cell development+++GO:0030198///extracellular matrix organization+++GO:0007391///dorsal closure
NM_136776.4	LTV1	36146	NT_033778.4	10837009	10838727	-	187.93	185.79	146.99	148	4218.72	4200	-0.00987917	0.806124	0.839157	GO:0005737///cytoplasm+++GO:0005634///nucleus+++GO:0034448///EGO complex+++GO:0030688///preribosome, small subunit precursor+++GO:0031902///late endosome membrane+++GO:0022627///cytosolic small ribosomal subunit	GO:0005515///protein binding	GO:0000056///ribosomal small subunit export from nucleus+++GO:0042274///ribosomal small subunit biogenesis+++GO:0045793///positive regulation of cell size+++GO:0006364///rRNA processing+++GO:0042023///DNA endoreduplication+++GO:0042254///ribosome biogenesis
NM_143702.4	Men-b	43936	NT_033777.3	27151662	27157603	+	187.93	123.97	146.99	98.75	8601.34	5717.56	0.573865	3.05214e-123	4.34755e-122	GO:0005739///mitochondrion	GO:0016491///oxidoreductase activity+++GO:0004473///malate dehydrogenase (decarboxylating) (NADP+) activity+++GO:0004471///malate dehydrogenase (decarboxylating) (NAD+) activity+++GO:0004470///malic enzyme activity+++GO:0046872///metal ion binding+++GO:0051287///NAD binding	GO:0042593///glucose homeostasis+++GO:0055114///oxidation-reduction process+++GO:0006108///malate metabolic process+++GO:0006090///pyruvate metabolic process
NM_144417.3	CG18815	59176	NT_037436.4	11628037	11629992	+	187.76	107.89	146.86	85.94	3119.67	1804.43	0.77304	1.47162e-76	1.36004e-75	GO:0005737///cytoplasm	GO:0008474///palmitoyl-(protein) hydrolase activity+++GO:0016787///hydrolase activity+++GO:0052689///carboxylic ester hydrolase activity	GO:0002084///protein depalmitoylation
NM_167242.3	Tango5	326232	NC_004354.4	10760048	10764237	-	187.52	61.3	146.67	48.83	5433.06	1789.13	1.58673	0	0	GO:0016020///membrane+++GO:0016021///integral component of membrane+++GO:0005783///endoplasmic reticulum	GO:0003674///molecular_function	GO:0009306///protein secretion+++GO:0007030///Golgi organization+++GO:0006914///autophagy
NM_206164.2	Dp1	37116	NT_033778.4	18412027	18420742	+	187.51	122.28	146.66	97.41	14054.4	9237.73	0.590334	2.96792e-210	7.05904e-209	GO:1990904///ribonucleoprotein complex+++GO:0005701///polytene chromosome chromocenter+++GO:0000792///heterochromatin+++GO:0005634///nucleus	GO:0003696///satellite DNA binding+++GO:0003697///single-stranded DNA binding+++GO:0003730///mRNA 3'-UTR binding	GO:0030261///chromosome condensation+++GO:0031507///heterochromatin assembly+++GO:0045727///positive regulation of translation+++GO:0007059///chromosome segregation
NM_166655.2	RpL12	45329	NT_033778.4	24060454	24061413	+	187.3	204.7	146.49	163.06	1506.61	1654.55	-0.154601	0.00369186	0.00594299	GO:0022625///cytosolic large ribosomal subunit+++GO:0022626///cytosolic ribosome+++GO:0005840///ribosome	GO:0003735///structural constituent of ribosome+++GO:0019843///rRNA binding	GO:0006412///translation+++GO:0000027///ribosomal large subunit assembly+++GO:0002181///cytoplasmic translation
NM_141790.3	SdhC	41340	NT_033777.3	11209137	11209849	-	187.26	209.37	146.47	166.79	1548.64	1740	-0.187428	0.000289298	0.000514703	GO:0016020///membrane+++GO:0016021///integral component of membrane+++GO:0005749///mitochondrial respiratory chain complex II, succinate dehydrogenase complex (ubiquinone)+++GO:0045281///succinate dehydrogenase complex	GO:0016491///oxidoreductase activity+++GO:0009055///electron transfer activity+++GO:0046872///metal ion binding+++GO:0048039///ubiquinone binding+++GO:0016627///oxidoreductase activity, acting on the CH-CH group of donors+++GO:0020037///heme binding+++GO:0008177///succinate dehydrogenase (ubiquinone) activity+++GO:0000104///succinate dehydrogenase activity	GO:0008340///determination of adult lifespan+++GO:0006121///mitochondrial electron transport, succinate to ubiquinone+++GO:0006979///response to oxidative stress+++GO:0055114///oxidation-reduction process+++GO:0006099///tricarboxylic acid cycle
NM_170481.3	Fer1HCH	46415	NT_033777.3	30385573	30387860	-	185.52	494.08	145.11	393.58	2925.2	7841.32	-1.43951	0	0	GO:0005576///extracellular region+++GO:0008043///intracellular ferritin complex+++GO:0005737///cytoplasm+++GO:0045169///fusome+++GO:0005794///Golgi apparatus	GO:0042802///identical protein binding+++GO:0016491///oxidoreductase activity+++GO:0004322///ferroxidase activity+++GO:0046872///metal ion binding+++GO:0046983///protein dimerization activity+++GO:0008198///ferrous iron binding+++GO:0005506///iron ion binding+++GO:0008199///ferric iron binding	GO:0009791///post-embryonic development+++GO:0009620///response to fungus+++GO:1990461///detoxification of iron ion+++GO:0008283///cell proliferation+++GO:0006880///intracellular sequestering of iron ion+++GO:0055114///oxidation-reduction process+++GO:0006355///regulation of transcription, DNA-templated+++GO:0006826///iron ion transport+++GO:0098711///iron ion import across plasma membrane+++GO:0…
NM_001276056.1	Ald	43183	NT_033777.3	26255966	26261591	-	184.99	146.68	144.69	116.85	4035.16	3221.93	0.308307	5.3987e-20	1.92954e-19	GO:0030018///Z disc+++GO:0031430///M band+++GO:0005829///cytosol	GO:0004712///protein serine/threonine/tyrosine kinase activity+++GO:0003824///catalytic activity+++GO:0005524///ATP binding+++GO:0004672///protein kinase activity+++GO:0004332///fructose-bisphosphate aldolase activity+++GO:0016829///lyase activity	GO:0051304///chromosome separation+++GO:0007498///mesoderm development+++GO:0007093///mitotic cell cycle checkpoint+++GO:0006468///protein phosphorylation+++GO:0006096///glycolytic process+++GO:0042593///glucose homeostasis
NM_001298195.1	Spase25	32095	NC_004354.4	11485250	11486238	+	184.98	162.7	144.68	129.61	2062.45	1824.59	0.158688	0.000433894	0.000763228	GO:0005783///endoplasmic reticulum+++GO:0005789///endoplasmic reticulum membrane+++GO:0016020///membrane+++GO:0016021///integral component of membrane+++GO:0031090///organelle membrane+++GO:0012505///endomembrane system+++GO:0005787///signal peptidase complex+++GO:0030286///dynein complex+++GO:0043231///intracellular membrane-bounded organelle+++GO:0036157///outer dynein arm	GO:0008233///peptidase activity+++GO:0045503///dynein light chain binding+++GO:0008574///ATP-dependent microtubule motor activity, plus-end-directed+++GO:0045504///dynein heavy chain binding+++GO:0016787///hydrolase activity	GO:0006508///proteolysis+++GO:0003341///cilium movement+++GO:0006465///signal peptide processing+++GO:0036158///outer dynein arm assembly+++GO:0045047///protein targeting to ER+++GO:0007018///microtubule-based movement
NM_141810.4	mgr	41365	NT_033777.3	11408792	11409875	-	184.48	157.97	144.3	125.84	2281	1965	0.197481	5.6905e-06	1.14682e-05	GO:0016272///prefoldin complex+++GO:0005844///polysome+++GO:0005737///cytoplasm	GO:0048487///beta-tubulin binding	GO:0045196///establishment or maintenance of neuroblast polarity+++GO:0006457///protein folding+++GO:0090306///spindle assembly involved in meiosis+++GO:0007017///microtubule-based process+++GO:0007098///centrosome cycle+++GO:0007021///tubulin complex assembly+++GO:0090307///mitotic spindle assembly
NM_134705.4	CG3662	33260	NT_033779.5	821422	824337	+	184.46	135.4	144.28	107.86	4117.31	3043.46	0.419711	8.10384e-35	4.06698e-34	GO:0005615///extracellular space+++GO:0016021///integral component of membrane+++GO:0005886///plasma membrane+++GO:0016020///membrane+++GO:0005794///Golgi apparatus	GO:0001540///amyloid-beta binding	GO:0032504///multicellular organism reproduction+++GO:0042985///negative regulation of amyloid precursor protein biosynthetic process
NM_001258978.3	eIF4A	33835	NT_033779.5	5981764	5985909	+	184.41	698.36	144.24	556.31	5080.03	19377.8	-1.94742	0	0	GO:0043186///P granule+++GO:0005730///nucleolus+++GO:0016281///eukaryotic translation initiation factor 4F complex+++GO:0005829///cytosol+++GO:0005634///nucleus	GO:0005524///ATP binding+++GO:0003724///RNA helicase activity+++GO:0003743///translation initiation factor activity+++GO:0004004///ATP-dependent RNA helicase activity	GO:0007446///imaginal disc growth+++GO:0002168///instar larval development+++GO:0006413///translational initiation+++GO:0010501///RNA secondary structure unwinding+++GO:0007279///pole cell formation+++GO:0000278///mitotic cell cycle+++GO:0048132///female germ-line stem cell asymmetric division+++GO:0000381///regulation of alternative mRNA splicing, via spliceosome+++GO:0048477///oogenesis+++GO:00…
NM_137994.3	CG5554	37775	NT_033778.4	23845001	23847024	+	184.01	187.22	143.92	149.14	3883.7	3979	-0.0514002	0.131198	0.169337	GO:0016021///integral component of membrane+++GO:0016020///membrane+++GO:0012505///endomembrane system	GO:0016853///isomerase activity+++GO:0015036///disulfide oxidoreductase activity+++GO:0003756///protein disulfide isomerase activity	GO:0055114///oxidation-reduction process+++GO:0045454///cell redox homeostasis
NM_169380.2	RpL3	41347	NT_033777.3	11221894	11224944	+	183.94	98.94	143.87	78.82	4201.94	2276.22	0.868132	2.5664e-124	3.68377e-123	GO:0022625///cytosolic large ribosomal subunit+++GO:0005737///cytoplasm+++GO:0005840///ribosome	GO:0003735///structural constituent of ribosome	GO:0002181///cytoplasmic translation+++GO:0000027///ribosomal large subunit assembly+++GO:0006412///translation
NM_079586.4	Fdh	41311	NT_033777.3	10870906	10872381	-	183.61	155.89	143.61	124.18	3284	2807	0.209723	9.52566e-09	2.25414e-08		GO:0051903///S-(hydroxymethyl)glutathione dehydrogenase activity+++GO:0018467///formaldehyde dehydrogenase activity+++GO:0016491///oxidoreductase activity+++GO:0008270///zinc ion binding+++GO:0004022///alcohol dehydrogenase (NAD) activity+++GO:0080007///S-nitrosoglutathione reductase activity+++GO:0046872///metal ion binding+++GO:0004552///octanol dehydrogenase activity	GO:0006066///alcohol metabolic process+++GO:0055114///oxidation-reduction process+++GO:2000169///regulation of peptidyl-cysteine S-nitrosylation+++GO:0080164///regulation of nitric oxide metabolic process+++GO:0006069///ethanol oxidation+++GO:0008542///visual learning
NM_144355.4	SC35	53444	NT_033779.5	12431878	12434038	-	183.02	143.56	143.15	114.36	2601.48	2053.44	0.323945	1.22756e-14	3.72626e-14	GO:0005634///nucleus+++GO:0005737///cytoplasm+++GO:0016607///nuclear speck+++GO:0035062///omega speckle+++GO:0000785///chromatin	GO:0003723///RNA binding+++GO:0003676///nucleic acid binding+++GO:0003729///mRNA binding	GO:0045292///mRNA cis splicing, via spliceosome+++GO:0000381///regulation of alternative mRNA splicing, via spliceosome+++GO:0010468///regulation of gene expression+++GO:0031440///regulation of mRNA 3'-end processing+++GO:0001178///regulation of transcriptional start site selection at RNA polymerase II promoter
NM_137621.3	CG10444	37294	NT_033778.4	20271653	20274499	-	182.98	61.86	143.12	49.28	7028	2394	1.53815	0	0	GO:0016020///membrane+++GO:0016021///integral component of membrane	GO:0022857///transmembrane transporter activity	GO:0055085///transmembrane transport
NM_166265.2	pAbp	37070	NT_033778.4	18140078	18146235	+	182.52	129.32	142.76	103.01	7879.35	5625.19	0.470807	1.56914e-79	1.49597e-78	GO:0005829///cytosol+++GO:0005737///cytoplasm+++GO:0010494///cytoplasmic stress granule+++GO:0005634///nucleus+++GO:0071013///catalytic step 2 spliceosome+++GO:1990904///ribonucleoprotein complex+++GO:0071011///precatalytic spliceosome	GO:0008266///poly(U) RNA binding+++GO:0008143///poly(A) binding+++GO:0003723///RNA binding+++GO:0003676///nucleic acid binding+++GO:0005515///protein binding+++GO:0003730///mRNA 3'-UTR binding+++GO:0003729///mRNA binding	GO:0048477///oogenesis+++GO:0007140///male meiotic nuclear division+++GO:0000398///mRNA splicing, via spliceosome+++GO:0045727///positive regulation of translation+++GO:0045314///regulation of compound eye photoreceptor development+++GO:0007112///male meiosis cytokinesis+++GO:0007289///spermatid nucleus differentiation+++GO:0048599///oocyte development+++GO:1901215///negative regulation of neuron…
NM_080257.4	bor	53565	NT_033777.3	16261355	16264095	-	182.34	56.08	142.62	44.67	6094.37	1888.43	1.6748	0	0	GO:0005743///mitochondrial inner membrane+++GO:0016020///membrane+++GO:0042645///mitochondrial nucleoid+++GO:0005739///mitochondrion	GO:0000166///nucleotide binding+++GO:0008270///zinc ion binding+++GO:0005524///ATP binding	GO:0007005///mitochondrion organization
NM_079675.3	dnk	42273	NT_033777.3	18981424	18982679	+	181.96	93.05	142.33	74.13	2704.68	1392.01	0.94111	2.86096e-92	3.11368e-91	GO:0005737///cytoplasm+++GO:0005739///mitochondrion	GO:0016301///kinase activity+++GO:0004797///thymidine kinase activity+++GO:0019136///deoxynucleoside kinase activity+++GO:0016740///transferase activity+++GO:0019206///nucleoside kinase activity+++GO:0005524///ATP binding+++GO:0000166///nucleotide binding	GO:0009157///deoxyribonucleoside monophosphate biosynthetic process+++GO:0016310///phosphorylation+++GO:0006230///TMP biosynthetic process+++GO:0046939///nucleotide phosphorylation+++GO:0006139///nucleobase-containing compound metabolic process+++GO:0006165///nucleoside diphosphate phosphorylation+++GO:0009165///nucleotide biosynthetic process+++GO:0071897///DNA biosynthetic process
NM_135086.4	cl	43938	NT_033779.5	5520260	5521382	+	181.67	193.65	142.1	154.26	1397.29	1496.33	-0.118457	0.0357888	0.0507496	GO:0005829///cytosol	GO:0047134///protein-disulfide reductase activity+++GO:0016491///oxidoreductase activity	GO:0006726///eye pigment biosynthetic process+++GO:0055114///oxidation-reduction process
NM_130628.4	ND-B14.5A	31190	NC_004354.4	2172526	2173137	+	181.37	172.69	141.86	137.56	1131.36	1081.29	0.0444068	0.402898	0.471031	GO:0005743///mitochondrial inner membrane+++GO:0005747///mitochondrial respiratory chain complex I	GO:0003954///NADH dehydrogenase activity+++GO:0016491///oxidoreductase activity+++GO:0008137///NADH dehydrogenase (ubiquinone) activity	GO:0042773///ATP synthesis coupled electron transport+++GO:0055114///oxidation-reduction process+++GO:0006120///mitochondrial electron transport, NADH to ubiquinone
NM_135744.2	CG6180	34683	NT_033779.5	12707661	12708680	+	181	188.11	141.57	149.84	2427	2538	-0.0819072	0.0555772	0.0773513	GO:0005575///cellular_component	GO:0003674///molecular_function	GO:0050829///defense response to Gram-negative bacterium+++GO:0009617///response to bacterium+++GO:0008150///biological_process+++GO:0002759///regulation of antimicrobial humoral response
NM_133157.4	ND-18	32936	NC_004354.4	19492421	19493337	+	180.8	97.23	141.41	77.45	1781	963	0.868547	4.62374e-54	3.22483e-53	GO:0005747///mitochondrial respiratory chain complex I	GO:0016651///oxidoreductase activity, acting on NAD(P)H+++GO:0016491///oxidoreductase activity+++GO:0008137///NADH dehydrogenase (ubiquinone) activity	GO:0055114///oxidation-reduction process+++GO:0032981///mitochondrial respiratory chain complex I assembly+++GO:0022900///electron transport chain
NM_167657.3	l(1)G0156	32940	NC_004354.4	19518428	19521804	-	180.76	137.4	141.38	109.45	4999.8	3828.14	0.369306	2.47606e-33	1.19782e-32	GO:0005739///mitochondrion	GO:0046872///metal ion binding+++GO:0051287///NAD binding+++GO:0016491///oxidoreductase activity+++GO:0016616///oxidoreductase activity, acting on the CH-OH group of donors, NAD or NADP as acceptor+++GO:0000287///magnesium ion binding+++GO:0004449///isocitrate dehydrogenase (NAD+) activity	GO:0055114///oxidation-reduction process+++GO:0006099///tricarboxylic acid cycle
NM_079726.4	CCT1	42649	NT_033777.3	22489105	22491439	-	180.41	157.96	141.11	125.83	4865.24	4290.73	0.165344	2.84466e-08	6.57243e-08	GO:0005829///cytosol+++GO:0005832///chaperonin-containing T-complex	GO:0051082///unfolded protein binding+++GO:0044183///protein binding involved in protein folding+++GO:0005524///ATP binding	GO:0061077///chaperone-mediated protein folding+++GO:0030707///ovarian follicle cell development+++GO:0006458///'de novo' protein folding
NM_137753.3	Rae1	37467	NT_033778.4	21658770	21660007	-	180.36	101.26	141.07	80.67	2849	1610	0.806307	2.9732e-75	2.70394e-74	GO:0016006///Nebenkern+++GO:0005635///nuclear envelope+++GO:0005634///nucleus+++GO:0005643///nuclear pore+++GO:0036126///sperm flagellum	GO:0043130///ubiquitin binding+++GO:0005515///protein binding+++GO:0003723///RNA binding	GO:0006406///mRNA export from nucleus+++GO:0045886///negative regulation of synaptic growth at neuromuscular junction+++GO:0010506///regulation of autophagy+++GO:0007283///spermatogenesis+++GO:2000045///regulation of G1/S transition of mitotic cell cycle+++GO:0000972///transcription-dependent tethering of RNA polymerase II gene DNA at nuclear periphery+++GO:0010628///positive regulation of gene e…
NM_141419.4	twr	40815	NT_033777.3	6657882	6659442	+	179.7	197.34	140.56	157.2	1991	2199	-0.161415	0.000423364	0.000745344	GO:0012505///endomembrane system+++GO:0016020///membrane+++GO:0005783///endoplasmic reticulum+++GO:0016021///integral component of membrane+++GO:0005787///signal peptidase complex+++GO:0005789///endoplasmic reticulum membrane	GO:0016787///hydrolase activity+++GO:0008233///peptidase activity+++GO:0008236///serine-type peptidase activity	GO:0006465///signal peptide processing+++GO:0006508///proteolysis
NM_136942.3	CG8545	36365	NT_033778.4	12468651	12471722	+	179.34	81.34	140.27	64.79	7291	3332	1.11436	0	0	GO:0005730///nucleolus	GO:0009383///rRNA (cytosine-C5-)-methyltransferase activity	GO:0070475///rRNA base methylation
NM_001274366.1	Rap1	38244	NT_037436.4	1859115	1861816	-	179.15	70.57	140.12	56.22	6658.39	2642.59	1.31751	0	0	GO:0016020///membrane+++GO:0005886///plasma membrane+++GO:0031252///cell leading edge	GO:0005515///protein binding+++GO:0005525///GTP binding+++GO:0003924///GTPase activity+++GO:0000166///nucleotide binding	GO:0032486///Rap protein signal transduction+++GO:0007465///R7 cell fate commitment+++GO:0022409///positive regulation of cell-cell adhesion+++GO:0016476///regulation of embryonic cell shape+++GO:0070374///positive regulation of ERK1 and ERK2 cascade+++GO:0008293///torso signaling pathway+++GO:0007601///visual perception+++GO:0030718///germ-line stem cell population maintenance+++GO:0046328///reg…
NM_143739.3	miple2	44787	NT_037436.4	271638	275018	+	179.09	25.08	140.08	19.98	2699.88	380.48	2.80962	0	0	GO:0005576///extracellular region	GO:0008083///growth factor activity+++GO:0008201///heparin binding	GO:0010469///regulation of signaling receptor activity+++GO:0048332///mesoderm morphogenesis+++GO:0008340///determination of adult lifespan
NM_136820.3	CG13220	36200	NT_033778.4	11284414	11285098	+	178.6	160.35	139.69	127.73	1550.1	1398.74	0.129131	0.0111408	0.016959	GO:0016021///integral component of membrane+++GO:0016020///membrane
NM_001298060.1	CG45089	19835262	NC_004354.4	7893053	7893798	-	178.37	120.95	139.52	96.35	1049.77	714.31	0.534115	6.2615e-15	1.91969e-14	GO:0016021///integral component of membrane+++GO:0005575///cellular_component+++GO:0016020///membrane	GO:0003674///molecular_function	GO:0008150///biological_process
NM_132188.3	ND-MNLL	31697	NC_004354.4	7893053	7893798	-	178.37	120.95	139.52	96.35	1049.77	714.31	0.534115	6.2615e-15	1.91998e-14	GO:0005747///mitochondrial respiratory chain complex I+++GO:0005739///mitochondrion	GO:0003954///NADH dehydrogenase activity+++GO:0016491///oxidoreductase activity	GO:0055114///oxidation-reduction process+++GO:0006120///mitochondrial electron transport, NADH to ubiquinone
NM_080013.4	mEFTu1	44438	NT_033778.4	13507557	13509332	+	178.32	71.88	139.47	57.26	4154.01	1686.3	1.28436	6.50668e-231	1.69273e-229	GO:0005739///mitochondrion	GO:0003746///translation elongation factor activity+++GO:0000166///nucleotide binding+++GO:0005525///GTP binding+++GO:0003924///GTPase activity	GO:0008283///cell proliferation+++GO:0006414///translational elongation+++GO:0070125///mitochondrial translational elongation+++GO:0007030///Golgi organization+++GO:0000278///mitotic cell cycle
NM_080342.4	Hexo2	31808	NC_004354.4	8709652	8712478	+	178.12	260.58	139.32	207.57	5206	7672	-0.575196	1.46752e-110	1.88736e-109	GO:0005615///extracellular space+++GO:0005886///plasma membrane	GO:0016231///beta-N-acetylglucosaminidase activity+++GO:0004563///beta-N-acetylhexosaminidase activity+++GO:0016798///hydrolase activity, acting on glycosyl bonds+++GO:0016787///hydrolase activity+++GO:0102148///N-acetyl-beta-D-galactosaminidase activity+++GO:0004553///hydrolase activity, hydrolyzing O-glycosyl compounds	GO:0044130///negative regulation of growth of symbiont in host+++GO:0005975///carbohydrate metabolic process+++GO:0008152///metabolic process+++GO:0032504///multicellular organism reproduction
NM_079540.6	alphaTub84D	40904	NT_033777.3	7530753	7532732	+	178.12	180.54	139.32	143.82	4803.55	4904.17	-0.0458619	0.133802	0.172589	GO:0048471///perinuclear region of cytoplasm+++GO:0005856///cytoskeleton+++GO:0005737///cytoplasm+++GO:0005874///microtubule	GO:0017022///myosin binding+++GO:0005200///structural constituent of cytoskeleton+++GO:0005525///GTP binding+++GO:0000166///nucleotide binding+++GO:0003924///GTPase activity	GO:0000278///mitotic cell cycle+++GO:0007017///microtubule-based process+++GO:0000226///microtubule cytoskeleton organization+++GO:0000281///mitotic cytokinesis
NM_166221.4	Prosalpha5	36951	NT_033778.4	17412767	17413769	+	177.79	94.55	139.06	75.32	2042.57	1092.62	0.884603	1.38629e-63	1.10419e-62	GO:0000502///proteasome complex+++GO:0005654///nucleoplasm+++GO:0005634///nucleus+++GO:0005829///cytosol+++GO:0005839///proteasome core complex+++GO:0005737///cytoplasm+++GO:0019773///proteasome core complex, alpha-subunit complex	GO:0004298///threonine-type endopeptidase activity+++GO:0008233///peptidase activity+++GO:0004175///endopeptidase activity+++GO:0016787///hydrolase activity	GO:0006508///proteolysis+++GO:0010499///proteasomal ubiquitin-independent protein catabolic process+++GO:0043161///proteasome-mediated ubiquitin-dependent protein catabolic process+++GO:0010498///proteasomal protein catabolic process+++GO:0051603///proteolysis involved in cellular protein catabolic process+++GO:0006511///ubiquitin-dependent protein catabolic process
NM_079181.4	Scsalpha	38447	NT_037436.4	3814211	3818383	+	177.71	117.59	139	93.67	3534.99	2355.24	0.569426	3.66588e-51	2.455e-50	GO:0005739///mitochondrion+++GO:0005829///cytosol+++GO:0045244///succinate-CoA ligase complex (GDP-forming)	GO:0004775///succinate-CoA ligase (ADP-forming) activity+++GO:0004778///succinyl-CoA hydrolase activity+++GO:0016874///ligase activity+++GO:0019003///GDP binding+++GO:0048037///cofactor binding+++GO:0003824///catalytic activity+++GO:0004550///nucleoside diphosphate kinase activity+++GO:0000166///nucleotide binding+++GO:0004776///succinate-CoA ligase (GDP-forming) activity	GO:0006105///succinate metabolic process+++GO:0006104///succinyl-CoA metabolic process+++GO:0006099///tricarboxylic acid cycle+++GO:0009142///nucleoside triphosphate biosynthetic process+++GO:0006165///nucleoside diphosphate phosphorylation
NM_001043175.2	CG40045	3355079	NT_037436.4	24028515	24035859	+	177.63	164.73	138.94	131.22	1679.61	1565.9	0.0824744	0.084124	0.113117	GO:0005737///cytoplasm+++GO:0005829///cytosol+++GO:0070062///extracellular exosome	GO:0005524///ATP binding+++GO:0004842///ubiquitin-protein transferase activity+++GO:0016740///transferase activity+++GO:0061631///ubiquitin conjugating enzyme activity+++GO:0000166///nucleotide binding	GO:0006511///ubiquitin-dependent protein catabolic process+++GO:0000209///protein polyubiquitination+++GO:0043161///proteasome-mediated ubiquitin-dependent protein catabolic process
NM_080353.5	Prosalpha4	32584	NC_004354.4	16276270	16277587	+	177.42	243.48	138.77	193.95	2770	3826	-0.482989	4.65676e-41	2.62307e-40	GO:0005634///nucleus+++GO:0005737///cytoplasm+++GO:0005654///nucleoplasm+++GO:0019773///proteasome core complex, alpha-subunit complex+++GO:0005829///cytosol+++GO:0005839///proteasome core complex+++GO:0000502///proteasome complex	GO:0008233///peptidase activity+++GO:0004298///threonine-type endopeptidase activity+++GO:0016787///hydrolase activity+++GO:0004175///endopeptidase activity	GO:0010498///proteasomal protein catabolic process+++GO:0051603///proteolysis involved in cellular protein catabolic process+++GO:0006511///ubiquitin-dependent protein catabolic process+++GO:0010499///proteasomal ubiquitin-independent protein catabolic process+++GO:0006508///proteolysis+++GO:0043161///proteasome-mediated ubiquitin-dependent protein catabolic process
NM_001299028.1	lace	34910	NT_033779.5	15499127	15504591	+	177.02	163.88	138.45	130.55	6234	5814.67	0.0847626	0.000972424	0.00165451	GO:0012505///endomembrane system+++GO:0005886///plasma membrane	GO:0004758///serine C-palmitoyltransferase activity+++GO:0016746///transferase activity, transferring acyl groups+++GO:0030170///pyridoxal phosphate binding+++GO:0003824///catalytic activity+++GO:0016740///transferase activity	GO:0007444///imaginal disc development+++GO:0009058///biosynthetic process+++GO:0030148///sphingolipid biosynthetic process
NM_139856.4	akirin	38821	NT_037436.4	7369843	7372783	+	176.99	162.56	138.44	129.5	2993.23	2767.44	0.0963087	0.0089846	0.013778	GO:0005719///nuclear euchromatin+++GO:0005700///polytene chromosome+++GO:0005634///nucleus	GO:0005515///protein binding+++GO:0001228///DNA-binding transcription activator activity, RNA polymerase II-specific+++GO:0003712///transcription coregulator activity	GO:0045089///positive regulation of innate immune response+++GO:0045088///regulation of innate immune response+++GO:0045944///positive regulation of transcription by RNA polymerase II+++GO:0002376///immune system process+++GO:0045087///innate immune response+++GO:0050829///defense response to Gram-negative bacterium+++GO:0007526///larval somatic muscle development+++GO:0007275///multicellular org…
NM_135665.3	CG31705	34577	NT_033779.5	11523304	11528205	-	176	188.64	137.66	150.27	5743.21	6201.43	-0.126448	2.39352e-06	4.94558e-06
NM_057288.4	mago	37402	NT_033778.4	21128577	21129737	+	175.22	97.79	137.05	77.9	2555	1435	0.815007	6.368e-69	5.39899e-68	GO:0005737///cytoplasm+++GO:0045495///pole plasm+++GO:0005634///nucleus+++GO:0035145///exon-exon junction complex+++GO:0071011///precatalytic spliceosome+++GO:0071013///catalytic step 2 spliceosome	GO:0003723///RNA binding+++GO:0005515///protein binding	GO:0006397///mRNA processing+++GO:0000226///microtubule cytoskeleton organization+++GO:0016325///oocyte microtubule cytoskeleton organization+++GO:0046594///maintenance of pole plasm mRNA location+++GO:0007317///regulation of pole plasm oskar mRNA localization+++GO:0000335///negative regulation of transposition, DNA-mediated+++GO:0048477///oogenesis+++GO:0000398///mRNA splicing, via spliceosome++…
NM_144414.2	Capr	59172	NT_037436.4	18668153	18673160	-	175.1	105.41	136.96	83.97	9510.81	5769.93	0.705809	1.77138e-195	3.91804e-194	GO:0005737///cytoplasm+++GO:0005829///cytosol+++GO:0005811///lipid droplet+++GO:1990904///ribonucleoprotein complex	GO:0003723///RNA binding	GO:0009794///regulation of mitotic cell cycle, embryonic+++GO:0007349///cellularization+++GO:0045571///negative regulation of imaginal disc growth
NM_135202.2	COX5B	33918	NT_033779.5	6557800	6559308	+	174.92	75.52	136.82	60.16	1626.83	706.08	1.1854	3.7764e-81	3.67541e-80	GO:0005740///mitochondrial envelope+++GO:0005751///mitochondrial respiratory chain complex IV	GO:0016491///oxidoreductase activity+++GO:0004129///cytochrome-c oxidase activity	GO:0042776///mitochondrial ATP synthesis coupled proton transport+++GO:0055114///oxidation-reduction process+++GO:0006123///mitochondrial electron transport, cytochrome c to oxygen
NM_001103902.1	Phb2	46038	NT_033778.4	18819467	18822250	+	174.65	39.87	136.6	31.76	2877.07	661.06	2.10467	0	0	GO:0016020///membrane+++GO:0005739///mitochondrion	GO:0008022///protein C-terminus binding+++GO:0047485///protein N-terminus binding+++GO:0033218///amide binding	GO:0071300///cellular response to retinoic acid+++GO:0000060///protein import into nucleus, translocation+++GO:0060762///regulation of branching involved in mammary gland duct morphogenesis+++GO:0009611///response to wounding+++GO:0051091///positive regulation of DNA-binding transcription factor activity+++GO:0033600///negative regulation of mammary gland epithelial cell proliferation+++GO:003153…
NM_167073.3	RpL7A	31588	NC_004354.4	6531016	6533348	-	173.59	200.58	135.77	159.78	2582.63	3003.34	-0.234922	2.0344e-09	4.99439e-09	GO:0022626///cytosolic ribosome+++GO:0022625///cytosolic large ribosomal subunit+++GO:1990904///ribonucleoprotein complex+++GO:0005840///ribosome	GO:0003723///RNA binding+++GO:0003735///structural constituent of ribosome	GO:0042254///ribosome biogenesis+++GO:0006412///translation+++GO:0002181///cytoplasmic translation+++GO:0000470///maturation of LSU-rRNA
NM_167842.3	Sf3b3	38093	NT_037436.4	826720	833385	-	173.45	173.15	135.66	137.93	10170.6	10232.5	-0.0239409	0.262074	0.316804	GO:0005686///U2 snRNP+++GO:0000124///SAGA complex+++GO:0005634///nucleus+++GO:0005681///spliceosomal complex+++GO:0030532///small nuclear ribonucleoprotein complex+++GO:0071011///precatalytic spliceosome+++GO:0071013///catalytic step 2 spliceosome	GO:0003676///nucleic acid binding	GO:0008380///RNA splicing+++GO:0006397///mRNA processing+++GO:0000398///mRNA splicing, via spliceosome
NM_141773.4	SelR	41309	NT_033777.3	10863355	10868642	-	172.64	0	135.03	0	2285.74	0	13.721	0	0	GO:0005737///cytoplasm+++GO:0005654///nucleoplasm+++GO:0005634///nucleus+++GO:0005856///cytoskeleton+++GO:0005829///cytosol	GO:0033743///peptide-methionine (R)-S-oxide reductase activity+++GO:0016671///oxidoreductase activity, acting on a sulfur group of donors, disulfide as acceptor+++GO:0016491///oxidoreductase activity+++GO:0046872///metal ion binding+++GO:0008270///zinc ion binding	GO:0030041///actin filament polymerization+++GO:0007015///actin filament organization+++GO:0030091///protein repair+++GO:0008407///chaeta morphogenesis+++GO:0006979///response to oxidative stress+++GO:0030240///skeletal muscle thin filament assembly+++GO:0007411///axon guidance+++GO:0055114///oxidation-reduction process+++GO:0034599///cellular response to oxidative stress
NM_078907.3	Tsp42Ee	35614	NT_033778.4	7012254	7018362	+	172.38	868.9	134.83	692.16	3222	16351.1	-2.35996	0	0	GO:0016020///membrane+++GO:0005887///integral component of plasma membrane+++GO:0045169///fusome+++GO:0016021///integral component of membrane	GO:0003674///molecular_function	GO:0007166///cell surface receptor signaling pathway
NM_142607.2	CG4390	42396	NT_033777.3	20056418	20057490	-	172.35	201.83	134.81	160.78	2277	2683	-0.25416	1.02046e-09	2.54044e-09	GO:0005737///cytoplasm+++GO:0005829///cytosol	GO:0018738///S-formylglutathione hydrolase activity+++GO:0016787///hydrolase activity+++GO:0052689///carboxylic ester hydrolase activity	GO:0046294///formaldehyde catabolic process
NM_138137.4	CG3760	37987	NT_033778.4	24938372	24939769	+	172.07	111.52	134.59	88.84	2569.78	1676.25	0.59929	3.38044e-41	1.91149e-40	GO:0005575///cellular_component	GO:0003674///molecular_function	GO:0008150///biological_process
NM_135492.5	CG4747	192507	NT_033779.5	10003832	10008889	+	171.98	100.1	134.52	79.74	7473.13	4382.97	0.754445	6.73952e-173	1.32505e-171	GO:0005705///polytene chromosome interband	GO:0004616///phosphogluconate dehydrogenase (decarboxylating) activity+++GO:0051287///NAD binding+++GO:0003674///molecular_function+++GO:0016491///oxidoreductase activity+++GO:0050661///NADP binding	GO:0008150///biological_process+++GO:0055114///oxidation-reduction process
[truncated: 29,805 more rows]
