# Supplementary material for: Transcriptome profile in Drosophila Kc and S2 embryonic cell lines
Source: G3 (Bethesda). 2023 Mar 3;13(5):jkad054. doi: 10.1093/g3journal/jkad054 (PMC10151398; doi:10.1093/g3journal/jkad054)
Supplement: jkad054_Supplementary_Data [file jkad054_supplementary_data.zip › Table_S2_G3-2023-404112.xlsx]

## Sheet: All expressed mRNA genes
Gene Symbol	Gene ID	Chromosome	Start	End	Strand	KC TPM	S2 TPM	KC FPKM	S2 FPKM	KC Read Count	S2 Read Count	log2 (KC / S2)	Pvalue(KC / S2)	FDR (KC / S2)	GO_C Desc	GO_F Desc	GO_P Desc
'eEF1alpha1'	36271	NT_033778.4	11891135	11895762	+	16165.5	11129.8	12644	8865.95	441851	307790	0.512107	0	0	GO:0005853///eukaryotic translation elongation factor 1 complex+++GO:0005737///cytoplasm	GO:0000166///nucleotide binding+++GO:0003746///translation elongation factor activity+++GO:0003924///GTPase activity+++GO:0005525///GTP binding	GO:0008340///determination of adult lifespan+++GO:0006414///translational elongation+++GO:0006412///translation
'RpL21'	35453	NT_033779.5	22247111	22247875	-	12818.2	11934.4	10025.9	9506.9	98430	92090	0.0766791	1.88981e-35	8.0669e-35	GO:0022626///cytosolic ribosome+++GO:0022625///cytosolic large ribosomal subunit+++GO:0005840///ribosome	GO:0003735///structural constituent of ribosome	GO:0002181///cytoplasmic translation+++GO:0006412///translation
'RpL28'	38397	NT_037436.4	3220911	3222960	-	11585.1	14696.8	9061.41	11707.4	78194	99513	-0.369614	0	0	GO:0022625///cytosolic large ribosomal subunit+++GO:0005840///ribosome	GO:0003735///structural constituent of ribosome	GO:0002181///cytoplasmic translation+++GO:0006412///translation
'RpS15'	36851	NT_033778.4	16570112	16571230	-	10681.5	9477.36	8354.6	7549.6	84003	74885	0.146171	1.42717e-97	1.20959e-96	GO:0000228///nuclear chromosome+++GO:0005840///ribosome+++GO:0005737///cytoplasm+++GO:0015935///small ribosomal subunit+++GO:0005730///nucleolus+++GO:0022627///cytosolic small ribosomal subunit	GO:0003723///RNA binding+++GO:0003735///structural constituent of ribosome	GO:0002181///cytoplasmic translation+++GO:0000028///ribosomal small subunit assembly+++GO:0006412///translation
'RpS29'	41200	NT_033777.3	9778042	9779528	+	10216.3	9381.92	7990.79	7473.58	63339	58258	0.0965387	4.79966e-38	2.12813e-37	GO:0005840///ribosome+++GO:0005783///endoplasmic reticulum+++GO:0005829///cytosol+++GO:0005791///rough endoplasmic reticulum+++GO:0042788///polysomal ribosome+++GO:0005737///cytoplasm+++GO:0022627///cytosolic small ribosomal subunit	GO:0008270///zinc ion binding+++GO:0003735///structural constituent of ribosome+++GO:0046872///metal ion binding	GO:0002181///cytoplasmic translation+++GO:0006412///translation
'RpS7'	43594	NT_033777.3	30206447	30209020	-	9958.09	10405.7	7788.82	8289.08	92535	96969	-0.0898072	1.14553e-34	4.8292e-34	GO:0005840///ribosome	GO:0003735///structural constituent of ribosome	GO:0006412///translation
'RpS28b'	31897	NC_004354.4	9554623	9555661	+	9313.95	9647.34	7285	7685.01	60797	61666	-0.0771182	3.08072e-05	6.01471e-05	GO:0022627///cytosolic small ribosomal subunit+++GO:0005840///ribosome	GO:0003735///structural constituent of ribosome	GO:0030490///maturation of SSU-rRNA+++GO:0000028///ribosomal small subunit assembly+++GO:0006412///translation+++GO:0002181///cytoplasmic translation
'RpL37a'	32446	NC_004354.4	15137870	15139367	-	9278.88	9683.18	7257.56	7713.56	65907	68406	-0.0879123	9.26652e-18	2.84532e-17	GO:0022625///cytosolic large ribosomal subunit	GO:0003723///RNA binding+++GO:0046872///metal ion binding+++GO:0003735///structural constituent of ribosome+++GO:0019843///rRNA binding	GO:0002181///cytoplasmic translation
'RpL23'	37628	NT_033778.4	22854383	22855694	+	8633.29	6382.81	6752.61	5084.5	57507	42690	0.409339	0	0	GO:0005840///ribosome+++GO:0022625///cytosolic large ribosomal subunit	GO:0070180///large ribosomal subunit rRNA binding+++GO:0003735///structural constituent of ribosome+++GO:0017022///myosin binding	GO:0002181///cytoplasmic translation+++GO:0006412///translation
'RpS19a'	32635	NC_004354.4	16637894	16639249	+	8575.88	18989.3	6707.71	15126.7	66830	148247	-1.17321	0	0	GO:0022627///cytosolic small ribosomal subunit+++GO:0005840///ribosome+++GO:0022626///cytosolic ribosome	GO:0003735///structural constituent of ribosome	GO:0006412///translation+++GO:0002181///cytoplasmic translation+++GO:0000028///ribosomal small subunit assembly
'RpS23'	36576	NT_033778.4	14215096	14216627	-	8435.14	11371.4	6597.62	9058.37	57867	78246	-0.457306	0	0	GO:0005840///ribosome+++GO:0005737///cytoplasm+++GO:0005783///endoplasmic reticulum+++GO:0015935///small ribosomal subunit+++GO:0005829///cytosol+++GO:0005791///rough endoplasmic reticulum+++GO:0022627///cytosolic small ribosomal subunit+++GO:0022626///cytosolic ribosome+++GO:0042788///polysomal ribosome	GO:0003735///structural constituent of ribosome	GO:0002181///cytoplasmic translation+++GO:0006412///translation
'RpS26'	35098	NT_033779.5	18441335	18443277	-	8101.18	8747.25	6336.42	6968	65517	70864	-0.137077	1.96889e-59	1.16529e-58	GO:0005829///cytosol+++GO:0005737///cytoplasm+++GO:0005783///endoplasmic reticulum+++GO:0098556///cytoplasmic side of rough endoplasmic reticulum membrane+++GO:0022627///cytosolic small ribosomal subunit+++GO:0042788///polysomal ribosome+++GO:0005840///ribosome+++GO:0005791///rough endoplasmic reticulum	GO:0005515///protein binding+++GO:0003729///mRNA binding+++GO:0003735///structural constituent of ribosome	GO:0002181///cytoplasmic translation+++GO:0006412///translation
'RpL36'	31009	NC_004354.4	628338	629483	-	8071.99	4973.61	6313.58	3961.95	55268	33694	0.672248	0	0	GO:0005840///ribosome+++GO:0005730///nucleolus+++GO:0022625///cytosolic large ribosomal subunit+++GO:0000228///nuclear chromosome+++GO:0005737///cytoplasm+++GO:0022626///cytosolic ribosome+++GO:0005829///cytosol	GO:0003735///structural constituent of ribosome	GO:0006412///translation+++GO:0002181///cytoplasmic translation
'RpL31'	35988	NT_033778.4	9587193	9587989	+	7841.33	9148.53	6133.17	7287.66	48610	56909	-0.248823	5.15338e-162	6.34981e-161	GO:0022626///cytosolic ribosome+++GO:0005840///ribosome+++GO:0022625///cytosolic large ribosomal subunit	GO:0003735///structural constituent of ribosome	GO:0006412///translation+++GO:0002181///cytoplasmic translation
'RpL18A'	36985	NT_033778.4	17546406	17547462	-	7835.48	8183.61	6128.59	6519.01	62476	65564	-0.0890977	4.08568e-25	1.45513e-24	GO:0005840///ribosome+++GO:0022625///cytosolic large ribosomal subunit	GO:0003735///structural constituent of ribosome	GO:0002181///cytoplasmic translation+++GO:0006412///translation
'RpLP2'	36855	NT_033778.4	16586129	16586732	+	7746.85	6657.32	6059.27	5303.18	58380	50399	0.192286	2.60338e-113	2.46421e-112	GO:0005840///ribosome+++GO:0022625///cytosolic large ribosomal subunit+++GO:0022626///cytosolic ribosome	GO:0003735///structural constituent of ribosome	GO:0002181///cytoplasmic translation+++GO:0006414///translational elongation
'Act5C'	31521	NC_004354.4	5900861	5905399	+	7649.81	4882.75	5983.37	3889.57	202836	130721	0.621348	0	0	GO:0031011///Ino80 complex+++GO:0035060///brahma complex+++GO:0005737///cytoplasm+++GO:0005884///actin filament+++GO:0005856///cytoskeleton	GO:0005524///ATP binding+++GO:0005515///protein binding+++GO:0000166///nucleotide binding+++GO:0005200///structural constituent of cytoskeleton	GO:0035148///tube formation+++GO:0006338///chromatin remodeling+++GO:0000281///mitotic cytokinesis+++GO:0007291///sperm individualization+++GO:0032507///maintenance of protein location in cell+++GO:0007010///cytoskeleton organization
'RpL32'	43573	NT_033777.3	30045229	30046161	-	7521.81	13313.4	5883.25	10605.4	48446	85711	-0.850112	0	0	GO:0000228///nuclear chromosome+++GO:0005730///nucleolus+++GO:0005737///cytoplasm+++GO:0005840///ribosome+++GO:0022625///cytosolic large ribosomal subunit	GO:0003735///structural constituent of ribosome	GO:0002181///cytoplasmic translation+++GO:0006412///translation
'RpL41'	251466	NT_033778.4	24903416	24903935	-	7243.64	7147.46	5665.68	5693.62	25598	25263	-0.00709709	0.689128	0.726432	GO:0005634///nucleus+++GO:0005840///ribosome+++GO:0005730///nucleolus+++GO:0000228///nuclear chromosome+++GO:0005829///cytosol+++GO:0005737///cytoplasm+++GO:0005654///nucleoplasm+++GO:0022625///cytosolic large ribosomal subunit	GO:0003735///structural constituent of ribosome	GO:0006412///translation+++GO:0002181///cytoplasmic translation
'RpS24'	37589	NT_033778.4	22640526	22641419	-	7216.01	5714.62	5644.07	4552.23	58657	46678	0.310162	2.54742e-274	4.96983e-273	GO:0005840///ribosome+++GO:0022626///cytosolic ribosome+++GO:0022627///cytosolic small ribosomal subunit	GO:0003735///structural constituent of ribosome	GO:0002181///cytoplasmic translation+++GO:0006412///translation
'RpS11'	36321	NT_033778.4	12199024	12200815	-	7159.89	7075.4	5600.17	5636.22	67450	67032	-0.0092573	0.531932	0.579335	GO:0022627///cytosolic small ribosomal subunit+++GO:0005840///ribosome+++GO:0005730///nucleolus+++GO:0000228///nuclear chromosome+++GO:0005737///cytoplasm	GO:0019843///rRNA binding+++GO:0003723///RNA binding+++GO:0003674///molecular_function+++GO:0003735///structural constituent of ribosome	GO:0002181///cytoplasmic translation+++GO:0006412///translation
'RpL23A'	38208	NT_037436.4	1667192	1668654	-	7049.73	8851.32	5514.01	7050.91	94133	118922	-0.354708	0	0	GO:0022626///cytosolic ribosome+++GO:0022625///cytosolic large ribosomal subunit+++GO:0005840///ribosome	GO:0003735///structural constituent of ribosome	GO:0000027///ribosomal large subunit assembly+++GO:0002181///cytoplasmic translation+++GO:0006412///translation
'RpS6'	31700	NC_004354.4	7899624	7901331	-	6985.5	8084.04	5463.78	6439.7	87763	102170	-0.237094	5.74632e-271	1.09868e-269	GO:0005840///ribosome+++GO:0022626///cytosolic ribosome+++GO:0022627///cytosolic small ribosomal subunit	GO:0003735///structural constituent of ribosome	GO:0006412///translation+++GO:0006955///immune response+++GO:0002181///cytoplasmic translation
'RpL13A'	40687	NT_033777.3	5624474	5625947	+	6930.45	8177.79	5420.72	6514.38	63822	75664	-0.265143	2.2501e-246	3.99744e-245	GO:0015934///large ribosomal subunit+++GO:0022626///cytosolic ribosome+++GO:0022625///cytosolic large ribosomal subunit+++GO:0005840///ribosome	GO:0003735///structural constituent of ribosome+++GO:0003729///mRNA binding	GO:0002181///cytoplasmic translation+++GO:0007219///Notch signaling pathway+++GO:0006412///translation+++GO:0017148///negative regulation of translation+++GO:0008407///chaeta morphogenesis
'RpL27'	43103	NT_033777.3	25683623	25685051	-	6498.83	4179.3	5083.12	3329.2	42960	28061	0.610539	0	0	GO:0022625///cytosolic large ribosomal subunit+++GO:0005840///ribosome	GO:0003735///structural constituent of ribosome	GO:0002181///cytoplasmic translation+++GO:0006412///translation
'RpS17'	39088	NT_037436.4	9428795	9429821	-	6205.28	6949.03	4853.52	5535.55	40721	45785	-0.189695	1.59635e-77	1.13786e-76	GO:0005840///ribosome+++GO:0022626///cytosolic ribosome+++GO:0022627///cytosolic small ribosomal subunit	GO:0003735///structural constituent of ribosome	GO:0006412///translation+++GO:0002181///cytoplasmic translation
'RpL8'	44251	NT_037436.4	2587456	2588883	+	6199.76	5120.91	4849.2	4079.29	81246	67500	0.249429	1.31985e-250	2.37685e-249	GO:0022626///cytosolic ribosome+++GO:0000228///nuclear chromosome+++GO:0022625///cytosolic large ribosomal subunit+++GO:0005840///ribosome+++GO:0005730///nucleolus+++GO:0005737///cytoplasm	GO:0003735///structural constituent of ribosome+++GO:0003723///RNA binding+++GO:0019843///rRNA binding	GO:0006412///translation+++GO:0002181///cytoplasmic translation
'RpS4'	39484	NT_037436.4	13041756	13044234	+	6199.22	3937.46	4848.78	3136.56	79320	50705	0.628439	0	0	GO:0005840///ribosome+++GO:0022627///cytosolic small ribosomal subunit+++GO:0022626///cytosolic ribosome	GO:0003723///RNA binding+++GO:0019843///rRNA binding+++GO:0003735///structural constituent of ribosome	GO:0002181///cytoplasmic translation+++GO:0006412///translation
'RpL24'	34754	NT_033779.5	13393687	13395131	-	6171.02	5648.99	4826.72	4499.95	62837	57894	0.101134	3.68996e-36	1.58539e-35	GO:0022625///cytosolic large ribosomal subunit+++GO:0022626///cytosolic ribosome	GO:0003735///structural constituent of ribosome+++GO:0003723///RNA binding	GO:1902626///assembly of large subunit precursor of preribosome+++GO:0000027///ribosomal large subunit assembly+++GO:0002181///cytoplasmic translation
'RpL27A'	33654	NT_033779.5	4457186	4458364	-	6124.26	7770.14	4790.15	6189.65	44654	56884	-0.369787	0	0	GO:0022625///cytosolic large ribosomal subunit+++GO:0015934///large ribosomal subunit+++GO:0005840///ribosome+++GO:0022626///cytosolic ribosome	GO:0003735///structural constituent of ribosome	GO:0006412///translation+++GO:0002181///cytoplasmic translation
'RpL35'	31483	NC_004354.4	5672401	5673547	+	5711.38	8507.41	4467.21	6776.95	38031	56345	-0.601262	0	0	GO:0022625///cytosolic large ribosomal subunit+++GO:0005840///ribosome+++GO:0022626///cytosolic ribosome	GO:0003729///mRNA binding+++GO:0003735///structural constituent of ribosome	GO:0000463///maturation of LSU-rRNA from tricistronic rRNA transcript (SSU-rRNA, 5.8S rRNA, LSU-rRNA)+++GO:0002181///cytoplasmic translation+++GO:0006412///translation
'RpL7A'	31588	NC_004354.4	6530897	6533348	-	5493.58	5045.4	4296.85	4019.13	73284	67760	0.0963962	4.3064e-38	1.91184e-37	GO:0022626///cytosolic ribosome+++GO:0022625///cytosolic large ribosomal subunit+++GO:0005840///ribosome+++GO:1990904///ribonucleoprotein complex	GO:0003735///structural constituent of ribosome+++GO:0003723///RNA binding	GO:0042254///ribosome biogenesis+++GO:0006412///translation+++GO:0002181///cytoplasmic translation+++GO:0000470///maturation of LSU-rRNA
'sta'	31106	NC_004354.4	1481797	1483413	-	5471.27	11437.1	4279.4	9110.72	75571	159085	-1.09016	0	0	GO:0022626///cytosolic ribosome+++GO:0022627///cytosolic small ribosomal subunit+++GO:0015935///small ribosomal subunit+++GO:0005737///cytoplasm+++GO:0005634///nucleus+++GO:0005840///ribosome	GO:0043022///ribosome binding+++GO:0003735///structural constituent of ribosome	GO:0000447///endonucleolytic cleavage in ITS1 to separate SSU-rRNA from 5.8S rRNA and LSU-rRNA from tricistronic rRNA transcript (SSU-rRNA, 5.8S rRNA, LSU-rRNA)+++GO:0007275///multicellular organism development+++GO:0002181///cytoplasmic translation+++GO:0000461///endonucleolytic cleavage to generate mature 3'-end of SSU-rRNA from (SSU-rRNA, 5.8S rRNA, LSU-rRNA)+++GO:0006412///translation+++GO:00…
'RpS3'	42761	NT_033777.3	23358812	23360207	+	5400.06	5951.49	4223.7	4740.92	60600	66805	-0.16666	2.30128e-81	1.71457e-80	GO:0015935///small ribosomal subunit+++GO:0022626///cytosolic ribosome+++GO:0005737///cytoplasm+++GO:0005840///ribosome+++GO:0016363///nuclear matrix+++GO:0005634///nucleus+++GO:0022627///cytosolic small ribosomal subunit	GO:0003684///damaged DNA binding+++GO:0140078///class I DNA-(apurinic or apyrimidinic site) endonuclease activity+++GO:0032357///oxidized purine DNA binding+++GO:0016829///lyase activity+++GO:0004519///endonuclease activity+++GO:0003906///DNA-(apurinic or apyrimidinic site) endonuclease activity+++GO:0016787///hydrolase activity+++GO:0003735///structural constituent of ribosome+++GO:0003723///RNA…	GO:0008152///metabolic process+++GO:0006974///cellular response to DNA damage stimulus+++GO:0000278///mitotic cell cycle+++GO:0006281///DNA repair+++GO:0090305///nucleic acid phosphodiester bond hydrolysis+++GO:0043524///negative regulation of neuron apoptotic process+++GO:0002181///cytoplasmic translation+++GO:2001235///positive regulation of apoptotic signaling pathway+++GO:0006412///translatio…
'RpL40'	33629	NT_033779.5	4227699	4228561	+	5345.89	6964.1	4181.34	5547.56	39045	51073	-0.407888	0	0	GO:0005829///cytosol+++GO:0022625///cytosolic large ribosomal subunit+++GO:0005840///ribosome+++GO:0005737///cytoplasm+++GO:0022627///cytosolic small ribosomal subunit+++GO:0005634///nucleus	GO:0003735///structural constituent of ribosome+++GO:0031625///ubiquitin protein ligase binding+++GO:0031386///protein tag	GO:0016567///protein ubiquitination+++GO:0006412///translation+++GO:0006511///ubiquitin-dependent protein catabolic process+++GO:0019941///modification-dependent protein catabolic process+++GO:0002181///cytoplasmic translation+++GO:0006464///cellular protein modification process
'RpS25'	41343	NT_033777.3	11215028	11216287	-	5339.52	7392.88	4176.35	5889.12	33546	46618	-0.495809	0	0	GO:0022626///cytosolic ribosome+++GO:0005840///ribosome+++GO:0022627///cytosolic small ribosomal subunit	GO:0003735///structural constituent of ribosome	GO:0002181///cytoplasmic translation
'RpL9'	34526	NT_033779.5	11002758	11004189	-	5321.25	4623.87	4162.07	3683.34	52067	45416	0.176287	2.52744e-87	1.9841e-86	GO:0022626///cytosolic ribosome+++GO:0022625///cytosolic large ribosomal subunit+++GO:0005840///ribosome	GO:0019843///rRNA binding+++GO:0003735///structural constituent of ribosome	GO:0002181///cytoplasmic translation+++GO:0006412///translation
'RpL4'	43349	NT_033777.3	27922821	27924888	+	5318.42	5524.6	4159.85	4400.86	99858	104435	-0.081254	8.83858e-35	3.73354e-34	GO:0005840///ribosome+++GO:0022625///cytosolic large ribosomal subunit+++GO:0022626///cytosolic ribosome	GO:0003735///structural constituent of ribosome	GO:0006412///translation+++GO:0002181///cytoplasmic translation
'RpL26'	40060	NT_037436.4	18898875	18900408	+	5244.18	4463.26	4101.79	3555.41	42789	36592	0.206238	9.60882e-95	7.94576e-94	GO:0022625///cytosolic large ribosomal subunit+++GO:0022626///cytosolic ribosome+++GO:0005840///ribosome+++GO:0015934///large ribosomal subunit	GO:0003723///RNA binding+++GO:0003735///structural constituent of ribosome	GO:0002181///cytoplasmic translation+++GO:0006412///translation+++GO:0042273///ribosomal large subunit biogenesis
'RpS2'	34309	NT_033779.5	9896265	9897552	-	5069.67	5551.02	3965.29	4421.91	60575	66696	-0.157243	1.74634e-79	1.2732e-78	GO:1990904///ribonucleoprotein complex+++GO:0005737///cytoplasm+++GO:0022626///cytosolic ribosome+++GO:0005840///ribosome+++GO:0015935///small ribosomal subunit+++GO:0005730///nucleolus+++GO:0022627///cytosolic small ribosomal subunit+++GO:0000228///nuclear chromosome	GO:0003735///structural constituent of ribosome+++GO:0003723///RNA binding	GO:0007275///multicellular organism development+++GO:0048477///oogenesis+++GO:0030154///cell differentiation+++GO:0006412///translation+++GO:0002181///cytoplasmic translation
'RpS20'	42464	NT_033777.3	20822181	20823356	+	5051.14	5495.56	3950.8	4377.73	35214	38476	-0.148038	1.66347e-40	7.65936e-40	GO:0005840///ribosome+++GO:0022627///cytosolic small ribosomal subunit+++GO:0015935///small ribosomal subunit	GO:0003735///structural constituent of ribosome+++GO:0003723///RNA binding	GO:0002181///cytoplasmic translation+++GO:0006412///translation
'RpS12'	39480	NT_037436.4	13023352	13024762	+	4967.65	4724.4	3885.49	3763.43	38067	36371	0.0460484	9.41576e-07	1.98271e-06	GO:0005840///ribosome+++GO:0022627///cytosolic small ribosomal subunit	GO:0003735///structural constituent of ribosome	GO:0006412///translation+++GO:0002181///cytoplasmic translation
'RpL38'	3355144	NT_033778.4	4515388	4516458	-	4940.86	3249.09	3864.54	2588.21	23222	15302	0.578342	0	0	GO:0022626///cytosolic ribosome+++GO:0022625///cytosolic large ribosomal subunit+++GO:0005840///ribosome	GO:0003735///structural constituent of ribosome	GO:0002181///cytoplasmic translation+++GO:0008150///biological_process+++GO:0006412///translation
'RpL30'	44059	NT_033779.5	19008031	19009306	-	4909.68	4324.25	3840.15	3444.67	28329	24967	0.156797	2.80078e-41	1.30906e-40	GO:0022626///cytosolic ribosome+++GO:0022625///cytosolic large ribosomal subunit+++GO:0005840///ribosome	GO:0003735///structural constituent of ribosome+++GO:0003723///RNA binding	GO:0006412///translation+++GO:0002181///cytoplasmic translation
'RpS18'	37292	NT_033778.4	20263979	20264848	+	4902.99	4645	3834.92	3700.18	35648	33823	0.051601	1.54954e-08	3.54338e-08	GO:0022627///cytosolic small ribosomal subunit+++GO:0005737///cytoplasm+++GO:0005730///nucleolus	GO:0019843///rRNA binding+++GO:0003735///structural constituent of ribosome	GO:0002181///cytoplasmic translation+++GO:0042254///ribosome biogenesis
'bic'	45827	NT_033778.4	12870249	12871794	+	4706.76	1750.89	3681.44	1394.75	75922	28545	1.40026	0	0	GO:0005854///nascent polypeptide-associated complex		GO:0060811///intracellular mRNA localization involved in anterior/posterior axis specification+++GO:0070201///regulation of establishment of protein localization+++GO:0007317///regulation of pole plasm oskar mRNA localization
'RpS13'	34149	NT_033779.5	8363477	8364662	-	4706	9120.56	3680.84	7265.38	35936	69975	-0.981003	0	0	GO:0005730///nucleolus+++GO:0005840///ribosome+++GO:0022626///cytosolic ribosome+++GO:0005737///cytoplasm+++GO:0000228///nuclear chromosome+++GO:0022627///cytosolic small ribosomal subunit	GO:0003735///structural constituent of ribosome+++GO:0070181///small ribosomal subunit rRNA binding	GO:0006412///translation+++GO:0002181///cytoplasmic translation
'RpL13'	34329	NT_033779.5	9967313	9968645	+	4671.96	4479.32	3654.22	3568.2	46447	44806	0.034367	6.93076e-05	0.000132443	GO:0022626///cytosolic ribosome+++GO:0005840///ribosome+++GO:0022625///cytosolic large ribosomal subunit	GO:0003735///structural constituent of ribosome	GO:0002181///cytoplasmic translation+++GO:0006412///translation
'chic'	33834	NT_033779.5	5972115	5981018	-	4577.31	5280.3	3580.18	4206.26	63916	78866	-0.232506	0	0	GO:0043005///neuron projection+++GO:0015629///actin cytoskeleton+++GO:0048471///perinuclear region of cytoplasm+++GO:0005737///cytoplasm+++GO:0005938///cell cortex	GO:0003785///actin monomer binding+++GO:0003779///actin binding	GO:0000902///cell morphogenesis+++GO:0000915///actomyosin contractile ring assembly+++GO:0007436///larval salivary gland morphogenesis+++GO:0007391///dorsal closure+++GO:0007411///axon guidance+++GO:0042989///sequestering of actin monomers+++GO:0035019///somatic stem cell population maintenance+++GO:0030717///oocyte karyosome formation+++GO:0042060///wound healing+++GO:0000281///mitotic cytokines…
'RpL5'	3355124	NT_033779.5	22532279	22536884	-	4531.72	9090.68	3544.53	7241.58	61696	124443	-1.03071	0	0	GO:0022626///cytosolic ribosome+++GO:0005634///nucleus+++GO:0005840///ribosome+++GO:0022625///cytosolic large ribosomal subunit+++GO:0005737///cytoplasm	GO:0003723///RNA binding+++GO:0003735///structural constituent of ribosome+++GO:0019843///rRNA binding+++GO:0008097///5S rRNA binding+++GO:0005515///protein binding	GO:0002181///cytoplasmic translation+++GO:0006412///translation+++GO:0000027///ribosomal large subunit assembly
'Rack1'	34070	NT_033779.5	7825347	7827315	-	4446.13	4361.35	3477.58	3474.22	65451	64653	0.00139459	0.63376	0.673118	GO:0022627///cytosolic small ribosomal subunit+++GO:0071011///precatalytic spliceosome+++GO:0005829///cytosol+++GO:0005840///ribosome+++GO:0071013///catalytic step 2 spliceosome+++GO:0005776///autophagosome+++GO:0005634///nucleus+++GO:0005737///cytoplasm	GO:0005080///protein kinase C binding+++GO:0019899///enzyme binding+++GO:0043022///ribosome binding+++GO:0016301///kinase activity	GO:0045725///positive regulation of glycogen biosynthetic process+++GO:0001933///negative regulation of protein phosphorylation+++GO:0042335///cuticle development+++GO:0035220///wing disc development+++GO:0007626///locomotory behavior+++GO:0016310///phosphorylation+++GO:0048477///oogenesis+++GO:0075522///IRES-dependent viral translational initiation+++GO:0000398///mRNA splicing, via spliceosome++…
'eEF2'	35422	NT_033779.5	21677913	21682164	-	4312.65	3751.21	3373.18	2988.19	164826	144570	0.174837	9.54428e-250	1.71002e-248	GO:0005829///cytosol	GO:0003924///GTPase activity+++GO:0005525///GTP binding+++GO:0003746///translation elongation factor activity	GO:0006414///translational elongation
'RpS27A'	34420	NT_033779.5	10408352	10410456	+	4304.01	4637.21	3366.42	3693.97	31706	34314	-0.133957	4.81118e-30	1.86826e-29	GO:0022626///cytosolic ribosome+++GO:0005829///cytosol+++GO:0022627///cytosolic small ribosomal subunit+++GO:0005654///nucleoplasm+++GO:0005634///nucleus+++GO:0005840///ribosome+++GO:0005737///cytoplasm	GO:0003735///structural constituent of ribosome+++GO:0031625///ubiquitin protein ligase binding+++GO:0046872///metal ion binding+++GO:0031386///protein tag	GO:0002181///cytoplasmic translation+++GO:0000028///ribosomal small subunit assembly+++GO:0019941///modification-dependent protein catabolic process+++GO:0016567///protein ubiquitination+++GO:0006412///translation
'RpS8'	43532	NT_033777.3	29861582	29863902	+	4298.69	7635	3362.26	6081.99	40371	72237	-0.855112	0	0	GO:0022626///cytosolic ribosome+++GO:0022627///cytosolic small ribosomal subunit+++GO:0005840///ribosome	GO:0003735///structural constituent of ribosome	GO:0006412///translation+++GO:0035167///larval lymph gland hemopoiesis+++GO:0000462///maturation of SSU-rRNA from tricistronic rRNA transcript (SSU-rRNA, 5.8S rRNA, LSU-rRNA)+++GO:0002181///cytoplasmic translation
'RpS30'	42470	NT_033777.3	20850516	20851427	+	4159.65	5326.47	3253.51	4243.03	26257	33749	-0.383098	6.16344e-222	1.00049e-220	GO:0005840///ribosome+++GO:0022627///cytosolic small ribosomal subunit	GO:0003735///structural constituent of ribosome	GO:0002181///cytoplasmic translation+++GO:0006412///translation
'RpLP1'	33214	NT_033779.5	419952	420864	+	4150.03	5771.44	3245.99	4597.49	31105	43453	-0.502188	0	0	GO:0005840///ribosome+++GO:0022626///cytosolic ribosome+++GO:0022625///cytosolic large ribosomal subunit	GO:0005515///protein binding+++GO:0003735///structural constituent of ribosome+++GO:0043021///ribonucleoprotein complex binding+++GO:0030295///protein kinase activator activity	GO:0006414///translational elongation+++GO:0032147///activation of protein kinase activity+++GO:0002181///cytoplasmic translation
'RpL29'	37430	NT_033778.4	21293768	21294404	+	4149.26	3799.58	3245.38	3026.72	15773	14209	0.100632	2.37998e-16	7.06882e-16	GO:0022625///cytosolic large ribosomal subunit+++GO:0005840///ribosome	GO:0003735///structural constituent of ribosome+++GO:0003682///chromatin binding	GO:0006412///translation+++GO:0002181///cytoplasmic translation
'RpL7'	34352	NT_033779.5	10201004	10202321	+	4143.3	4319.51	3240.72	3440.9	48376	50686	-0.0864716	8.417e-19	2.63594e-18	GO:0005840///ribosome+++GO:0022626///cytosolic ribosome+++GO:0022625///cytosolic large ribosomal subunit	GO:0003723///RNA binding+++GO:0003735///structural constituent of ribosome	GO:0000463///maturation of LSU-rRNA from tricistronic rRNA transcript (SSU-rRNA, 5.8S rRNA, LSU-rRNA)+++GO:0002181///cytoplasmic translation+++GO:0035073///pupariation
'HmgD'	37481	NT_033778.4	21701458	21716727	+	3932.31	805.31	3075.69	641.5	51211	10794	2.26139	0	0	GO:0005694///chromosome+++GO:0000790///nuclear chromatin+++GO:0005634///nucleus	GO:0003680///AT DNA binding+++GO:0008301///DNA binding, bending+++GO:0003677///DNA binding+++GO:0008134///transcription factor binding	GO:0006338///chromatin remodeling+++GO:0006357///regulation of transcription by RNA polymerase II+++GO:0006325///chromatin organization
'RpL34b'	41120	NT_033777.3	9400237	9401226	-	3931.29	4995.71	3074.89	3979.55	30748	39210	-0.372071	3.45376e-243	6.10493e-242	GO:0005840///ribosome+++GO:0022625///cytosolic large ribosomal subunit+++GO:0022626///cytosolic ribosome	GO:0003735///structural constituent of ribosome	GO:0006412///translation+++GO:0002181///cytoplasmic translation+++GO:0042254///ribosome biogenesis
'RpS10b'	32953	NC_004354.4	19598031	19599806	+	3886.4	4406.43	3039.79	3510.14	40656	44329	-0.207557	1.47155e-44	7.18388e-44	GO:0005737///cytoplasm+++GO:0005840///ribosome+++GO:0005634///nucleus+++GO:0022626///cytosolic ribosome+++GO:0022627///cytosolic small ribosomal subunit	GO:0005515///protein binding+++GO:0003735///structural constituent of ribosome	GO:0002181///cytoplasmic translation
'RpS5a'	32700	NC_004354.4	17143588	17148264	-	3875.85	6224.94	3031.53	4958.75	43492	70196	-0.70993	0	0	GO:0022627///cytosolic small ribosomal subunit+++GO:0005730///nucleolus+++GO:0022626///cytosolic ribosome+++GO:0005840///ribosome+++GO:0000228///nuclear chromosome+++GO:0005737///cytoplasm+++GO:0015935///small ribosomal subunit	GO:0019843///rRNA binding+++GO:0003729///mRNA binding+++GO:0003723///RNA binding+++GO:0003735///structural constituent of ribosome	GO:0006412///translation+++GO:0002181///cytoplasmic translation+++GO:0000028///ribosomal small subunit assembly
'RpS16'	37580	NT_033778.4	22605745	22607995	+	3832.36	3837.09	2997.51	3056.6	27229	27367	-0.0281632	0.0863206	0.122164	GO:0022626///cytosolic ribosome+++GO:0022627///cytosolic small ribosomal subunit+++GO:0005840///ribosome	GO:0003735///structural constituent of ribosome+++GO:0003723///RNA binding	GO:0006412///translation+++GO:0000462///maturation of SSU-rRNA from tricistronic rRNA transcript (SSU-rRNA, 5.8S rRNA, LSU-rRNA)+++GO:0002181///cytoplasmic translation
'RpL14'	38983	NT_037436.4	8601006	8602392	+	3591.67	4101.4	2809.26	3267.15	27827	31925	-0.217843	5.05444e-72	3.40029e-71	GO:0022626///cytosolic ribosome+++GO:0005840///ribosome+++GO:0022625///cytosolic large ribosomal subunit	GO:0003723///RNA binding+++GO:0003735///structural constituent of ribosome	GO:0043524///negative regulation of neuron apoptotic process+++GO:0002181///cytoplasmic translation+++GO:0042273///ribosomal large subunit biogenesis+++GO:0006412///translation
'RpL6'	43723	NT_033777.3	31594792	31596204	-	3561.63	4051.07	2785.76	3227.06	45088	51598	-0.212149	1.60196e-111	1.50014e-110	GO:0022625///cytosolic large ribosomal subunit+++GO:0005840///ribosome+++GO:0022626///cytosolic ribosome	GO:0003723///RNA binding+++GO:0003735///structural constituent of ribosome	GO:0002181///cytoplasmic translation+++GO:0000027///ribosomal large subunit assembly+++GO:0006412///translation
'RpL12'	45329	NT_033778.4	24060378	24061860	+	3553.72	4737.58	2779.57	3773.93	29037	38999	-0.441206	0	0	GO:0022625///cytosolic large ribosomal subunit+++GO:0005840///ribosome+++GO:0022626///cytosolic ribosome	GO:0003735///structural constituent of ribosome+++GO:0019843///rRNA binding	GO:0000027///ribosomal large subunit assembly+++GO:0006412///translation+++GO:0002181///cytoplasmic translation
'RpL11'	37235	NT_033778.4	19442342	19443825	+	3413.92	3313.77	2670.23	2639.73	30945	30195	0.0165736	0.0653006	0.0939042	GO:0022625///cytosolic large ribosomal subunit+++GO:0022626///cytosolic ribosome+++GO:0005730///nucleolus+++GO:0005737///cytoplasm	GO:0003723///RNA binding+++GO:0019843///rRNA binding+++GO:0003735///structural constituent of ribosome	GO:0000027///ribosomal large subunit assembly+++GO:0002181///cytoplasmic translation
'RpL3'	41347	NT_033777.3	11221894	11225173	+	3375.22	3131.16	2639.96	2494.26	63550	59278	0.0819042	8.27296e-26	2.98478e-25	GO:0022625///cytosolic large ribosomal subunit+++GO:0005737///cytoplasm+++GO:0005840///ribosome	GO:0003735///structural constituent of ribosome	GO:0002181///cytoplasmic translation+++GO:0000027///ribosomal large subunit assembly+++GO:0006412///translation
'RpS9'	39108	NT_037436.4	9509793	9511531	-	3333.26	3889.71	2607.14	3098.52	30984	36056	-0.249111	1.73699e-96	1.45578e-95	GO:0022625///cytosolic large ribosomal subunit+++GO:0005703///polytene chromosome puff+++GO:0005737///cytoplasm+++GO:0000228///nuclear chromosome+++GO:0005840///ribosome+++GO:0015935///small ribosomal subunit+++GO:0005730///nucleolus+++GO:0005634///nucleus+++GO:0022627///cytosolic small ribosomal subunit+++GO:0022626///cytosolic ribosome+++GO:0005829///cytosol	GO:0003735///structural constituent of ribosome+++GO:0005515///protein binding+++GO:0019843///rRNA binding+++GO:0003723///RNA binding	GO:0000027///ribosomal large subunit assembly+++GO:0006412///translation+++GO:0045903///positive regulation of translational fidelity+++GO:0002181///cytoplasmic translation
'RpL10'	43864	NT_037436.4	23093190	23095471	-	3311.98	2089.39	2590.49	1664.4	33385	21119	0.638223	0	0	GO:0022626///cytosolic ribosome+++GO:0005840///ribosome+++GO:0022625///cytosolic large ribosomal subunit+++GO:0043025///neuronal cell body+++GO:0005737///cytoplasm	GO:0003735///structural constituent of ribosome+++GO:0016740///transferase activity	GO:0000027///ribosomal large subunit assembly+++GO:0048477///oogenesis+++GO:0008354///germ cell migration+++GO:0002181///cytoplasmic translation+++GO:0035050///embryonic heart tube development+++GO:0008299///isoprenoid biosynthetic process+++GO:0006412///translation
'RpLP0'	40451	NT_037436.4	22075867	22077487	+	3180.13	3105.56	2487.37	2473.87	51222	50349	0.00785144	0.228036	0.29895	GO:0005654///nucleoplasm+++GO:0022626///cytosolic ribosome+++GO:0005737///cytoplasm+++GO:0022625///cytosolic large ribosomal subunit+++GO:0016363///nuclear matrix+++GO:0005829///cytosol+++GO:0005840///ribosome+++GO:0005634///nucleus	GO:0000287///magnesium ion binding+++GO:0070180///large ribosomal subunit rRNA binding+++GO:0004519///endonuclease activity+++GO:0005509///calcium ion binding+++GO:0005515///protein binding+++GO:0016829///lyase activity+++GO:0140078///class I DNA-(apurinic or apyrimidinic site) endonuclease activity+++GO:0003735///structural constituent of ribosome+++GO:0052720///class II DNA-(apurinic or apyrimi…	GO:0002181///cytoplasmic translation+++GO:0006974///cellular response to DNA damage stimulus+++GO:0006281///DNA repair+++GO:0006284///base-excision repair+++GO:0000027///ribosomal large subunit assembly+++GO:0042254///ribosome biogenesis+++GO:0090305///nucleic acid phosphodiester bond hydrolysis
'alphaTub84B'	40848	NT_033777.3	7086599	7088839	+	3173.09	2133.16	2481.87	1699.26	75353.4	51017.8	0.546521	0	0	GO:0005874///microtubule+++GO:0005634///nucleus+++GO:0005819///spindle+++GO:0005813///centrosome+++GO:0048471///perinuclear region of cytoplasm+++GO:0005737///cytoplasm+++GO:0016020///membrane+++GO:0005886///plasma membrane+++GO:0000235///astral microtubule+++GO:0005829///cytosol+++GO:0005856///cytoskeleton	GO:0019904///protein domain specific binding+++GO:0005525///GTP binding+++GO:0003924///GTPase activity+++GO:0005200///structural constituent of cytoskeleton+++GO:0005515///protein binding+++GO:0000166///nucleotide binding+++GO:0004674///protein serine/threonine kinase activity	GO:0007017///microtubule-based process+++GO:0007275///multicellular organism development+++GO:0048262///determination of dorsal/ventral asymmetry+++GO:0000226///microtubule cytoskeleton organization+++GO:0007165///signal transduction+++GO:0000278///mitotic cell cycle+++GO:0045087///innate immune response+++GO:0019732///antifungal humoral response+++GO:0008063///Toll signaling pathway+++GO:0035556…
'FK506-bp2'	37214	NT_033778.4	19290109	19290962	+	3150.31	1492.39	2464.05	1188.83	25030	11914	1.05149	0	0	GO:0005886///plasma membrane+++GO:0005737///cytoplasm	GO:0016853///isomerase activity+++GO:0003755///peptidyl-prolyl cis-trans isomerase activity	GO:0061077///chaperone-mediated protein folding+++GO:0000413///protein peptidyl-prolyl isomerization
'Tctp'	41341	NT_033777.3	11210247	11211898	+	3147	2151.64	2461.46	1713.99	42955	29545	0.522156	0	0	GO:0005881///cytoplasmic microtubule+++GO:0005634///nucleus+++GO:0005737///cytoplasm+++GO:0005700///polytene chromosome+++GO:0005886///plasma membrane	GO:0005509///calcium ion binding+++GO:0005085///guanyl-nucleotide exchange factor activity+++GO:0005088///Ras guanyl-nucleotide exchange factor activity+++GO:0005515///protein binding	GO:0007095///mitotic G2 DNA damage checkpoint+++GO:0045793///positive regulation of cell size+++GO:0006302///double-strand break repair+++GO:0040018///positive regulation of multicellular organism growth+++GO:2000736///regulation of stem cell differentiation+++GO:0033129///positive regulation of histone phosphorylation+++GO:0071480///cellular response to gamma radiation+++GO:0031573///intra-S DNA…
'Hsc70-4'	41840	NT_033777.3	15242687	15246614	+	3072.14	2199.1	2402.9	1751.79	99592	71808	0.455947	0	0	GO:0071011///precatalytic spliceosome+++GO:0005743///mitochondrial inner membrane+++GO:0005726///perichromatin fibrils+++GO:0005737///cytoplasm+++GO:0071013///catalytic step 2 spliceosome+++GO:0005739///mitochondrion+++GO:0030018///Z disc+++GO:0005829///cytosol+++GO:0005886///plasma membrane+++GO:0005634///nucleus+++GO:0048471///perinuclear region of cytoplasm+++GO:0098793///presynapse	GO:0051082///unfolded protein binding+++GO:0005515///protein binding+++GO:0000166///nucleotide binding+++GO:0042623///ATPase activity, coupled+++GO:0005524///ATP binding+++GO:0016887///ATPase activity+++GO:0031072///heat shock protein binding+++GO:0051787///misfolded protein binding+++GO:0051087///chaperone binding+++GO:0044183///protein binding involved in protein folding	GO:0034620///cellular response to unfolded protein+++GO:0061077///chaperone-mediated protein folding+++GO:0007413///axonal fasciculation+++GO:0061738///late endosomal microautophagy+++GO:0007269///neurotransmitter secretion+++GO:0016246///RNA interference+++GO:0007399///nervous system development+++GO:0035967///cellular response to topologically incorrect protein+++GO:0061024///membrane organizat…
'RpS27'	43039	NT_033777.3	25245955	25247514	-	3031.22	3024.95	2370.9	2409.65	26449	26492	-0.0233888	0.195583	0.260225	GO:0022627///cytosolic small ribosomal subunit+++GO:0014069///postsynaptic density+++GO:0005840///ribosome+++GO:0005654///nucleoplasm+++GO:0005829///cytosol+++GO:0005634///nucleus	GO:0003735///structural constituent of ribosome+++GO:0008270///zinc ion binding+++GO:0003677///DNA binding+++GO:0003723///RNA binding	GO:0008283///cell proliferation+++GO:0006614///SRP-dependent cotranslational protein targeting to membrane+++GO:0006412///translation+++GO:0000184///nuclear-transcribed mRNA catabolic process, nonsense-mediated decay+++GO:0000028///ribosomal small subunit assembly+++GO:0006364///rRNA processing+++GO:0006413///translational initiation
'RpL17'	31613	NC_004354.4	6741537	6744238	-	3019.15	3543.01	2361.46	2822.34	33564	39534	-0.257213	4.94374e-121	4.89495e-120	GO:0015934///large ribosomal subunit+++GO:0022625///cytosolic large ribosomal subunit+++GO:0005575///cellular_component+++GO:0005840///ribosome	GO:0003735///structural constituent of ribosome	GO:0006412///translation+++GO:0002181///cytoplasmic translation
'eEF1gamma'	44791	NT_033777.3	29220172	29222109	+	3010.41	2599.19	2354.62	2070.5	67748	58885	0.185515	4.11184e-119	4.01095e-118	GO:0005634///nucleus+++GO:0005737///cytoplasm+++GO:0005853///eukaryotic translation elongation factor 1 complex	GO:0016740///transferase activity+++GO:0004364///glutathione transferase activity+++GO:0003746///translation elongation factor activity	GO:0006412///translation+++GO:0006414///translational elongation
'RpL19'	37995	NT_033778.4	24967877	24969547	-	2977.25	4645.59	2328.69	3700.65	28903	45381	-0.66826	0	0	GO:0022625///cytosolic large ribosomal subunit+++GO:0005840///ribosome+++GO:0022626///cytosolic ribosome	GO:0003723///RNA binding+++GO:0003735///structural constituent of ribosome	GO:0006412///translation+++GO:0002181///cytoplasmic translation
'eIF4A'	33835	NT_033779.5	5981764	5985909	+	2903.83	4208.55	2271.26	3352.51	64002	94727	-0.561749	0	0	GO:0043186///P granule+++GO:0005634///nucleus+++GO:0005829///cytosol+++GO:0005730///nucleolus+++GO:0016281///eukaryotic translation initiation factor 4F complex	GO:0003724///RNA helicase activity+++GO:0005524///ATP binding+++GO:0003743///translation initiation factor activity+++GO:0004004///ATP-dependent RNA helicase activity	GO:0048477///oogenesis+++GO:0007279///pole cell formation+++GO:0030718///germ-line stem cell population maintenance+++GO:0000381///regulation of alternative mRNA splicing, via spliceosome+++GO:0006413///translational initiation+++GO:0002168///instar larval development+++GO:0007446///imaginal disc growth+++GO:0010501///RNA secondary structure unwinding+++GO:0048132///female germ-line stem cell asy…
'RpL35A'	40654	NT_033777.3	5465630	5467101	-	2887.9	3191.98	2258.8	2542.71	22456	24937	-0.17081	1.46242e-35	6.25016e-35	GO:0022625///cytosolic large ribosomal subunit+++GO:0022626///cytosolic ribosome+++GO:0005840///ribosome	GO:0003735///structural constituent of ribosome	GO:0042273///ribosomal large subunit biogenesis+++GO:0002181///cytoplasmic translation+++GO:0006412///translation
'RpL18'	38794	NT_037436.4	7240203	7241351	-	2828.51	2598.29	2212.34	2069.78	26118	24112	0.0960957	3.45804e-15	9.96184e-15	GO:0005840///ribosome+++GO:0022625///cytosolic large ribosomal subunit+++GO:0005737///cytoplasm+++GO:0022626///cytosolic ribosome	GO:0003735///structural constituent of ribosome	GO:0006412///translation+++GO:0002181///cytoplasmic translation
'RpL36A'	34098	NT_033779.5	8041873	8042909	-	2796.11	4095.23	2187	3262.23	15287	22448	-0.576905	0	0	GO:0005840///ribosome+++GO:0022625///cytosolic large ribosomal subunit	GO:0003735///structural constituent of ribosome	GO:0002181///cytoplasmic translation+++GO:0006412///translation
'ATPsynC'	43693	NT_033777.3	31216145	31219630	-	2627.66	1982.25	2055.25	1579.05	33002	28031	0.380257	4.92776e-80	3.60764e-79	GO:0016021///integral component of membrane+++GO:0045263///proton-transporting ATP synthase complex, coupling factor F(o)+++GO:0033177///proton-transporting two-sector ATPase complex, proton-transporting domain+++GO:0000276///mitochondrial proton-transporting ATP synthase complex, coupling factor F(o)+++GO:0016020///membrane	GO:0016787///hydrolase activity+++GO:0046933///proton-transporting ATP synthase activity, rotational mechanism+++GO:0005515///protein binding+++GO:0008289///lipid binding+++GO:0015078///proton transmembrane transporter activity	GO:0006811///ion transport+++GO:1902600///proton transmembrane transport+++GO:0015991///ATP hydrolysis coupled proton transport+++GO:0015986///ATP synthesis coupled proton transport
'Nacalpha'	36409	NT_033778.4	12759693	12760999	-	2571.66	1736.86	2011.44	1383.57	27782	18836	0.539833	0	0	GO:0005854///nascent polypeptide-associated complex	GO:0005515///protein binding	GO:0007275///multicellular organism development+++GO:0015031///protein transport
'14-3-3epsilon'	42186	NT_033777.3	18242531	18250550	+	2496.64	1616.51	1952.77	1287.7	53658	34504	0.600726	0	0	GO:0005886///plasma membrane+++GO:0005813///centrosome+++GO:0005654///nucleoplasm+++GO:0005634///nucleus+++GO:0005694///chromosome+++GO:0005737///cytoplasm+++GO:0045172///germline ring canal+++GO:0005829///cytosol	GO:0050815///phosphoserine residue binding+++GO:0008134///transcription factor binding+++GO:0019904///protein domain specific binding+++GO:0046982///protein heterodimerization activity+++GO:0005515///protein binding	GO:0046579///positive regulation of Ras protein signal transduction+++GO:0042994///cytoplasmic sequestering of transcription factor+++GO:0008340///determination of adult lifespan+++GO:0007280///pole cell migration+++GO:0007088///regulation of mitotic nuclear division+++GO:0007411///axon guidance+++GO:0007444///imaginal disc development+++GO:0048190///wing disc dorsal/ventral pattern formation+++G…
'Df31'	35418	NT_033779.5	21626309	21629932	-	2345.86	2391.27	1834.84	1904.87	46774	48625	-0.0540383	7.46244e-14	2.06289e-13	GO:0005737///cytoplasm+++GO:0005634///nucleus+++GO:0005700///polytene chromosome+++GO:0000785///chromatin	GO:0042393///histone binding	GO:0006325///chromatin organization+++GO:0006334///nucleosome assembly
'RpL37A'	44783	NT_033779.5	5070957	5072055	+	2299.02	3596.25	1798.2	2864.75	14413	22577	-0.671856	0	0	GO:0022625///cytosolic large ribosomal subunit+++GO:0005840///ribosome	GO:0019843///rRNA binding+++GO:0003735///structural constituent of ribosome+++GO:0003723///RNA binding+++GO:0046872///metal ion binding	GO:0006412///translation+++GO:0002181///cytoplasmic translation
'RpL15'	3354918	NT_037436.4	27267255	27268445	+	2248.19	1580.33	1758.44	1258.88	22404	14607	0.482155	0	0	GO:0022625///cytosolic large ribosomal subunit+++GO:0005840///ribosome	GO:0003723///RNA binding+++GO:0003735///structural constituent of ribosome	GO:0006412///translation+++GO:0002181///cytoplasmic translation
'awd'	43739	NT_033777.3	31745172	31746077	-	2238.92	2298.99	1751.19	1831.36	16095	16612	-0.0645798	0.000192165	0.000356795	GO:0005886///plasma membrane+++GO:0005737///cytoplasm+++GO:0005856///cytoskeleton+++GO:0005880///nuclear microtubule+++GO:0005874///microtubule	GO:0008017///microtubule binding+++GO:0005525///GTP binding+++GO:0005524///ATP binding+++GO:0000166///nucleotide binding+++GO:0046872///metal ion binding+++GO:0016301///kinase activity+++GO:0016740///transferase activity+++GO:0000287///magnesium ion binding+++GO:0004550///nucleoside diphosphate kinase activity	GO:0016334///establishment or maintenance of polarity of follicular epithelium+++GO:0007424///open tracheal system development+++GO:0016310///phosphorylation+++GO:0035152///regulation of tube architecture, open tracheal system+++GO:0046777///protein autophosphorylation+++GO:0000278///mitotic cell cycle+++GO:0009117///nucleotide metabolic process+++GO:0006165///nucleoside diphosphate phosphorylati…
'sesB'	32007	NC_004354.4	10780893	10786958	-	2237.32	658.86	1749.94	524.84	49440	14668	1.73736	0	0	GO:0005730///nucleolus+++GO:0005743///mitochondrial inner membrane+++GO:0005701///polytene chromosome chromocenter+++GO:0005739///mitochondrion+++GO:0045202///synapse+++GO:0005634///nucleus+++GO:0016020///membrane+++GO:0000775///chromosome, centromeric region+++GO:0005700///polytene chromosome+++GO:0016021///integral component of membrane+++GO:0000792///heterochromatin+++GO:0005854///nascent poly…	GO:0022857///transmembrane transporter activity+++GO:0003677///DNA binding+++GO:0005515///protein binding+++GO:0005471///ATP:ADP antiporter activity	GO:0006839///mitochondrial transport+++GO:0070050///neuron cellular homeostasis+++GO:2001171///positive regulation of ATP biosynthetic process+++GO:0048489///synaptic vesicle transport+++GO:0008340///determination of adult lifespan+++GO:0051124///synaptic growth at neuromuscular junction+++GO:0034599///cellular response to oxidative stress+++GO:0046716///muscle cell cellular homeostasis+++GO:0010…
'betaTub56D'	37238	NT_033778.4	19447319	19451600	-	2218.67	1587.73	1735.35	1264.77	47801	34447	0.456352	0	0	GO:0005737///cytoplasm+++GO:0005874///microtubule+++GO:0005856///cytoskeleton	GO:0003924///GTPase activity+++GO:0000166///nucleotide binding+++GO:0005200///structural constituent of cytoskeleton+++GO:0005525///GTP binding	GO:0007017///microtubule-based process+++GO:0007010///cytoskeleton organization+++GO:0016203///muscle attachment
'RpS15Aa'	44150	NC_004354.4	13335637	13337705	-	2218.38	14141.8	1735.13	11265.3	20833.8	127883	-2.69877	0	0	GO:0005840///ribosome+++GO:0022627///cytosolic small ribosomal subunit+++GO:0022626///cytosolic ribosome	GO:0003735///structural constituent of ribosome	GO:0006412///translation+++GO:0002181///cytoplasmic translation
'pAbp'	37070	NT_033778.4	18140078	18147191	+	2205.33	1379.93	1724.92	1099.24	110231	70280	0.650023	0	0	GO:1990904///ribonucleoprotein complex+++GO:0005634///nucleus+++GO:0071011///precatalytic spliceosome+++GO:0010494///cytoplasmic stress granule+++GO:0071013///catalytic step 2 spliceosome+++GO:0005737///cytoplasm+++GO:0005829///cytosol	GO:0003730///mRNA 3'-UTR binding+++GO:0008266///poly(U) RNA binding+++GO:0003723///RNA binding+++GO:0008143///poly(A) binding+++GO:0003729///mRNA binding+++GO:0005515///protein binding+++GO:0003676///nucleic acid binding	GO:0045727///positive regulation of translation+++GO:0048477///oogenesis+++GO:0000398///mRNA splicing, via spliceosome+++GO:0007112///male meiosis cytokinesis+++GO:0009953///dorsal/ventral pattern formation+++GO:0007140///male meiotic nuclear division+++GO:0007289///spermatid nucleus differentiation+++GO:1901215///negative regulation of neuron death+++GO:0007268///chemical synaptic transmission++…
'Cam'	36329	NT_033778.4	12259398	12278809	+	2003.49	1453.94	1567.04	1158.2	48209	34187	0.436158	0	0		GO:0005509///calcium ion binding
'RpS21'	33487	NT_033779.5	2856070	2857029	+	1952.21	2409.77	1526.94	1919.61	9061	14426	-0.33017	3.56006e-282	7.08984e-281	GO:0005791///rough endoplasmic reticulum+++GO:0005783///endoplasmic reticulum+++GO:0022627///cytosolic small ribosomal subunit+++GO:0005840///ribosome+++GO:0005737///cytoplasm+++GO:0022626///cytosolic ribosome+++GO:0005829///cytosol	GO:0003735///structural constituent of ribosome+++GO:0043022///ribosome binding	GO:0006364///rRNA processing+++GO:0007275///multicellular organism development+++GO:0042127///regulation of cell proliferation+++GO:0006417///regulation of translation+++GO:0000447///endonucleolytic cleavage in ITS1 to separate SSU-rRNA from 5.8S rRNA and LSU-rRNA from tricistronic rRNA transcript (SSU-rRNA, 5.8S rRNA, LSU-rRNA)+++GO:0048542///lymph gland development+++GO:0000461///endonucleolyti…
'RpL22'	31022	NC_004354.4	762560	765130	-	1851.85	1502.5	1448.44	1196.88	26924	21984	0.275221	1.31744e-100	1.13858e-99	GO:0005840///ribosome+++GO:0022625///cytosolic large ribosomal subunit+++GO:0022626///cytosolic ribosome	GO:0003735///structural constituent of ribosome	GO:0002181///cytoplasmic translation+++GO:0006412///translation
'RpS3A'	43768	NC_004353.4	65225	67207	-	1826.56	2278.12	1428.66	1814.73	21732	27229	-0.345092	2.86e-148	3.30737e-147	GO:0005829///cytosol+++GO:0022627///cytosolic small ribosomal subunit+++GO:0005840///ribosome+++GO:0005737///cytoplasm	GO:0003735///structural constituent of ribosome	GO:0002181///cytoplasmic translation+++GO:0048477///oogenesis+++GO:0006412///translation+++GO:0007275///multicellular organism development+++GO:0030154///cell differentiation
'RpL39'	37849	NT_033778.4	24061853	24062431	-	1775.64	2375.7	1388.83	1892.47	5480	7324	-0.4464	7.79138e-64	4.83975e-63	GO:0022625///cytosolic large ribosomal subunit+++GO:0005840///ribosome	GO:0003735///structural constituent of ribosome	GO:0002181///cytoplasmic translation+++GO:0006412///translation
'RpS14a'	47218	NC_004354.4	7933742	7934677	+	1762.19	2566.25	1378.31	2044.26	14437.9	20888.1	-0.568678	2.78438e-273	5.38228e-272	GO:0022627///cytosolic small ribosomal subunit+++GO:0005840///ribosome+++GO:0022626///cytosolic ribosome	GO:0070181///small ribosomal subunit rRNA binding+++GO:0003735///structural constituent of ribosome+++GO:0048027///mRNA 5'-UTR binding	GO:0000462///maturation of SSU-rRNA from tricistronic rRNA transcript (SSU-rRNA, 5.8S rRNA, LSU-rRNA)+++GO:0000028///ribosomal small subunit assembly+++GO:0002181///cytoplasmic translation+++GO:0006412///translation
'CG1943'	40844	NT_033777.3	7074859	7077981	+	1718.54	674.44	1344.17	537.26	23075	9171	1.32302	0	0			GO:0048190///wing disc dorsal/ventral pattern formation
'Cyt-c-p'	34996	NT_033779.5	16719932	16722644	+	1713.56	872.58	1340.28	695.09	14675	7562	0.947263	0	0	GO:0005739///mitochondrion+++GO:0005743///mitochondrial inner membrane+++GO:0005829///cytosol+++GO:0070469///respiratory chain+++GO:0005758///mitochondrial intermembrane space	GO:0020037///heme binding+++GO:0009055///electron transfer activity+++GO:0046872///metal ion binding	GO:0022900///electron transport chain+++GO:0006119///oxidative phosphorylation+++GO:0055114///oxidation-reduction process
'RpL10Ab'	39338	NT_037436.4	11822851	11824211	+	1700.32	1830.44	1329.92	1458.12	16559	17813	-0.13277	1.90786e-14	5.37271e-14	GO:0022625///cytosolic large ribosomal subunit+++GO:0015934///large ribosomal subunit+++GO:0005840///ribosome	GO:0003723///RNA binding+++GO:0003735///structural constituent of ribosome	GO:0002181///cytoplasmic translation+++GO:0006412///translation+++GO:0000470///maturation of LSU-rRNA
'Calr'	41166	NT_033777.3	9628691	9630851	-	1690.66	1284.68	1322.37	1023.37	32461	24839	0.369798	1.76838e-207	2.70784e-206	GO:0045169///fusome+++GO:0005788///endoplasmic reticulum lumen+++GO:0030176///integral component of endoplasmic reticulum membrane+++GO:0005783///endoplasmic reticulum+++GO:0005634///nucleus+++GO:0005615///extracellular space+++GO:0012505///endomembrane system	GO:0001102///RNA polymerase II activating transcription factor binding+++GO:0030246///carbohydrate binding+++GO:0051082///unfolded protein binding+++GO:0000977///RNA polymerase II regulatory region sequence-specific DNA binding+++GO:0005509///calcium ion binding+++GO:0046872///metal ion binding+++GO:0003700///DNA-binding transcription factor activity+++GO:0000981///DNA-binding transcription facto…	GO:0006487///protein N-linked glycosylation+++GO:0005991///trehalose metabolic process+++GO:0035073///pupariation+++GO:0036499///PERK-mediated unfolded protein response+++GO:0006357///regulation of transcription by RNA polymerase II+++GO:0006457///protein folding+++GO:0035074///pupation+++GO:0042594///response to starvation+++GO:0030431///sleep+++GO:0006641///triglyceride metabolic process+++GO:0…
'Chd64'	38490	NT_037436.4	4114289	4122388	-	1654.32	718.22	1293.95	572.13	31739	13871	1.17737	0	0	GO:0005865///striated muscle thin filament	GO:0003779///actin binding+++GO:0005515///protein binding+++GO:0070594///juvenile hormone response element binding	GO:0006939///smooth muscle contraction+++GO:0035626///juvenile hormone mediated signaling pathway
'His3.3B'	31848	NC_004354.4	9152523	9156669	-	1653.15	946.78	1293.03	754.2	40920	26755	0.777737	0	0	GO:0005694///chromosome+++GO:0005634///nucleus+++GO:0000786///nucleosome+++GO:0005700///polytene chromosome	GO:0031492///nucleosomal DNA binding+++GO:0003677///DNA binding+++GO:0030527///structural constituent of chromatin+++GO:0046982///protein heterodimerization activity	GO:0006334///nucleosome assembly+++GO:0007140///male meiotic nuclear division+++GO:0006336///DNA replication-independent nucleosome assembly
'fabp'	3772232	NT_033777.3	11559896	11567054	-	1631.79	566.14	1276.32	450.98	15065.6	5293.82	1.50085	0	0	GO:0005829///cytosol+++GO:0005654///nucleoplasm	GO:0008289///lipid binding	GO:0007616///long-term memory
'His2Av'	43229	NT_033777.3	26866929	26869220	+	1607.29	583.55	1257.16	464.85	19524	7133	1.43533	0	0	GO:0005694///chromosome+++GO:0000786///nucleosome+++GO:0005704///polytene chromosome band+++GO:0000788///nuclear nucleosome+++GO:0000790///nuclear chromatin+++GO:0035861///site of double-strand break+++GO:0005634///nucleus+++GO:0005701///polytene chromosome chromocenter+++GO:0005700///polytene chromosome	GO:0005515///protein binding+++GO:0046982///protein heterodimerization activity+++GO:0044877///protein-containing complex binding+++GO:0003677///DNA binding	GO:0006334///nucleosome assembly+++GO:0071168///protein localization to chromatin+++GO:0006281///DNA repair+++GO:0007526///larval somatic muscle development+++GO:0036098///male germ-line stem cell population maintenance+++GO:0035019///somatic stem cell population maintenance+++GO:0006974///cellular response to DNA damage stimulus+++GO:0006325///chromatin organization+++GO:0007275///multicellular …
'RpS14b'	47219	NC_004354.4	7934898	7935792	+	1590.51	1745.8	1244.03	1390.69	11457.1	12535.9	-0.16078	1.29839e-14	3.679e-14	GO:0005840///ribosome+++GO:0022627///cytosolic small ribosomal subunit	GO:0048027///mRNA 5'-UTR binding+++GO:0070181///small ribosomal subunit rRNA binding+++GO:0003735///structural constituent of ribosome	GO:0000462///maturation of SSU-rRNA from tricistronic rRNA transcript (SSU-rRNA, 5.8S rRNA, LSU-rRNA)+++GO:0002181///cytoplasmic translation+++GO:0006412///translation+++GO:0000028///ribosomal small subunit assembly
'ImpL3'	45880	NT_037436.4	6259105	6262694	-	1573.67	41.31	1230.86	32.91	29129	774	5.225	0	0	GO:0005737///cytoplasm	GO:0016491///oxidoreductase activity+++GO:0003824///catalytic activity+++GO:0004459///L-lactate dehydrogenase activity+++GO:0016616///oxidoreductase activity, acting on the CH-OH group of donors, NAD or NADP as acceptor	GO:0007520///myoblast fusion+++GO:0055114///oxidation-reduction process+++GO:0019752///carboxylic acid metabolic process+++GO:0005975///carbohydrate metabolic process+++GO:0007525///somatic muscle development
'Jupiter'	41392	NT_033777.3	11590386	11619906	-	1558.49	725.67	1218.99	578.07	31825	14924	1.07637	0	0	GO:0005829///cytosol+++GO:0005737///cytoplasm+++GO:0005634///nucleus+++GO:0005875///microtubule associated complex+++GO:0005874///microtubule+++GO:0005819///spindle+++GO:0005856///cytoskeleton	GO:0005200///structural constituent of cytoskeleton+++GO:0008017///microtubule binding	GO:0031116///positive regulation of microtubule polymerization+++GO:0007010///cytoskeleton organization
'eEF5'	37846	NT_033778.4	24057798	24059483	+	1551.58	1342.65	1213.58	1069.55	14930	12988	0.182265	2.66854e-27	9.88852e-27	GO:0005737///cytoplasm	GO:0003746///translation elongation factor activity+++GO:0003723///RNA binding+++GO:0043022///ribosome binding	GO:0006414///translational elongation+++GO:0006452///translational frameshifting+++GO:0045901///positive regulation of translational elongation+++GO:0032504///multicellular organism reproduction+++GO:0045905///positive regulation of translational termination+++GO:0042981///regulation of apoptotic process+++GO:0006412///translation
'ND-MLRQ'	317928	NT_037436.4	23339326	23345936	+	1512.97	678.97	1183.39	540.86	6850	3116	1.1296	6e-306	1.31141e-304	GO:0005751///mitochondrial respiratory chain complex IV+++GO:0005747///mitochondrial respiratory chain complex I+++GO:0016020///membrane+++GO:0016021///integral component of membrane	GO:0003954///NADH dehydrogenase activity+++GO:0016491///oxidoreductase activity+++GO:0004129///cytochrome-c oxidase activity	GO:0055114///oxidation-reduction process+++GO:0006120///mitochondrial electron transport, NADH to ubiquinone+++GO:1902600///proton transmembrane transport
'His4r'	41773	NT_033777.3	14625755	14626614	+	1507.68	1753.42	1179.25	1396.77	10392	12181	-0.244225	1.33613e-36	5.78786e-36	GO:0005694///chromosome+++GO:0005634///nucleus+++GO:0000786///nucleosome	GO:0046982///protein heterodimerization activity+++GO:0003677///DNA binding	GO:0006334///nucleosome assembly+++GO:0006352///DNA-templated transcription, initiation
'porin'	34500	NT_033779.5	10847227	10850848	-	1478.48	857.69	1156.41	683.23	27846	16334	0.75921	0	0	GO:0005741///mitochondrial outer membrane+++GO:0016020///membrane+++GO:0046930///pore complex+++GO:0016006///Nebenkern+++GO:0016021///integral component of membrane+++GO:0005739///mitochondrion	GO:0015288///porin activity+++GO:0008308///voltage-gated anion channel activity	GO:0006839///mitochondrial transport+++GO:0098656///anion transmembrane transport+++GO:0007005///mitochondrion organization+++GO:0055085///transmembrane transport+++GO:0007602///phototransduction+++GO:0006811///ion transport+++GO:0007291///sperm individualization+++GO:0030382///sperm mitochondrion organization+++GO:0015698///inorganic anion transport
'ERp60'	36270	NT_033778.4	11887568	11890979	-	1467.43	964.91	1147.77	768.64	35988	23833	0.578454	0	0	GO:0012505///endomembrane system+++GO:0005783///endoplasmic reticulum	GO:0016853///isomerase activity+++GO:0015037///peptide disulfide oxidoreductase activity+++GO:0003756///protein disulfide isomerase activity	GO:0034976///response to endoplasmic reticulum stress+++GO:0006457///protein folding+++GO:0055114///oxidation-reduction process+++GO:0045454///cell redox homeostasis
'14-3-3zeta'	36059	NT_033778.4	10099677	10109687	+	1449.21	710.77	1133.51	566.19	35039	17477	1.00144	0	0	GO:0005634///nucleus+++GO:0005769///early endosome+++GO:0005737///cytoplasm+++GO:0005768///endosome+++GO:0031965///nuclear membrane+++GO:0016021///integral component of membrane+++GO:0016020///membrane+++GO:0005886///plasma membrane+++GO:0005829///cytosol+++GO:0045172///germline ring canal	GO:0008426///protein kinase C inhibitor activity+++GO:0019904///protein domain specific binding+++GO:0005515///protein binding+++GO:0008134///transcription factor binding+++GO:0042803///protein homodimerization activity+++GO:0046982///protein heterodimerization activity	GO:0007399///nervous system development+++GO:0046579///positive regulation of Ras protein signal transduction+++GO:0030154///cell differentiation+++GO:0045448///mitotic cell cycle, embryonic+++GO:0042994///cytoplasmic sequestering of transcription factor+++GO:0007611///learning or memory+++GO:0040040///thermosensory behavior+++GO:0050821///protein stabilization+++GO:0008103///oocyte microtubule c…
'CG15784'	31461	NC_004354.4	5429571	5432526	+	1423.72	429.21	1113.58	341.91	38116	11559	1.70352	0	0	GO:0005634///nucleus+++GO:0005575///cellular_component	GO:0003674///molecular_function	GO:0008150///biological_process
'Hsp83'	38389	NT_037436.4	3192969	3197059	+	1411.02	1508.46	1103.64	1201.63	52677	56729	-0.122723	1.39426e-43	6.71323e-43	GO:0005705///polytene chromosome interband+++GO:0005829///cytosol+++GO:0009986///cell surface+++GO:0032991///protein-containing complex+++GO:0005813///centrosome+++GO:0048471///perinuclear region of cytoplasm+++GO:0005737///cytoplasm+++GO:0005886///plasma membrane+++GO:0005634///nucleus	GO:0005515///protein binding+++GO:0097718///disordered domain specific binding+++GO:0000977///RNA polymerase II regulatory region sequence-specific DNA binding+++GO:0051082///unfolded protein binding+++GO:0005524///ATP binding+++GO:0003700///DNA-binding transcription factor activity+++GO:0003676///nucleic acid binding+++GO:0008270///zinc ion binding+++GO:0003723///RNA binding+++GO:0042803///prote…	GO:0006457///protein folding+++GO:0010529///negative regulation of transposition+++GO:0008285///negative regulation of cell proliferation+++GO:0034605///cellular response to heat+++GO:0019094///pole plasm mRNA localization+++GO:0006355///regulation of transcription, DNA-templated+++GO:0009408///response to heat+++GO:0006607///NLS-bearing protein import into nucleus+++GO:0043248///proteasome assem…
'smt3'	33981	NT_033779.5	6966780	6967644	-	1350.24	1442.55	1056.1	1149.13	11824	12711	-0.121796	1.38927e-10	3.46413e-10	GO:0000780///condensed nuclear chromosome, centromeric region+++GO:0030496///midbody+++GO:0000794///condensed nuclear chromosome+++GO:0005634///nucleus+++GO:0005730///nucleolus+++GO:0000940///condensed chromosome outer kinetochore	GO:0031386///protein tag+++GO:0005515///protein binding	GO:1903078///positive regulation of protein localization to plasma membrane+++GO:0006464///cellular protein modification process+++GO:0016926///protein desumoylation+++GO:0046579///positive regulation of Ras protein signal transduction+++GO:0035073///pupariation+++GO:0071560///cellular response to transforming growth factor beta stimulus+++GO:0035186///syncytial blastoderm mitotic cell cycle+++GO…
'levy'	37728	NT_033778.4	23548239	23548982	+	1342.77	575.79	1050.26	458.67	8968	3741	1.19522	0	0	GO:0005743///mitochondrial inner membrane+++GO:0005751///mitochondrial respiratory chain complex IV	GO:0004129///cytochrome-c oxidase activity+++GO:0016491///oxidoreductase activity+++GO:0030234///enzyme regulator activity	GO:0055114///oxidation-reduction process+++GO:0008340///determination of adult lifespan+++GO:1902600///proton transmembrane transport+++GO:0050790///regulation of catalytic activity+++GO:0006123///mitochondrial electron transport, cytochrome c to oxygen+++GO:0009060///aerobic respiration
'COX6B'	32989	NC_004354.4	19740537	19744335	-	1271.71	1026.83	994.68	817.96	9413	7616	0.282202	1.58169e-39	7.18238e-39	GO:0005739///mitochondrion+++GO:0005751///mitochondrial respiratory chain complex IV	GO:0004129///cytochrome-c oxidase activity+++GO:0016491///oxidoreductase activity+++GO:0005515///protein binding	GO:1902600///proton transmembrane transport+++GO:0033617///mitochondrial respiratory chain complex IV assembly+++GO:0055114///oxidation-reduction process+++GO:0022900///electron transport chain
'Rho1'	36775	NT_033778.4	16102687	16107229	+	1250.89	794.46	978.4	632.86	20617	15350	0.628538	1.64278e-159	1.99846e-158	GO:0005856///cytoskeleton+++GO:0005829///cytosol+++GO:0005886///plasma membrane+++GO:0070451///cell hair+++GO:0044291///cell-cell contact zone+++GO:0005938///cell cortex+++GO:0005737///cytoplasm+++GO:0045179///apical cortex	GO:0005525///GTP binding+++GO:0019900///kinase binding+++GO:0003779///actin binding+++GO:0003924///GTPase activity	GO:0045199///maintenance of epithelial cell apical/basal polarity+++GO:0090254///cell elongation involved in imaginal disc-derived wing morphogenesis+++GO:0007015///actin filament organization+++GO:0035159///regulation of tube length, open tracheal system+++GO:0070593///dendrite self-avoidance+++GO:0034613///cellular protein localization+++GO:0034334///adherens junction maintenance+++GO:0007435//…
'Nplp2'	50286	NT_037436.4	13356376	13357223	+	1227.29	18269.5	959.94	14553.4	6635	98832	-3.92226	0	0	GO:0005576///extracellular region+++GO:0005615///extracellular space	GO:0005184///neuropeptide hormone activity	GO:0010469///regulation of signaling receptor activity+++GO:0006959///humoral immune response+++GO:0007218///neuropeptide signaling pathway
'PHGPx'	38413	NT_037436.4	3326265	3328626	+	1201.95	464.62	940.12	370.11	13178	5277	1.34489	0	0	GO:0012505///endomembrane system+++GO:0005737///cytoplasm+++GO:0005739///mitochondrion+++GO:0016020///membrane+++GO:0016021///integral component of membrane+++GO:0005794///Golgi apparatus	GO:0016491///oxidoreductase activity+++GO:0004602///glutathione peroxidase activity+++GO:0004601///peroxidase activity	GO:0098869///cellular oxidant detoxification+++GO:0006982///response to lipid hydroperoxide+++GO:0036335///intestinal stem cell homeostasis+++GO:0055114///oxidation-reduction process+++GO:0006979///response to oxidative stress+++GO:0034976///response to endoplasmic reticulum stress
'Gapdh2'	32545	NC_004354.4	15868145	15869661	+	1197.33	427.48	936.5	340.53	22095	7941	1.4595	0	0	GO:0005829///cytosol+++GO:0005737///cytoplasm	GO:0016620///oxidoreductase activity, acting on the aldehyde or oxo group of donors, NAD or NADP as acceptor+++GO:0051287///NAD binding+++GO:0016491///oxidoreductase activity+++GO:0000166///nucleotide binding+++GO:0050661///NADP binding+++GO:0004365///glyceraldehyde-3-phosphate dehydrogenase (NAD+) (phosphorylating) activity	GO:0006006///glucose metabolic process+++GO:0006096///glycolytic process+++GO:0055114///oxidation-reduction process+++GO:0042593///glucose homeostasis
'eEF1beta'	45249	NT_033778.4	16868222	16869280	+	1193.7	1186.56	933.66	945.2	12451	12445	-0.0177224	0.470688	0.564386	GO:0005853///eukaryotic translation elongation factor 1 complex	GO:0003746///translation elongation factor activity	GO:0006414///translational elongation+++GO:0006412///translation
'CNBP'	37646	NT_033778.4	22934569	22937077	-	1186.42	537.94	927.97	428.52	40555	18642	1.11472	0	0	GO:0005575///cellular_component	GO:0046872///metal ion binding+++GO:0003676///nucleic acid binding+++GO:0003674///molecular_function+++GO:0008270///zinc ion binding	GO:0008150///biological_process
'cib'	31359	NC_004354.4	4106113	4110981	+	1183.46	173.61	925.65	138.3	15936	2070	2.74267	0	0	GO:0005829///cytosol	GO:0003779///actin binding+++GO:0005515///protein binding+++GO:0003785///actin monomer binding	GO:0007015///actin filament organization+++GO:0007420///brain development+++GO:0035193///larval central nervous system remodeling
'tsr'	37841	NT_033778.4	24044453	24046805	-	1169.09	1809.77	914.42	1441.65	10972	17075	-0.656792	4e-306	8.76091e-305	GO:0015629///actin cytoskeleton+++GO:0016363///nuclear matrix+++GO:0005829///cytosol+++GO:0005654///nucleoplasm	GO:0003779///actin binding	GO:0000902///cell morphogenesis+++GO:0000281///mitotic cytokinesis+++GO:0050714///positive regulation of protein secretion+++GO:0030032///lamellipodium assembly+++GO:0051299///centrosome separation+++GO:0001736///establishment of planar polarity+++GO:0042052///rhabdomere development+++GO:0048749///compound eye development+++GO:0010669///epithelial structure maintenance+++GO:0007015///actin filame…
'SPARC'	43230	NT_033777.3	26869238	26871995	-	1149.62	4009.31	899.19	3193.79	17412	61117	-1.82857	0	0	GO:0062023///collagen-containing extracellular matrix+++GO:0005615///extracellular space+++GO:0031012///extracellular matrix	GO:0005509///calcium ion binding+++GO:0050840///extracellular matrix binding+++GO:0005518///collagen binding	GO:0007443///Malpighian tubule morphogenesis+++GO:0070278///extracellular matrix constituent secretion+++GO:0070831///basement membrane assembly+++GO:0007498///mesoderm development+++GO:0060438///trachea development+++GO:0061327///anterior Malpighian tubule development+++GO:0007155///cell adhesion+++GO:0007504///larval fat body development+++GO:0030536///larval feeding behavior
'Hrb98DE'	43385	NT_033777.3	28599834	28605777	+	1147.13	290.78	897.24	231.64	33432	8685	1.95361	0	0	GO:1990904///ribonucleoprotein complex+++GO:0005703///polytene chromosome puff+++GO:0005634///nucleus	GO:0003729///mRNA binding+++GO:0048027///mRNA 5'-UTR binding+++GO:0003723///RNA binding+++GO:0003676///nucleic acid binding+++GO:0043565///sequence-specific DNA binding	GO:0000381///regulation of alternative mRNA splicing, via spliceosome+++GO:0001745///compound eye morphogenesis+++GO:0048477///oogenesis+++GO:0045727///positive regulation of translation+++GO:0036099///female germ-line stem cell population maintenance+++GO:0033119///negative regulation of RNA splicing
'Jafrac1'	53578	NC_004354.4	13329824	13331994	+	1093.43	1693.3	855.24	1348.87	14575	22707	-0.65735	0	0	GO:0005623///cell+++GO:0005737///cytoplasm+++GO:0005829///cytosol	GO:0016209///antioxidant activity+++GO:0008379///thioredoxin peroxidase activity+++GO:0004601///peroxidase activity+++GO:0051920///peroxiredoxin activity+++GO:0005515///protein binding+++GO:0016491///oxidoreductase activity	GO:0007155///cell adhesion+++GO:0008340///determination of adult lifespan+++GO:0042594///response to starvation+++GO:0007281///germ cell development+++GO:0045454///cell redox homeostasis+++GO:0055114///oxidation-reduction process+++GO:0008354///germ cell migration+++GO:0098869///cellular oxidant detoxification+++GO:0042744///hydrogen peroxide catabolic process+++GO:0006979///response to oxidative…
'Akap200'	34170	NT_033779.5	8415690	8431297	+	1079.86	871.03	844.62	693.85	34203	31232	0.283679	2.88826e-25	1.0304e-24	GO:0005737///cytoplasm+++GO:0005856///cytoskeleton+++GO:0005886///plasma membrane+++GO:0005829///cytosol	GO:0016301///kinase activity+++GO:0051015///actin filament binding+++GO:0034237///protein kinase A regulatory subunit binding+++GO:0005112///Notch binding+++GO:0005515///protein binding	GO:0007623///circadian rhythm+++GO:0090175///regulation of establishment of planar polarity+++GO:0071361///cellular response to ethanol+++GO:0048149///behavioral response to ethanol+++GO:0032956///regulation of actin cytoskeleton organization+++GO:0046580///negative regulation of Ras protein signal transduction+++GO:2000249///regulation of actin cytoskeleton reorganization+++GO:0045747///positive…
'eff'	41785	NT_033777.3	14732414	14741319	-	1072.32	801.49	838.73	638.46	23658	17819	0.39361	2.34724e-169	3.00829e-168	GO:0000151///ubiquitin ligase complex+++GO:0005829///cytosol	GO:0005524///ATP binding+++GO:0016740///transferase activity+++GO:0061630///ubiquitin protein ligase activity+++GO:0000166///nucleotide binding+++GO:0005515///protein binding+++GO:0061631///ubiquitin conjugating enzyme activity+++GO:0031625///ubiquitin protein ligase binding	GO:0097039///protein linear polyubiquitination+++GO:0007140///male meiotic nuclear division+++GO:0031145///anaphase-promoting complex-dependent catabolic process+++GO:0016322///neuron remodeling+++GO:0007049///cell cycle+++GO:0048132///female germ-line stem cell asymmetric division+++GO:0045879///negative regulation of smoothened signaling pathway+++GO:0045676///regulation of R7 cell differentiat…
'Fer2LCH'	44965	NT_033777.3	30387804	30390584	+	1061.44	15.63	830.22	12.45	15320	225	6.05928	0	0	GO:0005576///extracellular region+++GO:0005737///cytoplasm+++GO:0005794///Golgi apparatus+++GO:0012505///endomembrane system+++GO:0008043///intracellular ferritin complex	GO:0008199///ferric iron binding+++GO:0042802///identical protein binding+++GO:0005506///iron ion binding+++GO:0008198///ferrous iron binding+++GO:0046872///metal ion binding+++GO:0046983///protein dimerization activity+++GO:0003682///chromatin binding+++GO:0016491///oxidoreductase activity+++GO:0004322///ferroxidase activity	GO:0055114///oxidation-reduction process+++GO:0010508///positive regulation of autophagy+++GO:1903204///negative regulation of oxidative stress-induced neuron death+++GO:0010628///positive regulation of gene expression+++GO:0006355///regulation of transcription, DNA-templated+++GO:1990461///detoxification of iron ion+++GO:0006826///iron ion transport+++GO:0045475///locomotor rhythm+++GO:0098711//…
'Inos'	35671	NT_033778.4	7454922	7458874	-	1049.35	364.12	820.76	290.06	28388	9922	1.50061	0	0	GO:0005737///cytoplasm	GO:0004512///inositol-3-phosphate synthase activity+++GO:0016853///isomerase activity	GO:0006629///lipid metabolic process+++GO:0006021///inositol biosynthetic process+++GO:0008654///phospholipid biosynthetic process
'CG15098'	37174	NT_033778.4	18833372	18834775	-	1047.58	679.11	819.37	540.97	13056	8515	0.598966	4.70002e-202	7.03334e-201	GO:0016021///integral component of membrane+++GO:0016020///membrane
'crc'	47767	NT_033779.5	21310866	21319527	+	1040.88	892.09	814.13	710.63	27153.5	23732.8	0.196161	4.6375e-45	2.2862e-44	GO:0005634///nucleus+++GO:0030176///integral component of endoplasmic reticulum membrane	GO:0004672///protein kinase activity+++GO:0005524///ATP binding+++GO:0004521///endoribonuclease activity+++GO:0004540///ribonuclease activity	GO:0090502///RNA phosphodiester bond hydrolysis, endonucleolytic+++GO:0034976///response to endoplasmic reticulum stress+++GO:0006402///mRNA catabolic process+++GO:0007030///Golgi organization+++GO:0090501///RNA phosphodiester bond hydrolysis+++GO:0006468///protein phosphorylation+++GO:0001751///compound eye photoreceptor cell differentiation+++GO:0030968///endoplasmic reticulum unfolded protein …
'CG11267'	39476	NT_037436.4	13016050	13016903	+	1040.32	424.33	813.7	338.02	7693	3152	1.26739	0	0	GO:0005739///mitochondrion+++GO:0005737///cytoplasm+++GO:0005759///mitochondrial matrix	GO:0051087///chaperone binding+++GO:0051082///unfolded protein binding+++GO:0046872///metal ion binding	GO:0051085///chaperone cofactor-dependent protein refolding+++GO:0006457///protein folding
'CG16817'	41173	NT_033777.3	9677927	9679658	+	1039.72	582.25	813.23	463.82	15407	8681	0.810098	0	0	GO:0005737///cytoplasm+++GO:0005829///cytosol+++GO:0031965///nuclear membrane+++GO:0005783///endoplasmic reticulum+++GO:0005634///nucleus	GO:0051879///Hsp90 protein binding+++GO:0051087///chaperone binding+++GO:0050220///prostaglandin-E synthase activity	GO:0051131///chaperone-mediated protein complex assembly+++GO:0006457///protein folding+++GO:0007030///Golgi organization
'UQCR-Q'	39950	NT_037436.4	17474761	17476124	+	1036.9	630.82	811.02	502.51	5355	3272	0.690585	3.8286e-108	3.47709e-107	GO:0005750///mitochondrial respiratory chain complex III	GO:0016491///oxidoreductase activity+++GO:0048039///ubiquinone binding+++GO:0008121///ubiquinol-cytochrome-c reductase activity	GO:0006122///mitochondrial electron transport, ubiquinol to cytochrome c+++GO:0055114///oxidation-reduction process
'Vha16-1'	44307	NT_033778.4	6625242	6633090	-	989.24	886.76	773.74	706.39	38644	34957	0.131384	1.0541e-34	4.44911e-34	GO:0045169///fusome+++GO:0016021///integral component of membrane+++GO:0033177///proton-transporting two-sector ATPase complex, proton-transporting domain+++GO:0016020///membrane+++GO:0033181///plasma membrane proton-transporting V-type ATPase complex+++GO:0005774///vacuolar membrane+++GO:0005773///vacuole+++GO:0033179///proton-transporting V-type ATPase, V0 domain+++GO:0000220///vacuolar proton-…	GO:0015078///proton transmembrane transporter activity+++GO:0046961///proton-transporting ATPase activity, rotational mechanism	GO:0015991///ATP hydrolysis coupled proton transport+++GO:0033227///dsRNA transport+++GO:0006811///ion transport
'GstD1'	41503	NT_033777.3	12367817	12369268	-	981.52	299.99	767.7	238.97	10461	3215	1.68371	0	0	GO:0005737///cytoplasm	GO:0016740///transferase activity+++GO:0018833///DDT-dehydrochlorinase activity+++GO:0004364///glutathione transferase activity+++GO:0016829///lyase activity	GO:0006749///glutathione metabolic process+++GO:0009636///response to toxic substance
'COX5A'	41432	NT_033777.3	11819359	11820299	+	978.15	675.91	765.07	538.43	7839	5435	0.506833	3.11392e-92	2.5391e-91	GO:0005739///mitochondrion+++GO:0005743///mitochondrial inner membrane+++GO:0016020///membrane+++GO:0005751///mitochondrial respiratory chain complex IV	GO:0016491///oxidoreductase activity+++GO:0046872///metal ion binding+++GO:0004129///cytochrome-c oxidase activity	GO:0022900///electron transport chain+++GO:1902600///proton transmembrane transport+++GO:0055114///oxidation-reduction process+++GO:0007406///negative regulation of neuroblast proliferation+++GO:0006123///mitochondrial electron transport, cytochrome c to oxygen+++GO:0045787///positive regulation of cell cycle
'sqd'	41666	NT_033777.3	13634862	13646304	-	969.11	436.58	758	347.78	64255	26812	1.12402	0	0	GO:0071011///precatalytic spliceosome+++GO:0005737///cytoplasm+++GO:0000785///chromatin+++GO:0071013///catalytic step 2 spliceosome+++GO:0005703///polytene chromosome puff+++GO:0005730///nucleolus+++GO:0005634///nucleus+++GO:0035062///omega speckle+++GO:0005654///nucleoplasm+++GO:1990904///ribonucleoprotein complex	GO:0003730///mRNA 3'-UTR binding+++GO:1990837///sequence-specific double-stranded DNA binding+++GO:0003676///nucleic acid binding+++GO:0035925///mRNA 3'-UTR AU-rich region binding+++GO:0003723///RNA binding+++GO:0043565///sequence-specific DNA binding+++GO:0003680///AT DNA binding+++GO:0003729///mRNA binding	GO:0000381///regulation of alternative mRNA splicing, via spliceosome+++GO:0017148///negative regulation of translation+++GO:0048477///oogenesis+++GO:0008069///dorsal/ventral axis specification, ovarian follicular epithelium+++GO:0009953///dorsal/ventral pattern formation+++GO:0030720///oocyte localization involved in germarium-derived egg chamber formation+++GO:0007297///ovarian follicle cell mi…
'Ggamma1'	35881	NT_033778.4	8901404	8904791	+	954.19	489.39	746.33	389.84	11968	6197	0.936932	0	0	GO:0005834///heterotrimeric G-protein complex+++GO:0005886///plasma membrane+++GO:0016020///membrane	GO:0003924///GTPase activity	GO:0045176///apical protein localization+++GO:0035050///embryonic heart tube development+++GO:0061343///cell adhesion involved in heart morphogenesis+++GO:0007165///signal transduction+++GO:0003380///establishment or maintenance of cytoskeleton polarity involved in gastrulation+++GO:0003015///heart process+++GO:0048383///mesectoderm development+++GO:0007637///proboscis extension reflex+++GO:00550…
'Atg8a'	32001	NC_004354.4	10764878	10768338	-	945.63	393.71	739.64	313.62	15213	6386	1.23781	0	0	GO:0005829///cytosol+++GO:0044754///autolysosome+++GO:0000421///autophagosome membrane+++GO:0005776///autophagosome+++GO:0005737///cytoplasm+++GO:0061174///type I terminal bouton+++GO:0044753///amphisome	GO:0031386///protein tag+++GO:0050811///GABA receptor binding+++GO:0019901///protein kinase binding	GO:0006995///cellular response to nitrogen starvation+++GO:0008340///determination of adult lifespan+++GO:0031396///regulation of protein ubiquitination+++GO:0035096///larval midgut cell programmed cell death+++GO:0010506///regulation of autophagy+++GO:0000422///autophagy of mitochondrion+++GO:0000045///autophagosome assembly+++GO:0016236///macroautophagy+++GO:0006914///autophagy
'sqh'	31554	NC_004354.4	6223061	6225140	-	944.05	616.44	738.4	491.05	13950	9159	0.588533	1.14851e-209	1.77673e-208	GO:0005911///cell-cell junction+++GO:0106037///apicomedial cortex+++GO:0016459///myosin complex+++GO:0005737///cytoplasm+++GO:0005912///adherens junction+++GO:0030496///midbody+++GO:0032154///cleavage furrow+++GO:0005829///cytosol+++GO:0035183///female germline ring canal inner rim+++GO:0016460///myosin II complex+++GO:0045177///apical part of cell+++GO:0048471///perinuclear region of cytoplasm++…	GO:0005085///guanyl-nucleotide exchange factor activity+++GO:0005509///calcium ion binding+++GO:0046872///metal ion binding+++GO:0005089///Rho guanyl-nucleotide exchange factor activity+++GO:0032036///myosin heavy chain binding	GO:0045874///positive regulation of sevenless signaling pathway+++GO:0007300///ovarian nurse cell to oocyte transport+++GO:0007417///central nervous system development+++GO:0000281///mitotic cytokinesis+++GO:0031036///myosin II filament assembly+++GO:0035277///spiracle morphogenesis, open tracheal system+++GO:0030048///actin filament-based movement+++GO:0003384///apical constriction involved in g…
'Ntf-2'	33078	NC_004354.4	21035469	21041467	+	933.23	1356.71	729.93	1080.75	9232	14082	-0.566203	2.80218e-233	4.70079e-232	GO:0044613///nuclear pore central transport channel	GO:0008565///protein transporter activity	GO:0006606///protein import into nucleus+++GO:0006913///nucleocytoplasmic transport+++GO:0002807///positive regulation of antimicrobial peptide biosynthetic process
'Pdi'	39651	NT_037436.4	15137738	15142840	-	929.83	719.89	727.27	573.46	26398	20590	0.342798	1.27843e-146	1.45761e-145	GO:0005783///endoplasmic reticulum+++GO:0045169///fusome+++GO:0060187///cell pole+++GO:0005615///extracellular space+++GO:0012505///endomembrane system+++GO:0005737///cytoplasm+++GO:0005788///endoplasmic reticulum lumen+++GO:0005635///nuclear envelope+++GO:0048471///perinuclear region of cytoplasm+++GO:0005623///cell+++GO:0070732///spindle envelope+++GO:0043025///neuronal cell body+++GO:0005791//…	GO:0015037///peptide disulfide oxidoreductase activity+++GO:0031545///peptidyl-proline 4-dioxygenase activity+++GO:0003756///protein disulfide isomerase activity+++GO:0016853///isomerase activity	GO:0019511///peptidyl-proline hydroxylation+++GO:0006457///protein folding+++GO:0034976///response to endoplasmic reticulum stress+++GO:0045454///cell redox homeostasis+++GO:1902175///regulation of oxidative stress-induced intrinsic apoptotic signaling pathway+++GO:0055114///oxidation-reduction process
'Arf79F'	40506	NT_037436.4	22868380	22872231	-	922.56	461.2	721.59	367.39	18130	9070	0.973867	0	0	GO:0005795///Golgi stack+++GO:0005829///cytosol+++GO:0043231///intracellular membrane-bounded organelle+++GO:0045177///apical part of cell+++GO:0005794///Golgi apparatus+++GO:0098793///presynapse+++GO:0032154///cleavage furrow+++GO:0005886///plasma membrane+++GO:0005737///cytoplasm	GO:0005525///GTP binding+++GO:0003924///GTPase activity+++GO:0000166///nucleotide binding	GO:0007112///male meiosis cytokinesis+++GO:0045807///positive regulation of endocytosis+++GO:1904801///positive regulation of neuron remodeling+++GO:0032011///ARF protein signal transduction+++GO:0048488///synaptic vesicle endocytosis+++GO:0016192///vesicle-mediated transport+++GO:0006886///intracellular protein transport+++GO:1990386///mitotic cleavage furrow ingression+++GO:0015031///protein tr…
'Sirup'	34089	NT_033779.5	7998869	7999676	+	913.01	35.22	714.12	28.06	7523	326	4.66958	0	0	GO:0005759///mitochondrial matrix+++GO:0005739///mitochondrion+++GO:0005749///mitochondrial respiratory chain complex II, succinate dehydrogenase complex (ubiquinone)	GO:0008177///succinate dehydrogenase (ubiquinone) activity	GO:0034614///cellular response to reactive oxygen species+++GO:0045333///cellular respiration+++GO:0034553///mitochondrial respiratory chain complex II assembly+++GO:0003407///neural retina development
'Ip259'	34419	NT_033779.5	10408352	10409610	+	898.95	1138.02	703.12	906.54	10736	13644	-0.3666	8.25086e-84	6.29875e-83	GO:0030687///preribosome, large subunit precursor	GO:0003723///RNA binding	GO:0000460///maturation of 5.8S rRNA+++GO:0000470///maturation of LSU-rRNA
'CG32425'	40273	NT_037436.4	20497323	20514107	+	883.94	93.67	691.38	74.62	13946	2011	3.21184	0	0
'kra'	40680	NT_033777.3	5595364	5601136	-	879.94	836.31	688.25	666.2	20828	19399	0.0469774	7.26094e-10	1.75808e-09	GO:0005829///cytosol	GO:0003743///translation initiation factor activity+++GO:0000166///nucleotide binding+++GO:0005525///GTP binding	GO:0006413///translational initiation+++GO:0006412///translation
'Arc1'	36595	NT_033778.4	14357927	14360297	-	863.41	266.31	675.32	212.14	28053	8717	1.67055	0	0	GO:1903561///extracellular vesicle+++GO:0045202///synapse+++GO:0098975///postsynapse of neuromuscular junction+++GO:0016020///membrane+++GO:0030054///cell junction+++GO:0030017///sarcomere	GO:0003723///RNA binding+++GO:0003729///mRNA binding	GO:0042595///behavioral response to starvation+++GO:0048168///regulation of neuronal synaptic plasticity+++GO:0051028///mRNA transport+++GO:0003012///muscle system process+++GO:0110077///vesicle-mediated intercellular transport
'ImpL2'	38513	NT_037436.4	4224006	4236147	-	851.37	119.69	665.91	95.34	26698	3873	2.80417	0	0	GO:0005576///extracellular region+++GO:0030424///axon+++GO:0005886///plasma membrane+++GO:0005615///extracellular space	GO:0043559///insulin binding+++GO:0098632///cell-cell adhesion mediator activity+++GO:0005520///insulin-like growth factor binding	GO:0010888///negative regulation of lipid storage+++GO:0055116///entry into reproductive diapause+++GO:0046627///negative regulation of insulin receptor signaling pathway+++GO:0007155///cell adhesion+++GO:0042594///response to starvation+++GO:0007156///homophilic cell adhesion via plasma membrane adhesion molecules+++GO:0070593///dendrite self-avoidance+++GO:0046628///positive regulation of insul…
'Bacc'	33462	NT_033779.5	2752445	2757975	+	849.65	376.71	664.56	300.09	12856	6280	1.147	0	0	GO:0005654///nucleoplasm+++GO:0005634///nucleus		GO:0048149///behavioral response to ethanol
'Xrp1'	42267	NT_033777.3	18914968	18926989	+	847.62	804	662.98	640.46	30673	28161	0.0498569	3.90556e-20	1.26019e-19	GO:1990391///DNA repair complex	GO:0003693///P-element binding	GO:0006302///double-strand break repair+++GO:0009987///cellular process+++GO:0051276///chromosome organization+++GO:0008285///negative regulation of cell proliferation
'Karl'	32131	NC_004354.4	11787381	11792253	+	843.11	856.99	659.45	682.67	13989	14373	-0.0499251	0.00199719	0.00340459	GO:0005575///cellular_component	GO:0003674///molecular_function	GO:0006629///lipid metabolic process+++GO:0000302///response to reactive oxygen species
'CG13117'	34289	NT_033779.5	9736645	9737949	+	842.48	477.04	658.95	380	7340	4254	0.79417	2.11488e-176	2.83464e-175
'Ran'	44072	NC_004354.4	11144852	11148716	-	842.31	376.25	658.82	299.72	13859	6137	1.13627	0	0	GO:0005635///nuclear envelope+++GO:1990498///mitotic spindle microtubule+++GO:0005634///nucleus+++GO:0005938///cell cortex+++GO:0005737///cytoplasm	GO:0005525///GTP binding+++GO:0046872///metal ion binding+++GO:0003924///GTPase activity	GO:0000212///meiotic spindle organization+++GO:0006886///intracellular protein transport+++GO:0000132///establishment of mitotic spindle orientation+++GO:0007346///regulation of mitotic cell cycle+++GO:0051301///cell division+++GO:0000054///ribosomal subunit export from nucleus+++GO:0006611///protein export from nucleus+++GO:0006606///protein import into nucleus+++GO:0032880///regulation of prote…
'Xbp1'	44226	NT_033778.4	21143545	21145750	+	827.15	448.74	646.97	357.47	24084	13176	0.855877	0	0	GO:0030176///integral component of endoplasmic reticulum membrane+++GO:0005634///nucleus	GO:0000981///DNA-binding transcription factor activity, RNA polymerase II-specific+++GO:0003700///DNA-binding transcription factor activity+++GO:0000977///RNA polymerase II regulatory region sequence-specific DNA binding	GO:0030968///endoplasmic reticulum unfolded protein response+++GO:1900103///positive regulation of endoplasmic reticulum unfolded protein response+++GO:0036490///regulation of translation in response to endoplasmic reticulum stress+++GO:0034976///response to endoplasmic reticulum stress+++GO:0006355///regulation of transcription, DNA-templated+++GO:0006366///transcription by RNA polymerase II+++G…
'eIF3f1'	40587	NT_033777.3	4712882	4714182	-	824.22	572.72	644.67	456.22	14323	10019	0.498831	1.7004e-159	2.06617e-158	GO:0005737///cytoplasm+++GO:0071541///eukaryotic translation initiation factor 3 complex, eIF3m+++GO:0005852///eukaryotic translation initiation factor 3 complex+++GO:0016282///eukaryotic 43S preinitiation complex+++GO:0033290///eukaryotic 48S preinitiation complex	GO:0004843///thiol-dependent ubiquitin-specific protease activity+++GO:0003743///translation initiation factor activity+++GO:0031369///translation initiation factor binding	GO:0006413///translational initiation+++GO:0045747///positive regulation of Notch signaling pathway+++GO:0016579///protein deubiquitination+++GO:0006412///translation+++GO:0002183///cytoplasmic translational initiation+++GO:0001732///formation of cytoplasmic translation initiation complex
'CG32276'	251645	NT_037436.4	3197863	3199047	-	793.66	402.24	620.77	320.42	7554	3841	0.954095	3.29488e-262	6.15453e-261	GO:0016020///membrane+++GO:0005783///endoplasmic reticulum+++GO:0016021///integral component of membrane		GO:0030968///endoplasmic reticulum unfolded protein response+++GO:0006486///protein glycosylation
'CG8860'	36310	NT_033778.4	12179483	12179902	-	785.55	667.03	614.42	531.35	3881	3304	0.209563	1.52888e-10	3.80774e-10	GO:0005789///endoplasmic reticulum membrane+++GO:0016021///integral component of membrane	GO:0015450///P-P-bond-hydrolysis-driven protein transmembrane transporter activity	GO:0006605///protein targeting
'Nlp'	43560	NT_033777.3	30004785	30010352	+	777.51	476	608.13	379.17	9289	5721	0.681535	7.83412e-181	1.06631e-179	GO:0005654///nucleoplasm+++GO:0005730///nucleolus+++GO:0005634///nucleus+++GO:0005705///polytene chromosome interband+++GO:0005737///cytoplasm	GO:0003682///chromatin binding+++GO:0042393///histone binding	GO:0006338///chromatin remodeling+++GO:0035041///sperm chromatin decondensation
'CG7630'	50266	NT_037436.4	17425477	17426282	+	773.14	375.31	604.72	298.97	3787	1843	1.01627	5.65316e-147	6.45944e-146	GO:0016021///integral component of membrane+++GO:0016020///membrane
'Act42A'	35526	NT_033778.4	6013910	6015689	-	757.7	1599.62	592.64	1274.25	16645	35387	-1.10442	0	0	GO:0005737///cytoplasm+++GO:0005856///cytoskeleton+++GO:0035060///brahma complex+++GO:0005884///actin filament	GO:0005200///structural constituent of cytoskeleton+++GO:0000166///nucleotide binding+++GO:0005524///ATP binding	GO:0007010///cytoskeleton organization+++GO:0000281///mitotic cytokinesis
'Gdh'	42832	NT_033777.3	23935958	23943101	-	746.22	39.88	583.66	31.77	21998	1186	4.19939	0	0	GO:0005759///mitochondrial matrix+++GO:0005737///cytoplasm+++GO:0005829///cytosol+++GO:0005739///mitochondrion	GO:0005524///ATP binding+++GO:0005525///GTP binding+++GO:0004352///glutamate dehydrogenase (NAD+) activity+++GO:0042802///identical protein binding+++GO:0004353///glutamate dehydrogenase [NAD(P)+] activity	GO:0006536///glutamate metabolic process+++GO:0019551///glutamate catabolic process to 2-oxoglutarate+++GO:0006116///NADH oxidation
'Non1'	35963	NT_033778.4	9396265	9398734	-	743.58	680.4	581.6	542.01	22164	20430	0.101708	1.26511e-13	3.47261e-13	GO:0005634///nucleus+++GO:0005730///nucleolus	GO:0005525///GTP binding+++GO:0000166///nucleotide binding	GO:0051301///cell division+++GO:0042254///ribosome biogenesis+++GO:0007049///cell cycle+++GO:0090307///mitotic spindle assembly
'ATPsynE'	41745	NT_033777.3	14326947	14327735	+	740.65	479.64	579.31	382.08	5012	3250	0.600461	1.11228e-80	8.20576e-80	GO:0000276///mitochondrial proton-transporting ATP synthase complex, coupling factor F(o)	GO:0016787///hydrolase activity+++GO:0015078///proton transmembrane transporter activity+++GO:0046933///proton-transporting ATP synthase activity, rotational mechanism	GO:0015986///ATP synthesis coupled proton transport+++GO:0099132///ATP hydrolysis coupled cation transmembrane transport+++GO:1902600///proton transmembrane transport
'PCNA'	37290	NT_033778.4	20261754	20262883	-	740.63	256.16	579.29	204.05	9982	3477	1.50536	0	0	GO:0043626///PCNA complex+++GO:0005634///nucleus	GO:0003677///DNA binding+++GO:0030337///DNA polymerase processivity factor activity	GO:0006275///regulation of DNA replication+++GO:0007052///mitotic spindle organization+++GO:0006298///mismatch repair+++GO:0019730///antimicrobial humoral response+++GO:0007307///eggshell chorion gene amplification+++GO:0019985///translesion synthesis+++GO:0006260///DNA replication+++GO:0006261///DNA-dependent DNA replication+++GO:0006272///leading strand elongation+++GO:0006289///nucleotide-exci…
'B52'	41670	NT_033777.3	13661311	13666891	+	736.46	528.43	576.03	420.94	17200	12472	0.452529	8.376e-157	1.00274e-155	GO:0005700///polytene chromosome+++GO:0016607///nuclear speck+++GO:0035062///omega speckle+++GO:0071011///precatalytic spliceosome+++GO:0005634///nucleus+++GO:0071013///catalytic step 2 spliceosome+++GO:0035327///transcriptionally active chromatin	GO:0003723///RNA binding+++GO:0003729///mRNA binding+++GO:0003676///nucleic acid binding	GO:0006397///mRNA processing+++GO:0051607///defense response to virus+++GO:0008380///RNA splicing+++GO:0044819///mitotic G1/S transition checkpoint+++GO:0010468///regulation of gene expression+++GO:0031440///regulation of mRNA 3'-end processing+++GO:0001178///regulation of transcriptional start site selection at RNA polymerase II promoter+++GO:0048024///regulation of mRNA splicing, via spliceosom…
'ATPsyndelta'	31950	NC_004354.4	10212970	10217393	+	733.43	438.51	573.66	349.31	6226	3738	0.715688	2.16862e-133	2.28922e-132	GO:0005739///mitochondrion+++GO:0045261///proton-transporting ATP synthase complex, catalytic core F(1)+++GO:0000275///mitochondrial proton-transporting ATP synthase complex, catalytic core F(1)	GO:0046933///proton-transporting ATP synthase activity, rotational mechanism+++GO:0016787///hydrolase activity	GO:0015986///ATP synthesis coupled proton transport+++GO:0099132///ATP hydrolysis coupled cation transmembrane transport+++GO:1902600///proton transmembrane transport
'Mlc-c'	31474	NC_004354.4	5619136	5622539	-	729.59	275.07	570.66	219.12	12685	4816	1.38091	0	0	GO:0031475///myosin V complex+++GO:0005829///cytosol+++GO:0031476///myosin VI complex+++GO:0016460///myosin II complex+++GO:0031477///myosin VII complex+++GO:0016459///myosin complex	GO:0005509///calcium ion binding+++GO:0046872///metal ion binding+++GO:0017022///myosin binding+++GO:0032036///myosin heavy chain binding+++GO:0005515///protein binding	GO:0030048///actin filament-based movement
'Ahcy'	32471	NC_004354.4	15450261	15453167	+	725.47	407.13	567.44	324.32	15750	8932	0.80705	0	0	GO:0005829///cytosol	GO:0016787///hydrolase activity+++GO:0004013///adenosylhomocysteinase activity+++GO:0051287///NAD binding	GO:0019510///S-adenosylhomocysteine catabolic process+++GO:0006730///one-carbon metabolic process
'eIF3e'	39877	NT_037436.4	16785242	16786941	-	723.42	420.18	565.83	334.71	14809	8661	0.757457	0	0	GO:0005783///endoplasmic reticulum+++GO:0071540///eukaryotic translation initiation factor 3 complex, eIF3e+++GO:0033290///eukaryotic 48S preinitiation complex+++GO:0043231///intracellular membrane-bounded organelle+++GO:0005852///eukaryotic translation initiation factor 3 complex+++GO:0005737///cytoplasm+++GO:0005634///nucleus+++GO:0016282///eukaryotic 43S preinitiation complex	GO:0003743///translation initiation factor activity	GO:0006413///translational initiation+++GO:0006412///translation+++GO:0001732///formation of cytoplasmic translation initiation complex+++GO:0002183///cytoplasmic translational initiation
'Idgf6'	36868	NT_033778.4	16691022	16693751	+	718.68	1936.1	562.12	1542.29	14936	40489	-1.45612	0	0	GO:0005615///extracellular space+++GO:0005576///extracellular region	GO:0008084///imaginal disc growth factor receptor binding+++GO:0016798///hydrolase activity, acting on glycosyl bonds+++GO:0004568///chitinase activity+++GO:0008061///chitin binding+++GO:0016787///hydrolase activity	GO:0007444///imaginal disc development+++GO:0007275///multicellular organism development+++GO:0005975///carbohydrate metabolic process+++GO:0006036///cuticle chitin catabolic process+++GO:0040003///chitin-based cuticle development+++GO:0008152///metabolic process+++GO:0018990///ecdysis, chitin-based cuticle+++GO:0006032///chitin catabolic process+++GO:0042060///wound healing
'vsg'	39137	NT_037436.4	9714324	9717716	+	713.46	1370.63	558.04	1091.84	21142	40919	-0.968321	0	0	GO:0031410///cytoplasmic vesicle+++GO:0035324///female germline ring canal+++GO:0016020///membrane+++GO:0098549///somatic ring canal+++GO:0016021///integral component of membrane	GO:0003674///molecular_function	GO:0032504///multicellular organism reproduction+++GO:0048149///behavioral response to ethanol+++GO:0042127///regulation of cell proliferation+++GO:0007616///long-term memory
'Fkbp14'	37449	NT_033778.4	21487167	21497929	-	713.39	233.21	557.99	185.77	12378	4073	1.58672	0	0	GO:0005615///extracellular space+++GO:0005783///endoplasmic reticulum+++GO:0012505///endomembrane system	GO:0003755///peptidyl-prolyl cis-trans isomerase activity+++GO:0016853///isomerase activity+++GO:0005509///calcium ion binding	GO:0007444///imaginal disc development+++GO:0022416///chaeta development+++GO:0046716///muscle cell cellular homeostasis+++GO:0000413///protein peptidyl-prolyl isomerization+++GO:0008593///regulation of Notch signaling pathway+++GO:0008587///imaginal disc-derived wing margin morphogenesis
'Moe'	31816	NC_004354.4	8873012	8898332	-	709.2	1128.44	554.71	898.91	28019	44857	-0.696443	0	0	GO:0005912///adherens junction+++GO:1990023///mitotic spindle midzone+++GO:0045169///fusome+++GO:0005938///cell cortex+++GO:0016324///apical plasma membrane+++GO:0005884///actin filament+++GO:0005856///cytoskeleton+++GO:0030054///cell junction+++GO:0005654///nucleoplasm+++GO:0016020///membrane+++GO:0035003///subapical complex+++GO:0005737///cytoplasm+++GO:0005829///cytosol+++GO:0015629///actin cy…	GO:0008092///cytoskeletal protein binding+++GO:0003779///actin binding+++GO:0005546///phosphatidylinositol-4,5-bisphosphate binding+++GO:0008017///microtubule binding+++GO:0005515///protein binding	GO:1902846///positive regulation of mitotic spindle elongation+++GO:0030866///cortical actin cytoskeleton organization+++GO:0016336///establishment or maintenance of polarity of larval imaginal disc epithelium+++GO:0045197///establishment or maintenance of epithelial cell apical/basal polarity+++GO:0007314///oocyte anterior/posterior axis specification+++GO:0006405///RNA export from nucleus+++GO:…
'lwr'	33226	NT_033779.5	540599	542580	-	704.3	222.19	550.88	177	10342	3291	1.63799	0	0	GO:0005634///nucleus+++GO:0000780///condensed nuclear chromosome, centromeric region+++GO:0000940///condensed chromosome outer kinetochore	GO:0019789///SUMO transferase activity+++GO:0008134///transcription factor binding+++GO:0005515///protein binding+++GO:0016740///transferase activity+++GO:0005524///ATP binding+++GO:0061656///SUMO conjugating enzyme activity+++GO:0000166///nucleotide binding+++GO:0033134///ubiquitin activating enzyme binding+++GO:0031072///heat shock protein binding+++GO:0061665///SUMO ligase activity+++GO:004280…	GO:0030721///spectrosome organization+++GO:0006464///cellular protein modification process+++GO:0035172///hemocyte proliferation+++GO:0035204///negative regulation of lamellocyte differentiation+++GO:0008354///germ cell migration+++GO:0045751///negative regulation of Toll signaling pathway+++GO:0007352///zygotic specification of dorsal/ventral axis+++GO:0007391///dorsal closure+++GO:0006606///pro…
'vig2'	43016	NT_033777.3	25123373	25125619	+	703.16	309.37	549.98	246.44	14966	6730	1.15814	0	0	GO:0005703///polytene chromosome puff+++GO:0005737///cytoplasm+++GO:0005700///polytene chromosome+++GO:0005701///polytene chromosome chromocenter+++GO:0005634///nucleus	GO:0003723///RNA binding	GO:0031935///regulation of chromatin silencing+++GO:0051567///histone H3-K9 methylation+++GO:0070828///heterochromatin organization
'Fer1HCH'	46415	NT_033777.3	30385573	30388178	-	700.62	980.13	547.99	780.77	11405	15406	-0.510748	7.40696e-141	8.16238e-140	GO:0005576///extracellular region+++GO:0005794///Golgi apparatus+++GO:0008043///intracellular ferritin complex+++GO:0045169///fusome+++GO:0005737///cytoplasm	GO:0008199///ferric iron binding+++GO:0005506///iron ion binding+++GO:0004322///ferroxidase activity+++GO:0046872///metal ion binding+++GO:0042802///identical protein binding+++GO:0016491///oxidoreductase activity+++GO:0046983///protein dimerization activity+++GO:0008198///ferrous iron binding	GO:0006880///intracellular sequestering of iron ion+++GO:0006879///cellular iron ion homeostasis+++GO:0006826///iron ion transport+++GO:0098711///iron ion import across plasma membrane+++GO:0009791///post-embryonic development+++GO:1990461///detoxification of iron ion+++GO:0006355///regulation of transcription, DNA-templated+++GO:0008283///cell proliferation+++GO:0009620///response to fungus+++GO…
'BthD'	32317	NC_004354.4	13612131	13613228	+	696.53	193.86	544.8	154.43	8917	2497	1.81877	0	0	GO:0005576///extracellular region+++GO:0005794///Golgi apparatus+++GO:0005737///cytoplasm	GO:0003674///molecular_function	GO:0007432///salivary gland boundary specification+++GO:0007436///larval salivary gland morphogenesis+++GO:0007275///multicellular organism development+++GO:0045454///cell redox homeostasis+++GO:0008340///determination of adult lifespan+++GO:0051775///response to redox state+++GO:0009792///embryo development ending in birth or egg hatching
'eIF1'	38398	NT_037436.4	3223341	3224650	+	695.25	404.44	543.8	322.17	5995	3505	0.755254	1.93041e-140	2.11622e-139	GO:0043614///multi-eIF complex+++GO:0016282///eukaryotic 43S preinitiation complex	GO:0003723///RNA binding+++GO:0003743///translation initiation factor activity+++GO:0043024///ribosomal small subunit binding	GO:0001731///formation of translation preinitiation complex+++GO:0006417///regulation of translation+++GO:0006413///translational initiation+++GO:0006412///translation+++GO:0071456///cellular response to hypoxia
'CG6084'	39304	NT_037436.4	11620535	11624381	-	690.9	40.98	540.39	32.64	10802	698	4.04929	0	0	GO:0005654///nucleoplasm+++GO:0005829///cytosol	GO:0016491///oxidoreductase activity+++GO:0008106///alcohol dehydrogenase (NADP+) activity+++GO:0004032///alditol:NADP+ 1-oxidoreductase activity+++GO:0047718///indanol dehydrogenase activity	GO:0055114///oxidation-reduction process
'HmgZ'	37480	NT_033778.4	21697488	21707861	-	676.14	473.47	528.85	377.16	9080	5858	0.487682	1.14555e-147	1.31751e-146	GO:0005634///nucleus+++GO:0000790///nuclear chromatin+++GO:0005694///chromosome	GO:0008134///transcription factor binding+++GO:0008301///DNA binding, bending+++GO:0003677///DNA binding	GO:0006338///chromatin remodeling+++GO:0006357///regulation of transcription by RNA polymerase II
'CG2076'	32041	NC_004354.4	11090210	11092098	+	672.82	143.66	526.25	114.44	11885	2560	2.20116	0	0	GO:0016021///integral component of membrane+++GO:0016020///membrane		GO:0006915///apoptotic process
'Ubi-p5E'	326237	NC_004354.4	6276876	6279647	-	671.66	625.74	525.34	498.46	17568	16491	0.0757737	7.28598e-07	1.54194e-06	GO:0005737///cytoplasm+++GO:0005634///nucleus+++GO:0005704///polytene chromosome band	GO:0031386///protein tag+++GO:0031625///ubiquitin protein ligase binding	GO:0016567///protein ubiquitination+++GO:0008340///determination of adult lifespan+++GO:2000242///negative regulation of reproductive process+++GO:0006511///ubiquitin-dependent protein catabolic process+++GO:0019941///modification-dependent protein catabolic process+++GO:0006464///cellular protein modification process
'eIF3b'	36981	NT_033778.4	17536213	17539142	+	670.74	505.84	524.62	402.95	23300	17864	0.380672	2.0413e-147	2.33497e-146	GO:0005852///eukaryotic translation initiation factor 3 complex+++GO:0005829///cytosol+++GO:0005737///cytoplasm+++GO:0016282///eukaryotic 43S preinitiation complex+++GO:0033290///eukaryotic 48S preinitiation complex	GO:0003723///RNA binding+++GO:0003676///nucleic acid binding+++GO:0003729///mRNA binding+++GO:0003743///translation initiation factor activity+++GO:0005515///protein binding+++GO:0031369///translation initiation factor binding	GO:0030707///ovarian follicle cell development+++GO:0006413///translational initiation+++GO:0006412///translation+++GO:0006446///regulation of translational initiation+++GO:0001732///formation of cytoplasmic translation initiation complex+++GO:0002183///cytoplasmic translational initiation
'Rpb12'	5740790	NT_033778.4	15144968	15145519	-	670.72	466.02	524.61	371.23	2681	1865	0.498932	3.45848e-32	1.39278e-31	GO:0005665///RNA polymerase II, core complex+++GO:0005736///RNA polymerase I complex+++GO:0005666///RNA polymerase III complex	GO:0016740///transferase activity+++GO:0008270///zinc ion binding+++GO:0003899///DNA-directed 5'-3' RNA polymerase activity+++GO:0016779///nucleotidyltransferase activity+++GO:0001054///RNA polymerase I activity+++GO:0001056///RNA polymerase III activity+++GO:0003677///DNA binding+++GO:0001055///RNA polymerase II activity	GO:0006383///transcription by RNA polymerase III+++GO:0006360///transcription by RNA polymerase I+++GO:0006351///transcription, DNA-templated+++GO:0006366///transcription by RNA polymerase II
'CG7637'	36135	NT_033778.4	10810556	10810936	-	670.25	342.15	524.24	272.56	2331	1190	0.943654	1.80762e-81	1.34867e-80	GO:0090661///box H/ACA telomerase RNP complex+++GO:0031429///box H/ACA snoRNP complex+++GO:0005730///nucleolus+++GO:0005634///nucleus	GO:0030515///snoRNA binding+++GO:0034513///box H/ACA snoRNA binding+++GO:0070034///telomerase RNA binding	GO:0001522///pseudouridine synthesis+++GO:0006364///rRNA processing+++GO:0031118///rRNA pseudouridine synthesis+++GO:0042254///ribosome biogenesis+++GO:0031120///snRNA pseudouridine synthesis
'mbf1'	39842	NT_037436.4	16574436	16576871	+	666.87	245.85	521.6	195.84	10211	3861	1.41327	0	0	GO:0005737///cytoplasm+++GO:0005634///nucleus+++GO:0005829///cytosol	GO:0003677///DNA binding+++GO:0003729///mRNA binding+++GO:0003713///transcription coactivator activity+++GO:0043565///sequence-specific DNA binding+++GO:0030674///protein binding, bridging	GO:0045944///positive regulation of transcription by RNA polymerase II+++GO:0048255///mRNA stabilization+++GO:0007424///open tracheal system development+++GO:0007417///central nervous system development
'endos'	39554	NT_037436.4	14029579	14031706	-	660.74	328.19	516.81	261.44	9066	4390	0.983154	0	0	GO:0005737///cytoplasm	GO:0004864///protein phosphatase inhibitor activity	GO:0051445///regulation of meiotic cell cycle+++GO:0035308///negative regulation of protein dephosphorylation+++GO:0007049///cell cycle+++GO:0007584///response to nutrient+++GO:0032515///negative regulation of phosphoprotein phosphatase activity+++GO:0048477///oogenesis+++GO:0043086///negative regulation of catalytic activity+++GO:0000278///mitotic cell cycle+++GO:0007088///regulation of mitotic …
'Ids'	38423	NT_037436.4	3378268	3380083	+	657.24	2.61	514.07	2.08	14531	58	7.94924	0	0		GO:0008484///sulfuric ester hydrolase activity+++GO:0003824///catalytic activity+++GO:0004423///iduronate-2-sulfatase activity+++GO:0016787///hydrolase activity	GO:0008152///metabolic process
'yps'	39377	NT_037436.4	12121274	12125150	-	654.12	258.08	511.63	205.58	18683	7494	1.3154	0	0	GO:0071598///neuronal ribonucleoprotein granule+++GO:0016020///membrane+++GO:0016021///integral component of membrane+++GO:0071013///catalytic step 2 spliceosome+++GO:1990124///messenger ribonucleoprotein complex+++GO:0071011///precatalytic spliceosome	GO:0005515///protein binding+++GO:0003677///DNA binding+++GO:0003676///nucleic acid binding+++GO:0003729///mRNA binding	GO:0048477///oogenesis+++GO:0000398///mRNA splicing, via spliceosome+++GO:0006355///regulation of transcription, DNA-templated
'blw'	37617	NT_033778.4	22799099	22802180	+	649.33	335.4	507.88	267.18	20006	10410	0.926676	0	0	GO:0000275///mitochondrial proton-transporting ATP synthase complex, catalytic core F(1)+++GO:0005743///mitochondrial inner membrane+++GO:0016020///membrane+++GO:0005739///mitochondrion+++GO:0045261///proton-transporting ATP synthase complex, catalytic core F(1)	GO:0043531///ADP binding+++GO:0000166///nucleotide binding+++GO:0046933///proton-transporting ATP synthase activity, rotational mechanism+++GO:0032559///adenyl ribonucleotide binding+++GO:0005524///ATP binding+++GO:0016887///ATPase activity	GO:0006979///response to oxidative stress+++GO:0022900///electron transport chain+++GO:0099132///ATP hydrolysis coupled cation transmembrane transport+++GO:0006811///ion transport+++GO:1902769///regulation of choline O-acetyltransferase activity+++GO:0015986///ATP synthesis coupled proton transport+++GO:0006754///ATP biosynthetic process+++GO:0046034///ATP metabolic process+++GO:0019915///lipid s…
'eIF3h'	45682	NT_033779.5	5051193	5053094	-	645.66	713.01	505.01	567.98	10135	11266	-0.169528	3.2645e-17	9.91395e-17	GO:0016282///eukaryotic 43S preinitiation complex+++GO:0033290///eukaryotic 48S preinitiation complex+++GO:0005737///cytoplasm+++GO:0005852///eukaryotic translation initiation factor 3 complex+++GO:0005829///cytosol+++GO:0042788///polysomal ribosome	GO:0003743///translation initiation factor activity+++GO:0008237///metallopeptidase activity	GO:0006413///translational initiation+++GO:0001732///formation of cytoplasmic translation initiation complex+++GO:0045747///positive regulation of Notch signaling pathway+++GO:0006508///proteolysis+++GO:0002183///cytoplasmic translational initiation+++GO:0006412///translation
'ND-ACP'	38154	NT_037436.4	1329949	1331631	+	642.52	319.25	502.55	254.32	5577	2784	0.982622	4.98734e-203	7.48456e-202	GO:0005829///cytosol+++GO:0070469///respiratory chain+++GO:0005739///mitochondrion	GO:0000035///acyl binding+++GO:0000036///acyl carrier activity+++GO:0031177///phosphopantetheine binding	GO:0006633///fatty acid biosynthetic process+++GO:0055114///oxidation-reduction process+++GO:0006629///lipid metabolic process+++GO:0006631///fatty acid metabolic process+++GO:0009245///lipid A biosynthetic process+++GO:0006120///mitochondrial electron transport, NADH to ubiquinone
'RhoGDI'	40179	NT_037436.4	19928743	19932930	+	630.15	344.18	492.87	274.17	13042	7135	0.846136	0	0	GO:0005829///cytosol+++GO:0016020///membrane+++GO:0005737///cytoplasm	GO:0005094///Rho GDP-dissociation inhibitor activity+++GO:0048365///Rac GTPase binding	GO:0007266///Rho protein signal transduction+++GO:0050790///regulation of catalytic activity
'sun'	44046	NC_004354.4	15847859	15849258	-	630.11	467.51	492.85	372.41	2936	2183	0.404257	2.0094e-24	7.08943e-24	GO:0005743///mitochondrial inner membrane+++GO:0005615///extracellular space+++GO:0000275///mitochondrial proton-transporting ATP synthase complex, catalytic core F(1)	GO:0001664///G protein-coupled receptor binding+++GO:0046933///proton-transporting ATP synthase activity, rotational mechanism	GO:0006979///response to oxidative stress+++GO:0045745///positive regulation of G protein-coupled receptor signaling pathway+++GO:1902600///proton transmembrane transport+++GO:0008340///determination of adult lifespan+++GO:0015986///ATP synthesis coupled proton transport
'l(2)37Cc'	49168	NT_033779.5	19121345	19123869	-	628.38	223.2	491.49	177.8	11153	3996	1.46691	0	0	GO:0005739///mitochondrion+++GO:0016020///membrane		GO:0007275///multicellular organism development+++GO:0071456///cellular response to hypoxia
'Hsp60A'	32045	NC_004354.4	11108482	11112308	+	626.63	278.33	490.13	221.72	20236	9055	1.14443	0	0	GO:0005739///mitochondrion+++GO:0005759///mitochondrial matrix+++GO:0005829///cytosol+++GO:0005743///mitochondrial inner membrane+++GO:0005737///cytoplasm	GO:0000166///nucleotide binding+++GO:0005524///ATP binding+++GO:0051082///unfolded protein binding	GO:0034605///cellular response to heat+++GO:0006626///protein targeting to mitochondrion+++GO:0007005///mitochondrion organization+++GO:0042026///protein refolding+++GO:0006457///protein folding+++GO:0008637///apoptotic mitochondrial changes+++GO:0045041///protein import into mitochondrial intermembrane space+++GO:0006458///'de novo' protein folding+++GO:0009408///response to heat
'RpL34a'	43169	NT_033777.3	26058420	26059267	-	625.45	801.42	489.2	638.41	4726	6083	-0.384059	6.14948e-42	2.89735e-41	GO:0022625///cytosolic large ribosomal subunit+++GO:0005840///ribosome	GO:0017022///myosin binding+++GO:0003735///structural constituent of ribosome	GO:0006412///translation+++GO:0002181///cytoplasmic translation+++GO:0042254///ribosome biogenesis
'CG2852'	37591	NT_033778.4	22644646	22646344	-	621.76	362.93	486.32	289.11	7132	4184	0.750287	7.54848e-165	9.44456e-164	GO:0005788///endoplasmic reticulum lumen+++GO:0005576///extracellular region+++GO:0016028///rhabdomere+++GO:0012505///endomembrane system+++GO:0005615///extracellular space+++GO:0016021///integral component of membrane+++GO:0031965///nuclear membrane+++GO:0031410///cytoplasmic vesicle	GO:0016018///cyclosporin A binding+++GO:0016853///isomerase activity+++GO:0003755///peptidyl-prolyl cis-trans isomerase activity+++GO:0051082///unfolded protein binding	GO:0000413///protein peptidyl-prolyl isomerization+++GO:0032504///multicellular organism reproduction+++GO:0006457///protein folding
'Glt'	34193	NT_033779.5	8672698	8676804	+	612.56	1869.59	479.12	1489.31	27601	84890	-1.63619	0	0	GO:0005604///basement membrane+++GO:0005576///extracellular region	GO:0016787///hydrolase activity+++GO:0052689///carboxylic ester hydrolase activity	GO:0016201///synaptic target inhibition+++GO:0098542///defense response to other organism+++GO:0008045///motor neuron axon guidance
'Pp1-87B'	49260	NT_033777.3	12423621	12425917	-	610.86	510.65	477.79	406.78	18398	15493	0.232128	3.11028e-50	1.6408e-49	GO:0005829///cytosol+++GO:0005700///polytene chromosome+++GO:0000164///protein phosphatase type 1 complex+++GO:0005737///cytoplasm	GO:0017018///myosin phosphatase activity+++GO:0004721///phosphoprotein phosphatase activity+++GO:0046872///metal ion binding+++GO:0004722///protein serine/threonine phosphatase activity+++GO:0005515///protein binding+++GO:0016787///hydrolase activity	GO:0000278///mitotic cell cycle+++GO:0040011///locomotion+++GO:0007611///learning or memory+++GO:0007080///mitotic metaphase plate congression+++GO:0008542///visual learning+++GO:0051225///spindle assembly+++GO:0048477///oogenesis+++GO:0007411///axon guidance+++GO:0090263///positive regulation of canonical Wnt signaling pathway+++GO:0006470///protein dephosphorylation+++GO:0046579///positive regu…
'Cyp1'	32595	NC_004354.4	16317673	16320370	-	605.3	552.92	473.44	440.45	9886	9090	0.104203	3.11698e-07	6.72208e-07	GO:0005737///cytoplasm+++GO:0005634///nucleus+++GO:0005829///cytosol	GO:0051082///unfolded protein binding+++GO:0016853///isomerase activity+++GO:0003755///peptidyl-prolyl cis-trans isomerase activity	GO:0000413///protein peptidyl-prolyl isomerization+++GO:0006457///protein folding
'UQCR-C1'	41800	NT_033777.3	14890231	14892387	+	604.83	314.2	473.07	250.29	13103	6856	0.918453	0	0	GO:0017087///mitochondrial processing peptidase complex+++GO:0005759///mitochondrial matrix+++GO:0005739///mitochondrion+++GO:0005750///mitochondrial respiratory chain complex III	GO:0016491///oxidoreductase activity+++GO:0016787///hydrolase activity+++GO:0008121///ubiquinol-cytochrome-c reductase activity+++GO:0046872///metal ion binding+++GO:0004222///metalloendopeptidase activity+++GO:0003824///catalytic activity	GO:0016485///protein processing+++GO:0009060///aerobic respiration+++GO:0006508///proteolysis+++GO:0006627///protein processing involved in protein targeting to mitochondrion+++GO:0006122///mitochondrial electron transport, ubiquinol to cytochrome c+++GO:0055114///oxidation-reduction process
'sty'	38424	NT_037436.4	3401153	3424935	-	598.95	398.65	468.47	317.56	29113	20777	0.560927	4.42262e-289	9.04705e-288	GO:0005886///plasma membrane+++GO:0045177///apical part of cell+++GO:0009898///cytoplasmic side of plasma membrane		GO:0120177///negative regulation of torso signaling pathway+++GO:0040037///negative regulation of fibroblast growth factor receptor signaling pathway+++GO:0060446///branching involved in open tracheal system development+++GO:0045314///regulation of compound eye photoreceptor development+++GO:0008069///dorsal/ventral axis specification, ovarian follicular epithelium+++GO:0001745///compound eye mor…
'scf'	38145	NT_037436.4	1298672	1300389	+	592.67	507.08	463.56	403.94	12802	11030	0.198615	6.54362e-27	2.41207e-26	GO:0005700///polytene chromosome+++GO:0005634///nucleus+++GO:0005703///polytene chromosome puff+++GO:0012505///endomembrane system+++GO:0005783///endoplasmic reticulum+++GO:0005737///cytoplasm	GO:0016853///isomerase activity+++GO:0005509///calcium ion binding	GO:0006265///DNA topological change+++GO:2000373///positive regulation of DNA topoisomerase (ATP-hydrolyzing) activity+++GO:0045893///positive regulation of transcription, DNA-templated+++GO:0006325///chromatin organization+++GO:0009047///dosage compensation by hyperactivation of X chromosome
'spi'	35253	NT_033779.5	19567900	19577315	-	592.51	341.66	463.43	272.16	12809	7444	0.767896	1.2e-303	2.59589e-302	GO:0005789///endoplasmic reticulum membrane+++GO:0016021///integral component of membrane+++GO:0005783///endoplasmic reticulum+++GO:0005886///plasma membrane+++GO:0005794///Golgi apparatus+++GO:0005615///extracellular space+++GO:0016020///membrane+++GO:0000139///Golgi membrane	GO:0048018///receptor ligand activity+++GO:0005515///protein binding+++GO:0005154///epidermal growth factor receptor binding	GO:0008284///positive regulation of cell proliferation+++GO:0007421///stomatogastric nervous system development+++GO:0007173///epidermal growth factor receptor signaling pathway+++GO:0003015///heart process+++GO:0061331///epithelial cell proliferation involved in Malpighian tubule morphogenesis+++GO:0070374///positive regulation of ERK1 and ERK2 cascade+++GO:0043066///negative regulation of apopt…
'dUTPase'	34529	NT_033779.5	11011312	11012135	+	590.83	201.93	462.13	160.86	5961	2017	1.52249	0	0	GO:0005737///cytoplasm+++GO:0005634///nucleus+++GO:0005886///plasma membrane	GO:0016787///hydrolase activity+++GO:0042802///identical protein binding+++GO:0004170///dUTP diphosphatase activity+++GO:0000287///magnesium ion binding	GO:0046080///dUTP metabolic process+++GO:0006226///dUMP biosynthetic process+++GO:0046081///dUTP catabolic process
'Ald'	43183	NT_033777.3	26254069	26261591	-	587.96	313.87	459.88	250.03	14008	7041	0.879156	0	0	GO:0031430///M band+++GO:0030018///Z disc+++GO:0005829///cytosol	GO:0004672///protein kinase activity+++GO:0005524///ATP binding+++GO:0004332///fructose-bisphosphate aldolase activity+++GO:0003824///catalytic activity+++GO:0004712///protein serine/threonine/tyrosine kinase activity+++GO:0016829///lyase activity	GO:0006096///glycolytic process+++GO:0007093///mitotic cell cycle checkpoint+++GO:0007498///mesoderm development+++GO:0006468///protein phosphorylation+++GO:0042593///glucose homeostasis+++GO:0051304///chromosome separation
'COX7A'	50002	NT_033777.3	8339944	8341043	-	585.53	456.18	457.98	363.39	4553	3558	0.333766	2.20134e-26	8.02461e-26	GO:0005751///mitochondrial respiratory chain complex IV+++GO:0005746///mitochondrial respiratory chain+++GO:0016020///membrane+++GO:0005743///mitochondrial inner membrane+++GO:0097249///mitochondrial respiratory chain supercomplex+++GO:0005739///mitochondrion	GO:0004129///cytochrome-c oxidase activity+++GO:0009055///electron transfer activity+++GO:0016491///oxidoreductase activity	GO:0097250///mitochondrial respiratory chain supercomplex assembly+++GO:0002082///regulation of oxidative phosphorylation+++GO:0022900///electron transport chain+++GO:0006123///mitochondrial electron transport, cytochrome c to oxygen+++GO:1902600///proton transmembrane transport+++GO:0055114///oxidation-reduction process
'Sec61beta'	46080	NT_033778.4	14618771	14619681	+	582.35	298.94	455.49	238.13	5934	3063	0.93567	8.78304e-199	1.29593e-197	GO:0031205///endoplasmic reticulum Sec complex+++GO:0016020///membrane+++GO:0016021///integral component of membrane+++GO:0005783///endoplasmic reticulum+++GO:0012505///endomembrane system+++GO:0005784///Sec61 translocon complex	GO:0015450///P-P-bond-hydrolysis-driven protein transmembrane transporter activity+++GO:0005086///ARF guanyl-nucleotide exchange factor activity	GO:0006886///intracellular protein transport+++GO:0006616///SRP-dependent cotranslational protein targeting to membrane, translocation+++GO:0010507///negative regulation of autophagy+++GO:0015031///protein transport+++GO:0031204///posttranslational protein targeting to membrane, translocation
'lost'	40559	NT_033777.3	4403076	4407182	+	582.34	332.66	455.48	265	21553	12405	0.781395	0	0	GO:0005829///cytosol+++GO:0071011///precatalytic spliceosome+++GO:0005737///cytoplasm+++GO:0071013///catalytic step 2 spliceosome+++GO:1990904///ribonucleoprotein complex		GO:0019094///pole plasm mRNA localization+++GO:0009952///anterior/posterior pattern specification+++GO:0000398///mRNA splicing, via spliceosome+++GO:0045451///pole plasm oskar mRNA localization+++GO:0007277///pole cell development
'Rab11'	42501	NT_033777.3	21111408	21116146	+	582.11	539.77	455.3	429.98	13032	12169	0.0825479	2.97198e-06	6.09971e-06	GO:0048471///perinuclear region of cytoplasm+++GO:0045169///fusome+++GO:0005737///cytoplasm+++GO:0043195///terminal bouton+++GO:0032154///cleavage furrow+++GO:0043025///neuronal cell body+++GO:0005635///nuclear envelope+++GO:0005813///centrosome+++GO:0070732///spindle envelope+++GO:0031410///cytoplasmic vesicle+++GO:0031982///vesicle+++GO:0060187///cell pole+++GO:0005776///autophagosome+++GO:0005…	GO:0005525///GTP binding+++GO:0032794///GTPase activating protein binding+++GO:0044877///protein-containing complex binding+++GO:0005515///protein binding+++GO:0003924///GTPase activity	GO:0072657///protein localization to membrane+++GO:0008103///oocyte microtubule cytoskeleton polarization+++GO:0045478///fusome organization+++GO:0045886///negative regulation of synaptic growth at neuromuscular junction+++GO:0032482///Rab protein signal transduction+++GO:0007112///male meiosis cytokinesis+++GO:0031532///actin cytoskeleton reorganization+++GO:0030718///germ-line stem cell populat…
'Trx-2'	34281	NT_033779.5	9613166	9616404	+	581.75	501.09	455.02	399.17	5929	5156	0.188927	8.02898e-12	2.08184e-11	GO:0005634///nucleus	GO:0015036///disulfide oxidoreductase activity+++GO:0015035///protein disulfide oxidoreductase activity	GO:0006979///response to oxidative stress+++GO:0045454///cell redox homeostasis+++GO:0008340///determination of adult lifespan+++GO:0050832///defense response to fungus+++GO:0006662///glycerol ether metabolic process+++GO:0055114///oxidation-reduction process
'Nph'	43559	NT_033777.3	30003681	30004861	-	579.94	384.7	453.61	306.45	4841	3224	0.565801	1.33293e-69	8.76557e-69	GO:0005634///nucleus+++GO:0005654///nucleoplasm+++GO:0005737///cytoplasm+++GO:0005730///nucleolus	GO:0042393///histone binding+++GO:0003682///chromatin binding	GO:0006338///chromatin remodeling+++GO:0035041///sperm chromatin decondensation
'CG6543'	36536	NT_033778.4	13852947	13854331	-	575.88	127.28	450.43	101.39	7993	1777	2.15139	0	0	GO:0005739///mitochondrion+++GO:0005759///mitochondrial matrix	GO:0004300///enoyl-CoA hydratase activity+++GO:0003824///catalytic activity+++GO:0016829///lyase activity	GO:0006635///fatty acid beta-oxidation
'RnrS'	36280	NT_033778.4	11983145	11985393	-	574.97	157.35	449.72	125.35	12363	3407	1.84307	0	0	GO:0005829///cytosol+++GO:0005737///cytoplasm	GO:0046872///metal ion binding+++GO:0016491///oxidoreductase activity+++GO:0004748///ribonucleoside-diphosphate reductase activity, thioredoxin disulfide as acceptor	GO:0006919///activation of cysteine-type endopeptidase activity involved in apoptotic process+++GO:0009263///deoxyribonucleotide biosynthetic process+++GO:0055114///oxidation-reduction process+++GO:0006260///DNA replication
'Nap1'	37798	NT_033778.4	23905175	23907294	-	559.53	521.44	437.64	415.38	10199	9568	0.0753129	0.000138006	0.000258286	GO:0005737///cytoplasm+++GO:0005739///mitochondrion+++GO:0005886///plasma membrane+++GO:0005634///nucleus	GO:0042393///histone binding	GO:0000723///telomere maintenance+++GO:0006334///nucleosome assembly+++GO:0035092///sperm chromatin condensation+++GO:0035041///sperm chromatin decondensation+++GO:0006338///chromatin remodeling+++GO:0006355///regulation of transcription, DNA-templated
'RpL7-like'	34625	NT_033779.5	12056326	12058251	+	546.56	438	427.5	348.91	6699.08	5426.13	0.293069	2.4116e-28	9.15539e-28	GO:0005840///ribosome+++GO:0022625///cytosolic large ribosomal subunit	GO:0003735///structural constituent of ribosome	GO:0000463///maturation of LSU-rRNA from tricistronic rRNA transcript (SSU-rRNA, 5.8S rRNA, LSU-rRNA)+++GO:0002181///cytoplasmic translation
'eIF2beta'	39433	NT_037436.4	12525093	12526731	-	545.99	181.3	427.05	144.42	8154	2725	1.56413	0	0	GO:0043614///multi-eIF complex+++GO:0005829///cytosol+++GO:0005850///eukaryotic translation initiation factor 2 complex+++GO:0016282///eukaryotic 43S preinitiation complex	GO:0003743///translation initiation factor activity+++GO:0046872///metal ion binding	GO:0006412///translation+++GO:0001731///formation of translation preinitiation complex+++GO:0006413///translational initiation+++GO:0016199///axon midline choice point recognition+++GO:0034976///response to endoplasmic reticulum stress
'Cyt-b5'	35688	NT_033778.4	7533506	7535936	+	545.32	178.27	426.52	142.01	5848	1923	1.58662	0	0	GO:0012505///endomembrane system+++GO:0031090///organelle membrane+++GO:0005789///endoplasmic reticulum membrane+++GO:0016021///integral component of membrane	GO:0046872///metal ion binding+++GO:0020037///heme binding	GO:0035206///regulation of hemocyte proliferation+++GO:0045610///regulation of hemocyte differentiation+++GO:0055114///oxidation-reduction process
'ATPsynF'	37931	NT_033778.4	24599088	24599821	-	541.71	413.5	423.7	329.39	3745	2851	0.363246	2.08348e-26	7.60023e-26	GO:0000276///mitochondrial proton-transporting ATP synthase complex, coupling factor F(o)+++GO:0045263///proton-transporting ATP synthase complex, coupling factor F(o)+++GO:0031966///mitochondrial membrane+++GO:0016020///membrane+++GO:0005739///mitochondrion	GO:0016887///ATPase activity	GO:0006754///ATP biosynthetic process+++GO:1902600///proton transmembrane transport+++GO:0006811///ion transport
'Ubi-p63E'	38456	NT_037436.4	3899259	3903184	-	541.39	419.04	423.45	333.8	19665	15326	0.343208	2.05024e-110	1.9047e-109	GO:0016021///integral component of membrane+++GO:0005829///cytosol+++GO:0005634///nucleus+++GO:0005654///nucleoplasm+++GO:0005737///cytoplasm+++GO:0016020///membrane	GO:0031625///ubiquitin protein ligase binding+++GO:0031386///protein tag	GO:0006914///autophagy+++GO:0019941///modification-dependent protein catabolic process+++GO:0016567///protein ubiquitination+++GO:0035096///larval midgut cell programmed cell death
'fok'	44380	NT_033779.5	20079270	20085070	-	535.96	6.61	419.2	5.26	8878	104	6.31643	0	0	GO:0005575///cellular_component	GO:0003674///molecular_function
'eIF4E1'	45525	NT_037436.4	9399618	9402460	-	534.63	465.1	418.16	370.49	10773	9325	0.17462	1.48372e-21	4.94026e-21	GO:0005829///cytosol+++GO:0098794///postsynapse+++GO:1990124///messenger ribonucleoprotein complex+++GO:0031594///neuromuscular junction+++GO:0005845///mRNA cap binding complex+++GO:0071598///neuronal ribonucleoprotein granule+++GO:0005654///nucleoplasm+++GO:0097482///muscle cell postsynaptic specialization+++GO:0000932///P-body+++GO:0005737///cytoplasm+++GO:0016281///eukaryotic translation initi…	GO:0005509///calcium ion binding+++GO:0000339///RNA cap binding+++GO:0003723///RNA binding+++GO:0005515///protein binding+++GO:0000340///RNA 7-methylguanosine cap binding+++GO:0003743///translation initiation factor activity+++GO:0045182///translation regulator activity+++GO:0031370///eukaryotic initiation factor 4G binding	GO:0006417///regulation of translation+++GO:0006325///chromatin organization+++GO:0006413///translational initiation+++GO:0001558///regulation of cell growth+++GO:0016070///RNA metabolic process+++GO:0010032///meiotic chromosome condensation+++GO:0007112///male meiosis cytokinesis+++GO:0099578///regulation of translation at postsynapse, modulating synaptic transmission+++GO:0045995///regulation o…
'eIF3k'	37475	NT_033778.4	21685283	21686201	+	531.44	401.18	415.67	319.58	5873	4459	0.379262	3.35698e-41	1.56694e-40	GO:0005737///cytoplasm+++GO:0016282///eukaryotic 43S preinitiation complex+++GO:0005852///eukaryotic translation initiation factor 3 complex+++GO:0033290///eukaryotic 48S preinitiation complex	GO:0043022///ribosome binding+++GO:0003723///RNA binding+++GO:0003743///translation initiation factor activity	GO:0006413///translational initiation+++GO:0006446///regulation of translational initiation+++GO:0006412///translation+++GO:0002183///cytoplasmic translational initiation+++GO:0001732///formation of cytoplasmic translation initiation complex
'Npc2a'	33374	NT_033779.5	1988290	1988940	+	528.22	589.73	413.15	469.78	4331	4859	-0.18532	2.36924e-09	5.60268e-09	GO:0005576///extracellular region+++GO:0005615///extracellular space+++GO:0005623///cell	GO:0042834///peptidoglycan binding+++GO:0070891///lipoteichoic acid binding+++GO:0030882///lipid antigen binding+++GO:0001530///lipopolysaccharide binding+++GO:0032934///sterol binding	GO:0015918///sterol transport+++GO:0008039///synaptic target recognition+++GO:0055092///sterol homeostasis+++GO:0045456///ecdysteroid biosynthetic process+++GO:0032367///intracellular cholesterol transport+++GO:0061057///peptidoglycan recognition protein signaling pathway+++GO:0006629///lipid metabolic process+++GO:0006694///steroid biosynthetic process
'roh'	246602	NT_033778.4	23385464	23386463	-	527	333.49	412.2	265.66	4102	2571	0.633763	7.18334e-76	5.03168e-75	GO:0016020///membrane+++GO:0016021///integral component of membrane		GO:0016063///rhodopsin biosynthetic process
'Chchd2'	32701	NC_004354.4	17149001	17150647	+	523.32	364.62	409.32	290.45	6872	4811	0.494939	3.33338e-77	2.36479e-76	GO:0005654///nucleoplasm+++GO:0005739///mitochondrion+++GO:0005634///nucleus+++GO:0005829///cytosol	GO:0008134///transcription factor binding+++GO:0043565///sequence-specific DNA binding	GO:0007005///mitochondrion organization
'RpII18'	48312	NT_033777.3	5371795	5372397	+	522.79	330.53	408.91	263.3	3475	2206	0.635076	1.74833e-61	1.06037e-60	GO:0005736///RNA polymerase I complex+++GO:0005634///nucleus+++GO:0005666///RNA polymerase III complex+++GO:0005665///RNA polymerase II, core complex	GO:0001055///RNA polymerase II activity+++GO:0001054///RNA polymerase I activity+++GO:0003899///DNA-directed 5'-3' RNA polymerase activity+++GO:0001056///RNA polymerase III activity+++GO:0003677///DNA binding	GO:0006383///transcription by RNA polymerase III+++GO:0006366///transcription by RNA polymerase II+++GO:0006351///transcription, DNA-templated+++GO:0006360///transcription by RNA polymerase I
'Men'	47173	NT_033777.3	12713103	12722442	-	521.61	250.55	407.98	199.59	17000	8248	1.03146	0	0	GO:0005739///mitochondrion+++GO:0005829///cytosol	GO:0051287///NAD binding+++GO:0046872///metal ion binding+++GO:0016491///oxidoreductase activity+++GO:0004470///malic enzyme activity+++GO:0004473///malate dehydrogenase (decarboxylating) (NADP+) activity+++GO:0004471///malate dehydrogenase (decarboxylating) (NAD+) activity	GO:0006108///malate metabolic process+++GO:0006090///pyruvate metabolic process+++GO:0008340///determination of adult lifespan+++GO:0010941///regulation of cell death+++GO:0030431///sleep+++GO:0055114///oxidation-reduction process
'Clic'	32349	NC_004354.4	13812971	13822307	-	519.41	750.61	406.26	597.93	11016	16334	-0.557573	1.45385e-239	2.53163e-238	GO:0005829///cytosol+++GO:0005634///nucleus+++GO:0005654///nucleoplasm+++GO:0016020///membrane+++GO:0005739///mitochondrion	GO:0046872///metal ion binding+++GO:0005254///chloride channel activity+++GO:0005509///calcium ion binding+++GO:0008289///lipid binding+++GO:0004602///glutathione peroxidase activity	GO:0048060///negative gravitaxis+++GO:0097305///response to alcohol+++GO:0006821///chloride transport+++GO:1902476///chloride transmembrane transport+++GO:0098869///cellular oxidant detoxification
'ctp'	31405	NC_004354.4	4687800	4702034	+	516.47	389.38	403.96	310.18	10422	7981	0.381107	1.44429e-67	9.27783e-67	GO:0005856///cytoskeleton+++GO:0032991///protein-containing complex+++GO:0005874///microtubule+++GO:0005814///centriole+++GO:0005868///cytoplasmic dynein complex+++GO:0005737///cytoplasm+++GO:0005875///microtubule associated complex+++GO:0030286///dynein complex	GO:0045505///dynein intermediate chain binding+++GO:0016787///hydrolase activity+++GO:0051959///dynein light intermediate chain binding+++GO:0008574///ATP-dependent microtubule motor activity, plus-end-directed+++GO:0042623///ATPase activity, coupled+++GO:0005515///protein binding+++GO:0003774///motor activity+++GO:0097718///disordered domain specific binding+++GO:0042803///protein homodimerizati…	GO:2000582///positive regulation of ATP-dependent microtubule motor activity, plus-end-directed+++GO:0006914///autophagy+++GO:0007018///microtubule-based movement+++GO:0008407///chaeta morphogenesis+++GO:0022416///chaeta development+++GO:0048477///oogenesis+++GO:0000132///establishment of mitotic spindle orientation+++GO:1904801///positive regulation of neuron remodeling+++GO:0007283///spermatoge…
'Cp1'	36546	NT_033778.4	13960675	13967981	+	514.71	2794.8	402.59	2226.32	9681.14	56272.7	-2.46728	0	0	GO:0005764///lysosome+++GO:0005615///extracellular space+++GO:0045169///fusome	GO:0004197///cysteine-type endopeptidase activity+++GO:0016787///hydrolase activity+++GO:0008234///cysteine-type peptidase activity+++GO:0008233///peptidase activity	GO:0007586///digestion+++GO:0007275///multicellular organism development+++GO:0051603///proteolysis involved in cellular protein catabolic process+++GO:0006508///proteolysis
'Mgstl'	44110	NC_004354.4	21042125	21044107	+	514.39	409.72	402.34	326.38	4283	3433	0.301863	1.98112e-20	6.43573e-20	GO:0005741///mitochondrial outer membrane+++GO:0043231///intracellular membrane-bounded organelle+++GO:0016021///integral component of membrane+++GO:0016020///membrane	GO:0004364///glutathione transferase activity+++GO:0016740///transferase activity+++GO:0004602///glutathione peroxidase activity+++GO:0050220///prostaglandin-E synthase activity	GO:0001516///prostaglandin biosynthetic process+++GO:0055114///oxidation-reduction process+++GO:0098869///cellular oxidant detoxification
'ATPsynCF6'	42759	NT_033777.3	23355220	23356064	-	507.5	842.9	396.94	671.45	3284	5569	-0.758359	1.49445e-136	1.59676e-135	GO:0005743///mitochondrial inner membrane+++GO:0005739///mitochondrion+++GO:0000276///mitochondrial proton-transporting ATP synthase complex, coupling factor F(o)+++GO:0016020///membrane	GO:0015078///proton transmembrane transporter activity+++GO:0016787///hydrolase activity	GO:0006811///ion transport+++GO:0015986///ATP synthesis coupled proton transport
'SsRbeta'	39768	NT_037436.4	16129617	16130983	+	505.29	240.32	395.21	191.44	6276	3003	1.04573	1.06855e-251	1.93755e-250	GO:0012505///endomembrane system+++GO:0005783///endoplasmic reticulum+++GO:0016021///integral component of membrane+++GO:0005789///endoplasmic reticulum membrane+++GO:0016020///membrane+++GO:0005786///signal recognition particle, endoplasmic reticulum targeting	GO:0005048///signal sequence binding	GO:0006613///cotranslational protein targeting to membrane
'GstE1'	37106	NT_033778.4	18398393	18399223	+	501.28	0.83	392.08	0.66	5384	9	9.21447	0	0	GO:0005737///cytoplasm	GO:0004364///glutathione transferase activity+++GO:0016740///transferase activity	GO:0009408///response to heat+++GO:0006749///glutathione metabolic process+++GO:0006979///response to oxidative stress
'Gale'	38076	NT_037436.4	648555	651311	+	500.76	547.57	391.67	436.19	10425	11460	-0.155318	1.26542e-14	3.59042e-14		GO:0016853///isomerase activity+++GO:0003978///UDP-glucose 4-epimerase activity+++GO:0003974///UDP-N-acetylglucosamine 4-epimerase activity	GO:0035167///larval lymph gland hemopoiesis+++GO:0005975///carbohydrate metabolic process+++GO:0006012///galactose metabolic process
'Pxt'	42131	NT_033777.3	17719454	17722955	+	499.75	1.17	390.89	0.93	18673	44	8.71532	0	0	GO:0005615///extracellular space+++GO:0005576///extracellular region	GO:0016491///oxidoreductase activity+++GO:0004666///prostaglandin-endoperoxide synthase activity+++GO:0046872///metal ion binding+++GO:0004601///peroxidase activity+++GO:0020037///heme binding	GO:0007306///eggshell chorion assembly+++GO:0007304///chorion-containing eggshell formation+++GO:0001516///prostaglandin biosynthetic process+++GO:0098869///cellular oxidant detoxification+++GO:0030707///ovarian follicle cell development+++GO:0006979///response to oxidative stress+++GO:0042744///hydrogen peroxide catabolic process+++GO:0055114///oxidation-reduction process+++GO:0042743///hydrogen…
'Uch'	33397	NT_033779.5	2212738	2214211	-	497.54	160.12	389.16	127.55	6866	2250	1.6093	0	0	GO:0005737///cytoplasm	GO:0016787///hydrolase activity+++GO:0036459///thiol-dependent ubiquitinyl hydrolase activity+++GO:0008234///cysteine-type peptidase activity+++GO:0004843///thiol-dependent ubiquitin-specific protease activity+++GO:0008233///peptidase activity	GO:0006508///proteolysis+++GO:0006511///ubiquitin-dependent protein catabolic process+++GO:0016579///protein deubiquitination
'Syb'	36080	NT_033778.4	10249435	10252417	-	496.69	391.3	388.49	311.71	5815	4594	0.317673	1.47474e-30	5.78206e-30	GO:0043005///neuron projection+++GO:0030054///cell junction+++GO:0016021///integral component of membrane+++GO:0008021///synaptic vesicle+++GO:0031201///SNARE complex+++GO:0030672///synaptic vesicle membrane+++GO:0005886///plasma membrane	GO:0005484///SNAP receptor activity+++GO:0000149///SNARE binding	GO:0006887///exocytosis+++GO:0007269///neurotransmitter secretion+++GO:0016192///vesicle-mediated transport+++GO:0016081///synaptic vesicle docking+++GO:0035149///lumen formation, open tracheal system+++GO:0006906///vesicle fusion
'CG14715'	41403	NT_033777.3	11674221	11674923	+	495.77	568.37	387.77	452.76	3988	4594	-0.223545	2.75868e-12	7.26204e-12	GO:0012505///endomembrane system	GO:0016853///isomerase activity+++GO:0003755///peptidyl-prolyl cis-trans isomerase activity	GO:0000413///protein peptidyl-prolyl isomerization
'Phb2'	46038	NT_033778.4	18819467	18822250	+	493.39	235.81	385.91	187.84	9361	4689	1.03876	0	0	GO:0005739///mitochondrion+++GO:0016020///membrane	GO:0008022///protein C-terminus binding+++GO:0033218///amide binding+++GO:0047485///protein N-terminus binding	GO:0071300///cellular response to retinoic acid+++GO:0009611///response to wounding+++GO:0045892///negative regulation of transcription, DNA-templated+++GO:0033147///negative regulation of intracellular estrogen receptor signaling pathway+++GO:0060744///mammary gland branching involved in thelarche+++GO:0050821///protein stabilization+++GO:0060749///mammary gland alveolus development+++GO:0007062…
'Rm62'	40739	NT_033777.3	6000426	6008579	-	491.92	429.45	384.76	342.09	20862	18884	0.169583	3.12592e-19	9.89233e-19	GO:0005703///polytene chromosome puff+++GO:0005700///polytene chromosome+++GO:0071011///precatalytic spliceosome+++GO:0005737///cytoplasm+++GO:0005634///nucleus+++GO:0005730///nucleolus+++GO:0071013///catalytic step 2 spliceosome+++GO:0005829///cytosol	GO:0003729///mRNA binding+++GO:0016787///hydrolase activity+++GO:0005524///ATP binding+++GO:0003723///RNA binding+++GO:0016887///ATPase activity+++GO:0005515///protein binding+++GO:0003676///nucleic acid binding+++GO:0004386///helicase activity+++GO:0000166///nucleotide binding	GO:0019730///antimicrobial humoral response+++GO:0000398///mRNA splicing, via spliceosome+++GO:0050688///regulation of defense response to virus+++GO:0031047///gene silencing by RNA+++GO:0051607///defense response to virus+++GO:0002376///immune system process+++GO:0016246///RNA interference+++GO:0006417///regulation of translation+++GO:0000381///regulation of alternative mRNA splicing, via splice…
'CycG'	43724	NT_033777.3	31596642	31612664	-	486.44	353.88	380.47	281.9	27950	19054	0.432599	0	0	GO:0005694///chromosome+++GO:0005634///nucleus+++GO:0005737///cytoplasm+++GO:0000307///cyclin-dependent protein kinase holoenzyme complex+++GO:0005700///polytene chromosome	GO:0004672///protein kinase activity+++GO:0005515///protein binding+++GO:0004864///protein phosphatase inhibitor activity+++GO:0019901///protein kinase binding+++GO:0016538///cyclin-dependent protein serine/threonine kinase regulator activity+++GO:0003677///DNA binding	GO:0006468///protein phosphorylation+++GO:0007088///regulation of mitotic nuclear division+++GO:0060429///epithelium development+++GO:0040008///regulation of growth+++GO:0045787///positive regulation of cell cycle+++GO:0051321///meiotic cell cycle+++GO:0007143///female meiotic nuclear division+++GO:0000079///regulation of cyclin-dependent protein serine/threonine kinase activity+++GO:0006281///DN…
'ATPsynD'	42291	NT_033777.3	19095000	19096271	+	482.27	540.92	377.22	430.89	4429	4917	-0.191913	3.50984e-08	7.90427e-08	GO:0000276///mitochondrial proton-transporting ATP synthase complex, coupling factor F(o)+++GO:0005743///mitochondrial inner membrane+++GO:0016020///membrane+++GO:0045263///proton-transporting ATP synthase complex, coupling factor F(o)+++GO:0005739///mitochondrion+++GO:0000274///mitochondrial proton-transporting ATP synthase, stator stalk	GO:0015078///proton transmembrane transporter activity+++GO:0046933///proton-transporting ATP synthase activity, rotational mechanism+++GO:0016787///hydrolase activity	GO:0070373///negative regulation of ERK1 and ERK2 cascade+++GO:0032007///negative regulation of TOR signaling+++GO:0006811///ion transport+++GO:0006979///response to oxidative stress+++GO:0015986///ATP synthesis coupled proton transport+++GO:1902600///proton transmembrane transport+++GO:0008340///determination of adult lifespan+++GO:0099132///ATP hydrolysis coupled cation transmembrane transport+…
'Lamp1'	35411	NT_033779.5	21573389	21577103	+	481.12	1062.77	376.31	846.6	10277	22860	-1.16976	0	0	GO:0016020///membrane+++GO:0016021///integral component of membrane+++GO:0005764///lysosome
'TER94'	36040	NT_033778.4	9989159	9993559	+	480.76	246.25	376.03	196.16	20047	10351	0.938817	0	0	GO:0043186///P granule+++GO:0005829///cytosol+++GO:0031965///nuclear membrane+++GO:0005737///cytoplasm+++GO:0034098///VCP-NPL4-UFD1 AAA ATPase complex+++GO:0005886///plasma membrane+++GO:0045169///fusome+++GO:0000502///proteasome complex+++GO:0005634///nucleus+++GO:0044754///autolysosome	GO:0016887///ATPase activity+++GO:0000166///nucleotide binding+++GO:0016787///hydrolase activity+++GO:0005515///protein binding+++GO:0005524///ATP binding+++GO:0031593///polyubiquitin modification-dependent protein binding	GO:0000226///microtubule cytoskeleton organization+++GO:0048477///oogenesis+++GO:0007030///Golgi organization+++GO:0016236///macroautophagy+++GO:0098586///cellular response to virus+++GO:0097352///autophagosome maturation+++GO:0007040///lysosome organization+++GO:0046716///muscle cell cellular homeostasis+++GO:0007275///multicellular organism development+++GO:0006530///asparagine catabolic proces…
'COX8'	40390	NT_037436.4	21538859	21539447	-	476.67	298.67	372.83	237.92	2262	1420	0.648041	2.16784e-42	1.02736e-41	GO:0045277///respiratory chain complex IV+++GO:0016021///integral component of membrane+++GO:0016020///membrane+++GO:0005739///mitochondrion	GO:0004129///cytochrome-c oxidase activity+++GO:0016491///oxidoreductase activity	GO:0055114///oxidation-reduction process+++GO:0022900///electron transport chain+++GO:1902600///proton transmembrane transport
'His3.3A'	33736	NT_033779.5	5055058	5056149	+	475.35	279.7	371.8	222.8	4740	2801	0.738778	1.26231e-107	1.14248e-106	GO:0005694///chromosome+++GO:0005634///nucleus+++GO:0000786///nucleosome+++GO:0005700///polytene chromosome	GO:0003677///DNA binding+++GO:0046982///protein heterodimerization activity+++GO:0030527///structural constituent of chromatin	GO:0006336///DNA replication-independent nucleosome assembly+++GO:0007140///male meiotic nuclear division
'SREBP'	40155	NT_037436.4	19793935	19798979	+	471.07	284.87	368.45	226.93	24965	15219	0.699222	0	0	GO:0016020///membrane+++GO:0005789///endoplasmic reticulum membrane+++GO:0005634///nucleus+++GO:0031965///nuclear membrane	GO:0001228///DNA-binding transcription activator activity, RNA polymerase II-specific+++GO:0046983///protein dimerization activity	GO:1903146///regulation of autophagy of mitochondrion+++GO:0032933///SREBP signaling pathway+++GO:0006633///fatty acid biosynthetic process+++GO:0006355///regulation of transcription, DNA-templated+++GO:0045893///positive regulation of transcription, DNA-templated+++GO:0042304///regulation of fatty acid biosynthetic process+++GO:0000902///cell morphogenesis+++GO:0055089///fatty acid homeostasis
'Mpcp2'	39587	NT_037436.4	14537651	14540441	+	470.13	309.94	367.72	246.9	10831	7190	0.574681	1.44849e-155	1.72818e-154	GO:0005740///mitochondrial envelope+++GO:0031305///integral component of mitochondrial inner membrane+++GO:0005739///mitochondrion+++GO:0016020///membrane+++GO:0016021///integral component of membrane	GO:0005315///inorganic phosphate transmembrane transporter activity+++GO:0022857///transmembrane transporter activity+++GO:0015114///phosphate ion transmembrane transporter activity	GO:0006817///phosphate ion transport+++GO:0035435///phosphate ion transmembrane transport+++GO:0048190///wing disc dorsal/ventral pattern formation
'LanB2'	39118	NT_037436.4	9614914	9623980	+	469.49	138.44	367.22	110.28	37753	11219	1.73547	0	0	GO:0005604///basement membrane+++GO:0005576///extracellular region		GO:0033627///cell adhesion mediated by integrin+++GO:0007494///midgut development+++GO:0061031///endodermal digestive tract morphogenesis+++GO:0007155///cell adhesion+++GO:0070831///basement membrane assembly+++GO:0007435///salivary gland morphogenesis+++GO:0034446///substrate adhesion-dependent cell spreading+++GO:0085029///extracellular matrix assembly
'Pomp'	35342	NT_033779.5	20787656	20789098	+	469.29	162.28	367.06	129.28	6770	2356	1.50552	0	0	GO:0005737///cytoplasm+++GO:0000502///proteasome complex+++GO:0005634///nucleus		GO:0043248///proteasome assembly+++GO:0032436///positive regulation of proteasomal ubiquitin-dependent protein catabolic process+++GO:0006508///proteolysis+++GO:0043161///proteasome-mediated ubiquitin-dependent protein catabolic process
'eIF3d1'	42789	NT_033777.3	23680039	23682317	+	464.77	189.5	363.52	150.96	12744	5234	1.26787	0	0	GO:0005737///cytoplasm+++GO:0005829///cytosol+++GO:0033290///eukaryotic 48S preinitiation complex+++GO:0005634///nucleus+++GO:0016282///eukaryotic 43S preinitiation complex+++GO:0005852///eukaryotic translation initiation factor 3 complex	GO:0003743///translation initiation factor activity+++GO:0098808///mRNA cap binding+++GO:0005515///protein binding+++GO:0003723///RNA binding	GO:0002191///cap-dependent translational initiation+++GO:0002183///cytoplasmic translational initiation+++GO:0006446///regulation of translational initiation+++GO:0006412///translation+++GO:0001732///formation of cytoplasmic translation initiation complex+++GO:0006413///translational initiation
'ATPsyngamma'	43507	NT_033777.3	29747704	29749163	-	463.53	958.51	362.55	763.54	6965	14601	-1.07452	0	0	GO:0045261///proton-transporting ATP synthase complex, catalytic core F(1)+++GO:0000275///mitochondrial proton-transporting ATP synthase complex, catalytic core F(1)+++GO:0005743///mitochondrial inner membrane+++GO:0016020///membrane+++GO:0005739///mitochondrion	GO:0046933///proton-transporting ATP synthase activity, rotational mechanism+++GO:0046961///proton-transporting ATPase activity, rotational mechanism	GO:0006811///ion transport+++GO:1902600///proton transmembrane transport+++GO:0099132///ATP hydrolysis coupled cation transmembrane transport+++GO:0006754///ATP biosynthetic process+++GO:0015986///ATP synthesis coupled proton transport
'Droj2'	41646	NT_033777.3	13382106	13385283	+	462.29	443.18	361.59	353.04	11827	11410	0.0345231	0.0452914	0.0668364	GO:0005829///cytosol	GO:0051082///unfolded protein binding+++GO:0046872///metal ion binding+++GO:0005524///ATP binding+++GO:0031072///heat shock protein binding	GO:0009408///response to heat+++GO:0006457///protein folding
'Eno'	33351	NT_033779.5	1724768	1729636	-	455.39	256.39	356.19	204.23	11069	6367	0.802452	2.1568e-271	4.13878e-270	GO:0005737///cytoplasm+++GO:0005886///plasma membrane+++GO:0000015///phosphopyruvate hydratase complex	GO:0046872///metal ion binding+++GO:0000287///magnesium ion binding+++GO:0016829///lyase activity+++GO:0004634///phosphopyruvate hydratase activity	GO:0006096///glycolytic process+++GO:0042593///glucose homeostasis
'CG30382'	246582	NT_033778.4	7830413	7831771	-	449.28	308.19	351.41	245.5	5591.21	3848.99	0.517432	9.27476e-69	6.03518e-68	GO:0005839///proteasome core complex+++GO:0019773///proteasome core complex, alpha-subunit complex+++GO:0005654///nucleoplasm+++GO:0005634///nucleus+++GO:0005737///cytoplasm+++GO:0000502///proteasome complex+++GO:0005829///cytosol	GO:0016787///hydrolase activity+++GO:0004175///endopeptidase activity+++GO:0008233///peptidase activity+++GO:0003674///molecular_function+++GO:0004298///threonine-type endopeptidase activity	GO:0043161///proteasome-mediated ubiquitin-dependent protein catabolic process+++GO:0051603///proteolysis involved in cellular protein catabolic process+++GO:0010498///proteasomal protein catabolic process+++GO:0007370///ventral furrow formation+++GO:0006508///proteolysis+++GO:0006511///ubiquitin-dependent protein catabolic process+++GO:0010499///proteasomal ubiquitin-independent protein cataboli…
'mod'	43764	NT_033777.3	32052060	32054974	+	449.12	297.05	351.28	236.63	11948	7982	0.569988	1.36459e-166	1.72167e-165	GO:0005737///cytoplasm+++GO:0005730///nucleolus+++GO:0032991///protein-containing complex+++GO:0005634///nucleus	GO:0003729///mRNA binding+++GO:0003677///DNA binding+++GO:0043565///sequence-specific DNA binding	GO:0008283///cell proliferation
'CG4364'	34287	NT_033779.5	9708921	9711271	-	449	236.08	351.19	188.06	13022	6897	0.901059	0	0	GO:0005634///nucleus+++GO:0005654///nucleoplasm+++GO:0070545///PeBoW complex+++GO:0030687///preribosome, large subunit precursor+++GO:0005730///nucleolus	GO:0043021///ribonucleoprotein complex binding	GO:0000466///maturation of 5.8S rRNA from tricistronic rRNA transcript (SSU-rRNA, 5.8S rRNA, LSU-rRNA)+++GO:0000463///maturation of LSU-rRNA from tricistronic rRNA transcript (SSU-rRNA, 5.8S rRNA, LSU-rRNA)+++GO:0006364///rRNA processing+++GO:0042273///ribosomal large subunit biogenesis+++GO:0042254///ribosome biogenesis
'cona'	42213	NT_033777.3	18385828	18386887	+	448.71	2.95	350.96	2.35	4984	33	7.2225	0	0	GO:0000795///synaptonemal complex		GO:0007129///synapsis+++GO:0007130///synaptonemal complex assembly
'Hsp70Ab'	44920	NT_033777.3	11958535	11960909	+	448.21	68.11	350.57	54.26	14588.2	2233.29	2.69174	0	0	GO:0005829///cytosol+++GO:0005737///cytoplasm	GO:0042623///ATPase activity, coupled+++GO:0051787///misfolded protein binding+++GO:0044183///protein binding involved in protein folding+++GO:0031072///heat shock protein binding+++GO:0016887///ATPase activity+++GO:0051082///unfolded protein binding+++GO:0000166///nucleotide binding+++GO:0005524///ATP binding	GO:0042026///protein refolding+++GO:0035080///heat shock-mediated polytene chromosome puffing+++GO:0006986///response to unfolded protein+++GO:0051085///chaperone cofactor-dependent protein refolding+++GO:0034605///cellular response to heat+++GO:0034620///cellular response to unfolded protein+++GO:0009408///response to heat+++GO:0001666///response to hypoxia
'Eip55E'	37143	NT_033778.4	18627918	18629395	+	446.79	88.39	349.46	70.41	8182	1624	2.31128	0	0	GO:0005737///cytoplasm	GO:0016829///lyase activity+++GO:0004123///cystathionine gamma-lyase activity+++GO:0030170///pyridoxal phosphate binding+++GO:0003962///cystathionine gamma-synthase activity+++GO:0003824///catalytic activity+++GO:0044540///L-cystine L-cysteine-lyase (deaminating)+++GO:0080146///L-cysteine desulfhydrase activity	GO:0071266///'de novo' L-methionine biosynthetic process+++GO:0019343///cysteine biosynthetic process via cystathionine+++GO:0006750///glutathione biosynthetic process+++GO:0019346///transsulfuration+++GO:0000096///sulfur amino acid metabolic process
'CCT7'	41054	NT_033777.3	8801564	8806234	+	446.04	392.41	348.87	312.6	11928	10570	0.158372	7.77616e-17	2.33862e-16	GO:0005737///cytoplasm+++GO:0005829///cytosol+++GO:0005832///chaperonin-containing T-complex	GO:0005524///ATP binding+++GO:0051082///unfolded protein binding+++GO:0000166///nucleotide binding	GO:0006457///protein folding
'CG13551'	50133	NT_033778.4	23377866	23383424	-	445.56	299.35	348.5	238.46	3287	2220	0.547411	6.1193e-45	3.00966e-44	GO:0005739///mitochondrion	GO:0042030///ATPase inhibitor activity+++GO:0051117///ATPase binding	GO:0050830///defense response to Gram-positive bacterium+++GO:0006783///heme biosynthetic process+++GO:0032780///negative regulation of ATPase activity
'AnxB11'	32612	NC_004354.4	16416958	16422265	-	445.21	91.04	348.23	72.52	10302	2313	2.26359	0	0	GO:0005575///cellular_component	GO:0003779///actin binding+++GO:0005509///calcium ion binding+++GO:0005544///calcium-dependent phospholipid binding
'CG1092'	40538	NT_033777.3	4266770	4268316	+	444.85	627.57	347.94	499.92	7795	11066	-0.522859	6.01752e-133	6.33312e-132	GO:0016020///membrane+++GO:0005575///cellular_component+++GO:0016021///integral component of membrane	GO:0003674///molecular_function
'Tapdelta'	45680	NT_033778.4	11370300	11371335	-	440.94	307.34	344.88	244.83	4575	3206	0.494314	9.42254e-52	5.0672e-51	GO:0005783///endoplasmic reticulum+++GO:0016021///integral component of membrane+++GO:0012505///endomembrane system
'RpA-70'	40972	NT_033777.3	8262120	8264451	-	440.4	145.01	344.46	115.51	12841	4259	1.57632	0	0	GO:0000784///nuclear chromosome, telomeric region+++GO:0005634///nucleus+++GO:0005662///DNA replication factor A complex	GO:0003697///single-stranded DNA binding+++GO:0043047///single-stranded telomeric DNA binding+++GO:0003684///damaged DNA binding+++GO:0043565///sequence-specific DNA binding+++GO:0003677///DNA binding+++GO:0046872///metal ion binding+++GO:0003676///nucleic acid binding	GO:0007004///telomere maintenance via telomerase+++GO:0006310///DNA recombination+++GO:0006260///DNA replication+++GO:0006289///nucleotide-excision repair+++GO:0000723///telomere maintenance+++GO:0006268///DNA unwinding involved in DNA replication+++GO:0051321///meiotic cell cycle+++GO:0000724///double-strand break repair via homologous recombination+++GO:0006261///DNA-dependent DNA replication++…
'mod(mdg4)'	49228	NT_033777.3	21350846	21377401	+	440.12	488.09	344.25	388.81	9907.7	10915.8	-0.175609	1.57777e-14	4.45505e-14	GO:0005694///chromosome+++GO:0005704///polytene chromosome band+++GO:0000785///chromatin+++GO:0000794///condensed nuclear chromosome+++GO:0005730///nucleolus+++GO:0005634///nucleus+++GO:0005700///polytene chromosome	GO:0003682///chromatin binding+++GO:0046872///metal ion binding+++GO:0016787///hydrolase activity+++GO:0031208///POZ domain binding+++GO:0005515///protein binding+++GO:0008195///phosphatidate phosphatase activity+++GO:0003677///DNA binding+++GO:0042803///protein homodimerization activity	GO:0006915///apoptotic process+++GO:0048477///oogenesis+++GO:0001672///regulation of chromatin assembly or disassembly+++GO:0006325///chromatin organization+++GO:0010032///meiotic chromosome condensation+++GO:0007141///male meiosis I+++GO:0008354///germ cell migration+++GO:0007060///male meiosis chromosome segregation+++GO:0016311///dephosphorylation
'Swip-1'	35158	NT_033779.5	18977519	18987280	-	439.17	263.69	343.5	210.05	9809	5979	0.709577	3.82708e-198	5.63892e-197	GO:0005927///muscle tendon junction+++GO:0005886///plasma membrane	GO:0046872///metal ion binding+++GO:0005509///calcium ion binding	GO:0007498///mesoderm development
'AnxB9'	42492	NT_033777.3	21065241	21070917	+	436.22	505.9	341.2	402.99	8268	9186	-0.240126	3.30826e-14	9.25206e-14	GO:0005938///cell cortex+++GO:0012505///endomembrane system	GO:0005544///calcium-dependent phospholipid binding+++GO:0005515///protein binding+++GO:0005509///calcium ion binding+++GO:0030507///spectrin binding+++GO:0003779///actin binding	GO:0032509///endosome transport via multivesicular body sorting pathway+++GO:0030011///maintenance of cell polarity+++GO:0048190///wing disc dorsal/ventral pattern formation+++GO:0010797///regulation of multivesicular body size involved in endosome transport
'COX4'	35279	NT_033779.5	19958713	19960065	+	435.83	433.9	340.89	345.64	4153	4108	-0.0199639	0.95406	0.976681	GO:0016020///membrane+++GO:0005739///mitochondrion+++GO:0016021///integral component of membrane+++GO:0005751///mitochondrial respiratory chain complex IV	GO:0004129///cytochrome-c oxidase activity+++GO:0016491///oxidoreductase activity	GO:1902600///proton transmembrane transport+++GO:0055114///oxidation-reduction process+++GO:0008283///cell proliferation+++GO:0000278///mitotic cell cycle+++GO:0007406///negative regulation of neuroblast proliferation+++GO:0007030///Golgi organization+++GO:0006123///mitochondrial electron transport, cytochrome c to oxygen
'Tm1'	41852	NT_033777.3	15281371	15308779	+	435.82	343.12	340.88	273.33	12323	9968	0.31862	2.55564e-51	1.36807e-50	GO:0005829///cytosol+++GO:0043186///P granule+++GO:0030017///sarcomere+++GO:0005862///muscle thin filament tropomyosin+++GO:0070865///investment cone	GO:0019894///kinesin binding+++GO:0003779///actin binding+++GO:0019901///protein kinase binding+++GO:0008307///structural constituent of muscle+++GO:0051015///actin filament binding	GO:0048813///dendrite morphogenesis+++GO:0048477///oogenesis+++GO:0007015///actin filament organization+++GO:0045451///pole plasm oskar mRNA localization+++GO:0055093///response to hyperoxia+++GO:0010591///regulation of lamellipodium assembly+++GO:0007315///pole plasm assembly+++GO:0006936///muscle contraction+++GO:0043149///stress fiber assembly
'Tis11'	32222	NC_004354.4	12659415	12682554	+	432.92	103.32	338.61	82.31	17366	4491	2.04048	0	0	GO:0005634///nucleus+++GO:0005829///cytosol	GO:0003677///DNA binding+++GO:0046872///metal ion binding+++GO:0003730///mRNA 3'-UTR binding+++GO:0035925///mRNA 3'-UTR AU-rich region binding	GO:1900153///positive regulation of nuclear-transcribed mRNA catabolic process, deadenylation-dependent decay+++GO:0010629///negative regulation of gene expression+++GO:0016246///RNA interference+++GO:0061158///3'-UTR-mediated mRNA destabilization
'CG10576'	38645	NT_037436.4	5761963	5765702	-	432.07	273.12	337.95	217.57	9801	6238	0.63533	3.33718e-168	4.24604e-167	GO:0005737///cytoplasm+++GO:0005730///nucleolus	GO:0003700///DNA-binding transcription factor activity+++GO:0003723///RNA binding+++GO:0031625///ubiquitin protein ligase binding+++GO:0003677///DNA binding	GO:0000055///ribosomal large subunit export from nucleus
'Dlc90F'	42199	NT_033777.3	18299229	18300044	+	431.21	402.06	337.27	320.28	4540	4257	0.0745703	0.0102885	0.0164251	GO:0005868///cytoplasmic dynein complex+++GO:0005874///microtubule+++GO:0005856///cytoskeleton+++GO:0030286///dynein complex+++GO:1904115///axon cytoplasm+++GO:0032991///protein-containing complex+++GO:0005737///cytoplasm	GO:0005515///protein binding+++GO:0097718///disordered domain specific binding+++GO:0042803///protein homodimerization activity+++GO:0003774///motor activity+++GO:0042623///ATPase activity, coupled+++GO:0045505///dynein intermediate chain binding+++GO:0051959///dynein light intermediate chain binding	GO:0007286///spermatid development+++GO:0008340///determination of adult lifespan+++GO:0008090///retrograde axonal transport+++GO:0007018///microtubule-based movement+++GO:0000278///mitotic cell cycle
'cathD'	45268	NT_033778.4	7815339	7823569	-	430.2	890.45	336.48	709.33	8053	16784	-1.07594	0	0	GO:0005576///extracellular region+++GO:0005764///lysosome	GO:0008233///peptidase activity+++GO:0016787///hydrolase activity+++GO:0004190///aspartic-type endopeptidase activity	GO:0006915///apoptotic process+++GO:0050829///defense response to Gram-negative bacterium+++GO:0045476///nurse cell apoptotic process+++GO:0008219///cell death+++GO:0030163///protein catabolic process+++GO:0006508///proteolysis
'Vha26'	40679	NT_033777.3	5591763	5595356	+	429.84	217.56	336.21	173.31	12763	6506	0.956008	0	0	GO:0033181///plasma membrane proton-transporting V-type ATPase complex+++GO:0000221///vacuolar proton-transporting V-type ATPase, V1 domain+++GO:0005886///plasma membrane	GO:0046961///proton-transporting ATPase activity, rotational mechanism	GO:0035002///liquid clearance, open tracheal system+++GO:0015991///ATP hydrolysis coupled proton transport+++GO:0045176///apical protein localization+++GO:0007430///terminal branching, open tracheal system
'AspRS'	36420	NT_033778.4	12877004	12883168	+	428.02	135.8	334.78	108.18	11432	3671	1.62978	0	0	GO:0017101///aminoacyl-tRNA synthetase multienzyme complex+++GO:0005737///cytoplasm+++GO:0005829///cytosol	GO:0003723///RNA binding+++GO:0003676///nucleic acid binding+++GO:0005524///ATP binding+++GO:0016874///ligase activity+++GO:0004812///aminoacyl-tRNA ligase activity+++GO:0004815///aspartate-tRNA ligase activity+++GO:0000166///nucleotide binding	GO:0006422///aspartyl-tRNA aminoacylation+++GO:0006418///tRNA aminoacylation for protein translation
'Orct2'	42890	NT_033777.3	24273029	24275728	+	427.26	174.47	334.19	138.98	14978.5	6124.71	1.26579	0	0	GO:0016021///integral component of membrane+++GO:0016020///membrane	GO:0022857///transmembrane transporter activity+++GO:0015101///organic cation transmembrane transporter activity	GO:0030307///positive regulation of cell growth+++GO:0055085///transmembrane transport+++GO:0006811///ion transport+++GO:0007390///germ-band shortening+++GO:0040018///positive regulation of multicellular organism growth+++GO:0015695///organic cation transport
'Rap1'	38244	NT_037436.4	1859115	1862239	-	423.85	249.06	331.52	198.4	15893	9426	0.740684	0	0	GO:0005886///plasma membrane+++GO:0016020///membrane+++GO:0031252///cell leading edge	GO:0000166///nucleotide binding+++GO:0005525///GTP binding+++GO:0005515///protein binding+++GO:0003924///GTPase activity	GO:0007391///dorsal closure+++GO:0030718///germ-line stem cell population maintenance+++GO:0034333///adherens junction assembly+++GO:0035099///hemocyte migration+++GO:0008293///torso signaling pathway+++GO:0032486///Rap protein signal transduction+++GO:0022409///positive regulation of cell-cell adhesion+++GO:0046328///regulation of JNK cascade+++GO:0070374///positive regulation of ERK1 and ERK2 c…
'capt'	45233	NT_033779.5	1151678	1158262	-	422.33	298.73	330.33	237.96	11758	8382	0.473189	1.07461e-118	1.04438e-117	GO:0005737///cytoplasm+++GO:0005694///chromosome+++GO:0005634///nucleus+++GO:0005829///cytosol+++GO:0030864///cortical actin cytoskeleton	GO:0005524///ATP binding+++GO:0008179///adenylate cyclase binding+++GO:0003779///actin binding+++GO:0005515///protein binding	GO:0007605///sensory perception of sound+++GO:0051276///chromosome organization+++GO:0045761///regulation of adenylate cyclase activity+++GO:0046716///muscle cell cellular homeostasis+++GO:0007015///actin filament organization+++GO:0007010///cytoskeleton organization+++GO:0000902///cell morphogenesis+++GO:0008154///actin polymerization or depolymerization+++GO:0048749///compound eye development++…
'TfIIA-S'	42822	NT_033777.3	23890388	23891060	-	416.48	201.79	325.75	160.75	3215	1565	1.01895	5.2714e-125	5.30413e-124	GO:0005634///nucleus+++GO:0005672///transcription factor TFIIA complex	GO:0017025///TBP-class protein binding+++GO:0003713///transcription coactivator activity+++GO:0001128///RNA polymerase II transcription coactivator activity involved in preinitiation complex assembly	GO:0051091///positive regulation of DNA-binding transcription factor activity+++GO:0045944///positive regulation of transcription by RNA polymerase II+++GO:0051123///RNA polymerase II preinitiation complex assembly+++GO:0006367///transcription initiation from RNA polymerase II promoter
'lolal'	44703	NT_033778.4	18154095	18158192	-	416.28	231.45	325.6	184.37	6348	4133	0.820497	5.54758e-100	4.78263e-99	GO:0000794///condensed nuclear chromosome+++GO:0005634///nucleus+++GO:0031519///PcG protein complex+++GO:0005700///polytene chromosome	GO:0031208///POZ domain binding+++GO:0042803///protein homodimerization activity+++GO:0005515///protein binding+++GO:0003677///DNA binding	GO:0006357///regulation of transcription by RNA polymerase II+++GO:0001700///embryonic development via the syncytial blastoderm+++GO:0007426///tracheal outgrowth, open tracheal system+++GO:0035167///larval lymph gland hemopoiesis+++GO:0007435///salivary gland morphogenesis+++GO:0045893///positive regulation of transcription, DNA-templated+++GO:0006342///chromatin silencing+++GO:0045944///positive…
'GstO3'	38972	NT_037436.4	8518885	8520295	+	415.85	145.4	325.26	115.82	4760	1674	1.48971	0	0	GO:0005737///cytoplasm	GO:0016491///oxidoreductase activity+++GO:0004364///glutathione transferase activity+++GO:0016782///transferase activity, transferring sulfur-containing groups+++GO:0004734///pyrimidodiazepine synthase activity+++GO:0045174///glutathione dehydrogenase (ascorbate) activity+++GO:0016740///transferase activity	GO:0055114///oxidation-reduction process+++GO:0098869///cellular oxidant detoxification+++GO:0006749///glutathione metabolic process
'FK506-bp1'	41860	NT_033777.3	15331584	15333133	-	415.4	214.77	324.91	171.08	7207	3751	0.925369	6.4117e-236	1.09655e-234	GO:0000792///heterochromatin+++GO:0005634///nucleus	GO:0003755///peptidyl-prolyl cis-trans isomerase activity+++GO:0016853///isomerase activity+++GO:0005528///FK506 binding+++GO:0070594///juvenile hormone response element binding+++GO:0005515///protein binding	GO:0016242///negative regulation of macroautophagy+++GO:0035626///juvenile hormone mediated signaling pathway+++GO:0000413///protein peptidyl-prolyl isomerization+++GO:0010507///negative regulation of autophagy
'RpL24-like'	41372	NT_033777.3	11430740	11431582	-	413.14	504.12	323.14	401.58	4099	5029	-0.313528	1.95486e-24	6.90163e-24	GO:0022625///cytosolic large ribosomal subunit+++GO:0005634///nucleus+++GO:0005730///nucleolus	GO:0003735///structural constituent of ribosome+++GO:0003723///RNA binding	GO:0042254///ribosome biogenesis+++GO:0006412///translation+++GO:1902626///assembly of large subunit precursor of preribosome+++GO:0002181///cytoplasmic translation+++GO:0000027///ribosomal large subunit assembly
'CaBP1'	34976	NT_033779.5	16354886	16356735	-	412.38	386.41	322.54	307.81	9628	9084	0.067438	0.000904384	0.00159619	GO:0005788///endoplasmic reticulum lumen+++GO:0005783///endoplasmic reticulum+++GO:0009986///cell surface+++GO:0012505///endomembrane system	GO:0015037///peptide disulfide oxidoreductase activity+++GO:0016853///isomerase activity+++GO:0003756///protein disulfide isomerase activity	GO:0055114///oxidation-reduction process+++GO:0006909///phagocytosis+++GO:2000427///positive regulation of apoptotic cell clearance+++GO:0045454///cell redox homeostasis
'Aldh'	34256	NT_033779.5	9387389	9391567	+	407.77	336.22	318.94	267.83	10536	8750	0.251967	3.05048e-34	1.27831e-33	GO:0005759///mitochondrial matrix+++GO:0005737///cytoplasm+++GO:0005739///mitochondrion	GO:0016491///oxidoreductase activity+++GO:0043878///glyceraldehyde-3-phosphate dehydrogenase (NAD+) (non-phosphorylating) activity+++GO:0004029///aldehyde dehydrogenase (NAD) activity+++GO:0008774///acetaldehyde dehydrogenase (acetylating) activity+++GO:0016620///oxidoreductase activity, acting on the aldehyde or oxo group of donors, NAD or NADP as acceptor	GO:0006090///pyruvate metabolic process+++GO:0045471///response to ethanol+++GO:0055114///oxidation-reduction process+++GO:1901215///negative regulation of neuron death+++GO:0006117///acetaldehyde metabolic process
'Tspo'	33231	NT_033779.5	559612	560523	+	407.38	132.26	318.64	105.36	4502	1470	1.5966	0	0	GO:0016021///integral component of membrane+++GO:0005740///mitochondrial envelope+++GO:0016020///membrane+++GO:0005741///mitochondrial outer membrane		GO:0008340///determination of adult lifespan+++GO:0002082///regulation of oxidative phosphorylation+++GO:0043065///positive regulation of apoptotic process
'ATPsynbeta'	43829	NC_004353.4	1031484	1034917	+	406.96	353.27	318.31	281.41	9408	8234	0.177759	2.34882e-16	6.9802e-16	GO:0005743///mitochondrial inner membrane+++GO:0000275///mitochondrial proton-transporting ATP synthase complex, catalytic core F(1)+++GO:0016020///membrane+++GO:0045261///proton-transporting ATP synthase complex, catalytic core F(1)+++GO:0005739///mitochondrion	GO:0016787///hydrolase activity+++GO:0000166///nucleotide binding+++GO:0046961///proton-transporting ATPase activity, rotational mechanism+++GO:0046933///proton-transporting ATP synthase activity, rotational mechanism+++GO:0005515///protein binding+++GO:0005524///ATP binding	GO:0099132///ATP hydrolysis coupled cation transmembrane transport+++GO:1902600///proton transmembrane transport+++GO:0015986///ATP synthesis coupled proton transport+++GO:0046034///ATP metabolic process+++GO:0006754///ATP biosynthetic process+++GO:0006811///ion transport
'CCT6'	32518	NC_004354.4	15746648	15748971	+	403.18	344.31	315.35	274.27	10554	9078	0.201357	5.90876e-23	2.01714e-22	GO:0005737///cytoplasm+++GO:0005832///chaperonin-containing T-complex	GO:0005524///ATP binding+++GO:0000166///nucleotide binding+++GO:0051082///unfolded protein binding	GO:0006457///protein folding+++GO:0007099///centriole replication+++GO:0000278///mitotic cell cycle
'CG1890'	43737	NT_033777.3	31743490	31744248	+	402.24	529.04	314.61	421.43	3599	4758	-0.421728	2.01808e-39	9.14036e-39	GO:0005856///cytoskeleton+++GO:0005737///cytoplasm+++GO:0005874///microtubule	GO:0048487///beta-tubulin binding	GO:0007021///tubulin complex assembly+++GO:0007023///post-chaperonin tubulin folding pathway
'ND-B18'	32434	NC_004354.4	15063733	15064926	+	401.85	323.07	314.31	257.36	2922	2362	0.2884	1.82989e-13	5.00335e-13	GO:0005739///mitochondrion+++GO:0005747///mitochondrial respiratory chain complex I	GO:0016491///oxidoreductase activity+++GO:0008137///NADH dehydrogenase (ubiquinone) activity+++GO:0003954///NADH dehydrogenase activity	GO:0006120///mitochondrial electron transport, NADH to ubiquinone+++GO:0055114///oxidation-reduction process
'Hsc70-3'	32133	NC_004354.4	11801696	11807117	-	396.33	439.34	309.99	349.98	16663	18662	-0.175051	8.02324e-31	3.16217e-30	GO:0005615///extracellular space+++GO:0005783///endoplasmic reticulum+++GO:0016020///membrane+++GO:0012505///endomembrane system+++GO:0005788///endoplasmic reticulum lumen+++GO:0005737///cytoplasm+++GO:0034663///endoplasmic reticulum chaperone complex+++GO:0005634///nucleus	GO:0005515///protein binding+++GO:0000166///nucleotide binding+++GO:0042623///ATPase activity, coupled+++GO:0051787///misfolded protein binding+++GO:0016787///hydrolase activity+++GO:0031072///heat shock protein binding+++GO:0044183///protein binding involved in protein folding+++GO:0016887///ATPase activity+++GO:0005524///ATP binding+++GO:0051082///unfolded protein binding	GO:0042026///protein refolding+++GO:0051085///chaperone cofactor-dependent protein refolding+++GO:0006986///response to unfolded protein+++GO:0034620///cellular response to unfolded protein+++GO:0030968///endoplasmic reticulum unfolded protein response+++GO:0030431///sleep+++GO:0016246///RNA interference+++GO:0034976///response to endoplasmic reticulum stress+++GO:0034605///cellular response to h…
'PyK'	42620	NT_033777.3	22367536	22372746	+	393.95	210.35	308.13	167.56	10504	5649	0.878861	0	0	GO:0005829///cytosol+++GO:0043186///P granule+++GO:0005737///cytoplasm	GO:0016301///kinase activity+++GO:0005524///ATP binding+++GO:0016740///transferase activity+++GO:0003824///catalytic activity+++GO:0046872///metal ion binding+++GO:0004743///pyruvate kinase activity+++GO:0030955///potassium ion binding+++GO:0000287///magnesium ion binding+++GO:0000166///nucleotide binding	GO:0006096///glycolytic process+++GO:0006090///pyruvate metabolic process+++GO:0042593///glucose homeostasis+++GO:0016310///phosphorylation+++GO:0009744///response to sucrose+++GO:0007525///somatic muscle development+++GO:0032869///cellular response to insulin stimulus+++GO:0007520///myoblast fusion
'Hmu'	43294	NT_033777.3	27288769	27291592	+	391.12	271.37	305.92	216.17	12647	8840	0.500988	1.28839e-141	1.43177e-140	GO:0016020///membrane+++GO:0009986///cell surface+++GO:0012505///endomembrane system+++GO:0005783///endoplasmic reticulum+++GO:0016021///integral component of membrane	GO:0016829///lyase activity+++GO:0016787///hydrolase activity+++GO:0016844///strictosidine synthase activity	GO:0009058///biosynthetic process
'Hrb27C'	33968	NT_033779.5	6920704	6932057	+	386.93	381.55	302.64	303.94	17775	18201	-0.00618387	0.00158419	0.00272525	GO:0043186///P granule+++GO:1990904///ribonucleoprotein complex+++GO:0032991///protein-containing complex+++GO:0005737///cytoplasm+++GO:0005634///nucleus+++GO:0005730///nucleolus+++GO:0005654///nucleoplasm	GO:0003697///single-stranded DNA binding+++GO:0003729///mRNA binding+++GO:0003676///nucleic acid binding+++GO:0003723///RNA binding+++GO:0003730///mRNA 3'-UTR binding+++GO:0005515///protein binding+++GO:0008266///poly(U) RNA binding+++GO:0034046///poly(G) binding+++GO:0048027///mRNA 5'-UTR binding	GO:1903688///positive regulation of border follicle cell migration+++GO:0045451///pole plasm oskar mRNA localization+++GO:0048026///positive regulation of mRNA splicing, via spliceosome+++GO:0007411///axon guidance+++GO:0048024///regulation of mRNA splicing, via spliceosome+++GO:0007319///negative regulation of oskar mRNA translation+++GO:0007283///spermatogenesis+++GO:0045727///positive regulati…
'CG2493'	35316	NT_033779.5	20461585	20463444	-	386.06	1004.57	301.96	800.23	8779	22998	-1.40606	0	0		GO:0008239///dipeptidyl-peptidase activity+++GO:0008236///serine-type peptidase activity	GO:0006508///proteolysis
'CG34330'	2768869	NC_004354.4	19068275	19068973	-	385.35	5.41	301.41	4.31	2992	42	6.1279	0	0	GO:0016021///integral component of membrane
'VhaPPA1-1'	45247	NT_033777.3	14902330	14904061	-	384.03	248.04	300.37	197.59	6950	4519	0.604231	6.96978e-110	6.43529e-109	GO:0000221///vacuolar proton-transporting V-type ATPase, V1 domain+++GO:0033179///proton-transporting V-type ATPase, V0 domain+++GO:0033181///plasma membrane proton-transporting V-type ATPase complex+++GO:0000220///vacuolar proton-transporting V-type ATPase, V0 domain+++GO:0033178///proton-transporting two-sector ATPase complex, catalytic domain+++GO:0016020///membrane+++GO:0033177///proton-trans…	GO:0015078///proton transmembrane transporter activity+++GO:0046961///proton-transporting ATPase activity, rotational mechanism+++GO:0016787///hydrolase activity	GO:0045176///apical protein localization+++GO:0006811///ion transport+++GO:0035002///liquid clearance, open tracheal system+++GO:0015991///ATP hydrolysis coupled proton transport+++GO:0007430///terminal branching, open tracheal system
'Prosalpha6'	34359	NT_033779.5	10221351	10222546	+	382.7	248.02	299.33	197.57	5200	3383	0.599373	1.66258e-82	1.25288e-81	GO:0005634///nucleus+++GO:0005654///nucleoplasm+++GO:0005829///cytosol+++GO:0005737///cytoplasm+++GO:0000502///proteasome complex+++GO:0019773///proteasome core complex, alpha-subunit complex	GO:0004298///threonine-type endopeptidase activity	GO:0007370///ventral furrow formation+++GO:0043161///proteasome-mediated ubiquitin-dependent protein catabolic process
'eIF1A'	44260	NT_033777.3	18274665	18283005	+	381.36	258.8	298.28	206.16	6540	4515	0.532903	6.44256e-79	4.65836e-78	GO:0005829///cytosol+++GO:0005654///nucleoplasm+++GO:0016282///eukaryotic 43S preinitiation complex	GO:0003723///RNA binding+++GO:0003743///translation initiation factor activity	GO:0006412///translation+++GO:0006413///translational initiation
'Prosbeta5'	45269	NT_033778.4	10819978	10821178	+	380.57	208.27	297.67	165.91	5741	3161	0.843313	1.3041e-161	1.59939e-160	GO:0019774///proteasome core complex, beta-subunit complex+++GO:0005654///nucleoplasm+++GO:0005839///proteasome core complex+++GO:0005634///nucleus+++GO:0000502///proteasome complex+++GO:0005829///cytosol+++GO:0005737///cytoplasm	GO:0016787///hydrolase activity+++GO:0005515///protein binding+++GO:0004298///threonine-type endopeptidase activity+++GO:0008233///peptidase activity+++GO:0004175///endopeptidase activity	GO:0006508///proteolysis+++GO:0010498///proteasomal protein catabolic process+++GO:0010499///proteasomal ubiquitin-independent protein catabolic process+++GO:0043161///proteasome-mediated ubiquitin-dependent protein catabolic process+++GO:0045786///negative regulation of cell cycle+++GO:0007098///centrosome cycle+++GO:0051603///proteolysis involved in cellular protein catabolic process
'Neb-cGP'	50417	NC_004354.4	10460736	10461878	+	377.69	275.15	295.41	219.18	1839	1342	0.430603	1.15314e-17	3.5356e-17	GO:0016021///integral component of membrane+++GO:0005615///extracellular space+++GO:0016020///membrane+++GO:0005753///mitochondrial proton-transporting ATP synthase complex	GO:0005179///hormone activity	GO:0040008///regulation of growth+++GO:0010469///regulation of signaling receptor activity
'RPA2'	35364	NT_033779.5	20924975	20926147	-	376.57	174.54	294.54	139.03	4609	2163	1.08307	1.96067e-193	2.82181e-192	GO:0000794///condensed nuclear chromosome+++GO:0000781///chromosome, telomeric region+++GO:0005662///DNA replication factor A complex+++GO:0035861///site of double-strand break+++GO:0000785///chromatin+++GO:0005634///nucleus+++GO:0005654///nucleoplasm	GO:0043565///sequence-specific DNA binding+++GO:0003684///damaged DNA binding+++GO:0003697///single-stranded DNA binding+++GO:0003690///double-stranded DNA binding+++GO:0005515///protein binding+++GO:0098505///G-rich strand telomeric DNA binding+++GO:0003677///DNA binding	GO:0006265///DNA topological change+++GO:0006260///DNA replication+++GO:0006289///nucleotide-excision repair+++GO:0000722///telomere maintenance via recombination+++GO:0006284///base-excision repair+++GO:0030491///heteroduplex formation+++GO:0007004///telomere maintenance via telomerase+++GO:0007131///reciprocal meiotic recombination+++GO:0006281///DNA repair+++GO:0006310///DNA recombination+++GO…
'COX7C'	50246	NT_033778.4	10048353	10050066	+	376.35	369.65	294.36	294.46	1885	1847	-0.000490029	0.743004	0.775235	GO:0016021///integral component of membrane+++GO:0005751///mitochondrial respiratory chain complex IV+++GO:0016020///membrane	GO:0016491///oxidoreductase activity+++GO:0004129///cytochrome-c oxidase activity	GO:1902600///proton transmembrane transport+++GO:0055114///oxidation-reduction process+++GO:0007406///negative regulation of neuroblast proliferation+++GO:0006123///mitochondrial electron transport, cytochrome c to oxygen
'Sod1'	39251	NT_037436.4	11112281	11113740	-	375.49	294.51	293.69	234.61	3524	2779	0.32403	2.01732e-19	6.41487e-19	GO:0005615///extracellular space+++GO:0005777///peroxisome+++GO:0005737///cytoplasm	GO:0004784///superoxide dismutase activity+++GO:0016491///oxidoreductase activity+++GO:0042803///protein homodimerization activity+++GO:0005507///copper ion binding+++GO:0008270///zinc ion binding+++GO:0016209///antioxidant activity+++GO:0016532///superoxide dismutase copper chaperone activity+++GO:0046872///metal ion binding	GO:0019430///removal of superoxide radicals+++GO:0008340///determination of adult lifespan+++GO:0006979///response to oxidative stress+++GO:0006801///superoxide metabolic process+++GO:0001306///age-dependent response to oxidative stress+++GO:0055114///oxidation-reduction process+++GO:0007568///aging+++GO:2000331///regulation of terminal button organization+++GO:0043085///positive regulation of ca…
'CG33303'	2768916	NT_033779.5	10373369	10375757	-	375.16	334.36	293.43	266.35	7792.52	6960.85	0.139693	3.67444e-10	8.99401e-10	GO:0008250///oligosaccharyltransferase complex+++GO:0016020///membrane+++GO:0005789///endoplasmic reticulum membrane+++GO:0005783///endoplasmic reticulum+++GO:0016021///integral component of membrane+++GO:0012505///endomembrane system	GO:0016740///transferase activity+++GO:0004579///dolichyl-diphosphooligosaccharide-protein glycotransferase activity+++GO:0016757///transferase activity, transferring glycosyl groups	GO:0018279///protein N-linked glycosylation via asparagine+++GO:0006486///protein glycosylation
'Hsp26'	39075	NT_037436.4	9376418	9377427	-	374.59	49.17	292.99	39.17	4695	620	2.90303	0	0	GO:0005737///cytoplasm	GO:0017022///myosin binding+++GO:0051082///unfolded protein binding	GO:0042026///protein refolding+++GO:0009408///response to heat+++GO:0061077///chaperone-mediated protein folding+++GO:0008340///determination of adult lifespan+++GO:0009631///cold acclimation
'D1'	41095	NT_033777.3	9238083	9240654	-	373.71	289.02	292.3	230.23	8693	6750	0.344374	3.04974e-51	1.63174e-50	GO:0005737///cytoplasm+++GO:0005634///nucleus+++GO:0000792///heterochromatin+++GO:0000786///nucleosome+++GO:0005700///polytene chromosome	GO:0003680///AT DNA binding+++GO:0003696///satellite DNA binding
'Col4a1'	33727	NT_033779.5	5029609	5037279	+	373.04	918.05	291.78	731.31	31115	76871	-1.3256	0	0	GO:0005587///collagen type IV trimer+++GO:0005581///collagen trimer+++GO:0005604///basement membrane+++GO:0005576///extracellular region+++GO:0005615///extracellular space+++GO:0031012///extracellular matrix	GO:0005515///protein binding+++GO:0005201///extracellular matrix structural constituent	GO:0035848///oviduct morphogenesis+++GO:0055013///cardiac muscle cell development+++GO:0060729///intestinal epithelial structure maintenance+++GO:0048621///post-embryonic digestive tract morphogenesis+++GO:0030198///extracellular matrix organization+++GO:0007391///dorsal closure
'MFS3'	33292	NT_033779.5	1143201	1147395	+	372.41	12.71	291.29	10.12	10301	354	4.84717	0	0	GO:0005886///plasma membrane+++GO:0016021///integral component of membrane+++GO:0016020///membrane+++GO:0005829///cytosol	GO:0022857///transmembrane transporter activity	GO:0055085///transmembrane transport
'CG9065'	32439	NC_004354.4	15084029	15084699	-	372.05	140.86	291	112.2	2368	900	1.37495	1.41523e-147	1.62059e-146	GO:0005758///mitochondrial intermembrane space	GO:0016531///copper chaperone activity+++GO:0005507///copper ion binding	GO:0033617///mitochondrial respiratory chain complex IV assembly+++GO:0006825///copper ion transport+++GO:0008535///respiratory chain complex IV assembly
'eIF3c'	37005	NT_033778.4	17665678	17669275	+	371.61	259.27	290.66	206.53	16137	11343	0.492981	6.32194e-175	8.38812e-174	GO:0016282///eukaryotic 43S preinitiation complex+++GO:0005852///eukaryotic translation initiation factor 3 complex+++GO:0005737///cytoplasm+++GO:0005829///cytosol+++GO:0033290///eukaryotic 48S preinitiation complex	GO:0003743///translation initiation factor activity+++GO:0031369///translation initiation factor binding+++GO:0003723///RNA binding	GO:0006413///translational initiation+++GO:0001732///formation of cytoplasmic translation initiation complex+++GO:0006412///translation+++GO:0002183///cytoplasmic translational initiation
'ATPsynG'	46069	NT_033779.5	10975522	10976399	-	367.81	334.43	287.68	266.4	2159	1937	0.110871	0.00157163	0.00270497	GO:0000276///mitochondrial proton-transporting ATP synthase complex, coupling factor F(o)	GO:0046933///proton-transporting ATP synthase activity, rotational mechanism+++GO:0015078///proton transmembrane transporter activity+++GO:0016787///hydrolase activity	GO:0099132///ATP hydrolysis coupled cation transmembrane transport+++GO:0015986///ATP synthesis coupled proton transport+++GO:1902600///proton transmembrane transport
'CCT2'	31838	NC_004354.4	9089513	9092826	+	367.41	266.87	287.37	212.58	10640	7785	0.434904	1.04665e-92	8.56093e-92	GO:0005874///microtubule+++GO:0044297///cell body+++GO:0002199///zona pellucida receptor complex+++GO:0070062///extracellular exosome+++GO:0005832///chaperonin-containing T-complex+++GO:0043209///myelin sheath+++GO:0005576///extracellular region+++GO:0005829///cytosol+++GO:0035578///azurophil granule lumen	GO:0051082///unfolded protein binding+++GO:0044183///protein binding involved in protein folding+++GO:0031625///ubiquitin protein ligase binding+++GO:0005524///ATP binding	GO:0007339///binding of sperm to zona pellucida+++GO:1904851///positive regulation of establishment of protein localization to telomere+++GO:0051086///chaperone mediated protein folding independent of cofactor+++GO:1904871///positive regulation of protein localization to Cajal body+++GO:0051131///chaperone-mediated protein complex assembly+++GO:0032212///positive regulation of telomere maintenanc…
'mts'	45959	NT_033779.5	7827650	7833576	+	364.7	430.36	285.25	342.82	10179	12061	-0.265224	1.27785e-40	5.90447e-40	GO:0005737///cytoplasm+++GO:0005654///nucleoplasm+++GO:0000159///protein phosphatase type 2A complex+++GO:0005829///cytosol+++GO:0005814///centriole	GO:0046872///metal ion binding+++GO:0019208///phosphatase regulator activity+++GO:0016787///hydrolase activity+++GO:0004721///phosphoprotein phosphatase activity+++GO:0004722///protein serine/threonine phosphatase activity	GO:0006914///autophagy+++GO:0048477///oogenesis+++GO:0007098///centrosome cycle+++GO:0035331///negative regulation of hippo signaling+++GO:0007465///R7 cell fate commitment+++GO:0007059///chromosome segregation+++GO:0000278///mitotic cell cycle+++GO:0006470///protein dephosphorylation+++GO:0007406///negative regulation of neuroblast proliferation+++GO:0090162///establishment of epithelial cell po…
'Mapmodulin'	37043	NT_033778.4	17866178	17872015	-	364.65	312.3	285.21	248.78	10247	8928	0.197154	7.81938e-19	2.45097e-18	GO:0005737///cytoplasm+++GO:0005634///nucleus+++GO:0048471///perinuclear region of cytoplasm+++GO:0005875///microtubule associated complex+++GO:0005783///endoplasmic reticulum+++GO:0005654///nucleoplasm	GO:0008017///microtubule binding+++GO:0042393///histone binding	GO:0042981///regulation of apoptotic process+++GO:0007017///microtubule-based process+++GO:0006913///nucleocytoplasmic transport+++GO:0006334///nucleosome assembly+++GO:0043486///histone exchange
'Gp93'	43354	NT_033777.3	27948711	27952151	+	364.32	235.88	284.96	187.9	14256	9300	0.600794	3.39972e-220	5.48485e-219	GO:0048471///perinuclear region of cytoplasm+++GO:0005615///extracellular space+++GO:0012505///endomembrane system+++GO:0005783///endoplasmic reticulum	GO:0051082///unfolded protein binding+++GO:0005524///ATP binding+++GO:0005515///protein binding	GO:0061031///endodermal digestive tract morphogenesis+++GO:0034605///cellular response to heat+++GO:0006457///protein folding+++GO:0007494///midgut development
'CkIIbeta'	32132	NC_004354.4	11792533	11801587	+	364.05	248.58	284.74	198.02	8774	6380	0.523999	1.22541e-79	8.94643e-79	GO:0005634///nucleus+++GO:0031594///neuromuscular junction+++GO:0005829///cytosol+++GO:0005956///protein kinase CK2 complex+++GO:0005737///cytoplasm+++GO:0099523///presynaptic cytosol	GO:0019887///protein kinase regulator activity+++GO:0016740///transferase activity+++GO:0004672///protein kinase activity+++GO:0004674///protein serine/threonine kinase activity+++GO:0016301///kinase activity	GO:0007310///oocyte dorsal/ventral axis specification+++GO:0007623///circadian rhythm+++GO:0006468///protein phosphorylation+++GO:0060810///intracellular mRNA localization involved in pattern specification process+++GO:0050807///regulation of synapse organization+++GO:0016319///mushroom body development+++GO:0045859///regulation of protein kinase activity+++GO:0016310///phosphorylation+++GO:00080…
'Nurf-38'	37922	NT_033778.4	24558967	24561087	-	363.83	230.48	284.57	183.6	5550	3523	0.632218	4.1131e-97	3.4693e-96	GO:0016589///NURF complex+++GO:0005634///nucleus+++GO:0005737///cytoplasm	GO:0016787///hydrolase activity+++GO:0000287///magnesium ion binding+++GO:0004427///inorganic diphosphatase activity+++GO:0046872///metal ion binding+++GO:0070615///nucleosome-dependent ATPase activity	GO:0042766///nucleosome mobilization+++GO:0045747///positive regulation of Notch signaling pathway+++GO:0035206///regulation of hemocyte proliferation+++GO:0006351///transcription, DNA-templated+++GO:0006338///chromatin remodeling+++GO:0006325///chromatin organization+++GO:0035076///ecdysone receptor-mediated signaling pathway+++GO:0006796///phosphate-containing compound metabolic process
'Idh'	44291	NT_037436.4	8356404	8360906	-	363.35	109.93	284.2	87.57	8221	2679	1.6984	0	0	GO:0005829///cytosol+++GO:0005739///mitochondrion+++GO:0005777///peroxisome	GO:0050661///NADP binding+++GO:0042803///protein homodimerization activity+++GO:0051287///NAD binding+++GO:0004450///isocitrate dehydrogenase (NADP+) activity+++GO:0000287///magnesium ion binding+++GO:0005102///signaling receptor binding	GO:0006979///response to oxidative stress+++GO:0048545///response to steroid hormone+++GO:0014070///response to organic cyclic compound+++GO:0071071///regulation of phospholipid biosynthetic process+++GO:0006097///glyoxylate cycle+++GO:0006102///isocitrate metabolic process+++GO:0008585///female gonad development+++GO:0060696///regulation of phospholipid catabolic process+++GO:0006099///tricarbox…
'CCT3'	42029	NT_033777.3	16647605	16649978	+	358.86	377.94	280.69	301.07	9926	10542	-0.101121	5.90168e-07	1.25376e-06	GO:0005832///chaperonin-containing T-complex+++GO:0005737///cytoplasm	GO:0042623///ATPase activity, coupled+++GO:0000166///nucleotide binding+++GO:0051082///unfolded protein binding+++GO:0016787///hydrolase activity+++GO:0005524///ATP binding	GO:0007430///terminal branching, open tracheal system+++GO:0006457///protein folding+++GO:0035149///lumen formation, open tracheal system
'Cdc42'	32981	NC_004354.4	19697091	19699938	+	357.77	466.12	279.83	371.31	8204	10314	-0.408074	7.43488e-59	4.37578e-58	GO:0030054///cell junction+++GO:0005634///nucleus+++GO:0030426///growth cone+++GO:0030027///lamellipodium+++GO:0005912///adherens junction+++GO:0005938///cell cortex+++GO:0005737///cytoplasm+++GO:0005886///plasma membrane+++GO:0016020///membrane+++GO:0045177///apical part of cell+++GO:0030424///axon+++GO:0042995///cell projection+++GO:0016028///rhabdomere	GO:0005525///GTP binding+++GO:0000166///nucleotide binding+++GO:0019901///protein kinase binding+++GO:0032794///GTPase activating protein binding+++GO:0003924///GTPase activity+++GO:0005515///protein binding	GO:0007163///establishment or maintenance of cell polarity+++GO:0007409///axonogenesis+++GO:0007286///spermatid development+++GO:0046664///dorsal closure, amnioserosa morphology change+++GO:0008045///motor neuron axon guidance+++GO:0045860///positive regulation of protein kinase activity+++GO:0051491///positive regulation of filopodium assembly+++GO:0030041///actin filament polymerization+++GO:00…
'FASN1'	33524	NT_033779.5	3056598	3068177	+	356.49	319.11	278.83	254.2	43059	38854	0.133422	1.81112e-40	8.33558e-40		GO:0031177///phosphopantetheine binding+++GO:0102132///3-oxo-pimeloyl-[acp] methyl ester reductase activity+++GO:0004313///[acyl-carrier-protein] S-acetyltransferase activity+++GO:0102131///3-oxo-glutaryl-[acp] methyl ester reductase activity+++GO:0016297///acyl-[acyl-carrier-protein] hydrolase activity+++GO:0016491///oxidoreductase activity+++GO:0016295///myristoyl-[acyl-carrier-protein] hydrola…	GO:0009744///response to sucrose+++GO:0005977///glycogen metabolic process+++GO:0055114///oxidation-reduction process+++GO:0009058///biosynthetic process+++GO:0071329///cellular response to sucrose stimulus+++GO:0019432///triglyceride biosynthetic process
'Pen'	34338	NT_033779.5	10056900	10060095	+	354.57	166.26	277.33	132.44	12552	5930	1.06626	0	0	GO:0055037///recycling endosome+++GO:0016020///membrane+++GO:0070765///gamma-secretase complex+++GO:0005737///cytoplasm+++GO:0005770///late endosome+++GO:0005634///nucleus+++GO:0016021///integral component of membrane	GO:0061608///nuclear import signal receptor activity+++GO:0008565///protein transporter activity	GO:0015031///protein transport+++GO:0048542///lymph gland development+++GO:0006607///NLS-bearing protein import into nucleus+++GO:0007220///Notch receptor processing+++GO:0007301///female germline ring canal formation+++GO:0007291///sperm individualization+++GO:0006606///protein import into nucleus+++GO:0007219///Notch signaling pathway+++GO:0042332///gravitaxis
'Plod'	39265	NT_037436.4	11198166	11206016	-	353.75	63.39	276.69	50.5	12763	2274	2.45392	0	0	GO:0048471///perinuclear region of cytoplasm+++GO:0005581///collagen trimer+++GO:0005576///extracellular region+++GO:0005783///endoplasmic reticulum+++GO:0005615///extracellular space	GO:0008475///procollagen-lysine 5-dioxygenase activity+++GO:0046872///metal ion binding+++GO:0016705///oxidoreductase activity, acting on paired donors, with incorporation or reduction of molecular oxygen+++GO:0016491///oxidoreductase activity+++GO:0051213///dioxygenase activity+++GO:0005506///iron ion binding+++GO:0031418///L-ascorbic acid binding	GO:0046947///hydroxylysine biosynthetic process+++GO:0007295///growth of a germarium-derived egg chamber+++GO:0017185///peptidyl-lysine hydroxylation+++GO:0032963///collagen metabolic process+++GO:0055114///oxidation-reduction process+++GO:0030199///collagen fibril organization
'hoip'	44173	NT_033779.5	9699791	9700459	+	351.29	208.95	274.77	166.45	2525	1536	0.723136	8.84668e-53	4.79423e-52	GO:0046540///U4/U6 x U5 tri-snRNP complex+++GO:0005681///spliceosomal complex+++GO:0005730///nucleolus+++GO:0031428///box C/D snoRNP complex+++GO:1990904///ribonucleoprotein complex+++GO:0005634///nucleus+++GO:0032040///small-subunit processome+++GO:0030532///small nuclear ribonucleoprotein complex+++GO:0071011///precatalytic spliceosome	GO:0003723///RNA binding	GO:0008380///RNA splicing+++GO:0000398///mRNA splicing, via spliceosome+++GO:0042254///ribosome biogenesis+++GO:0045727///positive regulation of translation+++GO:0006397///mRNA processing+++GO:0000470///maturation of LSU-rRNA+++GO:0060415///muscle tissue morphogenesis+++GO:0010608///posttranscriptional regulation of gene expression
'Sar1'	42615	NT_033777.3	22356685	22360711	+	351.23	203.5	274.72	162.11	7152	4163	0.760989	1.44328e-169	1.85427e-168	GO:0005783///endoplasmic reticulum+++GO:0030127///COPII vesicle coat+++GO:0070971///endoplasmic reticulum exit site+++GO:0005794///Golgi apparatus	GO:0097110///scaffold protein binding+++GO:0005525///GTP binding+++GO:0003924///GTPase activity+++GO:0000166///nucleotide binding	GO:0009306///protein secretion+++GO:0006888///ER to Golgi vesicle-mediated transport+++GO:0016050///vesicle organization+++GO:0072659///protein localization to plasma membrane+++GO:0015031///protein transport+++GO:0003400///regulation of COPII vesicle coating+++GO:0050775///positive regulation of dendrite morphogenesis+++GO:0016192///vesicle-mediated transport+++GO:0000902///cell morphogenesis+++…
'REG'	32274	NC_004354.4	13212325	13214408	+	351.19	277.21	274.68	220.82	6471	5152	0.314881	9.07854e-32	3.63383e-31	GO:0008537///proteasome activator complex+++GO:0071011///precatalytic spliceosome+++GO:0071013///catalytic step 2 spliceosome+++GO:0005654///nucleoplasm+++GO:0000502///proteasome complex+++GO:0005705///polytene chromosome interband+++GO:0005737///cytoplasm+++GO:0005634///nucleus+++GO:0005730///nucleolus+++GO:0005703///polytene chromosome puff	GO:0061133///endopeptidase activator activity+++GO:0004866///endopeptidase inhibitor activity	GO:0000398///mRNA splicing, via spliceosome+++GO:2000045///regulation of G1/S transition of mitotic cell cycle+++GO:0010950///positive regulation of endopeptidase activity+++GO:0061136///regulation of proteasomal protein catabolic process+++GO:0010951///negative regulation of endopeptidase activity
'Sam-S'	48552	NT_033779.5	106903	114432	+	350.9	123.28	274.46	98.21	11162	3961	1.48265	0	0	GO:0005829///cytosol	GO:0005524///ATP binding+++GO:0046872///metal ion binding+++GO:0016740///transferase activity+++GO:0004478///methionine adenosyltransferase activity+++GO:0000166///nucleotide binding	GO:0008340///determination of adult lifespan+++GO:0006556///S-adenosylmethionine biosynthetic process+++GO:0006730///one-carbon metabolic process
'Hrb87F'	48535	NT_033777.3	13656846	13660531	-	350.81	199.23	274.39	158.7	11061	6163	0.789926	6.90116e-299	1.46876e-297	GO:0005737///cytoplasm+++GO:0005634///nucleus+++GO:0000792///heterochromatin+++GO:0005703///polytene chromosome puff+++GO:0005654///nucleoplasm+++GO:0035062///omega speckle+++GO:1990904///ribonucleoprotein complex+++GO:0000785///chromatin	GO:0003676///nucleic acid binding+++GO:0003729///mRNA binding+++GO:0003723///RNA binding+++GO:0043565///sequence-specific DNA binding	GO:0000278///mitotic cell cycle+++GO:0000381///regulation of alternative mRNA splicing, via spliceosome+++GO:0001745///compound eye morphogenesis+++GO:0042594///response to starvation+++GO:0009408///response to heat+++GO:0008585///female gonad development
'Prosbeta2'	39628	NT_037436.4	14999951	15001319	+	350.26	174.19	273.96	138.76	4766	2385	0.981374	8.78354e-173	1.1538e-171	GO:0005829///cytosol+++GO:0000502///proteasome complex+++GO:0005839///proteasome core complex+++GO:0005634///nucleus+++GO:0005654///nucleoplasm+++GO:0005737///cytoplasm+++GO:0019774///proteasome core complex, beta-subunit complex	GO:0004175///endopeptidase activity+++GO:0016787///hydrolase activity+++GO:0004298///threonine-type endopeptidase activity+++GO:0008233///peptidase activity	GO:0010498///proteasomal protein catabolic process+++GO:0043161///proteasome-mediated ubiquitin-dependent protein catabolic process+++GO:0010499///proteasomal ubiquitin-independent protein catabolic process+++GO:0006508///proteolysis+++GO:0051603///proteolysis involved in cellular protein catabolic process
'Rip11'	32850	NC_004354.4	18635642	18647648	-	350.14	329.59	273.86	262.55	15155	14350	0.0608464	0.000113359	0.000213907	GO:0043231///intracellular membrane-bounded organelle	GO:0017137///Rab GTPase binding	GO:0045055///regulated exocytosis+++GO:0042052///rhabdomere development
'Fpps'	36209	NT_033778.4	11305511	11307528	-	349.19	58.6	273.13	46.68	6877	1162	2.54871	0	0	GO:0005737///cytoplasm	GO:0004161///dimethylallyltranstransferase activity+++GO:0004337///geranyltranstransferase activity+++GO:0016740///transferase activity	GO:0045337///farnesyl diphosphate biosynthetic process+++GO:0008299///isoprenoid biosynthetic process+++GO:0033384///geranyl diphosphate biosynthetic process+++GO:0008354///germ cell migration
'CtsB1'	32341	NC_004354.4	13779847	13782170	-	348.74	319.32	272.77	254.37	6673	6152	0.100756	4.99212e-05	9.64283e-05	GO:0098595///perivitelline space+++GO:0005764///lysosome+++GO:0005615///extracellular space	GO:0016787///hydrolase activity+++GO:0004197///cysteine-type endopeptidase activity+++GO:0008234///cysteine-type peptidase activity+++GO:0008233///peptidase activity	GO:0006508///proteolysis+++GO:0050790///regulation of catalytic activity+++GO:0051603///proteolysis involved in cellular protein catabolic process
'VhaM8.9'	41104	NT_033777.3	9260638	9262590	+	346.37	279.04	270.91	222.28	6836	5545	0.285436	1.6151e-28	6.14264e-28	GO:0016021///integral component of membrane+++GO:0009986///cell surface+++GO:0045177///apical part of cell+++GO:0030424///axon+++GO:0016020///membrane+++GO:0016471///vacuolar proton-transporting V-type ATPase complex+++GO:0005886///plasma membrane	GO:0038023///signaling receptor activity+++GO:0005109///frizzled binding	GO:0050808///synapse organization+++GO:0098930///axonal transport+++GO:0007616///long-term memory+++GO:0015991///ATP hydrolysis coupled proton transport+++GO:0090251///protein localization involved in establishment of planar polarity+++GO:0001736///establishment of planar polarity+++GO:0042331///phototaxis+++GO:0035317///imaginal disc-derived wing hair organization+++GO:0007614///short-term memor…
'l(1)G0320'	326234	NC_004354.4	9551140	9553750	-	346.22	184.82	270.8	147.23	8551	4625	0.879156	4.10452e-252	7.45537e-251	GO:0012505///endomembrane system+++GO:0045169///fusome+++GO:0005789///endoplasmic reticulum membrane+++GO:0016020///membrane+++GO:0016021///integral component of membrane+++GO:0005783///endoplasmic reticulum		GO:0006613///cotranslational protein targeting to membrane
'SmF'	36314	NT_033778.4	12183844	12184310	-	345.16	234.46	269.97	186.77	1934	1318	0.531536	4.60934e-26	1.67158e-25	GO:0005634///nucleus+++GO:0005732///small nucleolar ribonucleoprotein complex+++GO:0071013///catalytic step 2 spliceosome+++GO:0005681///spliceosomal complex+++GO:0071011///precatalytic spliceosome+++GO:0030532///small nuclear ribonucleoprotein complex+++GO:0005685///U1 snRNP	GO:0003723///RNA binding	GO:0000387///spliceosomal snRNP assembly+++GO:0000398///mRNA splicing, via spliceosome+++GO:0006397///mRNA processing+++GO:0008380///RNA splicing
'RFeSP'	44390	NT_033779.5	1612429	1614160	-	344.98	329.51	269.83	262.49	4255	3968	0.0397883	0.0063596	0.0103632	GO:0070469///respiratory chain+++GO:0005750///mitochondrial respiratory chain complex III+++GO:0016020///membrane+++GO:0005739///mitochondrion+++GO:0005743///mitochondrial inner membrane	GO:0008121///ubiquinol-cytochrome-c reductase activity+++GO:0016679///oxidoreductase activity, acting on diphenols and related substances as donors+++GO:0016491///oxidoreductase activity+++GO:0051537///2 iron, 2 sulfur cluster binding	GO:0022900///electron transport chain+++GO:0006122///mitochondrial electron transport, ubiquinol to cytochrome c+++GO:0055114///oxidation-reduction process
'ND-SGDH'	46260	NT_037436.4	12137496	12138584	-	343.18	233.36	268.42	185.9	3127	2136	0.529965	1.16211e-40	5.37202e-40	GO:0005747///mitochondrial respiratory chain complex I+++GO:0016021///integral component of membrane+++GO:0016020///membrane+++GO:0005739///mitochondrion	GO:0016491///oxidoreductase activity+++GO:0003954///NADH dehydrogenase activity	GO:0000302///response to reactive oxygen species+++GO:0055114///oxidation-reduction process+++GO:0006120///mitochondrial electron transport, NADH to ubiquinone+++GO:0008340///determination of adult lifespan
'LanB1'	34068	NT_033779.5	7811438	7820771	+	342.96	451.42	268.25	359.6	29276	38369	-0.422815	5.97414e-288	1.21267e-286	GO:0005604///basement membrane+++GO:0005576///extracellular region		GO:0030198///extracellular matrix organization+++GO:0050829///defense response to Gram-negative bacterium+++GO:0048513///animal organ development+++GO:0003143///embryonic heart tube morphogenesis+++GO:0016477///cell migration+++GO:0055013///cardiac muscle cell development+++GO:0008406///gonad development+++GO:0007155///cell adhesion+++GO:0033627///cell adhesion mediated by integrin+++GO:0034446//…
'Rab1'	42524	NT_033777.3	21266029	21269060	-	342.62	297.03	267.98	236.62	8388	7324	0.179553	3.06336e-15	8.84178e-15	GO:0031982///vesicle+++GO:0005794///Golgi apparatus+++GO:1904115///axon cytoplasm+++GO:0005737///cytoplasm+++GO:0043025///neuronal cell body+++GO:0032154///cleavage furrow	GO:0003924///GTPase activity+++GO:0005525///GTP binding+++GO:0005515///protein binding	GO:0006888///ER to Golgi vesicle-mediated transport+++GO:0050775///positive regulation of dendrite morphogenesis+++GO:0034067///protein localization to Golgi apparatus+++GO:0007030///Golgi organization+++GO:0032482///Rab protein signal transduction+++GO:0016192///vesicle-mediated transport+++GO:1905345///protein localization to cleavage furrow+++GO:0000281///mitotic cytokinesis+++GO:0008089///ant…
'KdelR'	34427	NT_033779.5	10426887	10428632	+	341.34	318.9	266.98	254.03	5847	5527	0.0717328	0.0128723	0.0203588	GO:0005801///cis-Golgi network+++GO:0016020///membrane+++GO:0005794///Golgi apparatus+++GO:0005789///endoplasmic reticulum membrane+++GO:0016021///integral component of membrane+++GO:0005783///endoplasmic reticulum	GO:0005046///KDEL sequence binding+++GO:0046923///ER retention sequence binding	GO:0006621///protein retention in ER lumen+++GO:0015031///protein transport+++GO:0016192///vesicle-mediated transport+++GO:0006888///ER to Golgi vesicle-mediated transport
'Oatp58Dc'	37545	NT_033778.4	22223681	22228574	-	339.8	0.48	265.78	0.38	14129	20	9.45002	0	0	GO:0016020///membrane+++GO:0016323///basolateral plasma membrane+++GO:0016021///integral component of membrane+++GO:0005887///integral component of plasma membrane+++GO:0005886///plasma membrane	GO:0022804///active transmembrane transporter activity+++GO:0005215///transporter activity+++GO:0022857///transmembrane transporter activity+++GO:0015347///sodium-independent organic anion transmembrane transporter activity	GO:0055085///transmembrane transport+++GO:0097254///renal tubular secretion+++GO:0071702///organic substance transport+++GO:0006811///ion transport+++GO:0009636///response to toxic substance+++GO:0043252///sodium-independent organic anion transport
'Sod2'	36878	NT_033778.4	16772785	16773915	-	338.63	283.79	264.86	226.06	3953	3330	0.228524	5.44158e-12	1.41653e-11	GO:0005759///mitochondrial matrix+++GO:0005739///mitochondrion	GO:0016491///oxidoreductase activity+++GO:0016209///antioxidant activity+++GO:0004784///superoxide dismutase activity+++GO:0046872///metal ion binding	GO:0072593///reactive oxygen species metabolic process+++GO:0008340///determination of adult lifespan+++GO:0035206///regulation of hemocyte proliferation+++GO:0006801///superoxide metabolic process+++GO:0038001///paracrine signaling+++GO:0055114///oxidation-reduction process+++GO:0003007///heart morphogenesis+++GO:0019222///regulation of metabolic process+++GO:1903146///regulation of autophagy of…
'Manf'	41983	NT_033777.3	16349404	16350801	+	338.22	162.48	264.54	129.43	3709	1792	1.03131	2.2405e-146	2.54624e-145	GO:0012505///endomembrane system+++GO:0005783///endoplasmic reticulum+++GO:0005576///extracellular region+++GO:0005615///extracellular space		GO:0031175///neuron projection development+++GO:0070050///neuron cellular homeostasis+++GO:0007275///multicellular organism development+++GO:0042417///dopamine metabolic process+++GO:0001963///synaptic transmission, dopaminergic
'Rac1'	38146	NT_037436.4	1300879	1302683	-	337.57	150.77	264.04	120.11	8195	3716	1.1364	0	0	GO:0016028///rhabdomere+++GO:0019897///extrinsic component of plasma membrane+++GO:0001726///ruffle+++GO:0005737///cytoplasm+++GO:0005886///plasma membrane+++GO:0005829///cytosol	GO:0003924///GTPase activity+++GO:0032794///GTPase activating protein binding+++GO:0019901///protein kinase binding+++GO:0005525///GTP binding	GO:0009611///response to wounding+++GO:0007424///open tracheal system development+++GO:0008258///head involution+++GO:0007413///axonal fasciculation+++GO:0010593///negative regulation of lamellipodium assembly+++GO:0050975///sensory perception of touch+++GO:0071907///determination of digestive tract left/right asymmetry+++GO:0008045///motor neuron axon guidance+++GO:0042052///rhabdomere developme…
'CG18081'	39725	NT_037436.4	15833795	15835388	-	337.16	168.54	263.72	134.26	3111.04	1562.04	0.973977	1.43816e-112	1.35519e-111	GO:0005634///nucleus+++GO:0005737///cytoplasm	GO:0046872///metal ion binding	GO:0006417///regulation of translation+++GO:1902455///negative regulation of stem cell population maintenance+++GO:0045892///negative regulation of transcription, DNA-templated
'Desat1'	117369	NT_033777.3	12439600	12447616	+	334.44	533.53	261.59	425.01	8845	14383	-0.700189	1.4e-303	3.02234e-302	GO:0016020///membrane+++GO:0005789///endoplasmic reticulum membrane+++GO:0016021///integral component of membrane+++GO:0031410///cytoplasmic vesicle+++GO:0005783///endoplasmic reticulum	GO:0005506///iron ion binding+++GO:0016491///oxidoreductase activity+++GO:0004768///stearoyl-CoA 9-desaturase activity+++GO:0016717///oxidoreductase activity, acting on paired donors, with oxidation of a pair of donors resulting in the reduction of molecular oxygen to two molecules of water	GO:0070328///triglyceride homeostasis+++GO:0010506///regulation of autophagy+++GO:0048047///mating behavior, sex discrimination+++GO:0006723///cuticle hydrocarbon biosynthetic process+++GO:0060179///male mating behavior+++GO:0006629///lipid metabolic process+++GO:0019216///regulation of lipid metabolic process+++GO:0040018///positive regulation of multicellular organism growth+++GO:0055114///oxid…
'LanA'	38723	NT_037436.4	6203831	6218022	-	332.79	343.72	260.3	273.81	54622	56873	-0.0729998	6.91252e-17	2.08126e-16	GO:0031410///cytoplasmic vesicle+++GO:0005882///intermediate filament+++GO:0005637///nuclear inner membrane+++GO:0005634///nucleus+++GO:0045202///synapse+++GO:0005737///cytoplasm+++GO:0005604///basement membrane+++GO:0000922///spindle pole+++GO:0042995///cell projection+++GO:0030054///cell junction+++GO:0005652///nuclear lamina+++GO:0016020///membrane+++GO:0005856///cytoskeleton+++GO:0005576///ex…	GO:0005515///protein binding+++GO:0005198///structural molecule activity+++GO:0005102///signaling receptor binding+++GO:0003682///chromatin binding	GO:0045995///regulation of embryonic development+++GO:0033627///cell adhesion mediated by integrin+++GO:0007084///mitotic nuclear envelope reassembly+++GO:0008344///adult locomotory behavior+++GO:0031081///nuclear pore distribution+++GO:0090435///protein localization to nuclear envelope+++GO:0030155///regulation of cell adhesion+++GO:0048546///digestive tract morphogenesis+++GO:0007112///male mei…
'mge'	38459	NT_037436.4	3907852	3909931	-	332.73	256.25	260.25	204.13	4612	3354	0.35041	1.09195e-42	5.19589e-42	GO:0005742///mitochondrial outer membrane translocase complex+++GO:0016021///integral component of membrane+++GO:0005741///mitochondrial outer membrane+++GO:0016020///membrane+++GO:0005739///mitochondrion	GO:0015450///P-P-bond-hydrolysis-driven protein transmembrane transporter activity	GO:0071806///protein transmembrane transport+++GO:0006886///intracellular protein transport
'CG34200'	5740389	NT_033778.4	5757662	5758067	+	330.62	149.35	258.6	118.97	1173	530	1.12012	1.08075e-54	6.00827e-54
'Tim10'	37478	NT_033778.4	21690215	21691139	-	329.83	141.55	257.98	112.76	2909.99	1251.15	1.194	2.6468e-146	3.00475e-145	GO:0016020///membrane+++GO:0005739///mitochondrion+++GO:0042719///mitochondrial intermembrane space protein transporter complex+++GO:0005743///mitochondrial inner membrane+++GO:0042721///TIM22 mitochondrial import inner membrane insertion complex	GO:0046872///metal ion binding+++GO:0008565///protein transporter activity	GO:0050829///defense response to Gram-negative bacterium+++GO:0045824///negative regulation of innate immune response+++GO:0045039///protein import into mitochondrial inner membrane+++GO:0015031///protein transport
'eIF3g1'	31243	NC_004354.4	2609247	2610336	-	329.58	480.06	257.79	382.41	4452	6525	-0.568924	4.90892e-92	3.99656e-91	GO:0005852///eukaryotic translation initiation factor 3 complex+++GO:0033290///eukaryotic 48S preinitiation complex+++GO:0016282///eukaryotic 43S preinitiation complex+++GO:0005737///cytoplasm	GO:0003723///RNA binding+++GO:0003729///mRNA binding+++GO:0003676///nucleic acid binding+++GO:0003743///translation initiation factor activity	GO:0001732///formation of cytoplasmic translation initiation complex+++GO:0000278///mitotic cell cycle+++GO:0006412///translation+++GO:0002183///cytoplasmic translational initiation+++GO:0006413///translational initiation
'EloB'	42435	NT_033777.3	20578222	20579850	-	328.72	164.59	257.11	131.11	5276	2659	0.971608	8.32738e-188	1.17442e-186	GO:0070449///elongin complex+++GO:0030891///VCB complex	GO:0005515///protein binding	GO:0006368///transcription elongation from RNA polymerase II promoter+++GO:0007474///imaginal disc-derived wing vein specification+++GO:0007526///larval somatic muscle development
'Prosalpha2'	41531	NT_033777.3	12431321	12432556	+	326.08	235.16	255.05	187.32	3912	2838	0.445275	5.58798e-37	2.43665e-36	GO:0005737///cytoplasm+++GO:0019773///proteasome core complex, alpha-subunit complex+++GO:0005634///nucleus+++GO:0005839///proteasome core complex+++GO:0000502///proteasome complex+++GO:0005654///nucleoplasm+++GO:0005829///cytosol	GO:0005515///protein binding+++GO:0008233///peptidase activity+++GO:0004175///endopeptidase activity+++GO:0004298///threonine-type endopeptidase activity+++GO:0016787///hydrolase activity	GO:0010499///proteasomal ubiquitin-independent protein catabolic process+++GO:0006508///proteolysis+++GO:0051603///proteolysis involved in cellular protein catabolic process+++GO:0043161///proteasome-mediated ubiquitin-dependent protein catabolic process+++GO:0010498///proteasomal protein catabolic process+++GO:0006511///ubiquitin-dependent protein catabolic process
'Nmda1'	36419	NT_033778.4	12877094	12880230	-	325.21	373.7	254.37	297.69	7251	8496	-0.226882	6.29592e-26	2.27461e-25	GO:0016021///integral component of membrane+++GO:0016020///membrane
'CCT8'	35882	NT_033778.4	8904844	8906990	-	325.01	283.15	254.21	225.56	8416	7385	0.17251	2.96618e-14	8.31083e-14	GO:0005886///plasma membrane+++GO:0005737///cytoplasm+++GO:0005832///chaperonin-containing T-complex	GO:0016887///ATPase activity+++GO:0016787///hydrolase activity+++GO:0051082///unfolded protein binding+++GO:0000166///nucleotide binding+++GO:0005524///ATP binding	GO:0006457///protein folding
'e(r)'	43951	NC_004354.4	8904144	8906248	-	324.95	416.13	254.16	331.49	4201	5340	-0.383228	6.20722e-34	2.58675e-33	GO:0005634///nucleus	GO:0003674///molecular_function	GO:0007049///cell cycle+++GO:0006221///pyrimidine nucleotide biosynthetic process+++GO:0045747///positive regulation of Notch signaling pathway
'P32'	37006	NT_033778.4	17671309	17672640	-	323.82	105.78	253.28	84.26	4955	1629	1.58781	0	0	GO:0005739///mitochondrion+++GO:0005759///mitochondrial matrix+++GO:0005634///nucleus	GO:0042393///histone binding+++GO:0003729///mRNA binding+++GO:0008494///translation activator activity+++GO:0097177///mitochondrial ribosome binding	GO:0006338///chromatin remodeling+++GO:0070131///positive regulation of mitochondrial translation+++GO:0006334///nucleosome assembly+++GO:0035041///sperm chromatin decondensation+++GO:0007274///neuromuscular synaptic transmission+++GO:0050848///regulation of calcium-mediated signaling+++GO:0035042///fertilization, exchange of chromosomal proteins
'Hsp70Bb'	48582	NT_033777.3	12505793	12508139	+	323.33	42.51	252.89	33.86	10395.6	1376.94	2.90086	0	0		GO:0005524///ATP binding	GO:0001666///response to hypoxia+++GO:0006986///response to unfolded protein+++GO:0009408///response to heat+++GO:0035080///heat shock-mediated polytene chromosome puffing
'Pvf2'	33994	NT_033779.5	7069536	7084635	-	323.27	17.02	252.85	13.56	9275	492	4.22085	0	0	GO:0016020///membrane+++GO:0005615///extracellular space	GO:0005172///vascular endothelial growth factor receptor binding+++GO:0042056///chemoattractant activity+++GO:0008083///growth factor activity	GO:0010469///regulation of signaling receptor activity+++GO:0030335///positive regulation of cell migration+++GO:0050918///positive chemotaxis+++GO:0048010///vascular endothelial growth factor receptor signaling pathway+++GO:0002921///negative regulation of humoral immune response+++GO:0045089///positive regulation of innate immune response+++GO:0048542///lymph gland development+++GO:0035099///he…
'eIF3l'	39386	NT_037436.4	12143446	12146097	-	321.73	210.33	251.65	167.55	8013	5276	0.586827	8.13138e-120	7.96135e-119	GO:0005829///cytosol+++GO:0005737///cytoplasm+++GO:0033290///eukaryotic 48S preinitiation complex+++GO:0005852///eukaryotic translation initiation factor 3 complex+++GO:0016282///eukaryotic 43S preinitiation complex	GO:0003743///translation initiation factor activity	GO:0006412///translation+++GO:0002183///cytoplasmic translational initiation+++GO:0006413///translational initiation+++GO:0001732///formation of cytoplasmic translation initiation complex
'CCT5'	36308	NT_033778.4	12174802	12177516	+	320.77	385.73	250.89	307.27	8439	10302	-0.292452	3.0066e-46	1.51119e-45	GO:0005737///cytoplasm+++GO:0005832///chaperonin-containing T-complex	GO:0016787///hydrolase activity+++GO:0051082///unfolded protein binding+++GO:0005524///ATP binding+++GO:0000166///nucleotide binding	GO:0006457///protein folding
'CG5059'	40278	NT_037436.4	20514598	20519393	-	317.31	94.56	248.18	75.33	7326	2231	1.72009	0	0	GO:0016020///membrane+++GO:0005741///mitochondrial outer membrane+++GO:0016021///integral component of membrane+++GO:0005740///mitochondrial envelope+++GO:0005634///nucleus		GO:0043065///positive regulation of apoptotic process+++GO:0097345///mitochondrial outer membrane permeabilization
'Ssb-c31a'	34120	NT_033779.5	8211347	8211938	+	316.28	224.6	247.38	178.91	2080	1483	0.467495	2.09908e-22	7.09003e-22	GO:0005667///transcription factor complex+++GO:0005634///nucleus	GO:0003677///DNA binding+++GO:0003713///transcription coactivator activity+++GO:0003697///single-stranded DNA binding	GO:0045892///negative regulation of transcription, DNA-templated+++GO:0060261///positive regulation of transcription initiation from RNA polymerase II promoter+++GO:0006355///regulation of transcription, DNA-templated
'Stip1'	33202	NT_033779.5	295122	297449	+	316.19	245.07	247.31	195.22	8719	6807	0.34122	2.47436e-49	1.28601e-48	GO:0005829///cytosol+++GO:0016020///membrane+++GO:0009898///cytoplasmic side of plasma membrane+++GO:0005737///cytoplasm+++GO:0012505///endomembrane system+++GO:0005856///cytoskeleton	GO:0051879///Hsp90 protein binding+++GO:0016740///transferase activity+++GO:0005126///cytokine receptor binding+++GO:0005524///ATP binding+++GO:0004672///protein kinase activity+++GO:0016301///kinase activity+++GO:0000166///nucleotide binding+++GO:0004713///protein tyrosine kinase activity+++GO:0004715///non-membrane spanning protein tyrosine kinase activity	GO:0007455///eye-antennal disc morphogenesis+++GO:0031453///positive regulation of heterochromatin assembly+++GO:0001751///compound eye photoreceptor cell differentiation+++GO:0007298///border follicle cell migration+++GO:0042386///hemocyte differentiation+++GO:0060031///mediolateral intercalation+++GO:0016476///regulation of embryonic cell shape+++GO:0007538///primary sex determination+++GO:0007…
'GstE12'	37960	NT_033778.4	24766718	24768172	-	315.4	113.65	246.7	90.53	3640	1330	1.44629	7.71156e-240	1.34505e-238	GO:0005737///cytoplasm	GO:0016740///transferase activity+++GO:0004364///glutathione transferase activity	GO:0006749///glutathione metabolic process
'bun'	34665	NT_033779.5	12455540	12546611	-	313.79	211.79	245.43	168.71	13549	9751	0.540766	2.04066e-129	2.0974e-128	GO:0005737///cytoplasm+++GO:0005829///cytosol+++GO:0005634///nucleus	GO:0042803///protein homodimerization activity+++GO:0003700///DNA-binding transcription factor activity	GO:0002052///positive regulation of neuroblast proliferation+++GO:0007297///ovarian follicle cell migration+++GO:0008340///determination of adult lifespan+++GO:0008101///decapentaplegic signaling pathway+++GO:0030707///ovarian follicle cell development+++GO:0048477///oogenesis+++GO:0046843///dorsal appendage formation+++GO:0001751///compound eye photoreceptor cell differentiation+++GO:0030307///p…
'Hsc70-5'	36583	NT_033778.4	14252598	14256192	-	313.58	135.56	245.27	107.98	12055	5249	1.18361	0	0	GO:0005739///mitochondrion+++GO:0005737///cytoplasm	GO:0000166///nucleotide binding+++GO:0051787///misfolded protein binding+++GO:0051082///unfolded protein binding+++GO:0016887///ATPase activity+++GO:0031072///heat shock protein binding+++GO:0044183///protein binding involved in protein folding+++GO:0042623///ATPase activity, coupled+++GO:0005524///ATP binding+++GO:0016787///hydrolase activity	GO:0006986///response to unfolded protein+++GO:0034605///cellular response to heat+++GO:0070584///mitochondrion morphogenesis+++GO:0034620///cellular response to unfolded protein+++GO:0000422///autophagy of mitochondrion+++GO:0051085///chaperone cofactor-dependent protein refolding+++GO:0010918///positive regulation of mitochondrial membrane potential+++GO:0006457///protein folding+++GO:0042026//…
'AGO2'	39683	NT_037436.4	15554113	15561042	+	313.3	180.39	245.05	143.7	17638	10238	0.770016	0	0	GO:0035068///micro-ribonucleoprotein complex+++GO:0005634///nucleus+++GO:0071598///neuronal ribonucleoprotein granule+++GO:0005829///cytosol+++GO:0019005///SCF ubiquitin ligase complex+++GO:0070578///RISC-loading complex+++GO:0016442///RISC complex+++GO:0005737///cytoplasm+++GO:1990124///messenger ribonucleoprotein complex	GO:0004521///endoribonuclease activity+++GO:0003676///nucleic acid binding+++GO:1990381///ubiquitin-specific protease binding+++GO:0004842///ubiquitin-protein transferase activity+++GO:0003723///RNA binding+++GO:0030332///cyclin binding+++GO:0046872///metal ion binding+++GO:0005515///protein binding+++GO:0035197///siRNA binding	GO:0016032///viral process+++GO:0033227///dsRNA transport+++GO:0035147///branch fusion, open tracheal system+++GO:1903146///regulation of autophagy of mitochondrion+++GO:0051607///defense response to virus+++GO:0060253///negative regulation of glial cell proliferation+++GO:0007411///axon guidance+++GO:0016567///protein ubiquitination+++GO:0035087///siRNA loading onto RISC involved in RNA interfer…
'La'	35305	NT_033779.5	20348393	20350012	-	313.17	204.37	244.95	162.8	6539	4297	0.589387	5.73192e-99	4.90144e-98	GO:0005634///nucleus+++GO:1990904///ribonucleoprotein complex+++GO:0000791///euchromatin	GO:0003723///RNA binding+++GO:0008098///5S rRNA primary transcript binding+++GO:0003676///nucleic acid binding+++GO:0003677///DNA binding+++GO:0003729///mRNA binding	GO:0006396///RNA processing
'Eip71CD'	39675	NT_037436.4	15511052	15513202	+	312.97	24.31	244.79	19.36	4034	315	3.66039	0	0		GO:0016491///oxidoreductase activity+++GO:0008113///peptide-methionine (S)-S-oxide reductase activity	GO:0006979///response to oxidative stress+++GO:0008340///determination of adult lifespan+++GO:0000096///sulfur amino acid metabolic process+++GO:0034599///cellular response to oxidative stress+++GO:0055114///oxidation-reduction process
'Ref1'	44029	NT_033777.3	7077904	7080387	-	311.84	201.42	243.91	160.45	5538	3601	0.604225	6.14202e-88	4.85054e-87	GO:0071011///precatalytic spliceosome+++GO:0000790///nuclear chromatin+++GO:0071013///catalytic step 2 spliceosome+++GO:0000785///chromatin+++GO:0000346///transcription export complex+++GO:0031965///nuclear membrane+++GO:0005737///cytoplasm+++GO:0005654///nucleoplasm+++GO:0005634///nucleus+++GO:0017053///transcriptional repressor complex	GO:0003729///mRNA binding+++GO:0003677///DNA binding+++GO:0005515///protein binding+++GO:0003723///RNA binding+++GO:0003676///nucleic acid binding	GO:0007141///male meiosis I+++GO:0048515///spermatid differentiation+++GO:0000003///reproduction+++GO:0000398///mRNA splicing, via spliceosome+++GO:0006352///DNA-templated transcription, initiation+++GO:0006325///chromatin organization+++GO:0045944///positive regulation of transcription by RNA polymerase II+++GO:0006351///transcription, DNA-templated+++GO:0051321///meiotic cell cycle+++GO:0051039…
'Tim17b'	3355107	NT_033777.3	3734855	3745306	+	310.98	150.36	243.24	119.77	3591	1754	1.02211	2.60612e-138	2.81306e-137	GO:0016020///membrane+++GO:0005739///mitochondrion+++GO:0005744///TIM23 mitochondrial import inner membrane translocase complex+++GO:0016021///integral component of membrane+++GO:0031305///integral component of mitochondrial inner membrane	GO:0008320///protein transmembrane transporter activity+++GO:0016787///hydrolase activity+++GO:0008566///mitochondrial protein-transporting ATPase activity	GO:0006626///protein targeting to mitochondrion+++GO:0030150///protein import into mitochondrial matrix
'CG42497'	8674071	NT_033778.4	21690215	21691139	-	310.48	137.35	242.84	109.41	2721.01	1209.85	1.15026	1.16069e-128	1.18372e-127	GO:0005743///mitochondrial inner membrane+++GO:0042721///TIM22 mitochondrial import inner membrane insertion complex+++GO:0042719///mitochondrial intermembrane space protein transporter complex	GO:0008565///protein transporter activity+++GO:0046872///metal ion binding	GO:0045039///protein import into mitochondrial inner membrane+++GO:0050829///defense response to Gram-negative bacterium+++GO:0045824///negative regulation of innate immune response
'l(1)G0334'	31406	NC_004354.4	4702284	4705265	+	307.4	131.51	240.44	104.76	7408	3211	1.19859	0	0	GO:0005737///cytoplasm	GO:0000166///nucleotide binding+++GO:0004022///alcohol dehydrogenase (NAD) activity+++GO:0016624///oxidoreductase activity, acting on the aldehyde or oxo group of donors, disulfide as acceptor+++GO:0004745///retinol dehydrogenase activity+++GO:0016491///oxidoreductase activity	GO:0042572///retinol metabolic process+++GO:0042574///retinal metabolic process+++GO:0055114///oxidation-reduction process
'Trxr-1'	31760	NC_004354.4	8242528	8248033	+	306.72	188.58	239.91	150.22	8725	5280	0.675416	4.71952e-181	6.44879e-180	GO:0005737///cytoplasm+++GO:0005829///cytosol+++GO:0005739///mitochondrion	GO:0004362///glutathione-disulfide reductase activity+++GO:0004791///thioredoxin-disulfide reductase activity+++GO:0000166///nucleotide binding+++GO:0050660///flavin adenine dinucleotide binding+++GO:0042803///protein homodimerization activity+++GO:0009055///electron transfer activity+++GO:0016668///oxidoreductase activity, acting on a sulfur group of donors, NAD(P) as acceptor+++GO:0016209///ant…	GO:0008340///determination of adult lifespan+++GO:0098869///cellular oxidant detoxification+++GO:0001666///response to hypoxia+++GO:0045454///cell redox homeostasis+++GO:0022900///electron transport chain+++GO:0055114///oxidation-reduction process
'Prosbeta7'	40639	NT_033777.3	5357012	5358364	-	306.43	152.16	239.68	121.21	4136	2068	0.983601	1.64165e-150	1.91314e-149	GO:0000502///proteasome complex+++GO:0005839///proteasome core complex+++GO:0019774///proteasome core complex, beta-subunit complex+++GO:0005737///cytoplasm+++GO:0005829///cytosol+++GO:0005634///nucleus+++GO:0005654///nucleoplasm	GO:0004175///endopeptidase activity+++GO:0016787///hydrolase activity+++GO:0004298///threonine-type endopeptidase activity+++GO:0005515///protein binding+++GO:0008233///peptidase activity	GO:0032504///multicellular organism reproduction+++GO:0010499///proteasomal ubiquitin-independent protein catabolic process+++GO:0006508///proteolysis+++GO:0043161///proteasome-mediated ubiquitin-dependent protein catabolic process+++GO:0051603///proteolysis involved in cellular protein catabolic process+++GO:0007098///centrosome cycle+++GO:0010498///proteasomal protein catabolic process
'Mdh2'	42185	NT_033777.3	18226396	18228718	+	306.14	228.06	239.45	181.67	5467	4100	0.398404	1.05325e-41	4.94692e-41	GO:0005743///mitochondrial inner membrane+++GO:0043209///myelin sheath+++GO:0005739///mitochondrion+++GO:0016020///membrane+++GO:0005759///mitochondrial matrix	GO:0043621///protein self-association+++GO:0016615///malate dehydrogenase activity+++GO:0030060///L-malate dehydrogenase activity+++GO:0042803///protein homodimerization activity+++GO:0046554///malate dehydrogenase (NADP+) activity	GO:0006475///internal protein amino acid acetylation+++GO:0006108///malate metabolic process+++GO:0006734///NADH metabolic process+++GO:0009060///aerobic respiration+++GO:0005975///carbohydrate metabolic process+++GO:0006099///tricarboxylic acid cycle+++GO:0006107///oxaloacetate metabolic process
'Nop56'	42633	NT_033777.3	22419095	22421068	-	303.43	155.89	237.33	124.18	7180	3715	0.934462	1.24767e-238	2.16902e-237	GO:0031428///box C/D snoRNP complex+++GO:0032040///small-subunit processome	GO:0030515///snoRNA binding	GO:0006364///rRNA processing+++GO:0000154///rRNA modification
'Lk6'	44672	NT_033777.3	11750931	11764457	-	302.81	200.81	236.84	159.96	26142	16187	0.566202	0	0	GO:0005634///nucleus+++GO:0005737///cytoplasm+++GO:0005829///cytosol+++GO:0005813///centrosome+++GO:0005635///nuclear envelope+++GO:0005874///microtubule	GO:0016740///transferase activity+++GO:0004672///protein kinase activity+++GO:0004683///calmodulin-dependent protein kinase activity+++GO:0004674///protein serine/threonine kinase activity+++GO:0051019///mitogen-activated protein kinase binding+++GO:0016301///kinase activity+++GO:0005524///ATP binding+++GO:0009931///calcium-dependent protein serine/threonine kinase activity	GO:0033138///positive regulation of peptidyl-serine phosphorylation+++GO:0035556///intracellular signal transduction+++GO:0006468///protein phosphorylation+++GO:0046580///negative regulation of Ras protein signal transduction+++GO:0040008///regulation of growth+++GO:0018105///peptidyl-serine phosphorylation+++GO:0016310///phosphorylation+++GO:0007017///microtubule-based process
'BI-1'	38936	NT_037436.4	8307145	8308941	-	302.37	174.13	236.5	138.71	4435	2576	0.769768	1.2619e-106	1.13625e-105	GO:0005789///endoplasmic reticulum membrane+++GO:0005783///endoplasmic reticulum+++GO:0016021///integral component of membrane+++GO:0016020///membrane+++GO:0032991///protein-containing complex	GO:0060698///endoribonuclease inhibitor activity	GO:0010507///negative regulation of autophagy+++GO:0033119///negative regulation of RNA splicing+++GO:0035071///salivary gland cell autophagic cell death+++GO:0034620///cellular response to unfolded protein+++GO:0009267///cellular response to starvation+++GO:1900102///negative regulation of endoplasmic reticulum unfolded protein response+++GO:0043066///negative regulation of apoptotic process+++G…
'CG45050'	41114	NT_033777.3	9340216	9362994	+	301.99	584.87	236.2	465.9	12469.1	19875.2	-0.980011	0	0		GO:0008270///zinc ion binding+++GO:0003677///DNA binding
'Mvl'	42490	NT_033777.3	21051383	21060800	-	301.45	31.47	235.78	25.07	9744	1219	3.23341	0	0	GO:0016020///membrane+++GO:0005886///plasma membrane+++GO:0005768///endosome+++GO:0005887///integral component of plasma membrane+++GO:0016324///apical plasma membrane+++GO:0016021///integral component of membrane	GO:0015293///symporter activity+++GO:0005375///copper ion transmembrane transporter activity+++GO:0046873///metal ion transmembrane transporter activity+++GO:0005381///iron ion transmembrane transporter activity+++GO:0015086///cadmium ion transmembrane transporter activity+++GO:0005384///manganese ion transmembrane transporter activity	GO:0046718///viral entry into host cell+++GO:0030001///metal ion transport+++GO:0050916///sensory perception of sweet taste+++GO:0034755///iron ion transmembrane transport+++GO:0034761///positive regulation of iron ion transmembrane transport+++GO:0055070///copper ion homeostasis+++GO:0015677///copper ion import+++GO:0055076///transition metal ion homeostasis+++GO:0070838///divalent metal ion tra…
'Jwa'	35128	NT_033779.5	18704570	18705703	-	301.35	462.23	235.7	368.21	4526	6987	-0.643577	1.66301e-122	1.66065e-121	GO:0016020///membrane+++GO:0016021///integral component of membrane+++GO:0012505///endomembrane system	GO:0003674///molecular_function	GO:0045471///response to ethanol
'ytr'	47457	NT_033778.4	23847161	23851480	-	301.3	232.55	235.66	185.25	8534	6635	0.347233	7.34632e-50	3.86002e-49	GO:0071011///precatalytic spliceosome	GO:0000900///translation repressor activity, mRNA regulatory element binding+++GO:0005515///protein binding+++GO:0003723///RNA binding+++GO:0034459///ATP-dependent 3'-5' RNA helicase activity+++GO:0004386///helicase activity+++GO:0003729///mRNA binding	GO:0007282///cystoblast division+++GO:0007140///male meiotic nuclear division+++GO:0017148///negative regulation of translation+++GO:0007283///spermatogenesis+++GO:0048477///oogenesis+++GO:0007281///germ cell development+++GO:0008380///RNA splicing+++GO:0035212///cell competition in a multicellular organism+++GO:0042386///hemocyte differentiation+++GO:0098730///male germline stem cell symmetric d…
'Pdcd4'	32337	NC_004354.4	13745577	13755406	-	300.35	183.11	234.92	145.86	12356	7629	0.687585	1.19529e-237	2.06094e-236	GO:0005634///nucleus+++GO:0005829///cytosol		GO:2000738///positive regulation of stem cell differentiation+++GO:0030727///germarium-derived female germ-line cyst formation+++GO:0045892///negative regulation of transcription, DNA-templated
'eEF1delta'	34363	NT_033779.5	10232507	10234450	+	299.96	285.51	234.62	227.43	3582	3332	0.0449034	0.00914722	0.0146564	GO:0005853///eukaryotic translation elongation factor 1 complex	GO:0003746///translation elongation factor activity	GO:0006412///translation+++GO:0006414///translational elongation
'Pcyt1'	117353	NT_037436.4	1546092	1553504	+	299.52	142.79	234.27	113.74	10239	4948	1.04243	0	0	GO:0005634///nucleus+++GO:0005832///chaperonin-containing T-complex+++GO:0005737///cytoplasm+++GO:0005829///cytosol	GO:0005524///ATP binding+++GO:0000166///nucleotide binding+++GO:0016779///nucleotidyltransferase activity+++GO:0004105///choline-phosphate cytidylyltransferase activity+++GO:0003824///catalytic activity+++GO:0051082///unfolded protein binding+++GO:0031210///phosphatidylcholine binding+++GO:0016740///transferase activity	GO:0001654///eye development+++GO:0009058///biosynthetic process+++GO:0006457///protein folding+++GO:0006897///endocytosis+++GO:0006657///CDP-choline pathway+++GO:0030707///ovarian follicle cell development+++GO:0008340///determination of adult lifespan+++GO:0042067///establishment of ommatidial planar polarity+++GO:0007476///imaginal disc-derived wing morphogenesis+++GO:0048477///oogenesis+++GO:…
'SmE'	34080	NT_033779.5	7884930	7885450	-	298.52	168.4	233.49	134.15	1900	1076	0.799514	1.81001e-50	9.58212e-50	GO:0005685///U1 snRNP+++GO:0005682///U5 snRNP+++GO:0005687///U4 snRNP+++GO:0046540///U4/U6 x U5 tri-snRNP complex+++GO:0071011///precatalytic spliceosome+++GO:0071013///catalytic step 2 spliceosome+++GO:0005634///nucleus+++GO:0030532///small nuclear ribonucleoprotein complex+++GO:0005681///spliceosomal complex+++GO:0005686///U2 snRNP	GO:0003723///RNA binding	GO:0000398///mRNA splicing, via spliceosome+++GO:0008380///RNA splicing+++GO:0006397///mRNA processing+++GO:0000387///spliceosomal snRNP assembly
'PI31'	36277	NT_033778.4	11967343	11970115	-	298.44	202.45	233.43	161.27	4504	3076	0.533512	7.64174e-58	4.4307e-57	GO:0070864///sperm individualization complex+++GO:0000502///proteasome complex+++GO:0005737///cytoplasm	GO:0005515///protein binding+++GO:0003674///molecular_function	GO:0007140///male meiotic nuclear division+++GO:0032436///positive regulation of proteasomal ubiquitin-dependent protein catabolic process+++GO:0006511///ubiquitin-dependent protein catabolic process+++GO:0043248///proteasome assembly+++GO:0007275///multicellular organism development+++GO:0008584///male gonad development
'Rpt1'	35701	NT_033778.4	7652440	7653954	-	295.29	186.31	230.97	148.41	6024	3827	0.638117	6.61806e-105	5.88365e-104	GO:0005737///cytoplasm+++GO:0005700///polytene chromosome+++GO:0008540///proteasome regulatory particle, base subcomplex+++GO:0005838///proteasome regulatory particle+++GO:0000502///proteasome complex+++GO:0005829///cytosol+++GO:0005654///nucleoplasm	GO:0036402///proteasome-activating ATPase activity+++GO:0000166///nucleotide binding+++GO:0016787///hydrolase activity+++GO:0005524///ATP binding+++GO:0017025///TBP-class protein binding+++GO:0016887///ATPase activity	GO:1901800///positive regulation of proteasomal protein catabolic process+++GO:0043161///proteasome-mediated ubiquitin-dependent protein catabolic process+++GO:0030163///protein catabolic process+++GO:0045899///positive regulation of RNA polymerase II transcriptional preinitiation complex assembly
'lig'	35771	NT_033778.4	8067977	8078815	+	294.58	222.32	230.41	177.1	20621	15736	0.379639	3.81436e-135	4.05492e-134	GO:0005737///cytoplasm+++GO:0005634///nucleus+++GO:0000932///P-body	GO:0005515///protein binding+++GO:0003674///molecular_function	GO:0007610///behavior+++GO:0008069///dorsal/ventral axis specification, ovarian follicular epithelium+++GO:0046426///negative regulation of JAK-STAT cascade+++GO:0045571///negative regulation of imaginal disc growth+++GO:0060179///male mating behavior+++GO:0045893///positive regulation of transcription, DNA-templated+++GO:0007620///copulation
'Pfdn2'	46121	NT_037436.4	11073292	11074388	-	294.02	106.49	229.97	84.83	3113	1139	1.4388	5.42084e-205	8.19348e-204	GO:0016272///prefoldin complex+++GO:0005737///cytoplasm	GO:0044183///protein binding involved in protein folding+++GO:0051082///unfolded protein binding	GO:0006457///protein folding+++GO:0045196///establishment or maintenance of neuroblast polarity
'Tim23'	3355096	NT_033779.5	23312465	23313578	-	291.41	275.5	227.93	219.46	3385	3219	0.0546328	0.0986352	0.138642	GO:0016020///membrane+++GO:0005744///TIM23 mitochondrial import inner membrane translocase complex+++GO:0016021///integral component of membrane+++GO:0031305///integral component of mitochondrial inner membrane	GO:0008566///mitochondrial protein-transporting ATPase activity+++GO:0016787///hydrolase activity+++GO:0008320///protein transmembrane transporter activity	GO:0030150///protein import into mitochondrial matrix
'Nop60B'	37873	NT_033778.4	24174877	24186343	+	290.34	213.16	227.09	169.8	7029	5392	0.419428	1.3392e-45	6.65182e-45	GO:0031429///box H/ACA snoRNP complex+++GO:0005634///nucleus+++GO:0005730///nucleolus	GO:0016829///lyase activity+++GO:0004730///pseudouridylate synthase activity+++GO:0003723///RNA binding+++GO:0016853///isomerase activity+++GO:0106029///tRNA pseudouridine synthase activity+++GO:0009982///pseudouridine synthase activity	GO:1990481///mRNA pseudouridine synthesis+++GO:0042254///ribosome biogenesis+++GO:0000495///box H/ACA snoRNA 3'-end processing+++GO:0006396///RNA processing+++GO:0035220///wing disc development+++GO:0001522///pseudouridine synthesis+++GO:0031118///rRNA pseudouridine synthesis+++GO:0007281///germ cell development+++GO:0006364///rRNA processing+++GO:0009451///RNA modification+++GO:0031120///snRNA p…
'Roc1a'	31014	NC_004354.4	647304	648597	+	290.04	139.15	226.86	110.84	2616	1265	1.03332	1.2919e-103	1.13798e-102	GO:0005737///cytoplasm+++GO:0031467///Cul7-RING ubiquitin ligase complex+++GO:0005634///nucleus+++GO:0043224///nuclear SCF ubiquitin ligase complex+++GO:0031463///Cul3-RING ubiquitin ligase complex+++GO:0005829///cytosol+++GO:0080008///Cul4-RING E3 ubiquitin ligase complex+++GO:0019005///SCF ubiquitin ligase complex+++GO:0031462///Cul2-RING ubiquitin ligase complex+++GO:0031461///cullin-RING ubiq…	GO:0008270///zinc ion binding+++GO:0097602///cullin family protein binding+++GO:0019788///NEDD8 transferase activity+++GO:0061630///ubiquitin protein ligase activity+++GO:0046872///metal ion binding	GO:0019915///lipid storage+++GO:0007224///smoothened signaling pathway+++GO:0090090///negative regulation of canonical Wnt signaling pathway+++GO:0031146///SCF-dependent proteasomal ubiquitin-dependent protein catabolic process+++GO:0045879///negative regulation of smoothened signaling pathway+++GO:0008283///cell proliferation+++GO:0016567///protein ubiquitination+++GO:0006511///ubiquitin-depende…
'CG13887'	38096	NT_037436.4	837861	839931	+	289.31	215.92	226.29	172	4475	3393	0.395764	4.37494e-32	1.75983e-31	GO:0005789///endoplasmic reticulum membrane+++GO:0012505///endomembrane system+++GO:0016021///integral component of membrane+++GO:0005887///integral component of plasma membrane+++GO:0005783///endoplasmic reticulum+++GO:0016020///membrane		GO:0070973///protein localization to endoplasmic reticulum exit site+++GO:0006886///intracellular protein transport+++GO:0006888///ER to Golgi vesicle-mediated transport
'SmD3'	36306	NT_033778.4	12168731	12170003	+	289.21	157.69	226.21	125.62	2751	1508	0.848597	1.95325e-79	1.42306e-78	GO:0000243///commitment complex+++GO:0005682///U5 snRNP+++GO:0034715///pICln-Sm protein complex+++GO:0034719///SMN-Sm protein complex+++GO:0045495///pole plasm+++GO:0071011///precatalytic spliceosome+++GO:0005681///spliceosomal complex+++GO:0005686///U2 snRNP+++GO:0071013///catalytic step 2 spliceosome+++GO:0005689///U12-type spliceosomal complex+++GO:0005687///U4 snRNP+++GO:0005634///nucleus+++G…	GO:0003723///RNA binding	GO:0007422///peripheral nervous system development+++GO:0000387///spliceosomal snRNP assembly+++GO:0006397///mRNA processing+++GO:0007417///central nervous system development+++GO:0006396///RNA processing+++GO:0000278///mitotic cell cycle+++GO:0048477///oogenesis+++GO:0007517///muscle organ development+++GO:0048542///lymph gland development+++GO:0030182///neuron differentiation+++GO:0008380///RNA…
'Vha13'	42341	NT_033777.3	19643018	19644386	-	289.03	285.99	226.07	227.82	2591	2570	-0.0111248	0.957326	0.979643	GO:0033181///plasma membrane proton-transporting V-type ATPase complex+++GO:0016471///vacuolar proton-transporting V-type ATPase complex	GO:0046961///proton-transporting ATPase activity, rotational mechanism+++GO:0042626///ATPase activity, coupled to transmembrane movement of substances+++GO:0016787///hydrolase activity	GO:0015991///ATP hydrolysis coupled proton transport+++GO:1902600///proton transmembrane transport+++GO:0035002///liquid clearance, open tracheal system+++GO:0007430///terminal branching, open tracheal system+++GO:0006811///ion transport
'CG6891'	32865	NC_004354.4	18775228	18781345	+	288.37	417.37	225.55	332.47	3759	5476	-0.559777	1.92789e-75	1.34238e-74	GO:0016021///integral component of membrane+++GO:0016020///membrane	GO:0003779///actin binding
'eIF3i'	33710	NT_033779.5	4966367	4967775	-	287.78	394.26	225.09	314.07	4497	6201	-0.480584	7.44324e-65	4.65644e-64	GO:0005852///eukaryotic translation initiation factor 3 complex+++GO:0033290///eukaryotic 48S preinitiation complex+++GO:0016282///eukaryotic 43S preinitiation complex+++GO:0005737///cytoplasm	GO:0003743///translation initiation factor activity	GO:0006412///translation+++GO:0006413///translational initiation+++GO:0001732///formation of cytoplasmic translation initiation complex+++GO:0002183///cytoplasmic translational initiation
'Fib'	37662	NT_033778.4	23072909	23074725	-	287.61	107.13	224.96	85.34	5067	1900	1.39837	0	0	GO:0001651///dense fibrillar component+++GO:0005732///small nucleolar ribonucleoprotein complex+++GO:0031428///box C/D snoRNP complex+++GO:0032040///small-subunit processome+++GO:0030532///small nuclear ribonucleoprotein complex+++GO:0005634///nucleus+++GO:0015030///Cajal body+++GO:0005730///nucleolus	GO:0008649///rRNA methyltransferase activity+++GO:0003723///RNA binding+++GO:0008168///methyltransferase activity+++GO:1990259///histone-glutamine methyltransferase activity+++GO:0016740///transferase activity	GO:0000494///box C/D snoRNA 3'-end processing+++GO:0031167///rRNA methylation+++GO:0006364///rRNA processing+++GO:0032259///methylation+++GO:1990258///histone glutamine methylation
'Non2'	38341	NT_037436.4	2766999	2768392	+	287.37	226.52	224.77	180.44	5071	4024	0.31693	6.18066e-26	2.23373e-25	GO:0005730///nucleolus	GO:0003674///molecular_function	GO:0090307///mitotic spindle assembly
'CG5174'	37117	NT_033778.4	18421413	18426221	+	286.64	163.48	224.19	130.23	4817	2836	0.78366	1.10396e-110	1.02831e-109
'eIF2alpha'	32617	NC_004354.4	16445176	16446993	-	284.97	216.63	222.89	172.57	4838	3636	0.36915	1.33074e-36	5.76692e-36	GO:0043614///multi-eIF complex+++GO:0005850///eukaryotic translation initiation factor 2 complex+++GO:0005851///eukaryotic translation initiation factor 2B complex+++GO:0005829///cytosol+++GO:0033290///eukaryotic 48S preinitiation complex	GO:0003723///RNA binding+++GO:0003743///translation initiation factor activity+++GO:0003676///nucleic acid binding+++GO:0043022///ribosome binding	GO:0006413///translational initiation+++GO:0006412///translation
'ND-B14.5B'	33528	NT_033779.5	3144953	3145848	-	284.85	230.19	222.8	183.37	1669	1367	0.280992	1.79486e-07	3.91812e-07	GO:0005739///mitochondrion+++GO:0005743///mitochondrial inner membrane+++GO:0005747///mitochondrial respiratory chain complex I+++GO:0016021///integral component of membrane+++GO:0070469///respiratory chain+++GO:0016020///membrane	GO:0008137///NADH dehydrogenase (ubiquinone) activity+++GO:0003954///NADH dehydrogenase activity+++GO:0016491///oxidoreductase activity	GO:0006120///mitochondrial electron transport, NADH to ubiquinone+++GO:0055114///oxidation-reduction process
'COX5B'	33918	NT_033779.5	6557800	6559308	+	282.23	260.5	220.75	207.52	2384	2017	0.0891631	1.83369e-07	4.0004e-07	GO:0005740///mitochondrial envelope+++GO:0005751///mitochondrial respiratory chain complex IV	GO:0016491///oxidoreductase activity+++GO:0004129///cytochrome-c oxidase activity	GO:0055114///oxidation-reduction process+++GO:0042776///mitochondrial ATP synthesis coupled proton transport+++GO:0006123///mitochondrial electron transport, cytochrome c to oxygen
'Cnx99A'	44643	NT_033777.3	29315254	29319644	-	281.76	349.75	220.38	278.61	10150	12569	-0.338254	2.9707e-63	1.83556e-62	GO:0016020///membrane+++GO:0016021///integral component of membrane+++GO:0005783///endoplasmic reticulum+++GO:0005886///plasma membrane+++GO:0097038///perinuclear endoplasmic reticulum+++GO:0012505///endomembrane system	GO:0005509///calcium ion binding+++GO:0051082///unfolded protein binding	GO:0001895///retina homeostasis+++GO:0010522///regulation of calcium ion transport into cytosol+++GO:0016063///rhodopsin biosynthetic process+++GO:0006457///protein folding+++GO:0050821///protein stabilization
'UQCR-6.4'	36991	NT_033778.4	17572096	17572784	-	281.28	191.97	220.01	152.93	1044	726	0.524698	1.64795e-13	4.51409e-13	GO:0005750///mitochondrial respiratory chain complex III	GO:0016491///oxidoreductase activity+++GO:0008121///ubiquinol-cytochrome-c reductase activity+++GO:0009055///electron transfer activity	GO:0055114///oxidation-reduction process+++GO:0006122///mitochondrial electron transport, ubiquinol to cytochrome c
'CCT1'	42649	NT_033777.3	22489105	22491439	-	280	258.46	219	205.88	7461	6929	0.0891272	0.000114354	0.000215514	GO:0005829///cytosol+++GO:0005832///chaperonin-containing T-complex	GO:0005524///ATP binding+++GO:0051082///unfolded protein binding+++GO:0044183///protein binding involved in protein folding	GO:0006458///'de novo' protein folding+++GO:0030707///ovarian follicle cell development+++GO:0061077///chaperone-mediated protein folding
'SF2'	53443	NT_033777.3	16338943	16341988	-	279.93	258.9	218.95	206.24	5720.73	5426.8	0.0862773	0.0228052	0.0350019	GO:0005634///nucleus+++GO:0071011///precatalytic spliceosome+++GO:0071013///catalytic step 2 spliceosome	GO:0003676///nucleic acid binding+++GO:0005515///protein binding+++GO:0003729///mRNA binding+++GO:0003723///RNA binding+++GO:0003677///DNA binding	GO:0010468///regulation of gene expression+++GO:0031440///regulation of mRNA 3'-end processing+++GO:0001178///regulation of transcriptional start site selection at RNA polymerase II promoter+++GO:0006405///RNA export from nucleus+++GO:0000398///mRNA splicing, via spliceosome+++GO:0000381///regulation of alternative mRNA splicing, via spliceosome+++GO:0045292///mRNA cis splicing, via spliceosome
'Vps29'	33295	NT_033779.5	1150766	1151764	+	278.51	149.24	217.84	118.88	3652	1969	0.873763	8.85376e-110	8.16763e-109	GO:0030904///retromer complex+++GO:0005829///cytosol+++GO:0031902///late endosome membrane+++GO:0030906///retromer, cargo-selective complex+++GO:0005768///endosome	GO:0008565///protein transporter activity	GO:0006886///intracellular protein transport+++GO:0015031///protein transport+++GO:0042147///retrograde transport, endosome to Golgi
'CG42336'	36205	NT_033778.4	11294536	11297520	-	278.01	205.76	217.45	163.91	1741	1284	0.40778	7.68148e-16	2.25668e-15	GO:0016021///integral component of membrane+++GO:0016020///membrane
'Su(var)205'	34119	NT_033779.5	8209626	8211122	-	275.43	307.62	215.43	245.05	3610	4053	-0.185857	4.18458e-08	9.39368e-08	GO:0000781///chromosome, telomeric region+++GO:0005701///polytene chromosome chromocenter+++GO:0005694///chromosome+++GO:0005700///polytene chromosome+++GO:0005704///polytene chromosome band+++GO:0035012///polytene chromosome, telomeric region+++GO:0005654///nucleoplasm+++GO:0000792///heterochromatin+++GO:0005705///polytene chromosome interband+++GO:0005703///polytene chromosome puff+++GO:0005634…	GO:0035064///methylated histone binding+++GO:0030544///Hsp70 protein binding+++GO:0003723///RNA binding+++GO:0099122///RNA polymerase II C-terminal domain binding+++GO:0000182///rDNA binding+++GO:0030674///protein binding, bridging+++GO:0003696///satellite DNA binding+++GO:0042393///histone binding+++GO:0003682///chromatin binding+++GO:0003729///mRNA binding+++GO:0044877///protein-containing comp…	GO:0045893///positive regulation of transcription, DNA-templated+++GO:0006342///chromatin silencing+++GO:1905646///positive regulation of FACT complex assembly+++GO:0006325///chromatin organization+++GO:0045892///negative regulation of transcription, DNA-templated+++GO:0031060///regulation of histone methylation+++GO:0000278///mitotic cell cycle+++GO:0033697///positive regulation of extent of het…
'und'	34294	NT_033779.5	9763369	9765338	+	274.1	128.59	214.39	102.43	5866	2772	1.0656	5.76896e-242	1.01125e-240	GO:0005737///cytoplasm	GO:0046872///metal ion binding+++GO:0070006///metalloaminopeptidase activity+++GO:0004177///aminopeptidase activity+++GO:0008233///peptidase activity+++GO:0008235///metalloexopeptidase activity+++GO:0016787///hydrolase activity	GO:0070084///protein initiator methionine removal+++GO:0006508///proteolysis
'Adk2'	37834	NT_033778.4	24024207	24025877	+	273.98	234.55	214.3	186.84	3848	3315	0.197828	3.79464e-09	8.8995e-09	GO:0005829///cytosol+++GO:0005739///mitochondrion+++GO:0005758///mitochondrial intermembrane space+++GO:0005737///cytoplasm	GO:0005524///ATP binding+++GO:0016301///kinase activity+++GO:0016740///transferase activity+++GO:0000166///nucleotide binding+++GO:0004017///adenylate kinase activity+++GO:0016776///phosphotransferase activity, phosphate group as acceptor+++GO:0019205///nucleobase-containing compound kinase activity	GO:0006139///nucleobase-containing compound metabolic process+++GO:0006172///ADP biosynthetic process+++GO:0046034///ATP metabolic process+++GO:0046033///AMP metabolic process+++GO:0016310///phosphorylation+++GO:0046940///nucleoside monophosphate phosphorylation
'CG12264'	34613	NT_033779.5	11999654	12001244	+	273.23	61.71	213.71	49.16	5643.31	1283.37	2.1201	0	0	GO:0005634///nucleus+++GO:0005829///cytosol+++GO:1990221///L-cysteine desulfurase complex+++GO:0005739///mitochondrion	GO:0031071///cysteine desulfurase activity+++GO:0051536///iron-sulfur cluster binding+++GO:0003824///catalytic activity+++GO:0046872///metal ion binding+++GO:0016740///transferase activity+++GO:0030170///pyridoxal phosphate binding	GO:0044571///[2Fe-2S] cluster assembly+++GO:0016226///iron-sulfur cluster assembly+++GO:0070903///mitochondrial tRNA thio-modification
'spin'	45380	NT_033778.4	16124981	16138238	+	272.17	162.86	212.88	129.73	11622	7078	0.714528	4.18094e-235	7.09279e-234	GO:0005764///lysosome+++GO:0005765///lysosomal membrane+++GO:0098793///presynapse+++GO:0005768///endosome+++GO:0031982///vesicle+++GO:0016021///integral component of membrane+++GO:0016020///membrane+++GO:0031902///late endosome membrane	GO:0046624///sphingolipid transporter activity	GO:0006869///lipid transport+++GO:0055085///transmembrane transport+++GO:0045476///nurse cell apoptotic process+++GO:0008333///endosome to lysosome transport+++GO:0090099///negative regulation of decapentaplegic signaling pathway+++GO:0035193///larval central nervous system remodeling+++GO:0008582///regulation of synaptic growth at neuromuscular junction+++GO:0048477///oogenesis+++GO:0030154///ce…
'Qtzl'	318990	NT_033779.5	11995740	11996723	+	270.73	73.84	211.76	58.82	2338.7	641.58	1.84805	9.18234e-222	1.48825e-220	GO:0005739///mitochondrion+++GO:0005634///nucleus+++GO:0005829///cytosol+++GO:1990221///L-cysteine desulfurase complex	GO:0030170///pyridoxal phosphate binding+++GO:0016740///transferase activity+++GO:0031071///cysteine desulfurase activity+++GO:0003824///catalytic activity	GO:0044571///[2Fe-2S] cluster assembly
'CCT4'	34674	NT_033779.5	12690336	12692934	-	270.03	358.1	211.2	285.26	7038	9401	-0.433668	3.89212e-81	2.88757e-80	GO:0005832///chaperonin-containing T-complex+++GO:0005737///cytoplasm+++GO:0005829///cytosol	GO:0000166///nucleotide binding+++GO:0005524///ATP binding+++GO:0051082///unfolded protein binding	GO:0006457///protein folding
'CG6115'	50459	NT_033779.5	16887109	16887966	-	269.73	256.41	210.97	204.25	2501	2390	0.0467018	0.211138	0.279791
'RfC4'	38492	NT_037436.4	4134860	4136038	-	269.57	78.52	210.84	62.55	4022	1179	1.75307	0	0	GO:0005634///nucleus+++GO:0005663///DNA replication factor C complex+++GO:0031391///Elg1 RFC-like complex	GO:0003689///DNA clamp loader activity+++GO:0000166///nucleotide binding+++GO:0003677///DNA binding+++GO:0005524///ATP binding+++GO:0005515///protein binding	GO:0006281///DNA repair+++GO:0007049///cell cycle+++GO:0000278///mitotic cell cycle+++GO:0007062///sister chromatid cohesion+++GO:0006261///DNA-dependent DNA replication+++GO:0006271///DNA strand elongation involved in DNA replication+++GO:0006272///leading strand elongation+++GO:0016321///female meiosis chromosome segregation+++GO:0006260///DNA replication+++GO:0000077///DNA damage checkpoint+++…
'Pabp2'	35788	NT_033778.4	8131431	8134374	+	269.54	215.22	210.82	171.44	6842	5502	0.298308	8.49198e-31	3.34441e-30	GO:0071013///catalytic step 2 spliceosome+++GO:0005737///cytoplasm+++GO:0071011///precatalytic spliceosome+++GO:0005634///nucleus	GO:0008143///poly(A) binding+++GO:0003723///RNA binding+++GO:0003729///mRNA binding+++GO:0003676///nucleic acid binding+++GO:0005515///protein binding	GO:1904247///positive regulation of polynucleotide adenylyltransferase activity+++GO:0060050///positive regulation of protein glycosylation+++GO:0006378///mRNA polyadenylation+++GO:0006397///mRNA processing+++GO:0000289///nuclear-transcribed mRNA poly(A) tail shortening+++GO:0000398///mRNA splicing, via spliceosome
'Spase22-23'	42885	NT_033777.3	24228342	24230035	-	269.3	252.59	210.63	201.21	2539	2380	0.0660089	0.05368	0.0787411	GO:0005787///signal peptidase complex+++GO:0031090///organelle membrane+++GO:0005783///endoplasmic reticulum+++GO:0043231///intracellular membrane-bounded organelle+++GO:0016020///membrane+++GO:0005789///endoplasmic reticulum membrane+++GO:0016021///integral component of membrane	GO:0008233///peptidase activity+++GO:0016787///hydrolase activity	GO:0006465///signal peptide processing+++GO:0045047///protein targeting to ER+++GO:0006508///proteolysis
'mtSSB'	41968	NT_033777.3	16204194	16205250	-	268.57	182.18	210.06	145.12	1914	1304	0.533555	7.63908e-26	2.75892e-25	GO:0009295///nucleoid+++GO:0005739///mitochondrion+++GO:0000262///mitochondrial chromosome+++GO:0042645///mitochondrial nucleoid	GO:0003697///single-stranded DNA binding+++GO:0003677///DNA binding	GO:0051096///positive regulation of helicase activity+++GO:0006264///mitochondrial DNA replication+++GO:0006260///DNA replication+++GO:0000002///mitochondrial genome maintenance
'bcn92'	31186	NC_004354.4	2148463	2149647	-	268.17	71.21	209.75	56.72	2566	685	1.88674	5.11172e-250	9.18976e-249	GO:1990221///L-cysteine desulfurase complex+++GO:0005739///mitochondrion	GO:0003674///molecular_function	GO:0016226///iron-sulfur cluster assembly
'mtd'	45467	NT_033777.3	5270116	5350443	-	268.16	69.64	209.75	55.48	14290	3709	1.91863	0	0	GO:0005634///nucleus+++GO:0005737///cytoplasm		GO:2000648///positive regulation of stem cell proliferation+++GO:0050829///defense response to Gram-negative bacterium+++GO:0002218///activation of innate immune response
'cbt'	33224	NT_033779.5	476446	479688	-	267.85	72.71	209.5	57.92	7564	2049	1.85482	0	0	GO:0005634///nucleus	GO:0003676///nucleic acid binding+++GO:0043565///sequence-specific DNA binding+++GO:0000981///DNA-binding transcription factor activity, RNA polymerase II-specific	GO:0007472///wing disc morphogenesis+++GO:0090098///positive regulation of decapentaplegic signaling pathway+++GO:0000122///negative regulation of transcription by RNA polymerase II+++GO:0048190///wing disc dorsal/ventral pattern formation+++GO:0006357///regulation of transcription by RNA polymerase II+++GO:0007391///dorsal closure+++GO:0007423///sensory organ development
'Atpalpha'	48971	NT_033777.3	20948714	20976239	+	265.98	406.63	208.04	323.92	15272	22165	-0.638777	3.78406e-294	7.89407e-293	GO:0005886///plasma membrane+++GO:0016021///integral component of membrane+++GO:0005890///sodium:potassium-exchanging ATPase complex+++GO:0016020///membrane+++GO:0005634///nucleus+++GO:0005918///septate junction+++GO:0016323///basolateral plasma membrane+++GO:0005737///cytoplasm	GO:0005391///sodium:potassium-exchanging ATPase activity+++GO:0016787///hydrolase activity+++GO:0008324///cation transmembrane transporter activity+++GO:0046872///metal ion binding+++GO:0000166///nucleotide binding+++GO:0005524///ATP binding	GO:0008344///adult locomotory behavior+++GO:0060439///trachea morphogenesis+++GO:0006812///cation transport+++GO:0035159///regulation of tube length, open tracheal system+++GO:0050905///neuromuscular process+++GO:0006883///cellular sodium ion homeostasis+++GO:0001894///tissue homeostasis+++GO:0019991///septate junction assembly+++GO:0008340///determination of adult lifespan+++GO:0006814///sodium …
'MtnA'	41202	NT_033777.3	9783407	9784370	-	264.99	102.95	207.27	82.01	976	388	1.33764	1.2085e-57	6.99153e-57		GO:0046872///metal ion binding	GO:0010038///response to metal ion+++GO:0055065///metal ion homeostasis
'CG7414'	40431	NT_037436.4	21824740	21827856	+	263.56	137.67	206.14	109.67	8765	4614	0.910456	4.48114e-278	8.8406e-277	GO:0022627///cytosolic small ribosomal subunit+++GO:0005737///cytoplasm	GO:0000049///tRNA binding+++GO:0003743///translation initiation factor activity+++GO:0043022///ribosome binding	GO:0006413///translational initiation+++GO:0006417///regulation of translation+++GO:0006412///translation
'Tina-1'	37989	NT_033778.4	24940625	24942413	-	263.3	151.5	205.94	120.69	3164	1844	0.770918	8.64438e-76	6.04705e-75	GO:0005575///cellular_component	GO:0016740///transferase activity+++GO:0008307///structural constituent of muscle+++GO:0061929///gamma-glutamylaminecyclotransferase activity+++GO:0016746///transferase activity, transferring acyl groups	GO:0042219///cellular modified amino acid catabolic process+++GO:0007507///heart development
'Shmt'	31524	NC_004354.4	5913067	5916797	-	262.44	89.36	205.27	71.18	6050	2066	1.52798	0	0	GO:0005829///cytosol+++GO:0005634///nucleus+++GO:0005737///cytoplasm+++GO:0005739///mitochondrion	GO:0000900///translation repressor activity, mRNA regulatory element binding+++GO:0042803///protein homodimerization activity+++GO:0016740///transferase activity+++GO:0030170///pyridoxal phosphate binding+++GO:0070905///serine binding+++GO:0004372///glycine hydroxymethyltransferase activity+++GO:0050897///cobalt ion binding+++GO:0048027///mRNA 5'-UTR binding+++GO:0008270///zinc ion binding+++GO:0…	GO:0035999///tetrahydrofolate interconversion+++GO:0042752///regulation of circadian rhythm+++GO:0019264///glycine biosynthetic process from serine+++GO:0006565///L-serine catabolic process+++GO:0017148///negative regulation of translation+++GO:0048149///behavioral response to ethanol+++GO:0009113///purine nucleobase biosynthetic process+++GO:0006544///glycine metabolic process+++GO:1904482///cel…
'CG6310'	39237	NT_037436.4	11069043	11069864	-	262.41	593.9	205.24	473.1	2296	5223	-1.20483	1.45684e-262	2.73093e-261
'Cbs'	33081	NC_004354.4	21045138	21049096	+	262.13	96.52	205.03	76.89	6425	2364	1.41497	0	0	GO:0005634///nucleus+++GO:0005737///cytoplasm	GO:0042802///identical protein binding+++GO:0050421///nitrite reductase (NO-forming) activity+++GO:0031625///ubiquitin protein ligase binding+++GO:0070026///nitric oxide binding+++GO:0046872///metal ion binding+++GO:0004122///cystathionine beta-synthase activity+++GO:0042803///protein homodimerization activity+++GO:0019825///oxygen binding+++GO:0019899///enzyme binding+++GO:0020037///heme binding…	GO:0050667///homocysteine metabolic process+++GO:0019344///cysteine biosynthetic process+++GO:0071456///cellular response to hypoxia+++GO:0043506///regulation of JUN kinase activity+++GO:0021587///cerebellum morphogenesis+++GO:0060351///cartilage development involved in endochondral bone morphogenesis+++GO:0006801///superoxide metabolic process+++GO:0043418///homocysteine catabolic process+++GO:0…
'CG3566'	31562	NC_004354.4	6274972	6276724	-	262	143.19	204.92	114.07	1994	1106	0.845141	3.5243e-56	2.00478e-55	GO:0016020///membrane+++GO:0016021///integral component of membrane+++GO:0005739///mitochondrion	GO:0020037///heme binding+++GO:0046872///metal ion binding	GO:0055114///oxidation-reduction process
'Ppn'	43872	NT_033777.3	28520665	28540324	-	261.43	17.91	204.48	14.27	34658	2340	3.8409	0	0	GO:0005604///basement membrane+++GO:0005576///extracellular region+++GO:0005960///glycine cleavage complex+++GO:0005739///mitochondrion	GO:0005201///extracellular matrix structural constituent+++GO:0004867///serine-type endopeptidase inhibitor activity+++GO:0030414///peptidase inhibitor activity+++GO:0008233///peptidase activity	GO:0019464///glycine decarboxylation via glycine cleavage system+++GO:0006546///glycine catabolic process+++GO:0010951///negative regulation of endopeptidase activity+++GO:0006508///proteolysis+++GO:0010466///negative regulation of peptidase activity+++GO:0030198///extracellular matrix organization+++GO:0007275///multicellular organism development
'CG17765'	36111	NT_033778.4	10480163	10481886	+	261.27	223.58	204.35	178.11	3389	2918	0.198274	2.84204e-08	6.42646e-08		GO:0005509///calcium ion binding+++GO:0005515///protein binding
'NHP2'	44005	NT_037436.4	14801328	14802168	-	260.16	126.5	203.49	100.77	2234	1107	1.01389	6.15142e-84	4.70285e-83	GO:0005732///small nucleolar ribonucleoprotein complex+++GO:0005634///nucleus+++GO:0005730///nucleolus+++GO:0031429///box H/ACA snoRNP complex	GO:0003723///RNA binding+++GO:0034513///box H/ACA snoRNA binding	GO:0031120///snRNA pseudouridine synthesis+++GO:0031118///rRNA pseudouridine synthesis+++GO:0000469///cleavage involved in rRNA processing+++GO:0042254///ribosome biogenesis+++GO:0006364///rRNA processing+++GO:0000470///maturation of LSU-rRNA+++GO:0006412///translation
'RPA3'	32113	NC_004354.4	11615097	11615840	-	259.9	70.61	203.29	56.24	2031	563	1.85387	1.13701e-190	1.6187e-189	GO:0005662///DNA replication factor A complex+++GO:0005634///nucleus+++GO:0035861///site of double-strand break	GO:0003697///single-stranded DNA binding+++GO:0003684///damaged DNA binding+++GO:0003677///DNA binding+++GO:0005515///protein binding	GO:0006284///base-excision repair+++GO:0097150///neuronal stem cell population maintenance+++GO:0000724///double-strand break repair via homologous recombination+++GO:0006310///DNA recombination+++GO:0006281///DNA repair+++GO:0006260///DNA replication+++GO:0006289///nucleotide-excision repair+++GO:0006298///mismatch repair
'Clc'	40221	NT_037436.4	20241053	20243735	+	259.85	164.07	203.25	130.7	3671	2378	0.636996	7.7633e-60	4.61288e-59	GO:0030130///clathrin coat of trans-Golgi network vesicle+++GO:0030136///clathrin-coated vesicle+++GO:0030672///synaptic vesicle membrane+++GO:0005886///plasma membrane+++GO:0016020///membrane+++GO:0030659///cytoplasmic vesicle membrane+++GO:0030132///clathrin coat of coated pit+++GO:0071439///clathrin complex+++GO:0005905///clathrin-coated pit+++GO:0031410///cytoplasmic vesicle+++GO:0030125///cl…	GO:0005198///structural molecule activity+++GO:0032050///clathrin heavy chain binding	GO:0006886///intracellular protein transport+++GO:0016192///vesicle-mediated transport+++GO:0072583///clathrin-dependent endocytosis+++GO:0048268///clathrin coat assembly
'Hml'	39529	NT_037436.4	13846054	13860001	+	259.72	7.3	203.14	5.82	42869	1215	5.12531	0	0	GO:0005576///extracellular region	GO:0042803///protein homodimerization activity+++GO:0008061///chitin binding	GO:0007599///hemostasis+++GO:0006030///chitin metabolic process+++GO:0035006///melanization defense response+++GO:0042060///wound healing+++GO:0042381///hemolymph coagulation
'Tom7'	35899	NT_033778.4	8951595	8952242	+	259.57	176.88	203.02	140.9	1051	720	0.52695	1.54299e-14	4.36034e-14	GO:0005742///mitochondrial outer membrane translocase complex+++GO:0016020///membrane+++GO:0016021///integral component of membrane	GO:0015450///P-P-bond-hydrolysis-driven protein transmembrane transporter activity	GO:0006626///protein targeting to mitochondrion+++GO:0030150///protein import into mitochondrial matrix
'CG1927'	38262	NT_037436.4	1966725	1970079	-	259.19	85.42	202.73	68.04	3817	1358	1.5751	1.93129e-261	3.60109e-260	GO:0016020///membrane+++GO:0016021///integral component of membrane
'Sec61alpha'	33905	NT_033779.5	6477182	6480575	-	258.48	266.04	202.18	211.93	7150	7445	-0.0679475	0.00250056	0.00423051	GO:0005791///rough endoplasmic reticulum+++GO:0045169///fusome+++GO:0012505///endomembrane system+++GO:0005784///Sec61 translocon complex+++GO:0016020///membrane+++GO:0005789///endoplasmic reticulum membrane+++GO:0005783///endoplasmic reticulum+++GO:0016021///integral component of membrane	GO:0008320///protein transmembrane transporter activity+++GO:0005048///signal sequence binding	GO:0042335///cuticle development+++GO:0008258///head involution+++GO:0034761///positive regulation of iron ion transmembrane transport+++GO:0046598///positive regulation of viral entry into host cell+++GO:0006616///SRP-dependent cotranslational protein targeting to membrane, translocation+++GO:0010507///negative regulation of autophagy+++GO:0015031///protein transport+++GO:0007391///dorsal closur…
'CG8397'	36767	NT_033778.4	16016042	16017154	-	256.18	228.59	200.37	182.09	3077	2762	0.138015	0.000173201	0.00032238	GO:0012505///endomembrane system+++GO:0016021///integral component of membrane+++GO:0016020///membrane+++GO:0072546///ER membrane protein complex	GO:0030246///carbohydrate binding+++GO:0003779///actin binding
'Spp'	33227	NT_033779.5	542786	544653	-	255.34	102.67	199.72	81.78	6006	2432	1.28816	0	0	GO:0005765///lysosomal membrane+++GO:0071458///integral component of cytoplasmic side of endoplasmic reticulum membrane+++GO:0005783///endoplasmic reticulum+++GO:0005789///endoplasmic reticulum membrane+++GO:0005886///plasma membrane+++GO:0071556///integral component of lumenal side of endoplasmic reticulum membrane+++GO:0030660///Golgi-associated vesicle membrane+++GO:0036513///Derlin-1 retrotra…	GO:0008233///peptidase activity+++GO:0031625///ubiquitin protein ligase binding+++GO:0042803///protein homodimerization activity+++GO:0042500///aspartic endopeptidase activity, intramembrane cleaving	GO:0033619///membrane protein proteolysis+++GO:0051289///protein homotetramerization+++GO:1904211///membrane protein proteolysis involved in retrograde protein transport, ER to cytosol
'nAChRbeta3'	33228	NT_033779.5	545129	547096	+	254.99	222.58	199.44	177.31	5263	4626	0.169681	3.04704e-09	7.17171e-09	GO:0043005///neuron projection+++GO:0016021///integral component of membrane+++GO:0005887///integral component of plasma membrane+++GO:0045202///synapse+++GO:0030054///cell junction+++GO:0045211///postsynaptic membrane+++GO:0005892///acetylcholine-gated channel complex+++GO:0016020///membrane+++GO:0005886///plasma membrane	GO:0022848///acetylcholine-gated cation-selective channel activity+++GO:0004888///transmembrane signaling receptor activity+++GO:0005230///extracellular ligand-gated ion channel activity+++GO:0005216///ion channel activity	GO:0060079///excitatory postsynaptic potential+++GO:0034220///ion transmembrane transport+++GO:0006811///ion transport+++GO:0042391///regulation of membrane potential+++GO:0060078///regulation of postsynaptic membrane potential+++GO:0007165///signal transduction+++GO:0007268///chemical synaptic transmission+++GO:0007271///synaptic transmission, cholinergic+++GO:0050877///nervous system process
'ND-MNLL'	31697	NC_004354.4	7893053	7893798	-	253.78	155.05	198.5	123.51	1521.01	922.39	0.684511	7.20522e-33	2.94099e-32	GO:0005747///mitochondrial respiratory chain complex I+++GO:0005739///mitochondrion	GO:0003954///NADH dehydrogenase activity+++GO:0016491///oxidoreductase activity	GO:0055114///oxidation-reduction process+++GO:0006120///mitochondrial electron transport, NADH to ubiquinone
'Prosbeta6'	39855	NT_037436.4	16609400	16610418	-	253.08	113.21	197.95	90.18	3122	1405	1.13426	1.21972e-143	1.37137e-142	GO:0005654///nucleoplasm+++GO:0000502///proteasome complex+++GO:0005839///proteasome core complex+++GO:0019774///proteasome core complex, beta-subunit complex+++GO:0005829///cytosol+++GO:0005634///nucleus+++GO:0005737///cytoplasm	GO:0016787///hydrolase activity+++GO:0004298///threonine-type endopeptidase activity+++GO:0008233///peptidase activity+++GO:0004175///endopeptidase activity	GO:0010499///proteasomal ubiquitin-independent protein catabolic process+++GO:0010498///proteasomal protein catabolic process+++GO:0006508///proteolysis+++GO:0051603///proteolysis involved in cellular protein catabolic process+++GO:0043161///proteasome-mediated ubiquitin-dependent protein catabolic process
'SNRPG'	32636	NC_004354.4	16639810	16640419	-	253.03	310.7	197.91	247.5	1299	1593	-0.322584	1.00861e-08	2.32409e-08	GO:0005685///U1 snRNP+++GO:0005689///U12-type spliceosomal complex+++GO:0005682///U5 snRNP+++GO:0071004///U2-type prespliceosome+++GO:0071013///catalytic step 2 spliceosome+++GO:0005687///U4 snRNP+++GO:0071011///precatalytic spliceosome+++GO:0043186///P granule+++GO:0034719///SMN-Sm protein complex+++GO:0005686///U2 snRNP+++GO:0005634///nucleus+++GO:0005737///cytoplasm+++GO:0005829///cytosol+++GO…	GO:0003723///RNA binding	GO:0000398///mRNA splicing, via spliceosome+++GO:0008380///RNA splicing+++GO:0000387///spliceosomal snRNP assembly+++GO:0006397///mRNA processing
'Acon'	44149	NT_033779.5	21168570	21173185	+	252.32	156.53	197.35	124.69	9655	6098	0.662411	8.07252e-171	1.04734e-169	GO:0005829///cytosol+++GO:0005739///mitochondrion	GO:0051539///4 iron, 4 sulfur cluster binding+++GO:0003994///aconitate hydratase activity+++GO:0046872///metal ion binding+++GO:0016829///lyase activity+++GO:0051536///iron-sulfur cluster binding	GO:0006099///tricarboxylic acid cycle
'h'	38995	NT_037436.4	8675759	8679253	+	251.92	143.98	197.04	114.69	7665	4238	0.780749	1.6526e-212	2.58695e-211	GO:0005634///nucleus	GO:0046983///protein dimerization activity+++GO:0070888///E-box binding+++GO:0000978///RNA polymerase II proximal promoter sequence-specific DNA binding+++GO:0003677///DNA binding+++GO:0008134///transcription factor binding+++GO:0001078///proximal promoter DNA-binding transcription repressor activity, RNA polymerase II-specific	GO:0001666///response to hypoxia+++GO:0007435///salivary gland morphogenesis+++GO:0007399///nervous system development+++GO:0000122///negative regulation of transcription by RNA polymerase II+++GO:0007424///open tracheal system development+++GO:0045892///negative regulation of transcription, DNA-templated+++GO:0035290///trunk segmentation+++GO:0000902///cell morphogenesis+++GO:0061024///membrane …
'Rtnl1'	33721	NT_033779.5	4992808	5009720	-	250.5	255.74	195.93	203.72	5766	7710	-0.0562493	2.67532e-67	1.71543e-66	GO:0005737///cytoplasm+++GO:0005789///endoplasmic reticulum membrane+++GO:0016021///integral component of membrane+++GO:0005790///smooth endoplasmic reticulum+++GO:0044295///axonal growth cone+++GO:0045169///fusome+++GO:0012505///endomembrane system+++GO:0016020///membrane+++GO:0030424///axon+++GO:0005783///endoplasmic reticulum+++GO:0005829///cytosol		GO:1990809///endoplasmic reticulum tubular network membrane organization+++GO:0007029///endoplasmic reticulum organization
'CG17931'	8674030	NT_033777.3	16357535	16359466	-	249.99	128.11	195.53	102.05	2457	1278	0.938114	7.53112e-82	5.63897e-81	GO:0005829///cytosol	GO:0003674///molecular_function	GO:0008150///biological_process
'Stt3B'	43005	NT_033777.3	25066712	25069637	-	249.97	118.82	195.52	94.65	9294	4451	1.04664	0	0	GO:0016020///membrane+++GO:0008250///oligosaccharyltransferase complex+++GO:0012505///endomembrane system+++GO:0016021///integral component of membrane	GO:0016757///transferase activity, transferring glycosyl groups+++GO:0016740///transferase activity+++GO:0004576///oligosaccharyl transferase activity+++GO:0004579///dolichyl-diphosphooligosaccharide-protein glycotransferase activity	GO:0006486///protein glycosylation+++GO:0018279///protein N-linked glycosylation via asparagine+++GO:0043687///post-translational protein modification
'Uev1A'	38613	NT_037436.4	5362884	5366225	-	249.11	251.42	194.85	200.28	3956	4056	-0.0396544	0.121635	0.169188	GO:0035370///UBC13-UEV1A complex+++GO:0005634///nucleus+++GO:0005829///cytosol	GO:0031624///ubiquitin conjugating enzyme binding+++GO:0061631///ubiquitin conjugating enzyme activity	GO:0070534///protein K63-linked ubiquitination+++GO:0000209///protein polyubiquitination+++GO:0061057///peptidoglycan recognition protein signaling pathway+++GO:0006301///postreplication repair
'ND-B16.6'	31578	NC_004354.4	6349016	6350401	-	248.5	188.67	194.37	150.3	2258	1732	0.370961	9.39474e-16	2.74774e-15	GO:0005747///mitochondrial respiratory chain complex I+++GO:0016020///membrane+++GO:0016021///integral component of membrane	GO:0008137///NADH dehydrogenase (ubiquinone) activity+++GO:0003954///NADH dehydrogenase activity+++GO:0016491///oxidoreductase activity	GO:0006120///mitochondrial electron transport, NADH to ubiquinone+++GO:0055114///oxidation-reduction process
'asrij'	37637	NT_033778.4	22886398	22887578	+	248.04	45.98	194	36.63	3037	566	2.40496	0	0	GO:0031410///cytoplasmic vesicle+++GO:0016021///integral component of membrane+++GO:0005769///early endosome+++GO:0005764///lysosome+++GO:0055037///recycling endosome+++GO:0005794///Golgi apparatus+++GO:0005768///endosome	GO:0003674///molecular_function	GO:0035167///larval lymph gland hemopoiesis+++GO:0035162///embryonic hemopoiesis+++GO:0048542///lymph gland development+++GO:2000736///regulation of stem cell differentiation+++GO:0046427///positive regulation of JAK-STAT cascade
'ifc'	33836	NT_033779.5	5986348	5988854	+	246.87	234.67	193.09	186.93	5948	5687	0.0467753	0.0573638	0.0838994	GO:0016021///integral component of membrane+++GO:0005886///plasma membrane+++GO:0016006///Nebenkern+++GO:0016020///membrane+++GO:0005739///mitochondrion+++GO:0070938///contractile ring	GO:0042284///sphingolipid delta-4 desaturase activity+++GO:0016491///oxidoreductase activity	GO:0030148///sphingolipid biosynthetic process+++GO:0055114///oxidation-reduction process+++GO:0007053///spindle assembly involved in male meiosis+++GO:0046513///ceramide biosynthetic process+++GO:0007283///spermatogenesis+++GO:0006629///lipid metabolic process
'eIF3m'	36565	NT_033778.4	14163066	14164825	-	246.42	298.44	192.74	237.73	4582	5586	-0.302668	1.47753e-25	5.29628e-25	GO:0070865///investment cone+++GO:0005852///eukaryotic translation initiation factor 3 complex+++GO:0033290///eukaryotic 48S preinitiation complex+++GO:0005794///Golgi apparatus+++GO:0005737///cytoplasm+++GO:0016282///eukaryotic 43S preinitiation complex+++GO:0071541///eukaryotic translation initiation factor 3 complex, eIF3m+++GO:0005829///cytosol	GO:0089720///caspase binding+++GO:0031369///translation initiation factor binding+++GO:0003674///molecular_function+++GO:0003743///translation initiation factor activity	GO:0002183///cytoplasmic translational initiation+++GO:0009306///protein secretion+++GO:0006412///translation+++GO:0097202///activation of cysteine-type endopeptidase activity+++GO:0007030///Golgi organization+++GO:0007291///sperm individualization+++GO:0001732///formation of cytoplasmic translation initiation complex+++GO:0006413///translational initiation+++GO:2001272///positive regulation of c…
'Sem1'	50428	NT_033779.5	7063986	7064467	+	245.87	213.15	192.31	169.79	1239	1077	0.179682	0.00171744	0.00294774	GO:0008541///proteasome regulatory particle, lid subcomplex+++GO:0000502///proteasome complex+++GO:0005829///cytosol+++GO:0005654///nucleoplasm	GO:0003674///molecular_function+++GO:0005515///protein binding	GO:0000724///double-strand break repair via homologous recombination+++GO:0043248///proteasome assembly+++GO:0006406///mRNA export from nucleus+++GO:0043161///proteasome-mediated ubiquitin-dependent protein catabolic process
'msd1'	38155	NT_037436.4	1331744	1332326	+	244.76	71.04	191.44	56.59	1582	461	1.75827	4.83556e-141	5.3455e-140	GO:0005856///cytoskeleton+++GO:0005874///microtubule+++GO:0005819///spindle+++GO:0005737///cytoplasm		GO:0007020///microtubule nucleation+++GO:0007049///cell cycle+++GO:0051301///cell division
'SelR'	41309	NT_033777.3	10863355	10868642	-	243.94	45.87	190.8	36.54	3494	642	2.38451	0	0	GO:0005856///cytoskeleton+++GO:0005829///cytosol+++GO:0005737///cytoplasm+++GO:0005654///nucleoplasm+++GO:0005634///nucleus	GO:0016671///oxidoreductase activity, acting on a sulfur group of donors, disulfide as acceptor+++GO:0033743///peptide-methionine (R)-S-oxide reductase activity+++GO:0046872///metal ion binding+++GO:0008270///zinc ion binding+++GO:0016491///oxidoreductase activity	GO:0030091///protein repair+++GO:0055114///oxidation-reduction process+++GO:0006979///response to oxidative stress+++GO:0008407///chaeta morphogenesis+++GO:0007015///actin filament organization+++GO:0034599///cellular response to oxidative stress+++GO:0030041///actin filament polymerization+++GO:0007411///axon guidance+++GO:0030240///skeletal muscle thin filament assembly
'MSBP'	32548	NC_004354.4	15887567	15890109	-	243.55	169.93	190.5	135.36	4741	3329	0.49299	5.11134e-53	2.77853e-52	GO:0016020///membrane+++GO:0012505///endomembrane system+++GO:0005886///plasma membrane+++GO:0016021///integral component of membrane	GO:0035100///ecdysone binding	GO:0043312///neutrophil degranulation
'Diap1'	39753	NT_037436.4	16038410	16051034	-	242.91	292.62	190	233.1	6621	8110	-0.29495	7.3831e-38	3.25989e-37	GO:0005634///nucleus+++GO:0005829///cytosol+++GO:0005737///cytoplasm	GO:0008270///zinc ion binding+++GO:0061663///NEDD8 ligase activity+++GO:0061630///ubiquitin protein ligase activity+++GO:0031624///ubiquitin conjugating enzyme binding+++GO:0004869///cysteine-type endopeptidase inhibitor activity+++GO:0043027///cysteine-type endopeptidase inhibitor activity involved in apoptotic process+++GO:0031625///ubiquitin protein ligase binding+++GO:0016740///transferase ac…	GO:0031398///positive regulation of protein ubiquitination+++GO:0016055///Wnt signaling pathway+++GO:0007283///spermatogenesis+++GO:0048800///antennal morphogenesis+++GO:0070936///protein K48-linked ubiquitination+++GO:0090263///positive regulation of canonical Wnt signaling pathway+++GO:0007275///multicellular organism development+++GO:0006915///apoptotic process+++GO:0043154///negative regulati…
'Cyt-c1'	38612	NT_037436.4	5360211	5362798	+	242.79	156.71	189.9	124.83	4967	3231	0.605275	6.1855e-79	4.47864e-78	GO:0005739///mitochondrion+++GO:0016021///integral component of membrane+++GO:0005750///mitochondrial respiratory chain complex III+++GO:0005743///mitochondrial inner membrane	GO:0046872///metal ion binding+++GO:0020037///heme binding+++GO:0045153///electron transporter, transferring electrons within CoQH2-cytochrome c reductase complex activity+++GO:0045155///electron transporter, transferring electrons from CoQH2-cytochrome c reductase complex and cytochrome c oxidase complex activity	GO:0042776///mitochondrial ATP synthesis coupled proton transport+++GO:0033762///response to glucagon+++GO:0006122///mitochondrial electron transport, ubiquinol to cytochrome c
'ND-39'	40272	NT_037436.4	20492082	20497084	+	242.38	89.72	189.58	71.47	4836	1802	1.4074	0	0	GO:0005747///mitochondrial respiratory chain complex I	GO:0016491///oxidoreductase activity+++GO:0003824///catalytic activity+++GO:0050662///coenzyme binding+++GO:0003954///NADH dehydrogenase activity	GO:0055114///oxidation-reduction process+++GO:0006120///mitochondrial electron transport, NADH to ubiquinone+++GO:1901006///ubiquinone-6 biosynthetic process
'CG4747'	192507	NT_033779.5	10003832	10008889	+	241.84	147.92	189.16	117.83	10400	6425	0.6829	6.20778e-200	9.22411e-199	GO:0005705///polytene chromosome interband	GO:0050661///NADP binding+++GO:0004616///phosphogluconate dehydrogenase (decarboxylating) activity+++GO:0051287///NAD binding+++GO:0016491///oxidoreductase activity+++GO:0003674///molecular_function	GO:0055114///oxidation-reduction process+++GO:0008150///biological_process
'ND-AGGG'	3355155	NT_037436.4	24976254	24977118	+	241.46	187.49	188.86	149.35	1308.72	1099.77	0.33862	5.68294e-05	0.000109311	GO:0005743///mitochondrial inner membrane+++GO:0005747///mitochondrial respiratory chain complex I	GO:0003674///molecular_function	GO:0008150///biological_process
'Sf3b3'	38093	NT_037436.4	826720	833385	-	241.12	279.74	188.59	222.84	14241	16694	-0.240755	1.46777e-49	7.66633e-49	GO:0030532///small nuclear ribonucleoprotein complex+++GO:0000124///SAGA complex+++GO:0071013///catalytic step 2 spliceosome+++GO:0005681///spliceosomal complex+++GO:0071011///precatalytic spliceosome+++GO:0005634///nucleus+++GO:0005686///U2 snRNP	GO:0003676///nucleic acid binding	GO:0006397///mRNA processing+++GO:0000398///mRNA splicing, via spliceosome+++GO:0008380///RNA splicing
'rin'	47998	NT_033777.3	13647004	13654527	+	239.8	188.61	187.56	150.25	15389	10596	0.319987	1.79867e-185	2.52317e-184	GO:0016021///integral component of membrane+++GO:0005829///cytosol+++GO:0016020///membrane+++GO:0005737///cytoplasm+++GO:0030176///integral component of endoplasmic reticulum membrane+++GO:0071011///precatalytic spliceosome+++GO:0071013///catalytic step 2 spliceosome+++GO:1990904///ribonucleoprotein complex	GO:0003729///mRNA binding+++GO:0016740///transferase activity+++GO:0016746///transferase activity, transferring acyl groups+++GO:0009922///fatty acid elongase activity+++GO:0102336///3-oxo-arachidoyl-CoA synthase activity+++GO:0016409///palmitoyltransferase activity+++GO:0102338///3-oxo-lignoceronyl-CoA synthase activity+++GO:0102756///very-long-chain 3-ketoacyl-CoA synthase activity+++GO:0005515…	GO:0007275///multicellular organism development+++GO:0042761///very long-chain fatty acid biosynthetic process+++GO:0035209///pupal development+++GO:0034626///fatty acid elongation, polyunsaturated fatty acid+++GO:0006633///fatty acid biosynthetic process+++GO:0045571///negative regulation of imaginal disc growth+++GO:0034625///fatty acid elongation, monounsaturated fatty acid+++GO:0019367///fatt…
'CG1572'	32098	NC_004354.4	11555050	11558654	-	239.56	1819.36	187.37	1449.29	3066	23421	-2.95138	0	0	GO:0016020///membrane+++GO:0016021///integral component of membrane		GO:0035208///positive regulation of hemocyte proliferation
'CG9705'	39875	NT_037436.4	16780100	16782419	+	239.24	153.96	187.12	122.64	4866	3141	0.609534	7.36052e-80	5.3812e-79	GO:0005575///cellular_component+++GO:0005737///cytoplasm	GO:0003674///molecular_function+++GO:0003677///DNA binding+++GO:0003676///nucleic acid binding+++GO:0003730///mRNA 3'-UTR binding	GO:0048813///dendrite morphogenesis+++GO:0043488///regulation of mRNA stability+++GO:0006355///regulation of transcription, DNA-templated
'sel'	36046	NT_033778.4	10050862	10052167	-	238.71	147.7	186.71	117.66	3174	1976	0.666175	1.27185e-60	7.63471e-60	GO:0005783///endoplasmic reticulum+++GO:0012505///endomembrane system	GO:0051087///chaperone binding	GO:0061077///chaperone-mediated protein folding+++GO:0070613///regulation of protein processing+++GO:0050708///regulation of protein secretion+++GO:0007311///maternal specification of dorsal/ventral axis, oocyte, germ-line encoded+++GO:0007275///multicellular organism development+++GO:0009951///polarity specification of dorsal/ventral axis
'eIF2gamma'	41843	NT_033777.3	15257844	15263458	-	237.98	139.99	186.14	111.52	6257.8	3721.01	0.739086	1.82336e-138	1.97421e-137	GO:0005737///cytoplasm+++GO:0005829///cytosol+++GO:0005850///eukaryotic translation initiation factor 2 complex+++GO:0043614///multi-eIF complex+++GO:0016282///eukaryotic 43S preinitiation complex	GO:0003743///translation initiation factor activity+++GO:0003924///GTPase activity+++GO:0005525///GTP binding+++GO:0000166///nucleotide binding	GO:0001731///formation of translation preinitiation complex+++GO:0006413///translational initiation+++GO:0006412///translation
'ATPsynB'	39143	NT_037436.4	9729999	9731224	+	236.61	212.54	185.07	169.31	2832	2559	0.128404	0.000764818	0.00135669	GO:0005743///mitochondrial inner membrane+++GO:0016020///membrane+++GO:0000276///mitochondrial proton-transporting ATP synthase complex, coupling factor F(o)+++GO:0005739///mitochondrion+++GO:0045263///proton-transporting ATP synthase complex, coupling factor F(o)	GO:0015078///proton transmembrane transporter activity+++GO:0046933///proton-transporting ATP synthase activity, rotational mechanism	GO:1902600///proton transmembrane transport+++GO:0006811///ion transport+++GO:0015986///ATP synthesis coupled proton transport+++GO:0099132///ATP hydrolysis coupled cation transmembrane transport
'CG3760'	37987	NT_033778.4	24938181	24939769	+	236.37	177.55	184.88	141.43	3463	2602	0.386501	1.02687e-26	3.76936e-26	GO:0005575///cellular_component	GO:0003674///molecular_function	GO:0008150///biological_process
'Tango5'	326232	NC_004354.4	10760048	10764413	-	235.13	76.57	183.91	61	7069	2313	1.59212	0	0	GO:0016021///integral component of membrane+++GO:0005783///endoplasmic reticulum+++GO:0016020///membrane	GO:0003674///molecular_function	GO:0006914///autophagy+++GO:0007030///Golgi organization+++GO:0009306///protein secretion
'OstDelta'	37029	NT_033778.4	17764574	17767070	-	233.77	264.97	182.85	211.07	7034	8031	-0.207061	2.88004e-18	8.91864e-18	GO:0012505///endomembrane system+++GO:0016021///integral component of membrane+++GO:0016020///membrane+++GO:0008250///oligosaccharyltransferase complex	GO:0016740///transferase activity+++GO:0004579///dolichyl-diphosphooligosaccharide-protein glycotransferase activity+++GO:0016757///transferase activity, transferring glycosyl groups	GO:0035010///encapsulation of foreign target+++GO:0006487///protein N-linked glycosylation
'Prosbeta1'	46058	NT_033778.4	16013805	16014787	-	233.22	144.05	182.41	114.75	2574	1599	0.668691	6.79554e-50	3.57241e-49	GO:0005829///cytosol+++GO:0019774///proteasome core complex, beta-subunit complex+++GO:0005634///nucleus+++GO:0000502///proteasome complex+++GO:0005654///nucleoplasm+++GO:0005839///proteasome core complex+++GO:0005737///cytoplasm	GO:0008233///peptidase activity+++GO:0004298///threonine-type endopeptidase activity+++GO:0016787///hydrolase activity+++GO:0004175///endopeptidase activity	GO:0043161///proteasome-mediated ubiquitin-dependent protein catabolic process+++GO:0010498///proteasomal protein catabolic process+++GO:0051603///proteolysis involved in cellular protein catabolic process+++GO:0010499///proteasomal ubiquitin-independent protein catabolic process+++GO:0006508///proteolysis
'Dad1'	34159	NT_033779.5	8383612	8384137	-	232.93	353.37	182.19	281.49	1499	2283	-0.62764	3.86948e-39	1.74284e-38	GO:0005783///endoplasmic reticulum+++GO:0005789///endoplasmic reticulum membrane+++GO:0016021///integral component of membrane+++GO:0030176///integral component of endoplasmic reticulum membrane+++GO:0012505///endomembrane system+++GO:0016020///membrane+++GO:0008250///oligosaccharyltransferase complex	GO:0004576///oligosaccharyl transferase activity+++GO:0004579///dolichyl-diphosphooligosaccharide-protein glycotransferase activity	GO:0006487///protein N-linked glycosylation+++GO:0006915///apoptotic process+++GO:0006486///protein glycosylation
'CG3662'	33260	NT_033779.5	821289	824337	+	232.91	161.41	182.17	128.58	5191	3629	0.502619	3.4043e-59	2.0092e-58	GO:0005615///extracellular space+++GO:0016021///integral component of membrane+++GO:0016020///membrane+++GO:0005886///plasma membrane+++GO:0005794///Golgi apparatus	GO:0001540///amyloid-beta binding	GO:0042985///negative regulation of amyloid precursor protein biosynthetic process+++GO:0032504///multicellular organism reproduction
'SmD2'	40781	NT_033777.3	6345000	6345911	-	232.48	176.17	181.84	140.34	2323	1770	0.373743	6.92412e-17	2.08416e-16	GO:0046540///U4/U6 x U5 tri-snRNP complex+++GO:0005686///U2 snRNP+++GO:0005634///nucleus+++GO:0071011///precatalytic spliceosome+++GO:0071013///catalytic step 2 spliceosome+++GO:0005685///U1 snRNP+++GO:0005682///U5 snRNP+++GO:0030532///small nuclear ribonucleoprotein complex+++GO:0005681///spliceosomal complex	GO:0003723///RNA binding	GO:0000278///mitotic cell cycle+++GO:0000387///spliceosomal snRNP assembly+++GO:0008380///RNA splicing+++GO:0000398///mRNA splicing, via spliceosome+++GO:0006397///mRNA processing
'pnt'	42757	NT_033777.3	23290231	23346167	-	231.82	160.11	181.32	127.55	10660	8407	0.507475	2.3861e-55	1.33924e-54	GO:0005634///nucleus+++GO:1902554///serine/threonine protein kinase complex+++GO:1902911///protein kinase complex	GO:0005515///protein binding+++GO:0003700///DNA-binding transcription factor activity+++GO:0000981///DNA-binding transcription factor activity, RNA polymerase II-specific+++GO:0016301///kinase activity+++GO:0016740///transferase activity+++GO:0004672///protein kinase activity+++GO:0005524///ATP binding+++GO:0003677///DNA binding+++GO:0004674///protein serine/threonine kinase activity+++GO:0044212…	GO:0016318///ommatidial rotation+++GO:0006355///regulation of transcription, DNA-templated+++GO:0001742///oenocyte differentiation+++GO:0045977///positive regulation of mitotic cell cycle, embryonic+++GO:0016310///phosphorylation+++GO:0007464///R3/R4 cell fate commitment+++GO:0007173///epidermal growth factor receptor signaling pathway+++GO:0061320///pericardial nephrocyte differentiation+++GO:00…
'VhaM9.7-b'	40389	NT_037436.4	21539862	21541215	+	231.62	186.61	181.16	148.65	2065	1666	0.285345	4.27324e-10	1.04258e-09	GO:0000220///vacuolar proton-transporting V-type ATPase, V0 domain+++GO:0033179///proton-transporting V-type ATPase, V0 domain+++GO:0033181///plasma membrane proton-transporting V-type ATPase complex+++GO:0016021///integral component of membrane+++GO:0016020///membrane	GO:0016787///hydrolase activity+++GO:0015078///proton transmembrane transporter activity+++GO:0046961///proton-transporting ATPase activity, rotational mechanism	GO:0006811///ion transport+++GO:0015991///ATP hydrolysis coupled proton transport+++GO:0055085///transmembrane transport
'CG8498'	34111	NT_033779.5	8161796	8162452	-	231.59	188.84	181.14	150.43	1377	1126	0.268013	1.7582e-06	3.64762e-06	GO:0005783///endoplasmic reticulum+++GO:0005794///Golgi apparatus	GO:0008289///lipid binding+++GO:0046983///protein dimerization activity+++GO:0036042///long-chain fatty acyl-CoA binding	GO:0036151///phosphatidylcholine acyl-chain remodeling
'Pglym78'	43447	NT_033777.3	29148248	29149901	+	231.11	115.58	180.77	92.07	3129	1593	0.973352	1.88244e-109	1.73352e-108	GO:0030018///Z disc+++GO:0031430///M band	GO:0016868///intramolecular transferase activity, phosphotransferases+++GO:0016853///isomerase activity+++GO:0004082///bisphosphoglycerate mutase activity+++GO:0004619///phosphoglycerate mutase activity+++GO:0003824///catalytic activity	GO:0007525///somatic muscle development+++GO:0006096///glycolytic process+++GO:0007520///myoblast fusion
'CG2862'	33471	NT_033779.5	2770135	2770904	+	230.53	426.13	180.31	339.45	1576	2910	-0.91272	2.22332e-92	1.81571e-91	GO:0000118///histone deacetylase complex+++GO:0005856///cytoskeleton+++GO:0005886///plasma membrane+++GO:0005634///nucleus+++GO:0005829///cytosol+++GO:0070062///extracellular exosome	GO:0003824///catalytic activity	GO:0006355///regulation of transcription, DNA-templated+++GO:0009154///purine ribonucleotide catabolic process+++GO:0072332///intrinsic apoptotic signaling pathway by p53 class mediator+++GO:0006351///transcription, DNA-templated+++GO:0050850///positive regulation of calcium-mediated signaling+++GO:0007165///signal transduction
'Tom20'	40189	NT_037436.4	20000644	20002446	+	230.26	123.47	180.1	98.35	2194	1185	0.872801	2.21754e-66	1.40734e-65	GO:0016021///integral component of membrane+++GO:0005739///mitochondrion+++GO:0016020///membrane+++GO:0005742///mitochondrial outer membrane translocase complex+++GO:0031307///integral component of mitochondrial outer membrane	GO:0030943///mitochondrion targeting sequence binding+++GO:0015450///P-P-bond-hydrolysis-driven protein transmembrane transporter activity+++GO:0008320///protein transmembrane transporter activity	GO:0006626///protein targeting to mitochondrion+++GO:0030150///protein import into mitochondrial matrix+++GO:0070096///mitochondrial outer membrane translocase complex assembly+++GO:0006605///protein targeting+++GO:0006886///intracellular protein transport+++GO:0016031///tRNA import into mitochondrion
'akirin'	38821	NT_037436.4	7369843	7373711	+	229.88	232.37	179.8	185.11	4421	4478	-0.0419898	0.28995	0.362524	GO:0005634///nucleus+++GO:0005700///polytene chromosome+++GO:0005719///nuclear euchromatin	GO:0003712///transcription coregulator activity+++GO:0005515///protein binding+++GO:0001228///DNA-binding transcription activator activity, RNA polymerase II-specific	GO:0045087///innate immune response+++GO:0045089///positive regulation of innate immune response+++GO:0007526///larval somatic muscle development+++GO:0002376///immune system process+++GO:0007275///multicellular organism development+++GO:0045944///positive regulation of transcription by RNA polymerase II+++GO:0050829///defense response to Gram-negative bacterium+++GO:0045088///regulation of innat…
'CG9281'	32508	NC_004354.4	15705806	15710539	-	229.82	176.79	179.76	140.83	8445	6654	0.352117	1.52898e-44	7.46075e-44	GO:0005739///mitochondrion	GO:0016787///hydrolase activity+++GO:0016887///ATPase activity+++GO:0000166///nucleotide binding+++GO:0005524///ATP binding
'Ubc10'	37035	NT_033778.4	17788412	17789410	-	229.4	173.72	179.42	138.39	3008	2292	0.374601	2.1167e-21	7.03009e-21	GO:0000151///ubiquitin ligase complex+++GO:0005575///cellular_component	GO:0016740///transferase activity+++GO:0005524///ATP binding+++GO:0000166///nucleotide binding+++GO:0031625///ubiquitin protein ligase binding+++GO:0016874///ligase activity+++GO:0061631///ubiquitin conjugating enzyme activity	GO:0006511///ubiquitin-dependent protein catabolic process+++GO:0097039///protein linear polyubiquitination+++GO:0016567///protein ubiquitination
'Ost48'	31849	NC_004354.4	9156929	9158515	-	227.91	140.16	178.26	111.65	4643	2875	0.675	1.36129e-89	1.08236e-88	GO:0016021///integral component of membrane+++GO:0012505///endomembrane system+++GO:0016020///membrane+++GO:0005789///endoplasmic reticulum membrane+++GO:0008250///oligosaccharyltransferase complex+++GO:0005783///endoplasmic reticulum	GO:0016757///transferase activity, transferring glycosyl groups+++GO:0016740///transferase activity+++GO:0004579///dolichyl-diphosphooligosaccharide-protein glycotransferase activity	GO:0007030///Golgi organization+++GO:0018279///protein N-linked glycosylation via asparagine+++GO:0006486///protein glycosylation+++GO:0034389///lipid droplet organization
'CG8223'	41045	NT_033777.3	8747798	8754104	+	227.83	162.18	178.2	129.19	6206	4450	0.464003	1.51896e-61	9.23915e-61	GO:0005654///nucleoplasm+++GO:0005634///nucleus	GO:0042393///histone binding+++GO:0003674///molecular_function	GO:0006335///DNA replication-dependent nucleosome assembly+++GO:0008150///biological_process+++GO:0034080///CENP-A containing nucleosome assembly
'SC35'	53444	NT_033779.5	12431075	12434665	-	227.62	174.54	178.04	139.04	3264	2581	0.356701	9.87356e-18	3.02994e-17	GO:0005737///cytoplasm+++GO:0035062///omega speckle+++GO:0000785///chromatin+++GO:0016607///nuclear speck+++GO:0005634///nucleus	GO:0003676///nucleic acid binding+++GO:0003723///RNA binding+++GO:0003729///mRNA binding	GO:0010468///regulation of gene expression+++GO:0001178///regulation of transcriptional start site selection at RNA polymerase II promoter+++GO:0000381///regulation of alternative mRNA splicing, via spliceosome+++GO:0031440///regulation of mRNA 3'-end processing+++GO:0045292///mRNA cis splicing, via spliceosome
'Rpn5'	40717	NT_033777.3	5789493	5791569	+	226.47	155.65	177.14	123.99	5842	4044	0.514666	9.22278e-70	6.07642e-69	GO:0031595///nuclear proteasome complex+++GO:0008541///proteasome regulatory particle, lid subcomplex+++GO:0005838///proteasome regulatory particle+++GO:0005737///cytoplasm+++GO:0005829///cytosol+++GO:0005654///nucleoplasm+++GO:0000502///proteasome complex	GO:0003674///molecular_function	GO:0043161///proteasome-mediated ubiquitin-dependent protein catabolic process
'Sec13'	44437	NT_033777.3	23356278	23358531	+	226.42	178.49	177.1	142.19	4072	3231	0.316744	3.71252e-21	1.22491e-20	GO:0031410///cytoplasmic vesicle+++GO:0030127///COPII vesicle coat+++GO:0005789///endoplasmic reticulum membrane+++GO:0005737///cytoplasm+++GO:0005815///microtubule organizing center+++GO:0005643///nuclear pore+++GO:0000139///Golgi membrane+++GO:0005654///nucleoplasm+++GO:0005764///lysosome+++GO:0005856///cytoskeleton+++GO:0005635///nuclear envelope+++GO:0000785///chromatin+++GO:0031080///nuclear…	GO:0005198///structural molecule activity+++GO:0003682///chromatin binding+++GO:0042802///identical protein binding	GO:0006607///NLS-bearing protein import into nucleus+++GO:0015031///protein transport+++GO:0045893///positive regulation of transcription, DNA-templated+++GO:0035077///ecdysone-mediated polytene chromosome puffing+++GO:0045944///positive regulation of transcription by RNA polymerase II+++GO:0008363///larval chitin-based cuticle development+++GO:0030433///ubiquitin-dependent ERAD pathway+++GO:1904…
'CG10638'	39424	NT_037436.4	12498106	12501311	-	225.82	72.93	176.63	58.09	3366	1090	1.60437	2.64518e-262	4.94973e-261		GO:0004032///alditol:NADP+ 1-oxidoreductase activity+++GO:0008106///alcohol dehydrogenase (NADP+) activity+++GO:0016491///oxidoreductase activity	GO:0055114///oxidation-reduction process
'CG17896'	30995	NC_004354.4	490787	493495	-	225.63	101.22	176.48	80.63	6033	2718	1.13012	4.58994e-275	9.00466e-274	GO:0005739///mitochondrion	GO:0016491///oxidoreductase activity+++GO:0004491///methylmalonate-semialdehyde dehydrogenase (acylating) activity+++GO:0018478///malonate-semialdehyde dehydrogenase (acetylating) activity+++GO:0016620///oxidoreductase activity, acting on the aldehyde or oxo group of donors, NAD or NADP as acceptor+++GO:0000062///fatty-acyl-CoA binding	GO:0006574///valine catabolic process+++GO:0006210///thymine catabolic process+++GO:0006573///valine metabolic process+++GO:0055114///oxidation-reduction process+++GO:0019859///thymine metabolic process+++GO:0006206///pyrimidine nucleobase metabolic process
'bai'	42996	NT_033777.3	25039374	25040443	+	224.87	156.22	175.88	124.44	2339	1634	0.499141	1.02938e-27	3.85514e-27	GO:0005793///endoplasmic reticulum-Golgi intermediate compartment+++GO:0005794///Golgi apparatus+++GO:0016020///membrane+++GO:0005783///endoplasmic reticulum+++GO:0030134///COPII-coated ER to Golgi transport vesicle+++GO:0016021///integral component of membrane+++GO:0012505///endomembrane system	GO:0005215///transporter activity+++GO:0008565///protein transporter activity	GO:0048042///regulation of post-mating oviposition+++GO:0007030///Golgi organization+++GO:0009953///dorsal/ventral pattern formation+++GO:0007275///multicellular organism development+++GO:0006886///intracellular protein transport+++GO:0006888///ER to Golgi vesicle-mediated transport+++GO:0061355///Wnt protein secretion+++GO:0007311///maternal specification of dorsal/ventral axis, oocyte, germ-lin…
'dnk'	42273	NT_033777.3	18980995	18982749	+	224.72	108.95	175.77	86.79	3426	1662	1.01809	4.01874e-134	4.25502e-133	GO:0005739///mitochondrion+++GO:0005737///cytoplasm	GO:0019206///nucleoside kinase activity+++GO:0016301///kinase activity+++GO:0000166///nucleotide binding+++GO:0019136///deoxynucleoside kinase activity+++GO:0005524///ATP binding+++GO:0016740///transferase activity+++GO:0004797///thymidine kinase activity	GO:0046939///nucleotide phosphorylation+++GO:0009165///nucleotide biosynthetic process+++GO:0016310///phosphorylation+++GO:0006165///nucleoside diphosphate phosphorylation+++GO:0006139///nucleobase-containing compound metabolic process+++GO:0009157///deoxyribonucleoside monophosphate biosynthetic process+++GO:0006230///TMP biosynthetic process+++GO:0071897///DNA biosynthetic process
'CG5885'	34314	NT_033779.5	9917221	9918330	-	224.14	109.87	175.31	87.52	2599	1287	1.00222	1.69521e-97	1.43561e-96	GO:0016021///integral component of membrane+++GO:0016020///membrane+++GO:0005623///cell		GO:0006614///SRP-dependent cotranslational protein targeting to membrane
'geminin'	35563	NT_033778.4	6655463	6656594	-	223.48	151.39	174.79	120.59	2742	1868	0.535512	2.58438e-36	1.11492e-35	GO:0005634///nucleus	GO:0005515///protein binding	GO:0006275///regulation of DNA replication+++GO:0007113///endomitotic cell cycle+++GO:0007307///eggshell chorion gene amplification+++GO:0007348///regulation of syncytial blastoderm mitotic cell cycle+++GO:0008156///negative regulation of DNA replication
'Drat'	35687	NT_033778.4	7526118	7532981	-	222.81	69.32	174.27	55.22	5913	1852	1.65806	0	0		GO:0016491///oxidoreductase activity	GO:0071361///cellular response to ethanol+++GO:0001666///response to hypoxia+++GO:0055114///oxidation-reduction process
'Sap-r'	43662	NT_033777.3	30883464	30889062	-	222.73	1083.42	174.21	863.05	10598	51910	-2.30862	0	0	GO:0005764///lysosome+++GO:0005770///late endosome+++GO:0005776///autophagosome+++GO:0045169///fusome	GO:0001664///G protein-coupled receptor binding+++GO:0008047///enzyme activator activity	GO:0006629///lipid metabolic process+++GO:0033227///dsRNA transport+++GO:0055088///lipid homeostasis+++GO:0006665///sphingolipid metabolic process
'cact'	34969	NT_033779.5	16313036	16326207	-	221.69	96.76	173.4	77.08	6183	2724	1.16968	1.14331e-294	2.39936e-293	GO:0016020///membrane+++GO:0048786///presynaptic active zone+++GO:0005829///cytosol+++GO:0016323///basolateral plasma membrane+++GO:0016021///integral component of membrane+++GO:0005891///voltage-gated calcium channel complex+++GO:0016324///apical plasma membrane+++GO:0031594///neuromuscular junction+++GO:0005737///cytoplasm	GO:0008332///low voltage-gated calcium channel activity+++GO:0008134///transcription factor binding+++GO:0005216///ion channel activity+++GO:0005245///voltage-gated calcium channel activity+++GO:0008331///high voltage-gated calcium channel activity+++GO:0046872///metal ion binding+++GO:0005509///calcium ion binding+++GO:0005515///protein binding+++GO:0005262///calcium channel activity+++GO:000524…	GO:0006914///autophagy+++GO:0046928///regulation of neurotransmitter secretion+++GO:0045433///male courtship behavior, veined wing generated song production+++GO:0008344///adult locomotory behavior+++GO:0045087///innate immune response+++GO:0009620///response to fungus+++GO:0070050///neuron cellular homeostasis+++GO:0070509///calcium ion import+++GO:0006887///exocytosis+++GO:0007632///visual beha…
'Dp1'	37116	NT_033778.4	18412027	18421124	+	221.51	141.88	173.25	113.02	16757	10813	0.616277	1.51474e-270	2.88568e-269	GO:0005701///polytene chromosome chromocenter+++GO:0000792///heterochromatin+++GO:0005634///nucleus+++GO:1990904///ribonucleoprotein complex	GO:0003730///mRNA 3'-UTR binding+++GO:0003696///satellite DNA binding+++GO:0003697///single-stranded DNA binding	GO:0030261///chromosome condensation+++GO:0031507///heterochromatin assembly+++GO:0007059///chromosome segregation+++GO:0045727///positive regulation of translation
'Arpc1'	34793	NT_033779.5	13827941	13829741	-	221.5	326.78	173.25	260.31	5174	7701	-0.587375	6.34008e-116	6.08867e-115	GO:0005737///cytoplasm+++GO:0015629///actin cytoskeleton+++GO:0005885///Arp2/3 protein complex+++GO:0005856///cytoskeleton	GO:0005200///structural constituent of cytoskeleton+++GO:0051015///actin filament binding+++GO:0003779///actin binding	GO:0000902///cell morphogenesis+++GO:0030029///actin filament-based process+++GO:0030037///actin filament reorganization involved in cell cycle+++GO:0045747///positive regulation of Notch signaling pathway+++GO:0008407///chaeta morphogenesis+++GO:0051491///positive regulation of filopodium assembly+++GO:0034314///Arp2/3 complex-mediated actin nucleation+++GO:0030589///pseudocleavage involved in s…
'CG9947'	32615	NC_004354.4	16438680	16441296	-	221.12	274.05	172.95	218.31	4169	5227	-0.336023	4.59754e-30	1.78661e-29	GO:0005783///endoplasmic reticulum+++GO:0016020///membrane+++GO:0005794///Golgi apparatus+++GO:0005886///plasma membrane+++GO:0016021///integral component of membrane	GO:0015247///aminophospholipid transmembrane transporter activity+++GO:0004012///phospholipid-translocating ATPase activity	GO:0045332///phospholipid translocation+++GO:0015917///aminophospholipid transport
'CG45089'	19835262	NC_004354.4	7893053	7893798	-	220.58	134.03	172.53	106.77	1350.99	817.61	0.692341	1.59743e-29	6.15092e-29	GO:0005575///cellular_component+++GO:0016020///membrane+++GO:0016021///integral component of membrane	GO:0003674///molecular_function	GO:0008150///biological_process
'zetaCOP'	39862	NT_037436.4	16671664	16673555	-	220.57	173	172.52	137.81	1983	1606	0.324083	1.8594e-09	4.41785e-09	GO:0030126///COPI vesicle coat+++GO:0016020///membrane	GO:0016491///oxidoreductase activity	GO:0015031///protein transport+++GO:0006890///retrograde vesicle-mediated transport, Golgi to ER+++GO:0010883///regulation of lipid storage
'Scamp'	32470	NC_004354.4	15446179	15449883	-	220.26	190.46	172.28	151.72	7240	6303	0.183344	6.64976e-14	1.84356e-13	GO:0005794///Golgi apparatus+++GO:0000139///Golgi membrane+++GO:0030424///axon+++GO:0016021///integral component of membrane+++GO:0043195///terminal bouton+++GO:0016020///membrane+++GO:0055038///recycling endosome membrane+++GO:0008021///synaptic vesicle+++GO:0032588///trans-Golgi network membrane		GO:0016079///synaptic vesicle exocytosis+++GO:0007616///long-term memory+++GO:0015031///protein transport+++GO:0007274///neuromuscular synaptic transmission
'vig'	34885	NT_033779.5	15062931	15070316	-	218.89	192.63	171.21	153.45	6835	5769	0.157998	3.23466e-19	1.02334e-18	GO:0005703///polytene chromosome puff+++GO:0005634///nucleus+++GO:0016442///RISC complex+++GO:0005829///cytosol+++GO:0005737///cytoplasm+++GO:0005700///polytene chromosome	GO:0003729///mRNA binding+++GO:0003723///RNA binding+++GO:0005515///protein binding	GO:0016246///RNA interference+++GO:0070828///heterochromatin organization
'tacc'	40589	NT_033777.3	4733654	4749056	-	218.62	122.91	170.99	97.91	8279	4442	0.804384	1.21e-249	2.16424e-248	GO:0000922///spindle pole+++GO:0005813///centrosome+++GO:0000235///astral microtubule+++GO:0005737///cytoplasm+++GO:0000242///pericentriolar material+++GO:0005876///spindle microtubule	GO:0008017///microtubule binding+++GO:0005515///protein binding	GO:0000226///microtubule cytoskeleton organization+++GO:0021987///cerebral cortex development+++GO:0007097///nuclear migration+++GO:0007143///female meiotic nuclear division+++GO:0000278///mitotic cell cycle+++GO:0035046///pronuclear migration+++GO:0008283///cell proliferation+++GO:0007026///negative regulation of microtubule depolymerization+++GO:0007344///pronuclear fusion+++GO:0007279///pole c…
'VhaAC45'	35944	NT_033778.4	9207561	9209774	+	218.51	197.39	170.91	157.24	5676	5180	0.120269	2.04766e-05	4.03066e-05	GO:0016021///integral component of membrane+++GO:0033180///proton-transporting V-type ATPase, V1 domain+++GO:0016020///membrane+++GO:0033181///plasma membrane proton-transporting V-type ATPase complex	GO:0046933///proton-transporting ATP synthase activity, rotational mechanism+++GO:0016787///hydrolase activity+++GO:0046961///proton-transporting ATPase activity, rotational mechanism	GO:0015991///ATP hydrolysis coupled proton transport
'Set'	41844	NT_033777.3	15263552	15265253	+	218.33	115.28	170.77	91.83	3387	1800	0.895017	5.37678e-106	4.82902e-105	GO:0005634///nucleus		GO:0006334///nucleosome assembly
'mRpL12'	44326	NT_037436.4	8956791	8957584	+	217.77	145.61	170.33	115.99	2053	1380	0.554332	2.58038e-29	9.91404e-29	GO:0005840///ribosome+++GO:0005739///mitochondrion+++GO:0005763///mitochondrial small ribosomal subunit+++GO:0005762///mitochondrial large ribosomal subunit	GO:0003735///structural constituent of ribosome+++GO:0003682///chromatin binding	GO:0007005///mitochondrion organization+++GO:0006412///translation+++GO:0032543///mitochondrial translation+++GO:0030307///positive regulation of cell growth+++GO:0006390///mitochondrial transcription
'fax'	39826	NT_037436.4	16402796	16411828	-	217.5	19.37	170.12	15.43	9681	895	3.46274	0	0	GO:0005886///plasma membrane+++GO:0005737///cytoplasm	GO:0005515///protein binding	GO:0007275///multicellular organism development+++GO:0007409///axonogenesis+++GO:0036099///female germ-line stem cell population maintenance
'GCS2beta'	35056	NT_033779.5	17481988	17484307	-	217.17	175.16	169.86	139.53	6115	4973	0.283771	4.27482e-25	1.52197e-24	GO:0012505///endomembrane system		GO:0006491///N-glycan processing
'CG34228'	5740377	NT_033778.4	11651857	11652339	+	216.63	62.27	169.44	49.6	1055	304	1.77236	7.21722e-96	6.0153e-95	GO:0016021///integral component of membrane+++GO:0016020///membrane
'l(1)G0156'	32940	NC_004354.4	19518428	19521810	-	216.48	150.4	169.32	119.8	5641	4071	0.499124	3.93558e-54	2.17645e-53	GO:0005739///mitochondrion	GO:0004449///isocitrate dehydrogenase (NAD+) activity+++GO:0000287///magnesium ion binding+++GO:0016491///oxidoreductase activity+++GO:0051287///NAD binding+++GO:0016616///oxidoreductase activity, acting on the CH-OH group of donors, NAD or NADP as acceptor+++GO:0046872///metal ion binding	GO:0006099///tricarboxylic acid cycle+++GO:0055114///oxidation-reduction process
'Art1'	41295	NT_033777.3	10786481	10788226	-	216.34	120.04	169.21	95.62	4453	2488	0.823431	1.44978e-120	1.42876e-119	GO:0005829///cytosol	GO:0044020///histone methyltransferase activity (H4-R3 specific)+++GO:0016740///transferase activity+++GO:0018024///histone-lysine N-methyltransferase activity+++GO:0008469///histone-arginine N-methyltransferase activity+++GO:0042054///histone methyltransferase activity+++GO:0008168///methyltransferase activity+++GO:0035242///protein-arginine omega-N asymmetric methyltransferase activity+++GO:003…	GO:0019919///peptidyl-arginine methylation, to asymmetrical-dimethyl arginine+++GO:0043985///histone H4-R3 methylation+++GO:0034969///histone arginine methylation+++GO:0016571///histone methylation+++GO:0006479///protein methylation+++GO:0006355///regulation of transcription, DNA-templated+++GO:0034968///histone lysine methylation+++GO:0032259///methylation
'Rpt3'	32047	NC_004354.4	11125101	11126785	+	216.02	135.56	168.96	107.99	4134	2613	0.645784	4.99684e-74	3.44739e-73	GO:0005654///nucleoplasm+++GO:0031597///cytosolic proteasome complex+++GO:0008540///proteasome regulatory particle, base subcomplex+++GO:0001673///male germ cell nucleus+++GO:0000502///proteasome complex+++GO:0005737///cytoplasm+++GO:0005838///proteasome regulatory particle+++GO:0005829///cytosol+++GO:0045202///synapse	GO:0000166///nucleotide binding+++GO:0005524///ATP binding+++GO:0036402///proteasome-activating ATPase activity+++GO:0016887///ATPase activity+++GO:0016787///hydrolase activity	GO:0045899///positive regulation of RNA polymerase II transcriptional preinitiation complex assembly+++GO:1901800///positive regulation of proteasomal protein catabolic process+++GO:0030163///protein catabolic process+++GO:0043161///proteasome-mediated ubiquitin-dependent protein catabolic process
'Gapdh1'	35728	NT_033778.4	7791901	7793380	-	215.95	172.62	168.9	137.51	3848	3095	0.296633	5.40756e-18	1.66672e-17	GO:0031430///M band+++GO:0005829///cytosol+++GO:0030018///Z disc+++GO:0005737///cytoplasm	GO:0004365///glyceraldehyde-3-phosphate dehydrogenase (NAD+) (phosphorylating) activity+++GO:0050661///NADP binding+++GO:0016491///oxidoreductase activity+++GO:0051287///NAD binding+++GO:0016620///oxidoreductase activity, acting on the aldehyde or oxo group of donors, NAD or NADP as acceptor	GO:0055114///oxidation-reduction process+++GO:0007520///myoblast fusion+++GO:0006096///glycolytic process+++GO:0006006///glucose metabolic process+++GO:0007525///somatic muscle development
'CG11999'	40637	NT_033777.3	5353717	5354747	-	215.53	156.24	168.58	124.46	2537	1850	0.437751	7.1917e-24	2.51125e-23	GO:0012505///endomembrane system+++GO:0016020///membrane+++GO:0005789///endoplasmic reticulum membrane	GO:0016757///transferase activity, transferring glycosyl groups+++GO:0016740///transferase activity	GO:0071712///ER-associated misfolded protein catabolic process
'CG17018'	49895	NT_033779.5	22308755	22368796	+	215.47	38.24	168.53	30.46	13859	2488	2.46802	0	0	GO:0005777///peroxisome	GO:0003676///nucleic acid binding	GO:0010468///regulation of gene expression
'CG5903'	41959	NT_033777.3	16144401	16146855	-	215.44	197.92	168.51	157.66	2878	2668	0.0960175	0.0138355	0.0217808	GO:0005739///mitochondrion+++GO:0061617///MICOS complex+++GO:0005741///mitochondrial outer membrane+++GO:0005743///mitochondrial inner membrane	GO:0005515///protein binding	GO:0042407///cristae formation
'Arf51F'	36699	NT_033778.4	15322501	15325490	+	214.6	236.68	167.85	188.54	3993	4403	-0.167698	8.8306e-07	1.86284e-06	GO:0005794///Golgi apparatus+++GO:0005769///early endosome+++GO:0005886///plasma membrane+++GO:0005737///cytoplasm+++GO:0005829///cytosol+++GO:0098793///presynapse+++GO:0032154///cleavage furrow+++GO:0055037///recycling endosome+++GO:0005912///adherens junction	GO:0005525///GTP binding+++GO:0003956///NAD(P)+-protein-arginine ADP-ribosyltransferase activity+++GO:0000166///nucleotide binding+++GO:0003924///GTPase activity	GO:0001745///compound eye morphogenesis+++GO:0007520///myoblast fusion+++GO:0048149///behavioral response to ethanol+++GO:0007283///spermatogenesis+++GO:0006886///intracellular protein transport+++GO:0016192///vesicle-mediated transport+++GO:0015031///protein transport+++GO:0048488///synaptic vesicle endocytosis+++GO:0006471///protein ADP-ribosylation+++GO:0007269///neurotransmitter secretion+++G…
'SkpA'	31016	NC_004354.4	656114	657899	+	214.48	173.59	167.76	138.28	2644	2179	0.278806	1.93949e-10	4.81673e-10	GO:0005829///cytosol+++GO:0019005///SCF ubiquitin ligase complex	GO:0005515///protein binding+++GO:0004842///ubiquitin-protein transferase activity	GO:0046329///negative regulation of JNK cascade+++GO:0045931///positive regulation of mitotic cell cycle+++GO:0016567///protein ubiquitination+++GO:0006511///ubiquitin-dependent protein catabolic process+++GO:0090090///negative regulation of canonical Wnt signaling pathway+++GO:0030261///chromosome condensation+++GO:0045886///negative regulation of synaptic growth at neuromuscular junction+++GO:0…
'26-29-p'	39547	NT_037436.4	13994231	13996571	+	214.29	279.21	167.61	222.42	5452	7155	-0.408178	9.50592e-56	5.37258e-55	GO:0005764///lysosome+++GO:0005615///extracellular space	GO:0004197///cysteine-type endopeptidase activity+++GO:0008233///peptidase activity+++GO:0016787///hydrolase activity+++GO:0008234///cysteine-type peptidase activity	GO:0006508///proteolysis+++GO:0051603///proteolysis involved in cellular protein catabolic process
'san'	44724	NT_033778.4	11360706	11361871	+	214	167.46	167.39	133.4	2229	1754	0.327455	4.7993e-13	1.29477e-12	GO:0005737///cytoplasm+++GO:0031248///protein acetyltransferase complex+++GO:0031415///NatA complex+++GO:0005829///cytosol	GO:0016746///transferase activity, transferring acyl groups+++GO:0004596///peptide alpha-N-acetyltransferase activity+++GO:0008080///N-acetyltransferase activity+++GO:0016740///transferase activity	GO:0016573///histone acetylation+++GO:0000278///mitotic cell cycle+++GO:0007049///cell cycle+++GO:0006474///N-terminal protein amino acid acetylation+++GO:0007064///mitotic sister chromatid cohesion
'kdn'	31579	NC_004354.4	6350629	6361323	+	213.96	118.01	167.35	94.01	7374	4098	0.831982	1.70862e-201	2.55324e-200	GO:0005759///mitochondrial matrix+++GO:0005739///mitochondrion	GO:0016740///transferase activity+++GO:0004108///citrate (Si)-synthase activity+++GO:0046912///transferase activity, transferring acyl groups, acyl groups converted into alkyl on transfer	GO:0005975///carbohydrate metabolic process+++GO:0007610///behavior+++GO:0006099///tricarboxylic acid cycle+++GO:0006101///citrate metabolic process
'CG7430'	39988	NT_037436.4	17846916	17849601	+	213.62	115.51	167.08	92.01	5553	3022	0.860676	1.19398e-161	1.46603e-160	GO:0005960///glycine cleavage complex+++GO:0005947///mitochondrial alpha-ketoglutarate dehydrogenase complex	GO:0016491///oxidoreductase activity+++GO:0050660///flavin adenine dinucleotide binding+++GO:0009055///electron transfer activity+++GO:0016668///oxidoreductase activity, acting on a sulfur group of donors, NAD(P) as acceptor+++GO:0004148///dihydrolipoyl dehydrogenase activity	GO:0045454///cell redox homeostasis+++GO:0006546///glycine catabolic process+++GO:0022900///electron transport chain+++GO:0006748///lipoamide metabolic process+++GO:0006099///tricarboxylic acid cycle+++GO:0055114///oxidation-reduction process
'SrpRbeta'	47283	NT_037436.4	8718949	8720225	-	213.48	87.21	166.97	69.47	2987	1194	1.26513	5.3612e-171	6.98149e-170	GO:0016020///membrane+++GO:0016021///integral component of membrane+++GO:0012505///endomembrane system	GO:0003924///GTPase activity	GO:0008363///larval chitin-based cuticle development+++GO:0035293///chitin-based larval cuticle pattern formation
'CtBP'	41602	NT_033777.3	13011649	13026275	+	213.43	71.91	166.93	57.29	9669	3412	1.54289	0	0	GO:0005634///nucleus+++GO:0005700///polytene chromosome+++GO:0031010///ISWI-type complex	GO:0005515///protein binding+++GO:0070491///repressing transcription factor binding+++GO:0016616///oxidoreductase activity, acting on the CH-OH group of donors, NAD or NADP as acceptor+++GO:0003714///transcription corepressor activity+++GO:0008134///transcription factor binding+++GO:0051287///NAD binding+++GO:0016618///hydroxypyruvate reductase activity+++GO:0030267///glyoxylate reductase (NADP) …	GO:0000122///negative regulation of transcription by RNA polymerase II+++GO:0043044///ATP-dependent chromatin remodeling+++GO:0090090///negative regulation of canonical Wnt signaling pathway+++GO:0045944///positive regulation of transcription by RNA polymerase II+++GO:0006357///regulation of transcription by RNA polymerase II+++GO:0090263///positive regulation of canonical Wnt signaling pathway++…
'CG5482'	37144	NT_033778.4	18629594	18632045	-	213.37	79.2	166.89	63.09	4877	1812	1.40341	0	0	GO:0005737///cytoplasm+++GO:0016021///integral component of membrane+++GO:0012505///endomembrane system	GO:0005528///FK506 binding+++GO:0003755///peptidyl-prolyl cis-trans isomerase activity	GO:0061077///chaperone-mediated protein folding
'Oxp'	37002	NT_033778.4	17633797	17634167	-	212.92	322.51	166.54	256.91	905	1373	-0.625394	7.73546e-24	2.69845e-23	GO:0005634///nucleus+++GO:0000785///chromatin	GO:0003682///chromatin binding	GO:0051276///chromosome organization
'AdSS'	42466	NT_033777.3	20824667	20830580	-	212.81	160.78	166.45	128.08	5652	4301	0.378044	4.14092e-39	1.8643e-38	GO:0005737///cytoplasm	GO:0016874///ligase activity+++GO:0005525///GTP binding+++GO:0046872///metal ion binding+++GO:0004019///adenylosuccinate synthase activity+++GO:0000166///nucleotide binding+++GO:0000287///magnesium ion binding	GO:0044208///'de novo' AMP biosynthetic process+++GO:0006164///purine nucleotide biosynthetic process+++GO:0006167///AMP biosynthetic process+++GO:0046040///IMP metabolic process
'Prosalpha7'	36018	NT_033778.4	9846636	9847836	-	212.08	142.47	165.88	113.49	2712	1833	0.547575	2.94764e-37	1.28959e-36	GO:0005737///cytoplasm+++GO:0045202///synapse+++GO:0000502///proteasome complex+++GO:0005839///proteasome core complex+++GO:0019773///proteasome core complex, alpha-subunit complex+++GO:0005654///nucleoplasm+++GO:0005829///cytosol+++GO:0005634///nucleus	GO:0008233///peptidase activity+++GO:0004175///endopeptidase activity+++GO:0016787///hydrolase activity+++GO:0004298///threonine-type endopeptidase activity	GO:0006511///ubiquitin-dependent protein catabolic process+++GO:0045786///negative regulation of cell cycle+++GO:0010498///proteasomal protein catabolic process+++GO:0006508///proteolysis+++GO:0051603///proteolysis involved in cellular protein catabolic process+++GO:0043161///proteasome-mediated ubiquitin-dependent protein catabolic process+++GO:0030707///ovarian follicle cell development+++GO:00…
'ND-PDSW'	44228	NT_033779.5	3466157	3467334	+	211.91	257.15	165.75	204.85	1758	2146	-0.305559	7.29256e-11	1.83577e-10	GO:0005739///mitochondrion+++GO:0005747///mitochondrial respiratory chain complex I	GO:0008137///NADH dehydrogenase (ubiquinone) activity+++GO:0003954///NADH dehydrogenase activity+++GO:0016491///oxidoreductase activity	GO:0055114///oxidation-reduction process+++GO:0006120///mitochondrial electron transport, NADH to ubiquinone
'eIF6'	37776	NT_033778.4	23849246	23850301	-	211.67	91.75	165.56	73.09	2946	1285	1.17961	3.22576e-144	3.63848e-143	GO:0030687///preribosome, large subunit precursor+++GO:0005829///cytosol+++GO:0005737///cytoplasm+++GO:0005730///nucleolus+++GO:0005634///nucleus	GO:0043023///ribosomal large subunit binding+++GO:0043022///ribosome binding+++GO:0003743///translation initiation factor activity	GO:0006412///translation+++GO:0042256///mature ribosome assembly+++GO:0006413///translational initiation+++GO:0000054///ribosomal subunit export from nucleus+++GO:0042254///ribosome biogenesis+++GO:0042273///ribosomal large subunit biogenesis+++GO:1902626///assembly of large subunit precursor of preribosome
'Spase25'	32095	NC_004354.4	11485250	11486566	+	211.14	242.95	165.15	193.53	2361	2709	-0.22878	1.6829e-07	3.67676e-07	GO:0005789///endoplasmic reticulum membrane+++GO:0016021///integral component of membrane+++GO:0043231///intracellular membrane-bounded organelle+++GO:0012505///endomembrane system+++GO:0036157///outer dynein arm+++GO:0005787///signal peptidase complex+++GO:0016020///membrane+++GO:0030286///dynein complex+++GO:0031090///organelle membrane+++GO:0005783///endoplasmic reticulum	GO:0045504///dynein heavy chain binding+++GO:0008574///ATP-dependent microtubule motor activity, plus-end-directed+++GO:0045503///dynein light chain binding+++GO:0008233///peptidase activity+++GO:0016787///hydrolase activity	GO:0006508///proteolysis+++GO:0003341///cilium movement+++GO:0045047///protein targeting to ER+++GO:0006465///signal peptide processing+++GO:0036158///outer dynein arm assembly+++GO:0007018///microtubule-based movement
'baf'	34095	NT_033779.5	8029462	8030565	+	210.96	221.05	165.01	176.09	1643	1707	-0.0937595	0.166297	0.223547	GO:0005694///chromosome+++GO:0005634///nucleus+++GO:0005654///nucleoplasm+++GO:0005635///nuclear envelope+++GO:0005737///cytoplasm	GO:0003677///DNA binding	GO:0030261///chromosome condensation+++GO:0030717///oocyte karyosome formation
'Rpn9'	42802	NT_033777.3	23731375	23733462	-	210.96	103.41	165.01	82.38	3798	1874	1.00219	8.89912e-143	9.95247e-142	GO:0000502///proteasome complex+++GO:0005829///cytosol+++GO:0005634///nucleus+++GO:0005654///nucleoplasm+++GO:0008541///proteasome regulatory particle, lid subcomplex+++GO:0005838///proteasome regulatory particle	GO:0005515///protein binding+++GO:0005198///structural molecule activity	GO:0043248///proteasome assembly+++GO:0006511///ubiquitin-dependent protein catabolic process+++GO:0043161///proteasome-mediated ubiquitin-dependent protein catabolic process
'CG9821'	41058	NT_033777.3	8813490	8820682	-	210.24	431.8	164.44	343.97	13101	26473	-1.06472	0	0	GO:0005634///nucleus
'ATPsynO'	41845	NT_033777.3	15265591	15266690	+	210.05	220.63	164.29	175.75	2170	2292	-0.09728	0.0317308	0.0478232	GO:0016020///membrane+++GO:0005739///mitochondrion+++GO:0005756///mitochondrial proton-transporting ATP synthase, central stalk+++GO:0005743///mitochondrial inner membrane	GO:0046933///proton-transporting ATP synthase activity, rotational mechanism	GO:0015986///ATP synthesis coupled proton transport+++GO:0099132///ATP hydrolysis coupled cation transmembrane transport+++GO:0042776///mitochondrial ATP synthesis coupled proton transport+++GO:0006754///ATP biosynthetic process+++GO:0006811///ion transport+++GO:1902600///proton transmembrane transport
'Past1'	41569	NT_033777.3	12697322	12704875	+	209.87	231.79	164.15	184.65	7188	8459	-0.169779	4.88572e-27	1.80474e-26	GO:0071212///subsynaptic reticulum	GO:0005509///calcium ion binding+++GO:0005525///GTP binding	GO:0007474///imaginal disc-derived wing vein specification+++GO:0048477///oogenesis+++GO:0007291///sperm individualization+++GO:0048052///R1/R6 cell differentiation+++GO:0008587///imaginal disc-derived wing margin morphogenesis+++GO:0006897///endocytosis+++GO:0045466///R7 cell differentiation+++GO:0042670///retinal cone cell differentiation+++GO:1990255///subsynaptic reticulum organization+++GO:0…
'snf'	31442	NC_004354.4	5309242	5310501	+	209.5	105.26	163.87	83.85	2262	1143	0.966669	4.10702e-81	3.04486e-80	GO:0005634///nucleus+++GO:0030532///small nuclear ribonucleoprotein complex+++GO:0071013///catalytic step 2 spliceosome+++GO:1990904///ribonucleoprotein complex+++GO:0005686///U2 snRNP+++GO:0071011///precatalytic spliceosome+++GO:0032991///protein-containing complex+++GO:0005681///spliceosomal complex+++GO:0005685///U1 snRNP	GO:0030620///U2 snRNA binding+++GO:0097158///pre-mRNA intronic pyrimidine-rich binding+++GO:0042802///identical protein binding+++GO:0005515///protein binding+++GO:0008266///poly(U) RNA binding+++GO:0003729///mRNA binding+++GO:0003676///nucleic acid binding+++GO:0003723///RNA binding+++GO:0030619///U1 snRNA binding+++GO:0035614///snRNA stem-loop binding	GO:0007539///primary sex determination, soma+++GO:0000398///mRNA splicing, via spliceosome+++GO:0008380///RNA splicing+++GO:0006397///mRNA processing+++GO:0070868///heterochromatin organization involved in chromatin silencing+++GO:0048477///oogenesis+++GO:0019099///female germ-line sex determination+++GO:0000381///regulation of alternative mRNA splicing, via spliceosome
'drk'	36497	NT_033778.4	13495222	13502841	-	209.48	170.85	163.85	136.1	5203	4424	0.267709	7.93644e-14	2.19277e-13	GO:0005886///plasma membrane+++GO:0005737///cytoplasm+++GO:0016020///membrane+++GO:0032991///protein-containing complex+++GO:0005654///nucleoplasm	GO:0005070///SH3/SH2 adaptor activity+++GO:0005118///sevenless binding+++GO:0005154///epidermal growth factor receptor binding+++GO:0005515///protein binding	GO:0070374///positive regulation of ERK1 and ERK2 cascade+++GO:0007265///Ras protein signal transduction+++GO:0007476///imaginal disc-derived wing morphogenesis+++GO:0007427///epithelial cell migration, open tracheal system+++GO:0030707///ovarian follicle cell development+++GO:0007614///short-term memory+++GO:0007165///signal transduction+++GO:0007426///tracheal outgrowth, open tracheal system+++…
'DppIII'	40996	NT_033777.3	8344400	8347465	+	209.01	88.81	163.48	70.75	7315	3058	1.20831	0	0	GO:0016021///integral component of membrane+++GO:0005886///plasma membrane+++GO:0005737///cytoplasm+++GO:0005829///cytosol+++GO:0016020///membrane	GO:0008233///peptidase activity+++GO:0008239///dipeptidyl-peptidase activity+++GO:0046872///metal ion binding+++GO:0016787///hydrolase activity+++GO:0008237///metallopeptidase activity+++GO:0004177///aminopeptidase activity	GO:0006508///proteolysis
'CG13364'	50364	NC_004354.4	624757	625203	-	208.91	64	163.4	50.98	935	287	1.6804	3.00704e-79	2.18779e-78	GO:0005575///cellular_component	GO:0003674///molecular_function	GO:0002181///cytoplasmic translation+++GO:0008150///biological_process
'Kap-alpha3'	41158	NT_033777.3	9574484	9577733	-	208.67	210.75	163.21	167.88	6524	6643	-0.0407009	0.111995	0.156501	GO:0005737///cytoplasm+++GO:0005634///nucleus	GO:0008565///protein transporter activity+++GO:0017022///myosin binding+++GO:0005112///Notch binding+++GO:0061608///nuclear import signal receptor activity	GO:0006606///protein import into nucleus+++GO:0015031///protein transport+++GO:0009411///response to UV
'CG7453'	32903	NC_004354.4	19180173	19182024	+	207.95	348.06	162.65	277.26	5232	8820	-0.769469	4.98168e-211	7.77511e-210	GO:0016020///membrane+++GO:0016021///integral component of membrane
'Rpt2'	42828	NT_033777.3	23929873	23931558	-	207.4	147.28	162.22	117.32	4190	2996	0.467503	8.8874e-43	4.24043e-42	GO:0005829///cytosol+++GO:0005838///proteasome regulatory particle+++GO:0005634///nucleus+++GO:0005654///nucleoplasm+++GO:0008540///proteasome regulatory particle, base subcomplex+++GO:0005737///cytoplasm+++GO:0000502///proteasome complex	GO:0036402///proteasome-activating ATPase activity+++GO:0016787///hydrolase activity+++GO:0016887///ATPase activity+++GO:0017025///TBP-class protein binding+++GO:0000166///nucleotide binding+++GO:0005524///ATP binding	GO:0043161///proteasome-mediated ubiquitin-dependent protein catabolic process+++GO:1901800///positive regulation of proteasomal protein catabolic process+++GO:0030163///protein catabolic process
'CG9669'	39882	NT_037436.4	16844568	16844991	-	207.33	84.08	162.16	66.98	866	351	1.27562	1.00217e-49	5.25527e-49	GO:0016020///membrane+++GO:0016021///integral component of membrane+++GO:0031309///integral component of nuclear outer membrane+++GO:0034998///oligosaccharyltransferase I complex	GO:0003674///molecular_function	GO:0008150///biological_process+++GO:0006487///protein N-linked glycosylation
'robl'	36963	NT_033778.4	17456472	17457129	+	207.15	177.76	162.02	141.61	1336	1151	0.194249	0.000519416	0.000930779	GO:0005875///microtubule associated complex+++GO:0005868///cytoplasmic dynein complex+++GO:0005874///microtubule+++GO:0005858///axonemal dynein complex+++GO:0036157///outer dynein arm+++GO:0030286///dynein complex+++GO:0005737///cytoplasm+++GO:0005856///cytoskeleton	GO:0003774///motor activity+++GO:0016787///hydrolase activity+++GO:0045505///dynein intermediate chain binding+++GO:0042623///ATPase activity, coupled	GO:0048813///dendrite morphogenesis+++GO:0007018///microtubule-based movement+++GO:0016319///mushroom body development
'O-fut1'	36564	NT_033778.4	14161430	14163054	+	206.64	124.43	161.63	99.12	3905	2369	0.705447	2.09598e-81	1.56271e-80	GO:0005737///cytoplasm+++GO:0005783///endoplasmic reticulum+++GO:0031410///cytoplasmic vesicle+++GO:0005794///Golgi apparatus+++GO:0019005///SCF ubiquitin ligase complex	GO:0046922///peptide-O-fucosyltransferase activity+++GO:0016757///transferase activity, transferring glycosyl groups+++GO:0016740///transferase activity+++GO:0005112///Notch binding+++GO:0004842///ubiquitin-protein transferase activity+++GO:0008417///fucosyltransferase activity+++GO:0005515///protein binding	GO:0007219///Notch signaling pathway+++GO:0036065///fucosylation+++GO:0030163///protein catabolic process+++GO:0005975///carbohydrate metabolic process+++GO:0016266///O-glycan processing+++GO:0006355///regulation of transcription, DNA-templated+++GO:0006919///activation of cysteine-type endopeptidase activity involved in apoptotic process+++GO:0050821///protein stabilization+++GO:0008593///regula…
'Sec61gamma'	32968	NC_004354.4	19643327	19644518	+	206.43	128.7	161.46	102.52	1794	1119	0.655271	8.79976e-35	3.71863e-34	GO:0005783///endoplasmic reticulum+++GO:0005789///endoplasmic reticulum membrane+++GO:0005623///cell+++GO:0016020///membrane+++GO:0016021///integral component of membrane	GO:0015450///P-P-bond-hydrolysis-driven protein transmembrane transporter activity	GO:0015031///protein transport+++GO:0010507///negative regulation of autophagy+++GO:0006605///protein targeting+++GO:0071806///protein transmembrane transport+++GO:0006886///intracellular protein transport
'Prosbeta3'	41079	NT_033777.3	9005313	9006226	-	206.34	106.57	161.39	84.89	2458	1277	0.926885	3.9468e-82	2.96151e-81	GO:0019774///proteasome core complex, beta-subunit complex+++GO:0005829///cytosol+++GO:0005839///proteasome core complex+++GO:0005634///nucleus+++GO:0005737///cytoplasm+++GO:0000502///proteasome complex+++GO:0005654///nucleoplasm	GO:0005515///protein binding+++GO:0004298///threonine-type endopeptidase activity+++GO:0004175///endopeptidase activity+++GO:0016787///hydrolase activity+++GO:0008233///peptidase activity	GO:0010498///proteasomal protein catabolic process+++GO:0006508///proteolysis+++GO:0010499///proteasomal ubiquitin-independent protein catabolic process+++GO:0051603///proteolysis involved in cellular protein catabolic process+++GO:0043161///proteasome-mediated ubiquitin-dependent protein catabolic process
'vkg'	33726	NT_033779.5	5012144	5028191	-	206.06	571.88	161.17	455.56	18360	51384	-1.49906	0	0	GO:0005581///collagen trimer+++GO:0031012///extracellular matrix+++GO:0005604///basement membrane+++GO:0005587///collagen type IV trimer+++GO:0005615///extracellular space	GO:0005515///protein binding+++GO:0005201///extracellular matrix structural constituent	GO:0007443///Malpighian tubule morphogenesis+++GO:0007519///skeletal muscle tissue development+++GO:0061327///anterior Malpighian tubule development+++GO:0030198///extracellular matrix organization
'Nxt1'	37769	NT_033778.4	23811321	23811974	-	205.72	109.85	160.91	87.5	1334	713	0.878899	3.28772e-42	1.55458e-41	GO:0005654///nucleoplasm+++GO:0005737///cytoplasm+++GO:0005635///nuclear envelope+++GO:0005634///nucleus+++GO:0044613///nuclear pore central transport channel	GO:0008565///protein transporter activity	GO:0051028///mRNA transport+++GO:0050829///defense response to Gram-negative bacterium+++GO:0006913///nucleocytoplasmic transport+++GO:0015031///protein transport+++GO:0045824///negative regulation of innate immune response+++GO:0016973///poly(A)+ mRNA export from nucleus+++GO:0006606///protein import into nucleus
'Lam'	33782	NT_033779.5	5542480	5546642	+	205.56	184.9	160.78	147.29	8892	8054	0.126428	6.1692e-09	1.43471e-08	GO:0005652///nuclear lamina+++GO:0005638///lamin filament+++GO:0005637///nuclear inner membrane+++GO:0005634///nucleus+++GO:0005635///nuclear envelope+++GO:0000922///spindle pole+++GO:0005737///cytoplasm	GO:0005102///signaling receptor binding+++GO:0005198///structural molecule activity	GO:0035262///gonad morphogenesis+++GO:1905832///positive regulation of spindle assembly+++GO:0071763///nuclear membrane organization+++GO:0007084///mitotic nuclear envelope reassembly+++GO:0040003///chitin-based cuticle development+++GO:2000433///positive regulation of cytokinesis, actomyosin contractile ring assembly+++GO:0007430///terminal branching, open tracheal system+++GO:0007417///central …
'Karybeta3'	40581	NT_033777.3	4649176	4654624	+	205.54	162.59	160.77	129.52	11956	9532	0.311823	1.4374e-56	8.20758e-56	GO:0031965///nuclear membrane+++GO:0034399///nuclear periphery+++GO:0005829///cytosol+++GO:0005623///cell	GO:0008139///nuclear localization sequence binding	GO:0006606///protein import into nucleus+++GO:0006607///NLS-bearing protein import into nucleus+++GO:0006610///ribosomal protein import into nucleus
'Pvr'	34127	NT_033779.5	8220980	8239878	-	205.34	215.1	160.61	171.35	15123	15926	-0.0933845	6.46964e-08	1.43793e-07	GO:0005875///microtubule associated complex+++GO:0005887///integral component of plasma membrane+++GO:0043005///neuron projection+++GO:0005737///cytoplasm+++GO:0016020///membrane+++GO:0031594///neuromuscular junction+++GO:0005829///cytosol+++GO:0043235///receptor complex+++GO:0016021///integral component of membrane	GO:0016301///kinase activity+++GO:0005515///protein binding+++GO:0008017///microtubule binding+++GO:0038085///vascular endothelial growth factor binding+++GO:0005524///ATP binding+++GO:0004713///protein tyrosine kinase activity+++GO:0004672///protein kinase activity+++GO:0015631///tubulin binding+++GO:0005021///vascular endothelial growth factor-activated receptor activity+++GO:0004714///transmem…	GO:0007419///ventral cord development+++GO:0048803///imaginal disc-derived male genitalia morphogenesis+++GO:0046529///imaginal disc fusion, thorax closure+++GO:0007391///dorsal closure+++GO:0051897///positive regulation of protein kinase B signaling+++GO:0043066///negative regulation of apoptotic process+++GO:0035099///hemocyte migration+++GO:0007399///nervous system development+++GO:0008354///g…
'Nopp140'	40433	NT_037436.4	21832774	21836685	+	204.75	90.7	160.14	72.25	8434	3713	1.14826	0	0	GO:0005730///nucleolus	GO:0001042///RNA polymerase I core binding+++GO:0008134///transcription factor binding+++GO:0005525///GTP binding+++GO:0003723///RNA binding+++GO:0034512///box C/D snoRNA binding+++GO:0005524///ATP binding+++GO:0046982///protein heterodimerization activity+++GO:0003700///DNA-binding transcription factor activity+++GO:0019904///protein domain specific binding+++GO:0034513///box H/ACA snoRNA bindin…	GO:0000451///rRNA 2'-O-methylation+++GO:0042254///ribosome biogenesis
'Cys'	41767	NT_033777.3	14569103	14569644	-	204.69	113.76	160.1	90.62	1196	667	0.821072	7.27842e-34	3.02717e-33	GO:0005615///extracellular space	GO:0004869///cysteine-type endopeptidase inhibitor activity	GO:0032504///multicellular organism reproduction
'SerRS'	33518	NT_033779.5	3035493	3037403	-	204.28	101.96	159.78	81.22	4909	2470	0.97618	1.40412e-175	1.87483e-174	GO:0005634///nucleus+++GO:0005737///cytoplasm	GO:0000978///RNA polymerase II proximal promoter sequence-specific DNA binding+++GO:0005524///ATP binding+++GO:0004828///serine-tRNA ligase activity	GO:1904046///negative regulation of vascular endothelial growth factor production+++GO:0097056///selenocysteinyl-tRNA(Sec) biosynthetic process+++GO:0016525///negative regulation of angiogenesis+++GO:0006434///seryl-tRNA aminoacylation+++GO:0000122///negative regulation of transcription by RNA polymerase II
'Ubc6'	40610	NT_033777.3	4948755	4952682	-	203.92	202.7	159.5	161.47	3736	3881	-0.0177097	0.0373984	0.0556879	GO:0005737///cytoplasm+++GO:0000790///nuclear chromatin+++GO:0033503///HULC complex+++GO:0005634///nucleus	GO:0004842///ubiquitin-protein transferase activity+++GO:0000166///nucleotide binding+++GO:0019904///protein domain specific binding+++GO:0005524///ATP binding+++GO:0061631///ubiquitin conjugating enzyme activity+++GO:0002039///p53 binding+++GO:0016740///transferase activity	GO:0043518///negative regulation of DNA damage response, signal transduction by p53 class mediator+++GO:0007098///centrosome cycle+++GO:0016567///protein ubiquitination+++GO:0051299///centrosome separation+++GO:0006281///DNA repair+++GO:0043161///proteasome-mediated ubiquitin-dependent protein catabolic process+++GO:0006974///cellular response to DNA damage stimulus+++GO:0006511///ubiquitin-depen…
'bor'	53565	NT_033777.3	16261355	16264115	-	203.81	58.36	159.41	46.49	6802	1964	1.77775	0	0	GO:0005743///mitochondrial inner membrane+++GO:0005739///mitochondrion+++GO:0016020///membrane+++GO:0042645///mitochondrial nucleoid	GO:0008270///zinc ion binding+++GO:0000166///nucleotide binding+++GO:0005524///ATP binding	GO:0007005///mitochondrion organization
'eIF2Bdelta'	37706	NT_033778.4	23386521	23389052	+	203.48	61.6	159.15	49.07	5663	1727	1.69747	0	0	GO:0005851///eukaryotic translation initiation factor 2B complex+++GO:0005829///cytosol	GO:0046523///S-methyl-5-thioribose-1-phosphate isomerase activity+++GO:0003743///translation initiation factor activity+++GO:0016853///isomerase activity	GO:0006413///translational initiation+++GO:0044237///cellular metabolic process
'CG42806'	10178814	NT_033778.4	13964653	13965455	+	203.18	361.47	158.92	287.94	2101.86	3760.3	-0.857468	5.02438e-109	4.59877e-108	GO:0016021///integral component of membrane
'FKBP59'	47762	NT_033779.5	9888005	9890119	+	202.8	138.67	158.62	110.46	4081	2810	0.522051	1.43871e-50	7.62416e-50	GO:0016027///inaD signaling complex+++GO:0005737///cytoplasm	GO:0003755///peptidyl-prolyl cis-trans isomerase activity+++GO:0016853///isomerase activity+++GO:0005515///protein binding+++GO:0031072///heat shock protein binding+++GO:0005528///FK506 binding	GO:0050896///response to stimulus+++GO:0061077///chaperone-mediated protein folding+++GO:0007601///visual perception+++GO:0051924///regulation of calcium ion transport+++GO:0050908///detection of light stimulus involved in visual perception+++GO:0000413///protein peptidyl-prolyl isomerization
'CG9505'	33889	NT_033779.5	6367882	6370190	+	202.78	31.77	158.61	25.31	6411	1012	2.6477	0	0		GO:0004222///metalloendopeptidase activity
'Bsg'	318841	NT_033779.5	8083420	8116531	+	202.5	488.71	158.39	389.3	8074	19387	-1.2974	0	0	GO:0005886///plasma membrane+++GO:0016020///membrane+++GO:0048786///presynaptic active zone+++GO:0016021///integral component of membrane+++GO:0048788///cytoskeleton of presynaptic active zone+++GO:0030424///axon	GO:0098632///cell-cell adhesion mediator activity	GO:0051643///endoplasmic reticulum localization+++GO:0007156///homophilic cell adhesion via plasma membrane adhesion molecules+++GO:0070593///dendrite self-avoidance+++GO:0098609///cell-cell adhesion+++GO:0045214///sarcomere organization+++GO:0051646///mitochondrion localization+++GO:0051647///nucleus localization+++GO:0008594///photoreceptor cell morphogenesis+++GO:0007411///axon guidance
'EloC'	37237	NT_033778.4	19445085	19446286	-	202.48	171.41	158.37	136.54	1500	1268	0.213975	3.20764e-05	6.25903e-05	GO:0005705///polytene chromosome interband+++GO:0005700///polytene chromosome+++GO:0070449///elongin complex+++GO:0031462///Cul2-RING ubiquitin ligase complex	GO:0005515///protein binding+++GO:0004842///ubiquitin-protein transferase activity	GO:0006511///ubiquitin-dependent protein catabolic process+++GO:0032968///positive regulation of transcription elongation from RNA polymerase II promoter+++GO:0016567///protein ubiquitination+++GO:0007474///imaginal disc-derived wing vein specification
'Vap33'	31349	NC_004354.4	3948975	3955442	+	202.11	173.18	158.08	137.95	8316	6344	0.196509	9.54128e-56	5.38967e-55	GO:0099056///integral component of presynaptic membrane+++GO:0005886///plasma membrane+++GO:0099569///presynaptic cytoskeleton+++GO:0005615///extracellular space+++GO:0012505///endomembrane system+++GO:0005789///endoplasmic reticulum membrane+++GO:0016021///integral component of membrane+++GO:0008021///synaptic vesicle+++GO:0031594///neuromuscular junction+++GO:0016020///membrane+++GO:0005783///e…	GO:0033149///FFAT motif binding	GO:0007269///neurotransmitter secretion+++GO:0060074///synapse maturation+++GO:0050829///defense response to Gram-negative bacterium+++GO:0046488///phosphatidylinositol metabolic process+++GO:0008088///axo-dendritic transport+++GO:0007528///neuromuscular junction development+++GO:0016082///synaptic vesicle priming+++GO:0031122///cytoplasmic microtubule organization+++GO:0070972///protein localiza…
'CG14464'	3355132	NT_033778.4	4829246	4830587	+	201.83	71.38	157.86	56.86	1627	583	1.47316	2.01016e-111	1.8774e-110	GO:0005575///cellular_component+++GO:0043231///intracellular membrane-bounded organelle	GO:0003674///molecular_function	GO:0008150///biological_process
'miple2'	44787	NT_037436.4	271200	275018	+	201.81	36.54	157.85	29.11	3012	537	2.43897	0	0	GO:0005576///extracellular region	GO:0008083///growth factor activity+++GO:0008201///heparin binding	GO:0048332///mesoderm morphogenesis+++GO:0008340///determination of adult lifespan+++GO:0010469///regulation of signaling receptor activity
'SdhB'	35590	NT_033778.4	6807626	6809172	+	201.79	135.55	157.83	107.98	3273	2213	0.547607	1.56999e-44	7.65378e-44	GO:0005743///mitochondrial inner membrane+++GO:0031966///mitochondrial membrane+++GO:0005749///mitochondrial respiratory chain complex II, succinate dehydrogenase complex (ubiquinone)+++GO:0005739///mitochondrion+++GO:0016020///membrane	GO:0051539///4 iron, 4 sulfur cluster binding+++GO:0051538///3 iron, 4 sulfur cluster binding+++GO:0048039///ubiquinone binding+++GO:0051537///2 iron, 2 sulfur cluster binding+++GO:0008177///succinate dehydrogenase (ubiquinone) activity+++GO:0009055///electron transfer activity+++GO:0046872///metal ion binding+++GO:0016491///oxidoreductase activity+++GO:0051536///iron-sulfur cluster binding	GO:0055114///oxidation-reduction process+++GO:0006121///mitochondrial electron transport, succinate to ubiquinone+++GO:0009060///aerobic respiration+++GO:0022904///respiratory electron transport chain+++GO:0006099///tricarboxylic acid cycle
'Iswi'	36390	NT_033778.4	12636671	12640628	+	201.79	105.82	157.83	84.3	9928	5250	0.904767	0	0	GO:0005634///nucleus+++GO:0016589///NURF complex+++GO:0031213///RSF complex+++GO:0005700///polytene chromosome+++GO:0000790///nuclear chromatin+++GO:0008623///CHRAC+++GO:0005667///transcription factor complex+++GO:0016590///ACF complex+++GO:0031010///ISWI-type complex	GO:0003676///nucleic acid binding+++GO:0003677///DNA binding+++GO:0016787///hydrolase activity+++GO:0070615///nucleosome-dependent ATPase activity+++GO:0005524///ATP binding+++GO:0031491///nucleosome binding+++GO:0016887///ATPase activity+++GO:0016818///hydrolase activity, acting on acid anhydrides, in phosphorus-containing anhydrides+++GO:0004386///helicase activity+++GO:0003678///DNA helicase a…	GO:0006325///chromatin organization+++GO:0045893///positive regulation of transcription, DNA-templated+++GO:0006338///chromatin remodeling+++GO:0042766///nucleosome mobilization+++GO:0006333///chromatin assembly or disassembly+++GO:0042752///regulation of circadian rhythm+++GO:0045944///positive regulation of transcription by RNA polymerase II+++GO:0007283///spermatogenesis+++GO:0006357///regulat…
'AsnRS'	35194	NT_033779.5	19129469	19131954	-	201.77	97.82	157.82	77.93	5477	2680	1.01803	5.02778e-209	7.75515e-208	GO:0005737///cytoplasm	GO:0016874///ligase activity+++GO:0003676///nucleic acid binding+++GO:0004812///aminoacyl-tRNA ligase activity+++GO:0000166///nucleotide binding+++GO:0004816///asparagine-tRNA ligase activity+++GO:0005524///ATP binding	GO:0006421///asparaginyl-tRNA aminoacylation+++GO:0006418///tRNA aminoacylation for protein translation
'Men-b'	43936	NT_033777.3	27151662	27157603	+	201.15	136.69	157.33	108.88	9021	6146	0.531055	2.66754e-115	2.55246e-114	GO:0005739///mitochondrion	GO:0004473///malate dehydrogenase (decarboxylating) (NADP+) activity+++GO:0016491///oxidoreductase activity+++GO:0046872///metal ion binding+++GO:0051287///NAD binding+++GO:0004471///malate dehydrogenase (decarboxylating) (NAD+) activity+++GO:0004470///malic enzyme activity	GO:0055114///oxidation-reduction process+++GO:0006108///malate metabolic process+++GO:0042593///glucose homeostasis+++GO:0006090///pyruvate metabolic process
'DIP1'	43981	NC_004354.4	21624796	21630148	-	200.85	181.72	157.09	144.76	8174	7408	0.117928	3.08038e-08	6.95197e-08	GO:0005634///nucleus+++GO:0005737///cytoplasm	GO:0003725///double-stranded RNA binding+++GO:0070883///pre-miRNA binding	GO:0098586///cellular response to virus+++GO:0051607///defense response to virus
'eIF3j'	36037	NT_033778.4	9968929	9970897	+	200.77	228.15	157.04	181.74	3284	3754	-0.210744	1.8822e-09	4.47001e-09	GO:0033290///eukaryotic 48S preinitiation complex+++GO:0016282///eukaryotic 43S preinitiation complex+++GO:0005852///eukaryotic translation initiation factor 3 complex+++GO:0005737///cytoplasm	GO:0005515///protein binding+++GO:0003743///translation initiation factor activity	GO:0002183///cytoplasmic translational initiation+++GO:0006413///translational initiation+++GO:0006446///regulation of translational initiation+++GO:0001732///formation of cytoplasmic translation initiation complex+++GO:0006412///translation
'UQCR-14'	32586	NC_004354.4	16286288	16286988	+	200.69	314.12	156.97	250.22	1283	2016	-0.672708	3.83908e-39	1.72988e-38	GO:0070469///respiratory chain+++GO:0005743///mitochondrial inner membrane+++GO:0005739///mitochondrion+++GO:0005750///mitochondrial respiratory chain complex III+++GO:0016020///membrane	GO:0008121///ubiquinol-cytochrome-c reductase activity+++GO:0016491///oxidoreductase activity	GO:0034551///mitochondrial respiratory chain complex III assembly+++GO:0009060///aerobic respiration+++GO:0055114///oxidation-reduction process+++GO:0045333///cellular respiration+++GO:0006122///mitochondrial electron transport, ubiquinol to cytochrome c+++GO:0007406///negative regulation of neuroblast proliferation
'ref(2)P'	35246	NT_033779.5	19542468	19545548	+	200.42	118.02	156.76	94.01	6387	3795	0.737671	1.02282e-141	1.13784e-140	GO:0005634///nucleus+++GO:0016235///aggresome+++GO:0005776///autophagosome+++GO:0044753///amphisome+++GO:0005737///cytoplasm	GO:0070530///K63-linked polyubiquitin modification-dependent protein binding+++GO:0005080///protein kinase C binding+++GO:0046872///metal ion binding+++GO:0008270///zinc ion binding+++GO:0003677///DNA binding	GO:0007032///endosome organization+++GO:0000423///mitophagy+++GO:0035973///aggrephagy+++GO:0030382///sperm mitochondrion organization+++GO:0061912///selective autophagy+++GO:0007005///mitochondrion organization
'CG15211'	32006	NC_004354.4	10772541	10778981	+	199.75	8.43	156.24	6.71	3289	140	4.54131	0	0	GO:0016021///integral component of membrane+++GO:0016020///membrane
'eIF3a'	40563	NT_033777.3	4429798	4433895	-	199.48	113.45	156.03	90.38	10433	5982	0.787748	1.65561e-258	3.06535e-257	GO:0016282///eukaryotic 43S preinitiation complex+++GO:0005852///eukaryotic translation initiation factor 3 complex+++GO:0043614///multi-eIF complex+++GO:0005737///cytoplasm+++GO:0071541///eukaryotic translation initiation factor 3 complex, eIF3m+++GO:0071540///eukaryotic translation initiation factor 3 complex, eIF3e+++GO:0033290///eukaryotic 48S preinitiation complex+++GO:0005829///cytosol	GO:0003743///translation initiation factor activity+++GO:0003729///mRNA binding+++GO:0003723///RNA binding	GO:0002188///translation reinitiation+++GO:0002183///cytoplasmic translational initiation+++GO:0001732///formation of cytoplasmic translation initiation complex+++GO:0006446///regulation of translational initiation+++GO:0006413///translational initiation+++GO:0006412///translation
'DnaJ-1'	38643	NT_037436.4	5750029	5752189	-	199.21	130.82	155.81	104.21	5199	3443	0.580294	1.77321e-76	1.24788e-75	GO:0005737///cytoplasm+++GO:0005829///cytosol	GO:0051087///chaperone binding+++GO:0005515///protein binding+++GO:0051082///unfolded protein binding+++GO:0008134///transcription factor binding	GO:0051085///chaperone cofactor-dependent protein refolding+++GO:0050821///protein stabilization+++GO:0042691///positive regulation of crystal cell differentiation+++GO:0045746///negative regulation of Notch signaling pathway+++GO:0009408///response to heat+++GO:0006457///protein folding
'RnrL'	34392	NT_033779.5	10325026	10327943	-	199.18	81.73	155.79	65.11	7051	2915	1.25865	0	0	GO:0005971///ribonucleoside-diphosphate reductase complex	GO:0000166///nucleotide binding+++GO:0005524///ATP binding+++GO:0004748///ribonucleoside-diphosphate reductase activity, thioredoxin disulfide as acceptor+++GO:0003824///catalytic activity+++GO:0016491///oxidoreductase activity	GO:0008152///metabolic process+++GO:0055114///oxidation-reduction process+++GO:0006260///DNA replication+++GO:0009263///deoxyribonucleotide biosynthetic process+++GO:0006919///activation of cysteine-type endopeptidase activity involved in apoptotic process+++GO:0042246///tissue regeneration
'Prosalpha3'	37378	NT_033778.4	20994900	20996118	+	199.05	141.38	155.69	112.63	2537	1813	0.467085	1.20095e-26	4.39764e-26	GO:0005839///proteasome core complex+++GO:0005634///nucleus+++GO:0005737///cytoplasm+++GO:0000502///proteasome complex+++GO:0019773///proteasome core complex, alpha-subunit complex	GO:0005515///protein binding+++GO:0004298///threonine-type endopeptidase activity+++GO:0008233///peptidase activity+++GO:0016787///hydrolase activity+++GO:0004175///endopeptidase activity	GO:0006511///ubiquitin-dependent protein catabolic process+++GO:0051603///proteolysis involved in cellular protein catabolic process+++GO:0010498///proteasomal protein catabolic process+++GO:0043161///proteasome-mediated ubiquitin-dependent protein catabolic process+++GO:0010499///proteasomal ubiquitin-independent protein catabolic process+++GO:0006508///proteolysis
'Sgt'	35052	NT_033779.5	17471603	17474773	+	198.63	197.6	155.36	157.41	3404	3409	-0.0189121	0.647056	0.686064	GO:0005575///cellular_component+++GO:0005829///cytosol+++GO:0016020///membrane+++GO:0072380///TRC complex	GO:0032947///protein-containing complex scaffold activity+++GO:0003674///molecular_function	GO:1903646///positive regulation of chaperone-mediated protein folding+++GO:0030433///ubiquitin-dependent ERAD pathway+++GO:0006620///posttranslational protein targeting to endoplasmic reticulum membrane+++GO:0032460///negative regulation of protein oligomerization
'eIF4H1'	49809	NC_004354.4	16448665	16454972	+	198.56	170.62	155.31	135.91	9234	8415	0.192499	3.2666e-08	7.36593e-08	GO:0005844///polysome+++GO:0005829///cytosol	GO:0003729///mRNA binding+++GO:0034057///RNA strand-exchange activity+++GO:0003723///RNA binding+++GO:0003676///nucleic acid binding+++GO:0033592///RNA strand annealing activity+++GO:0003743///translation initiation factor activity+++GO:0043024///ribosomal small subunit binding	GO:0002181///cytoplasmic translation+++GO:0006413///translational initiation+++GO:0097010///eukaryotic translation initiation factor 4F complex assembly+++GO:0001731///formation of translation preinitiation complex
'scu'	32789	NC_004354.4	18091259	18092853	+	198.24	210.48	155.05	167.67	2711	2894	-0.112891	0.00503728	0.00827503	GO:0005829///cytosol+++GO:0005739///mitochondrion+++GO:0030678///mitochondrial ribonuclease P complex	GO:0047035///testosterone dehydrogenase (NAD+) activity+++GO:0018454///acetoacetyl-CoA reductase activity+++GO:0016491///oxidoreductase activity+++GO:0016229///steroid dehydrogenase activity+++GO:0004526///ribonuclease P activity+++GO:0004303///estradiol 17-beta-dehydrogenase activity+++GO:0003857///3-hydroxyacyl-CoA dehydrogenase activity+++GO:0030283///testosterone dehydrogenase [NAD(P)] activi…	GO:0090501///RNA phosphodiester bond hydrolysis+++GO:0090646///mitochondrial tRNA processing+++GO:0008202///steroid metabolic process+++GO:0008033///tRNA processing+++GO:0008205///ecdysone metabolic process+++GO:0006637///acyl-CoA metabolic process+++GO:0006631///fatty acid metabolic process+++GO:0090502///RNA phosphodiester bond hydrolysis, endonucleolytic+++GO:0008209///androgen metabolic proce…
'pnut'	35801	NT_033778.4	8237271	8240297	+	197.19	107.47	154.23	85.61	6614	3633	0.849232	3.7495e-187	5.28088e-186	GO:0005938///cell cortex+++GO:0045171///intercellular bridge+++GO:0005886///plasma membrane+++GO:0005737///cytoplasm+++GO:0032160///septin filament array+++GO:0015630///microtubule cytoskeleton+++GO:0005940///septin ring+++GO:0005739///mitochondrion+++GO:0070938///contractile ring+++GO:0016020///membrane+++GO:0016324///apical plasma membrane+++GO:0032154///cleavage furrow+++GO:0031105///septin co…	GO:0032947///protein-containing complex scaffold activity+++GO:0042803///protein homodimerization activity+++GO:0003924///GTPase activity+++GO:0031625///ubiquitin protein ligase binding+++GO:0005525///GTP binding+++GO:0000166///nucleotide binding+++GO:0003779///actin binding+++GO:0008017///microtubule binding+++GO:0005515///protein binding	GO:0060271///cilium assembly+++GO:0000915///actomyosin contractile ring assembly+++GO:0007349///cellularization+++GO:0006915///apoptotic process+++GO:0051301///cell division+++GO:0043065///positive regulation of apoptotic process+++GO:0000281///mitotic cytokinesis+++GO:0000921///septin ring assembly+++GO:0045572///positive regulation of imaginal disc growth+++GO:0007049///cell cycle
'CG18815'	59176	NT_037436.4	11628037	11630749	+	197.07	112.73	154.14	89.8	3276	1891	0.779454	7.938e-81	5.86443e-80	GO:0005737///cytoplasm	GO:0016787///hydrolase activity+++GO:0008474///palmitoyl-(protein) hydrolase activity+++GO:0052689///carboxylic ester hydrolase activity	GO:0002084///protein depalmitoylation
'CG40045'	3355079	NT_037436.4	24028515	24035859	+	197.04	177.89	154.12	141.7	1885	1710	0.121214	0.00853246	0.0137068	GO:0070062///extracellular exosome+++GO:0005737///cytoplasm+++GO:0005829///cytosol	GO:0016740///transferase activity+++GO:0061631///ubiquitin conjugating enzyme activity+++GO:0004842///ubiquitin-protein transferase activity+++GO:0005524///ATP binding+++GO:0000166///nucleotide binding	GO:0000209///protein polyubiquitination+++GO:0006511///ubiquitin-dependent protein catabolic process+++GO:0043161///proteasome-mediated ubiquitin-dependent protein catabolic process
'CG14545'	50075	NT_033777.3	25850410	25851291	-	196.64	16.22	153.8	12.92	2062	171	3.57338	0	0
'GstE6'	37111	NT_033778.4	18406011	18406761	+	195.92	159.17	153.24	126.79	1883	1538	0.273352	1.89613e-08	4.31721e-08	GO:0005737///cytoplasm	GO:0004364///glutathione transferase activity+++GO:0016740///transferase activity	GO:0006749///glutathione metabolic process
'CG6767'	39132	NT_037436.4	9683579	9696700	-	195.81	43.71	153.16	34.82	5123	1132	2.13705	0	0	GO:0005737///cytoplasm+++GO:0002189///ribose phosphate diphosphokinase complex	GO:0000287///magnesium ion binding+++GO:0004749///ribose phosphate diphosphokinase activity+++GO:0016740///transferase activity	GO:0006015///5-phosphoribose 1-diphosphate biosynthetic process+++GO:0006164///purine nucleotide biosynthetic process+++GO:0044249///cellular biosynthetic process+++GO:0009165///nucleotide biosynthetic process+++GO:0009116///nucleoside metabolic process+++GO:0009156///ribonucleoside monophosphate biosynthetic process
'mRpS5'	3355089	NT_037436.4	24537236	24543534	+	195.79	86.24	153.14	68.69	2679	1386	1.15668	2.67414e-90	2.14236e-89	GO:1990904///ribonucleoprotein complex+++GO:0005840///ribosome+++GO:0005763///mitochondrial small ribosomal subunit	GO:0003735///structural constituent of ribosome+++GO:0003723///RNA binding	GO:0006412///translation+++GO:0032543///mitochondrial translation
'rgn'	40368	NT_037436.4	21382501	21424416	+	195.56	37.84	152.96	30.14	11481	2211	2.3434	0	0		GO:0030246///carbohydrate binding	GO:0042246///tissue regeneration
'Cortactin'	42491	NT_033777.3	21061680	21064471	-	195.55	170.37	152.95	135.72	6472	5673	0.172427	1.7896e-11	4.5872e-11	GO:0070864///sperm individualization complex+++GO:0030478///actin cap+++GO:0032991///protein-containing complex+++GO:0005886///plasma membrane	GO:0070064///proline-rich region binding	GO:0007298///border follicle cell migration+++GO:0007301///female germline ring canal formation+++GO:0048260///positive regulation of receptor-mediated endocytosis
'SmB'	34426	NT_033779.5	10425483	10426627	-	195.51	115.39	152.92	91.92	1948	1156	0.734326	1.09413e-44	5.36125e-44	GO:0030532///small nuclear ribonucleoprotein complex+++GO:0015030///Cajal body+++GO:0005737///cytoplasm+++GO:0005686///U2 snRNP+++GO:0005681///spliceosomal complex+++GO:0071013///catalytic step 2 spliceosome+++GO:0071004///U2-type prespliceosome+++GO:0046540///U4/U6 x U5 tri-snRNP complex+++GO:0005682///U5 snRNP+++GO:0071011///precatalytic spliceosome+++GO:0045495///pole plasm+++GO:0005685///U1 s…	GO:0003723///RNA binding	GO:0007281///germ cell development+++GO:0000398///mRNA splicing, via spliceosome+++GO:0006397///mRNA processing+++GO:0008406///gonad development+++GO:0007283///spermatogenesis+++GO:0008380///RNA splicing
'Wbp2'	39460	NT_037436.4	12850165	12853169	+	194.72	134.19	152.3	106.9	4470	2997	0.510654	1.64384e-62	1.01215e-61	GO:0005829///cytosol+++GO:0005634///nucleus	GO:0003713///transcription coactivator activity+++GO:0031490///chromatin DNA binding	GO:0045572///positive regulation of imaginal disc growth+++GO:0045944///positive regulation of transcription by RNA polymerase II+++GO:1903508///positive regulation of nucleic acid-templated transcription
'CG4511'	41305	NT_033777.3	10854501	10856412	+	194.1	154.76	151.82	123.28	3784	3038	0.300423	5.4703e-18	1.68508e-17	GO:0030496///midbody+++GO:0005815///microtubule organizing center+++GO:0005634///nucleus+++GO:0005737///cytoplasm	GO:0016757///transferase activity, transferring glycosyl groups+++GO:0016740///transferase activity	GO:0008616///queuosine biosynthetic process+++GO:0045454///cell redox homeostasis
'srp'	41944	NT_033777.3	15986152	16004081	+	193.92	268.93	151.68	214.23	11886	16263	-0.49813	6.2485e-160	7.61898e-159	GO:0005634///nucleus	GO:0003700///DNA-binding transcription factor activity+++GO:0003677///DNA binding+++GO:0005515///protein binding+++GO:0043565///sequence-specific DNA binding+++GO:0046872///metal ion binding+++GO:0001228///DNA-binding transcription activator activity, RNA polymerase II-specific+++GO:0008270///zinc ion binding+++GO:0000981///DNA-binding transcription factor activity, RNA polymerase II-specific+++G…	GO:0007390///germ-band shortening+++GO:0006355///regulation of transcription, DNA-templated+++GO:0007391///dorsal closure+++GO:0007503///fat body development+++GO:0008258///head involution+++GO:0042688///crystal cell differentiation+++GO:0045165///cell fate commitment+++GO:0035162///embryonic hemopoiesis+++GO:0035050///embryonic heart tube development+++GO:0007275///multicellular organism develop…
'cpa'	37387	NT_033778.4	21057787	21059883	+	193.81	173.82	151.59	138.46	5057	4568	0.130705	6.39054e-06	1.29023e-05	GO:0005869///dynactin complex+++GO:0030479///actin cortical patch+++GO:0071203///WASH complex+++GO:0016324///apical plasma membrane+++GO:0005912///adherens junction+++GO:0008290///F-actin capping protein complex	GO:0046982///protein heterodimerization activity+++GO:0003779///actin binding+++GO:0051015///actin filament binding	GO:0051693///actin filament capping+++GO:0007015///actin filament organization+++GO:0051016///barbed-end actin filament capping+++GO:0010591///regulation of lamellipodium assembly+++GO:0007018///microtubule-based movement+++GO:0000902///cell morphogenesis+++GO:0030837///negative regulation of actin filament polymerization+++GO:0046329///negative regulation of JNK cascade+++GO:0051489///regulation…
'CG6878'	39656	NT_037436.4	15161817	15162470	+	193.67	88.64	151.48	70.61	1260	579	1.10118	1.16194e-56	6.64553e-56	GO:0005744///TIM23 mitochondrial import inner membrane translocase complex+++GO:0016020///membrane+++GO:0005739///mitochondrion+++GO:0016021///integral component of membrane		GO:1903146///regulation of autophagy of mitochondrion+++GO:0030150///protein import into mitochondrial matrix+++GO:0045039///protein import into mitochondrial inner membrane
'ND-B14.5A'	31190	NC_004354.4	2172526	2173432	+	193.45	184.9	151.31	147.29	1257	1209	0.0388479	0.467016	0.560366	GO:0005743///mitochondrial inner membrane+++GO:0005747///mitochondrial respiratory chain complex I	GO:0016491///oxidoreductase activity+++GO:0008137///NADH dehydrogenase (ubiquinone) activity+++GO:0003954///NADH dehydrogenase activity	GO:0006120///mitochondrial electron transport, NADH to ubiquinone+++GO:0042773///ATP synthesis coupled electron transport+++GO:0055114///oxidation-reduction process
'shrb'	35933	NT_033778.4	9142146	9143914	-	193.22	210.65	151.13	167.8	3265	3583	-0.150953	2.22148e-05	4.36222e-05	GO:0070938///contractile ring+++GO:0045169///fusome+++GO:1990635///proximal dendrite+++GO:0005771///multivesicular body+++GO:0000815///ESCRT III complex+++GO:0043025///neuronal cell body+++GO:0030496///midbody	GO:0005515///protein binding	GO:0044130///negative regulation of growth of symbiont in host+++GO:0048813///dendrite morphogenesis+++GO:0048132///female germ-line stem cell asymmetric division+++GO:0007034///vacuolar transport+++GO:0006914///autophagy+++GO:0000281///mitotic cytokinesis+++GO:0043162///ubiquitin-dependent protein catabolic process via the multivesicular body sorting pathway+++GO:0016322///neuron remodeling+++GO…
'PDCD-5'	39776	NT_037436.4	16231081	16232038	-	192.67	154.89	150.69	123.39	1577	1274	0.288358	5.88942e-08	1.31396e-07	GO:0005829///cytosol+++GO:0005634///nucleus	GO:0003677///DNA binding+++GO:0003674///molecular_function	GO:0043065///positive regulation of apoptotic process+++GO:0045089///positive regulation of innate immune response+++GO:0050829///defense response to Gram-negative bacterium
'Glo1'	35656	NT_033778.4	7393546	7395932	-	192.41	189.67	150.49	151.09	1765	1749	-0.00574055	0.987646	1.00744	GO:0005886///plasma membrane+++GO:0005829///cytosol+++GO:0005634///nucleus	GO:0016829///lyase activity+++GO:0046872///metal ion binding+++GO:0004462///lactoylglutathione lyase activity	GO:0043066///negative regulation of apoptotic process+++GO:0030316///osteoclast differentiation+++GO:0005975///carbohydrate metabolic process+++GO:0009438///methylglyoxal metabolic process+++GO:0006357///regulation of transcription by RNA polymerase II+++GO:0006749///glutathione metabolic process
'sau'	33402	NT_033779.5	2226342	2231099	+	192.21	199.78	150.34	159.14	5492	5432	-0.0820676	0.943404	0.966523	GO:0005802///trans-Golgi network+++GO:0031410///cytoplasmic vesicle+++GO:0016020///membrane+++GO:0005829///cytosol+++GO:0000139///Golgi membrane+++GO:0005794///Golgi apparatus+++GO:0031985///Golgi cisterna+++GO:0032154///cleavage furrow	GO:0070300///phosphatidic acid binding+++GO:0008289///lipid binding+++GO:0070273///phosphatidylinositol-4-phosphate binding+++GO:0032266///phosphatidylinositol-3-phosphate binding+++GO:0017137///Rab GTPase binding+++GO:0010314///phosphatidylinositol-5-phosphate binding	GO:0090307///mitotic spindle assembly+++GO:0036089///cleavage furrow formation+++GO:0007110///meiosis I cytokinesis+++GO:0007112///male meiosis cytokinesis+++GO:0051225///spindle assembly+++GO:0006890///retrograde vesicle-mediated transport, Golgi to ER+++GO:0048194///Golgi vesicle budding+++GO:0000281///mitotic cytokinesis+++GO:0000301///retrograde transport, vesicle recycling within Golgi+++GO:…
'ThrRS'	45784	NT_033779.5	12103751	12107170	+	191.88	141.39	150.08	112.63	6146	4531	0.414141	6.26906e-52	3.37997e-51	GO:0005737///cytoplasm+++GO:0005739///mitochondrion	GO:0004829///threonine-tRNA ligase activity+++GO:0004812///aminoacyl-tRNA ligase activity+++GO:0000166///nucleotide binding+++GO:0016874///ligase activity+++GO:0005524///ATP binding	GO:0006418///tRNA aminoacylation for protein translation+++GO:0006435///threonyl-tRNA aminoacylation+++GO:0043039///tRNA aminoacylation
'Sc2'	38457	NT_037436.4	3903492	3905035	+	191.72	134.94	149.96	107.49	2801	1984	0.480375	1.22677e-30	4.81519e-30	GO:0016020///membrane+++GO:0012505///endomembrane system+++GO:0005737///cytoplasm+++GO:0016021///integral component of membrane	GO:0016627///oxidoreductase activity, acting on the CH-CH group of donors+++GO:0016491///oxidoreductase activity	GO:0055114///oxidation-reduction process+++GO:0042761///very long-chain fatty acid biosynthetic process+++GO:0006629///lipid metabolic process
'CG3420'	35585	NT_033778.4	6756296	6757209	-	191.61	79.04	149.87	62.97	1332	548	1.25098	1.28298e-73	8.81106e-73	GO:0043231///intracellular membrane-bounded organelle	GO:0051537///2 iron, 2 sulfur cluster binding
'dre4'	38248	NT_037436.4	1871574	1876312	-	191.31	109.64	149.63	87.33	9541	5540	0.77685	2.63756e-227	4.35528e-226	GO:0005694///chromosome+++GO:0005703///polytene chromosome puff+++GO:0005730///nucleolus+++GO:0035101///FACT complex+++GO:0005634///nucleus+++GO:0005705///polytene chromosome interband+++GO:0005829///cytosol	GO:0046982///protein heterodimerization activity+++GO:0047485///protein N-terminus binding+++GO:0003682///chromatin binding+++GO:0042393///histone binding+++GO:0031491///nucleosome binding	GO:0006974///cellular response to DNA damage stimulus+++GO:0001672///regulation of chromatin assembly or disassembly+++GO:0006260///DNA replication+++GO:0006368///transcription elongation from RNA polymerase II promoter+++GO:0034724///DNA replication-independent nucleosome organization+++GO:0032968///positive regulation of transcription elongation from RNA polymerase II promoter+++GO:0006281///DN…
'mEFTu1'	44438	NT_033778.4	13507557	13509332	+	190.77	77.84	149.21	62.01	4454	1831	1.26677	5.47844e-242	9.61923e-241	GO:0005739///mitochondrion	GO:0003746///translation elongation factor activity+++GO:0003924///GTPase activity+++GO:0000166///nucleotide binding+++GO:0005525///GTP binding	GO:0070125///mitochondrial translational elongation+++GO:0008283///cell proliferation+++GO:0000278///mitotic cell cycle+++GO:0007030///Golgi organization+++GO:0006414///translational elongation
'Sh3beta'	38820	NT_037436.4	7364584	7369260	-	189.87	227.83	148.51	181.49	3919	4698	-0.28933	9.27292e-19	2.90226e-18	GO:0005737///cytoplasm	GO:0003674///molecular_function+++GO:0005515///protein binding+++GO:0017124///SH3 domain binding	GO:0008150///biological_process
'Prosbeta4'	34999	NT_033779.5	16731180	16732133	-	189.75	121.12	148.42	96.48	1903	1210	0.621384	2.9939e-34	1.2551e-33	GO:0019774///proteasome core complex, beta-subunit complex+++GO:0005737///cytoplasm+++GO:0005634///nucleus	GO:0004298///threonine-type endopeptidase activity	GO:0051603///proteolysis involved in cellular protein catabolic process
'Rab5'	33418	NT_033779.5	2359142	2365273	-	189.5	173.92	148.22	138.54	4680	4409	0.0974376	0.0171359	0.0266342	GO:0005769///early endosome+++GO:0005886///plasma membrane+++GO:0005938///cell cortex+++GO:0030139///endocytic vesicle+++GO:0043025///neuronal cell body+++GO:0045202///synapse+++GO:0005768///endosome+++GO:0098793///presynapse+++GO:0031982///vesicle	GO:0005525///GTP binding+++GO:0005515///protein binding+++GO:0003924///GTPase activity	GO:0000278///mitotic cell cycle+++GO:0030100///regulation of endocytosis+++GO:0016192///vesicle-mediated transport+++GO:0061883///clathrin-dependent endocytosis involved in vitellogenesis+++GO:0034058///endosomal vesicle fusion+++GO:0035220///wing disc development+++GO:0016321///female meiosis chromosome segregation+++GO:0048675///axon extension+++GO:0050803///regulation of synapse structure or a…
'CG12279'	41570	NT_033777.3	12705094	12705818	+	189.49	159.41	148.21	126.98	1420	1200	0.223042	5.0485e-05	9.74637e-05	GO:0005634///nucleus+++GO:0005737///cytoplasm	GO:0016740///transferase activity+++GO:0004792///thiosulfate sulfurtransferase activity	GO:0006261///DNA-dependent DNA replication+++GO:0006289///nucleotide-excision repair+++GO:0097681///double-strand break repair via alternative nonhomologous end joining+++GO:0036297///interstrand cross-link repair+++GO:0090305///nucleic acid phosphodiester bond hydrolysis+++GO:0006281///DNA repair
'Roe1'	36508	NT_033778.4	13554077	13555606	+	189.11	54.76	147.91	43.63	2656	774	1.76133	1.91978e-235	3.26208e-234	GO:0005759///mitochondrial matrix+++GO:0005739///mitochondrion+++GO:0001405///PAM complex, Tim23 associated import motor	GO:0042803///protein homodimerization activity+++GO:0051082///unfolded protein binding+++GO:0000774///adenyl-nucleotide exchange factor activity+++GO:0051087///chaperone binding	GO:0030150///protein import into mitochondrial matrix+++GO:0006626///protein targeting to mitochondrion+++GO:0006457///protein folding+++GO:0050790///regulation of catalytic activity
'LTV1'	36146	NT_033778.4	10836570	10838727	-	189.06	185.79	147.87	148	4251	4200	-0.00126779	0.910604	0.935011	GO:0031902///late endosome membrane+++GO:0005634///nucleus+++GO:0034448///EGO complex+++GO:0030688///preribosome, small subunit precursor+++GO:0022627///cytosolic small ribosomal subunit+++GO:0005737///cytoplasm	GO:0005515///protein binding	GO:0000056///ribosomal small subunit export from nucleus+++GO:0045793///positive regulation of cell size+++GO:0042274///ribosomal small subunit biogenesis+++GO:0042023///DNA endoreduplication+++GO:0042254///ribosome biogenesis+++GO:0006364///rRNA processing
'Tom40'	44978	NC_004354.4	7736893	7739978	+	189.06	87.01	147.87	69.31	5052	2395	1.09319	3.2048e-207	4.90023e-206	GO:0046930///pore complex+++GO:0016021///integral component of membrane+++GO:0005742///mitochondrial outer membrane translocase complex+++GO:0005741///mitochondrial outer membrane+++GO:0005739///mitochondrion+++GO:0016020///membrane	GO:0015288///porin activity+++GO:0008320///protein transmembrane transporter activity+++GO:0015450///P-P-bond-hydrolysis-driven protein transmembrane transporter activity	GO:0071456///cellular response to hypoxia+++GO:0030150///protein import into mitochondrial matrix+++GO:0055085///transmembrane transport+++GO:0015031///protein transport+++GO:0006626///protein targeting to mitochondrion+++GO:0006811///ion transport
'Cht2'	38223	NT_037436.4	1752328	1755934	-	188.42	5.35	147.38	4.26	4473	135	5.11254	0	0	GO:0005576///extracellular region+++GO:0005615///extracellular space	GO:0016787///hydrolase activity+++GO:0008061///chitin binding+++GO:0016798///hydrolase activity, acting on glycosyl bonds+++GO:0004553///hydrolase activity, hydrolyzing O-glycosyl compounds+++GO:0004568///chitinase activity	GO:0018990///ecdysis, chitin-based cuticle+++GO:0005975///carbohydrate metabolic process+++GO:0008363///larval chitin-based cuticle development+++GO:0000272///polysaccharide catabolic process+++GO:0042060///wound healing+++GO:0006032///chitin catabolic process+++GO:0008152///metabolic process+++GO:0040003///chitin-based cuticle development+++GO:0008362///chitin-based embryonic cuticle biosyntheti…
'CG3887'	33725	NT_033779.5	5010922	5012127	+	188.05	209.01	147.08	166.49	2326	2611	-0.178834	1.10817e-05	2.2132e-05	GO:0012505///endomembrane system	GO:0004791///thioredoxin-disulfide reductase activity+++GO:0016491///oxidoreductase activity	GO:0055114///oxidation-reduction process+++GO:0098869///cellular oxidant detoxification
'Dbp80'	3354919	NT_037436.4	27279316	27422159	+	187.78	29.14	146.87	23.22	3591	539	2.6611	0	0	GO:0005634///nucleus+++GO:0005643///nuclear pore+++GO:0016020///membrane+++GO:0031965///nuclear membrane+++GO:0044614///nuclear pore cytoplasmic filaments+++GO:0005737///cytoplasm	GO:0004386///helicase activity+++GO:0016787///hydrolase activity+++GO:0003676///nucleic acid binding+++GO:0000166///nucleotide binding+++GO:0016887///ATPase activity+++GO:0005524///ATP binding+++GO:0003723///RNA binding	GO:0015031///protein transport+++GO:0051028///mRNA transport
'SdhC'	41340	NT_033777.3	11208887	11209849	-	187.55	209.37	146.69	166.79	1552	1740	-0.185262	0.000380764	0.000689709	GO:0045281///succinate dehydrogenase complex+++GO:0016021///integral component of membrane+++GO:0005749///mitochondrial respiratory chain complex II, succinate dehydrogenase complex (ubiquinone)+++GO:0016020///membrane	GO:0016491///oxidoreductase activity+++GO:0048039///ubiquinone binding+++GO:0008177///succinate dehydrogenase (ubiquinone) activity+++GO:0020037///heme binding+++GO:0046872///metal ion binding+++GO:0016627///oxidoreductase activity, acting on the CH-CH group of donors+++GO:0000104///succinate dehydrogenase activity+++GO:0009055///electron transfer activity	GO:0008340///determination of adult lifespan+++GO:0055114///oxidation-reduction process+++GO:0006979///response to oxidative stress+++GO:0006099///tricarboxylic acid cycle+++GO:0006121///mitochondrial electron transport, succinate to ubiquinone
'CG33129'	34514	NT_033779.5	10964905	10970275	-	185.94	202.66	145.44	161.44	4350	4854	-0.150574	1.09029e-08	2.51065e-08	GO:0005794///Golgi apparatus+++GO:0016021///integral component of membrane+++GO:0016020///membrane+++GO:0005783///endoplasmic reticulum+++GO:0012505///endomembrane system	GO:0003674///molecular_function	GO:0055093///response to hyperoxia
'Eb1'	35584	NT_033778.4	6749227	6756300	+	185.78	242.45	145.31	193.14	4732	6226	-0.410513	1.54158e-49	8.04784e-49	GO:0005875///microtubule associated complex+++GO:0005759///mitochondrial matrix+++GO:0005739///mitochondrion+++GO:0051233///spindle midzone+++GO:0035371///microtubule plus-end+++GO:0005876///spindle microtubule+++GO:0005815///microtubule organizing center+++GO:1905202///methylcrotonoyl-CoA carboxylase complex+++GO:0005881///cytoplasmic microtubule+++GO:0005575///cellular_component+++GO:0005737///…	GO:0005515///protein binding+++GO:0017022///myosin binding+++GO:0051010///microtubule plus-end binding+++GO:0000166///nucleotide binding+++GO:0004485///methylcrotonoyl-CoA carboxylase activity+++GO:0005524///ATP binding+++GO:0016874///ligase activity+++GO:0008017///microtubule binding	GO:0042060///wound healing+++GO:0070507///regulation of microtubule cytoskeleton organization+++GO:0035011///melanotic encapsulation of foreign target+++GO:0007423///sensory organ development+++GO:1904825///protein localization to microtubule plus-end+++GO:0007017///microtubule-based process+++GO:0030951///establishment or maintenance of microtubule cytoskeleton polarity+++GO:0035372///protein lo…
'lace'	34910	NT_033779.5	15499127	15505018	+	185.14	212.68	144.81	169.42	6569	7843	-0.226443	4.25702e-29	1.62964e-28	GO:0005886///plasma membrane+++GO:0012505///endomembrane system	GO:0030170///pyridoxal phosphate binding+++GO:0016740///transferase activity+++GO:0003824///catalytic activity+++GO:0016746///transferase activity, transferring acyl groups+++GO:0004758///serine C-palmitoyltransferase activity	GO:0009058///biosynthetic process+++GO:0007444///imaginal disc development+++GO:0030148///sphingolipid biosynthetic process
'CG5554'	37775	NT_033778.4	23845001	23847024	+	184.95	187.22	144.66	149.14	3904	3979	-0.0440012	0.20337	0.269939	GO:0016020///membrane+++GO:0012505///endomembrane system+++GO:0016021///integral component of membrane	GO:0003756///protein disulfide isomerase activity+++GO:0015036///disulfide oxidoreductase activity+++GO:0016853///isomerase activity	GO:0055114///oxidation-reduction process+++GO:0045454///cell redox homeostasis
'mgr'	41365	NT_033777.3	11408792	11409875	-	184.48	157.97	144.3	125.84	2281	1965	0.197481	5.69046e-06	1.15353e-05	GO:0016272///prefoldin complex+++GO:0005844///polysome+++GO:0005737///cytoplasm	GO:0048487///beta-tubulin binding	GO:0007021///tubulin complex assembly+++GO:0006457///protein folding+++GO:0090307///mitotic spindle assembly+++GO:0045196///establishment or maintenance of neuroblast polarity+++GO:0090306///spindle assembly involved in meiosis+++GO:0007017///microtubule-based process+++GO:0007098///centrosome cycle
'Fdh'	41311	NT_033777.3	10870906	10872381	-	183.61	155.89	143.61	124.18	3284	2807	0.209723	9.52554e-09	2.19636e-08		GO:0046872///metal ion binding+++GO:0004022///alcohol dehydrogenase (NAD) activity+++GO:0051903///S-(hydroxymethyl)glutathione dehydrogenase activity+++GO:0018467///formaldehyde dehydrogenase activity+++GO:0004552///octanol dehydrogenase activity+++GO:0016491///oxidoreductase activity+++GO:0080007///S-nitrosoglutathione reductase activity+++GO:0008270///zinc ion binding	GO:2000169///regulation of peptidyl-cysteine S-nitrosylation+++GO:0008542///visual learning+++GO:0006069///ethanol oxidation+++GO:0080164///regulation of nitric oxide metabolic process+++GO:0006066///alcohol metabolic process+++GO:0055114///oxidation-reduction process
'bbc'	36496	NT_033778.4	13486634	13494862	-	183.31	171.13	143.38	136.32	6164	5738	0.0728466	0.000724806	0.00128766	GO:0005794///Golgi apparatus+++GO:0005789///endoplasmic reticulum membrane+++GO:0016021///integral component of membrane+++GO:0016020///membrane	GO:0004142///diacylglycerol cholinephosphotransferase activity+++GO:0016780///phosphotransferase activity, for other substituted phosphate groups+++GO:0016740///transferase activity+++GO:0004307///ethanolaminephosphotransferase activity	GO:0006657///CDP-choline pathway+++GO:0008654///phospholipid biosynthetic process+++GO:0006646///phosphatidylethanolamine biosynthetic process
'CG10444'	37294	NT_033778.4	20271653	20274499	-	182.98	61.86	143.12	49.28	7028	2394	1.53815	0	0	GO:0016021///integral component of membrane+++GO:0016020///membrane	GO:0022857///transmembrane transporter activity	GO:0055085///transmembrane transport
'cl'	43938	NT_033779.5	5520135	5521382	+	182.46	194.98	142.71	155.32	1404	1508	-0.122157	0.028756	0.0437339	GO:0005829///cytosol	GO:0016491///oxidoreductase activity+++GO:0047134///protein-disulfide reductase activity	GO:0006726///eye pigment biosynthetic process+++GO:0055114///oxidation-reduction process
'Rcd-1'	32966	NC_004354.4	19638767	19640746	+	181.32	99.19	141.82	79.01	3906	2165	0.843954	1.7122e-108	1.55904e-107	GO:0030014///CCR4-NOT complex+++GO:0044545///NSL complex+++GO:0030015///CCR4-NOT core complex+++GO:0005634///nucleus+++GO:0000932///P-body	GO:0046972///histone acetyltransferase activity (H4-K16 specific)+++GO:0043996///histone acetyltransferase activity (H4-K8 specific)+++GO:0003674///molecular_function+++GO:0016787///hydrolase activity+++GO:0043995///histone acetyltransferase activity (H4-K5 specific)	GO:0007099///centriole replication+++GO:0043981///histone H4-K5 acetylation+++GO:0043984///histone H4-K16 acetylation+++GO:0043982///histone H4-K8 acetylation+++GO:0017148///negative regulation of translation+++GO:0045944///positive regulation of transcription by RNA polymerase II+++GO:0006402///mRNA catabolic process
'CG6180'	34683	NT_033779.5	12707661	12708680	+	181	188.11	141.57	149.84	2427	2538	-0.0819072	0.0555774	0.0813997	GO:0005575///cellular_component	GO:0003674///molecular_function	GO:0050829///defense response to Gram-negative bacterium+++GO:0008150///biological_process+++GO:0002759///regulation of antimicrobial humoral response+++GO:0009617///response to bacterium
'CG11857'	43042	NT_033777.3	25258898	25260759	+	180.85	118.43	141.46	94.34	4420	2915	0.584453	1.7827e-66	1.13273e-65	GO:0016021///integral component of membrane+++GO:0030173///integral component of Golgi membrane+++GO:0016020///membrane+++GO:0005783///endoplasmic reticulum	GO:0033130///acetylcholine receptor binding	GO:0006890///retrograde vesicle-mediated transport, Golgi to ER+++GO:0006621///protein retention in ER lumen
'ND-18'	32936	NC_004354.4	19492421	19493337	+	180.8	97.23	141.41	77.45	1781	963	0.868547	4.62364e-54	2.5516e-53	GO:0005747///mitochondrial respiratory chain complex I	GO:0016491///oxidoreductase activity+++GO:0016651///oxidoreductase activity, acting on NAD(P)H+++GO:0008137///NADH dehydrogenase (ubiquinone) activity	GO:0022900///electron transport chain+++GO:0032981///mitochondrial respiratory chain complex I assembly+++GO:0055114///oxidation-reduction process
'Rae1'	37467	NT_033778.4	21658770	21660007	-	180.36	101.26	141.07	80.67	2849	1610	0.806307	2.9731e-75	2.0688e-74	GO:0005635///nuclear envelope+++GO:0005634///nucleus+++GO:0005643///nuclear pore+++GO:0016006///Nebenkern+++GO:0036126///sperm flagellum	GO:0003723///RNA binding+++GO:0043130///ubiquitin binding+++GO:0005515///protein binding	GO:0000972///transcription-dependent tethering of RNA polymerase II gene DNA at nuclear periphery+++GO:0006406///mRNA export from nucleus+++GO:0007283///spermatogenesis+++GO:0045886///negative regulation of synaptic growth at neuromuscular junction+++GO:0007141///male meiosis I+++GO:2000045///regulation of G1/S transition of mitotic cell cycle+++GO:0010628///positive regulation of gene expression…
'UQCR-11'	5740185	NT_037436.4	25120709	25126171	+	180.24	35.22	140.98	28.06	926	179	2.3289	1.49892e-120	1.47581e-119	GO:0016020///membrane+++GO:0005750///mitochondrial respiratory chain complex III+++GO:0005743///mitochondrial inner membrane+++GO:0070469///respiratory chain+++GO:0005739///mitochondrion	GO:0016491///oxidoreductase activity+++GO:0008121///ubiquinol-cytochrome-c reductase activity	GO:0006122///mitochondrial electron transport, ubiquinol to cytochrome c+++GO:0009060///aerobic respiration+++GO:0055114///oxidation-reduction process
'CG13220'	36200	NT_033778.4	11284283	11285098	+	180.2	161.41	140.95	128.58	1567	1410	0.132517	0.00892322	0.0143149	GO:0016020///membrane+++GO:0016021///integral component of membrane
'NAT1'	46020	NT_033778.4	12915994	12923734	+	179.74	157.28	140.58	125.29	14083	12421	0.16612	4.15242e-21	1.36919e-20		GO:0003723///RNA binding
'twr'	40815	NT_033777.3	6657882	6659442	+	179.7	197.34	140.56	157.2	1991	2199	-0.161415	0.000423366	0.000765036	GO:0016021///integral component of membrane+++GO:0005783///endoplasmic reticulum+++GO:0016020///membrane+++GO:0005787///signal peptidase complex+++GO:0012505///endomembrane system+++GO:0005789///endoplasmic reticulum membrane	GO:0008233///peptidase activity+++GO:0008236///serine-type peptidase activity+++GO:0016787///hydrolase activity	GO:0006508///proteolysis+++GO:0006465///signal peptide processing
'Scsalpha'	38447	NT_037436.4	3814211	3818383	+	179.45	120.02	140.36	95.61	3564	2396	0.553898	1.3285e-49	6.94577e-49	GO:0045244///succinate-CoA ligase complex (GDP-forming)+++GO:0005739///mitochondrion+++GO:0005829///cytosol	GO:0004775///succinate-CoA ligase (ADP-forming) activity+++GO:0003824///catalytic activity+++GO:0000166///nucleotide binding+++GO:0016874///ligase activity+++GO:0004776///succinate-CoA ligase (GDP-forming) activity+++GO:0048037///cofactor binding+++GO:0004550///nucleoside diphosphate kinase activity+++GO:0019003///GDP binding+++GO:0004778///succinyl-CoA hydrolase activity	GO:0006099///tricarboxylic acid cycle+++GO:0006165///nucleoside diphosphate phosphorylation+++GO:0006105///succinate metabolic process+++GO:0009142///nucleoside triphosphate biosynthetic process+++GO:0006104///succinyl-CoA metabolic process
'Capr'	59172	NT_037436.4	18668153	18673324	-	179.42	107.55	140.33	85.67	9755	5892	0.711961	1.50003e-203	2.25432e-202	GO:0005737///cytoplasm+++GO:0005829///cytosol+++GO:1990904///ribonucleoprotein complex+++GO:0005811///lipid droplet	GO:0003723///RNA binding	GO:0009794///regulation of mitotic cell cycle, embryonic+++GO:0007349///cellularization+++GO:0045571///negative regulation of imaginal disc growth
'CG8545'	36365	NT_033778.4	12468651	12471722	+	179.34	81.34	140.27	64.79	7291	3332	1.11436	0	0	GO:0005730///nucleolus	GO:0009383///rRNA (cytosine-C5-)-methyltransferase activity	GO:0070475///rRNA base methylation
'ND-B12'	37466	NT_033778.4	21658078	21658777	+	178.99	169.96	140	135.39	909	868	0.0483056	0.441664	0.533287	GO:0016021///integral component of membrane+++GO:0016020///membrane+++GO:0005739///mitochondrion+++GO:0005747///mitochondrial respiratory chain complex I	GO:0003954///NADH dehydrogenase activity+++GO:0016491///oxidoreductase activity	GO:0032981///mitochondrial respiratory chain complex I assembly+++GO:0022900///electron transport chain+++GO:0006120///mitochondrial electron transport, NADH to ubiquinone+++GO:0055114///oxidation-reduction process
'Prosalpha5'	36951	NT_033778.4	17412767	17413769	+	178.97	96.78	139.99	77.09	2056	1118	0.860708	3.53414e-61	2.13732e-60	GO:0019773///proteasome core complex, alpha-subunit complex+++GO:0005839///proteasome core complex+++GO:0005654///nucleoplasm+++GO:0005634///nucleus+++GO:0005829///cytosol+++GO:0005737///cytoplasm+++GO:0000502///proteasome complex	GO:0004298///threonine-type endopeptidase activity+++GO:0016787///hydrolase activity+++GO:0004175///endopeptidase activity+++GO:0008233///peptidase activity	GO:0006508///proteolysis+++GO:0010499///proteasomal ubiquitin-independent protein catabolic process+++GO:0010498///proteasomal protein catabolic process+++GO:0051603///proteolysis involved in cellular protein catabolic process+++GO:0006511///ubiquitin-dependent protein catabolic process+++GO:0043161///proteasome-mediated ubiquitin-dependent protein catabolic process
'Hexo2'	31808	NC_004354.4	8709652	8712478	+	178.12	260.58	139.32	207.57	5206	7672	-0.575196	1.46762e-110	1.36464e-109	GO:0005886///plasma membrane+++GO:0005615///extracellular space	GO:0102148///N-acetyl-beta-D-galactosaminidase activity+++GO:0004553///hydrolase activity, hydrolyzing O-glycosyl compounds+++GO:0016798///hydrolase activity, acting on glycosyl bonds+++GO:0004563///beta-N-acetylhexosaminidase activity+++GO:0016787///hydrolase activity+++GO:0016231///beta-N-acetylglucosaminidase activity	GO:0032504///multicellular organism reproduction+++GO:0008152///metabolic process+++GO:0044130///negative regulation of growth of symbiont in host+++GO:0005975///carbohydrate metabolic process
'alphaTub84D'	40904	NT_033777.3	7530753	7532732	+	178.12	180.54	139.32	143.82	4803.55	4904.17	-0.0458619	0.133802	0.181674	GO:0005856///cytoskeleton+++GO:0005737///cytoplasm+++GO:0048471///perinuclear region of cytoplasm+++GO:0005874///microtubule	GO:0017022///myosin binding+++GO:0005525///GTP binding+++GO:0005200///structural constituent of cytoskeleton+++GO:0003924///GTPase activity+++GO:0000166///nucleotide binding	GO:0007017///microtubule-based process+++GO:0000278///mitotic cell cycle+++GO:0000226///microtubule cytoskeleton organization+++GO:0000281///mitotic cytokinesis
'SERCA'	49297	NT_033778.4	23925077	23935884	-	177.89	130.2	139.14	103.72	11011	7745	0.423843	1.40797e-119	1.37469e-118	GO:0012505///endomembrane system+++GO:0016529///sarcoplasmic reticulum+++GO:0005783///endoplasmic reticulum+++GO:0016021///integral component of membrane+++GO:0005789///endoplasmic reticulum membrane+++GO:0016020///membrane+++GO:0033017///sarcoplasmic reticulum membrane	GO:0000166///nucleotide binding+++GO:0005515///protein binding+++GO:0016787///hydrolase activity+++GO:0008553///proton-exporting ATPase activity, phosphorylative mechanism+++GO:0005388///calcium-transporting ATPase activity+++GO:0046872///metal ion binding+++GO:0005524///ATP binding	GO:0010884///positive regulation of lipid storage+++GO:1903515///calcium ion transport from cytosol to endoplasmic reticulum+++GO:0006811///ion transport+++GO:0036335///intestinal stem cell homeostasis+++GO:0007629///flight behavior+++GO:0008610///lipid biosynthetic process+++GO:0006874///cellular calcium ion homeostasis+++GO:1901896///positive regulation of calcium-transporting ATPase activity++…
'eRF1'	40240	NT_037436.4	20348355	20353873	+	177.51	129.25	138.84	102.96	4387.16	3231.99	0.431339	8.6123e-38	3.79944e-37	GO:0005737///cytoplasm+++GO:0018444///translation release factor complex+++GO:0005829///cytosol	GO:0016149///translation release factor activity, codon specific+++GO:0003747///translation release factor activity+++GO:1990825///sequence-specific mRNA binding	GO:0002184///cytoplasmic translational termination+++GO:0006415///translational termination+++GO:0006412///translation
'Prosalpha4'	32584	NC_004354.4	16276270	16277587	+	177.42	243.48	138.77	193.95	2770	3826	-0.482989	4.6569e-41	2.1689e-40	GO:0005839///proteasome core complex+++GO:0005737///cytoplasm+++GO:0019773///proteasome core complex, alpha-subunit complex+++GO:0005829///cytosol+++GO:0000502///proteasome complex+++GO:0005634///nucleus+++GO:0005654///nucleoplasm	GO:0008233///peptidase activity+++GO:0004175///endopeptidase activity+++GO:0004298///threonine-type endopeptidase activity+++GO:0016787///hydrolase activity	GO:0010499///proteasomal ubiquitin-independent protein catabolic process+++GO:0010498///proteasomal protein catabolic process+++GO:0006508///proteolysis+++GO:0043161///proteasome-mediated ubiquitin-dependent protein catabolic process+++GO:0051603///proteolysis involved in cellular protein catabolic process+++GO:0006511///ubiquitin-dependent protein catabolic process
'CG31705'	34577	NT_033779.5	11523021	11528205	-	177.24	192.34	138.63	153.22	5786	6338	-0.144365	2.96136e-08	6.6934e-08
'dysf'	43174	NT_033777.3	26076592	26098711	-	176.21	0.54	137.83	0.43	8689	26	8.32434	0	0	GO:0005886///plasma membrane+++GO:0042383///sarcolemma+++GO:0032991///protein-containing complex+++GO:0016010///dystrophin-associated glycoprotein complex+++GO:0005938///cell cortex+++GO:0005634///nucleus+++GO:0016020///membrane+++GO:0005737///cytoplasm+++GO:0005856///cytoskeleton+++GO:0045202///synapse	GO:0008270///zinc ion binding+++GO:0046982///protein heterodimerization activity+++GO:0008307///structural constituent of muscle+++GO:0000981///DNA-binding transcription factor activity, RNA polymerase II-specific+++GO:0046983///protein dimerization activity+++GO:0008092///cytoskeletal protein binding+++GO:0043565///sequence-specific DNA binding+++GO:0005515///protein binding+++GO:0003700///DNA-b…	GO:0046716///muscle cell cellular homeostasis+++GO:0007427///epithelial cell migration, open tracheal system+++GO:0007219///Notch signaling pathway+++GO:0045944///positive regulation of transcription by RNA polymerase II+++GO:0006357///regulation of transcription by RNA polymerase II+++GO:0007517///muscle organ development+++GO:0006355///regulation of transcription, DNA-templated+++GO:0007474///i…
'mago'	37402	NT_033778.4	21128577	21129737	+	175.22	97.79	137.05	77.9	2555	1435	0.815007	6.3678e-69	4.15386e-68	GO:0045495///pole plasm+++GO:0005737///cytoplasm+++GO:0035145///exon-exon junction complex+++GO:0071013///catalytic step 2 spliceosome+++GO:0071011///precatalytic spliceosome+++GO:0005634///nucleus	GO:0005515///protein binding+++GO:0003723///RNA binding	GO:0007317///regulation of pole plasm oskar mRNA localization+++GO:0007315///pole plasm assembly+++GO:0051028///mRNA transport+++GO:0007275///multicellular organism development+++GO:0008104///protein localization+++GO:0006397///mRNA processing+++GO:0016325///oocyte microtubule cytoskeleton organization+++GO:0045451///pole plasm oskar mRNA localization+++GO:0008380///RNA splicing+++GO:0000226///mi…
'Prx5'	3771951	NT_033777.3	18165442	18167273	-	175.09	156.45	136.95	124.62	1673.8	1528.88	0.136114	0.0219904	0.033845	GO:0005777///peroxisome+++GO:0005739///mitochondrion+++GO:0005634///nucleus+++GO:0005829///cytosol+++GO:0005737///cytoplasm	GO:0008379///thioredoxin peroxidase activity+++GO:0016491///oxidoreductase activity+++GO:0004601///peroxidase activity	GO:0043066///negative regulation of apoptotic process+++GO:0045454///cell redox homeostasis+++GO:0045824///negative regulation of innate immune response+++GO:0055114///oxidation-reduction process+++GO:0098869///cellular oxidant detoxification+++GO:0034599///cellular response to oxidative stress+++GO:0042744///hydrogen peroxide catabolic process+++GO:0008340///determination of adult lifespan+++GO:…
'Naa20A'	32962	NC_004354.4	19621451	19623074	-	175.07	95.76	136.93	76.28	2875	1583	0.844062	6.77694e-82	5.07788e-81	GO:0031416///NatB complex	GO:0004596///peptide alpha-N-acetyltransferase activity+++GO:0016746///transferase activity, transferring acyl groups+++GO:0016740///transferase activity	GO:0017196///N-terminal peptidyl-methionine acetylation+++GO:0043524///negative regulation of neuron apoptotic process+++GO:0016573///histone acetylation
'CG14767'	50250	NT_033778.4	8718017	8723839	-	174.77	239.68	136.7	190.92	5050	7003	-0.481955	3.021e-75	2.10074e-74	GO:0016021///integral component of membrane+++GO:0016020///membrane
'ben'	32358	NC_004354.4	13996345	13999805	+	174.29	190.63	136.33	151.85	3099	3344	-0.155544	0.000584594	0.00104491	GO:0005634///nucleus+++GO:0035370///UBC13-UEV1A complex+++GO:0005829///cytosol+++GO:0048471///perinuclear region of cytoplasm	GO:0016740///transferase activity+++GO:0061631///ubiquitin conjugating enzyme activity+++GO:0005524///ATP binding+++GO:0031625///ubiquitin protein ligase binding+++GO:0031624///ubiquitin conjugating enzyme binding+++GO:0004842///ubiquitin-protein transferase activity+++GO:0000166///nucleotide binding	GO:0007412///axon target recognition+++GO:0007630///jump response+++GO:0007629///flight behavior+++GO:0061057///peptidoglycan recognition protein signaling pathway+++GO:0051124///synaptic growth at neuromuscular junction+++GO:0072347///response to anesthetic+++GO:1902916///positive regulation of protein polyubiquitination+++GO:0006301///postreplication repair+++GO:0007625///grooming behavior+++GO…
'Tsp42Ee'	35614	NT_033778.4	7012254	7018362	+	172.38	883.28	134.83	703.61	3222	16619	-2.38363	0	0	GO:0005887///integral component of plasma membrane+++GO:0016021///integral component of membrane+++GO:0045169///fusome+++GO:0016020///membrane	GO:0003674///molecular_function	GO:0007166///cell surface receptor signaling pathway
'CG4390'	42396	NT_033777.3	20056418	20059750	-	172.35	201.83	134.81	160.78	2277	2683	-0.25416	1.02047e-09	2.45561e-09	GO:0005737///cytoplasm+++GO:0005829///cytosol	GO:0016787///hydrolase activity+++GO:0018738///S-formylglutathione hydrolase activity+++GO:0052689///carboxylic ester hydrolase activity	GO:0046294///formaldehyde catabolic process
'Snx3'	41551	NT_033777.3	12628031	12630495	+	172.12	227.3	134.63	181.07	3300	4387	-0.427548	9.89464e-38	4.36151e-37	GO:0005769///early endosome+++GO:0030904///retromer complex	GO:0032266///phosphatidylinositol-3-phosphate binding+++GO:0035091///phosphatidylinositol binding	GO:0035220///wing disc development+++GO:0032456///endocytic recycling+++GO:0050821///protein stabilization+++GO:0061357///positive regulation of Wnt protein secretion
'shv'	33220	NT_033779.5	453108	454654	+	171.94	110.98	134.48	88.41	3442	2237	0.60511	1.82458e-55	1.02791e-54	GO:0005886///plasma membrane+++GO:0005634///nucleus+++GO:0005615///extracellular space+++GO:0031594///neuromuscular junction	GO:0051082///unfolded protein binding+++GO:0005178///integrin binding	GO:0007155///cell adhesion+++GO:0036098///male germ-line stem cell population maintenance+++GO:0060250///germ-line stem-cell niche homeostasis+++GO:0090129///positive regulation of synapse maturation+++GO:0006457///protein folding+++GO:2001046///positive regulation of integrin-mediated signaling pathway
'Rpt4'	31567	NC_004354.4	6289470	6291245	-	171.58	93.75	134.2	74.68	3379	1859	0.845591	3.83506e-96	3.20399e-95	GO:0005737///cytoplasm+++GO:0008540///proteasome regulatory particle, base subcomplex+++GO:0005634///nucleus+++GO:0005838///proteasome regulatory particle+++GO:0005654///nucleoplasm+++GO:0031597///cytosolic proteasome complex+++GO:0005829///cytosol	GO:0016887///ATPase activity+++GO:0016787///hydrolase activity+++GO:0005524///ATP binding+++GO:0000166///nucleotide binding+++GO:0001163///RNA polymerase I regulatory region sequence-specific DNA binding+++GO:0036402///proteasome-activating ATPase activity	GO:0030433///ubiquitin-dependent ERAD pathway+++GO:0030707///ovarian follicle cell development+++GO:0043161///proteasome-mediated ubiquitin-dependent protein catabolic process+++GO:1901800///positive regulation of proteasomal protein catabolic process+++GO:1901838///positive regulation of transcription of nucleolar large rRNA by RNA polymerase I+++GO:0045899///positive regulation of RNA polymeras…
[truncated: 13,233 more rows]
