# Supplementary material for: Transcriptome profile in Drosophila Kc and S2 embryonic cell lines
Source: G3 (Bethesda). 2023 Mar 3;13(5):jkad054. doi: 10.1093/g3journal/jkad054 (PMC10151398; doi:10.1093/g3journal/jkad054)
Supplement: jkad054_Supplementary_Data [file jkad054_supplementary_data.zip › Table_S3_G3-2023-404112.xlsx]

## Sheet: KC only expressed
Symbol	Gene ID	KC TPM	S2 TPM	KC Read Count	S2 Read Count	log2 (KC / S2)
'Gr64c'	117479	0.01	0	0.5	0	0
'Gr64b'	117480	0.01	0	0.5	0	0
'CG45065'	19835504	0.01	0	0.5	0	0
'CG45064'	19836116	0.01	0	0.5	0	0
'CG30048'	246415	0.02	0	1	0	0
'CG15465'	31434	0.01	0	3.27	0	0
'PIP82'	31791	0.02	0	1	0	0
'Muc11A'	32174	0.01	0	1	0	0
'yl'	32367	0.01	0	1	0	0
'CG43737'	32448	0.02	0	2	0	0
'Dhc16F'	32785	0.01	0	1	0	0
'ds'	33245	0.01	0	1	0	0
'haf'	33339	0.01	0	1	0	0
'salm'	34569	0.01	0	1	0	0
'CG4168'	34889	0.01	0	1	0	0
'btv'	35073	0.01	0	1	0	0
'CG2528'	35435	0.01	0	1	0	0
'CG43366'	35519	0.02	0	2	0	0
'jeb'	36295	0.02	0	1	0	0
'sca'	36411	0.02	0	1	0	0
'Oaz'	36609	0.02	0	1	0	0
'SP2353'	36771	0.01	0	1	0	0
'gprs'	36862	0.02	0	1	0	0
'CG30116'	37126	0.01	0	1	0	0
'CG10226'	38725	0.02	0	1	0	0
'vvl'	38752	0.02	0	1	0	0
'TrpA1'	39015	0.02	0	1	0	0
'mfr'	39016	0.01	0	1	0	0
'CG43373'	39835	0.01	0	1	0	0
'Grd'	39984	0.02	0	1	0	0
'Nlg3'	40912	0.01	0	1	0	0
'grn'	40962	0.02	0	1	0	0
'Cad89D'	42006	0.01	0	1	0	0
'CG3339'	43295	0.01	0	3	1	0
'CG42534'	43298	0.01	0	1	0	0
'Cad99C'	43528	0.01	0	1	0	0
'CG7896'	43552	0.01	0	1	0	0
'Gycbeta100B'	43682	0.02	0	1	0	0
'RhoGAP102A'	43781	0.02	0	1	0	0
'kn'	45318	0.02	0	1	0	0
'CG34353'	5740590	0.01	0	1	0	0
'CG42492'	8674066	0.02	0	1	0	0
'CG44434'	19836171	0.02	0	1.81	0	1
'prom'	246493	0.02	0	1	0	1
'Pzl'	26067051	0.02	0	2	0	1
'solo'	26067079	0.02	0	1	0	1
'CG33235'	2768871	0.03	0	2	0	1
'tw'	31024	0.03	0	1	0	1
'fd3F'	31336	0.02	0	1	0	1
'CG15473'	31401	0.03	0	1	0	1
'ovo'	31429	0.03	0	2	0	1
'CG15894'	31574	0.02	0	2	0	1
'CG1387'	31770	0.02	0	1	0	1
'CG32121'	317867	0.03	0	1	0	1
'CG32506'	318059	0.03	0	2	0	1
'CG32651'	318140	0.02	0	1	0	1
'CG9411'	32392	0.02	0	1	0	1
'CG9514'	32418	0.02	0	1	0	1
'CG9509'	32420	0.03	0	1	0	1
'disco'	32579	0.02	0	1	0	1
'B-H2'	32723	0.02	0	1	0	1
'CG6867'	32782	0.02	0	1	0	1
'CG14190'	32891	0.03	0	1	0	1
'RunxB'	33051	0.02	0	1	0	1
'CG31690'	33455	0.02	0	1	0	1
'nab'	3346237	0.03	0	1	0	1
'Wnt4'	34007	0.02	0	1	0	1
'CG13796'	34051	0.03	0	1	0	1
'RluA-1'	34438	0.03	0	1	0	1
'CG31869'	34490	0.02	0	1	0	1
'ACXC'	34689	0.02	0	1	0	1
'CG8665'	35407	0.02	0	1	0	1
'CCHa2-R'	35535	0.03	0	1	0	1
'CG14762'	35768	0.02	0	1	0	1
'CG12869'	36616	0.03	0	1	0	1
'CG12866'	36630	0.03	0	1	0	1
'jef'	36634	0.02	0	1	0	1
'swi2'	37010	0.03	0	1	0	1
'Efhc1.2'	37284	0.03	0	1	0	1
'Klp59D'	37674	0.03	0	1	0	1
'Tyler'	3772349	0.02	0	0.93	0	1
'MsR1'	38298	0.02	0	1	0	1
'CG1136'	38479	0.03	0	1	0	1
'CG15020'	38544	0.03	0	1	0	1
'unc-13-4A'	38801	0.02	0	2	0	1
'CG4476'	39056	0.03	0	1	0	1
'dpr10'	39180	0.02	0	1	0	1
'CG7368'	39301	0.03	0	1	0	1
'CG32137'	39537	0.03	0	1	0	1
'DCX-EMAP'	39617	0.02	0	1	0	1
'CG3349'	39623	0.03	0	1	0	1
'ms(3)76Ba'	40109	0.03	0	1	0	1
'ms(3)76Ca'	40154	0.03	0	0.5	0	1
'CG13251'	40286	0.02	0	1	0	1
'rn'	40879	0.02	0	1	0	1
'CG11768'	41046	0.03	0	1	0	1
'CG42795'	41252	0.03	0	4	0	1
'TkR86C'	41286	0.03	0	1	0	1
'CG6225'	41559	0.03	0	1	0	1
'PK2-R1'	41639	0.03	0	1	0	1
'Cad88C'	41774	0.02	0	2	0	1
'Sdr'	41809	0.02	0	1	0	1
'ss'	41988	0.03	0	2	0	1
'Ubx'	42034	0.02	0	1	0	1
'TyrRII'	42135	0.03	0	1	0	1
'gl'	42210	0.02	0	1	0	1
'CG31475'	42303	0.03	0	1	0	1
'dan'	43023	0.02	0	1	0	1
'boss'	43146	0.02	0	1	0	1
'trv'	43362	0.02	0	2	0	1
'DIP-gamma'	43417	0.02	0	1	0	1
'Optix'	44108	0.03	0	1	0	1
'Lsp2'	45326	0.03	0	1	0	1
'retn'	45976	0.02	0	1	0	1
'fs(1)M3'	45994	0.03	0	2	0	1
'Abd-B'	47763	0.02	0	1	0	1
'CG30158'	50149	0.02	0	1	0	1
'Drgx'	5740176	0.03	0	1	0	1
'CG42529'	8674063	0.03	0	0.5	0	1
'CG44435'	19835622	0.04	0	2.19	0	1.58496
'Obp57d'	246671	0.04	0	0.86	0	1.58496
'dpr9'	2768670	0.04	0	2	0	1.58496
'dpr1'	2768858	0.04	0	2	0	1.58496
'CG33296'	2768941	0.04	0	1	0	1.58496
'CG33490'	2768970	0.04	0	1	0	1.58496
'Tsp5D'	31540	0.04	0	1	0	1.58496
'ppk8'	318213	0.04	0	1	0	1.58496
'CG31091'	318591	0.03	0	1	0	1.58496
'ppk22'	318593	0.04	0	1	0	1.58496
'CG31516'	318776	0.04	0	1	0	1.58496
'CG33003'	318826	0.04	0	1	0	1.58496
'Ir31a'	318912	0.03	0	1	0	1.58496
'CG31827'	318965	0.04	0	0.5	0	1.58496
'CG43740'	31962	0.04	0	1	0	1.58496
'Ir10a'	32067	0.04	0	1	0	1.58496
'CG11816'	32310	0.04	0	1	0	1.58496
'S-Lap2'	326209	0.04	0	1	0	1.58496
'CG12672'	32781	0.04	0	1	0	1.58496
'zyd'	3354992	0.04	0	1	0	1.58496
'CG43707'	33601	0.03	0	2	0	1.58496
'CG6441'	34029	0.04	0	1	0	1.58496
'CG13138'	34381	0.04	0	1	0	1.58496
'CG16825'	34739	0.04	0	1	0	1.58496
'sna'	34908	0.04	0	1	0	1.58496
'CG18478'	34923	0.04	0	0.5	0	1.58496
'bsh'	35266	0.04	0	1	0	1.58496
'ap'	35509	0.03	0	1	0	1.58496
'CG30431'	35549	0.04	0	1	0	1.58496
'Hey'	35764	0.04	0	1	0	1.58496
'CG2121'	35814	0.04	0	1	0	1.58496
'Cpr47Ef'	36194	0.03	0	1	0	1.58496
'reb'	36275	0.03	0	1	0	1.58496
'CG6209'	36517	0.03	0	1	0	1.58496
'Cpr50Ca'	36523	0.04	0	2	0	1.58496
'S-Lap7'	36524	0.04	0	1	0	1.58496
'ADPS'	36669	0.03	0	1	0	1.58496
'CG8192'	36723	0.04	0	1	0	1.58496
'resilin'	36880	0.03	0	1	0	1.58496
'Ir54a'	37022	0.04	0	1	0	1.58496
'CG15096'	37170	0.04	0	1	0	1.58496
'CG11044'	37281	0.04	0	1	0	1.58496
'CG9394'	37399	0.03	0	1	0	1.58496
'CG32270'	3772375	0.04	0	1	0	1.58496
'CG32269'	3772569	0.04	0	1	0	1.58496
'Ir60e'	37917	0.04	0	1	0	1.58496
'gsb-n'	38004	0.03	0	1	0	1.58496
'CG13875'	38024	0.04	0	1	0	1.58496
'tfc'	38141	0.03	0	1	0	1.58496
'PIG-Wb'	38220	0.04	0	1	0	1.58496
'ImpE2'	38432	0.04	0	1	0	1.58496
'Awh'	38451	0.04	0	1	0	1.58496
'CG4669'	38608	0.03	0	1	0	1.58496
'CG13287'	38660	0.04	0	1	0	1.58496
'ppk26'	38835	0.04	0	1	0	1.58496
'S-Lap1'	38986	0.03	0	1	0	1.58496
'CG43693'	39231	0.03	0	1	0	1.58496
'CG7512'	39289	0.04	0	1	0	1.58496
'Dnai2'	39318	0.04	0	1	0	1.58496
'CG17364'	39543	0.04	0	2	0	1.58496
'CG13023'	39894	0.04	0	1	0	1.58496
'CG11905'	39895	0.04	0	1	0	1.58496
'tap'	39935	0.03	0	1	0	1.58496
'CG12229'	39945	0.04	0	1	0	1.58496
'CG13699'	40008	0.04	0	2	0	1.58496
'CG32199'	40028	0.04	0	1	0	1.58496
'CG9368'	40135	0.04	0	1	0	1.58496
'CG10510'	40341	0.04	0	1	0	1.58496
'Alp1'	40372	0.04	0	1	0	1.58496
'Est-Q'	40381	0.04	0	1	0	1.58496
'TfAP-2'	40398	0.03	0	1	0	1.58496
'Antp'	40835	0.04	0	2	0	1.58496
'Cyp313b1'	41019	0.04	0	1	0	1.58496
'CG6753'	41557	0.04	0	1	0	1.58496
'beat-Vc'	41575	0.03	0	1	0	1.58496
'CG8483'	41623	0.04	0	1	0	1.58496
'Task6'	41671	0.04	0	2	0	1.58496
'CG34276'	41934	0.04	0	1	0	1.58496
'CG17562'	42021	0.04	0	1	0	1.58496
'abd-A'	42037	0.04	0	2	0	1.58496
'AhcyL2'	42043	0.04	0	1	0	1.58496
'CG5225'	42053	0.04	0	1	0	1.58496
'CG4009'	42054	0.04	0	1	0	1.58496
'beat-IIb'	42082	0.04	0	1	0	1.58496
'TyrR'	42136	0.03	0	2	0	1.58496
'CG18599'	42191	0.04	0	1	0	1.58496
'CG4462'	42376	0.03	0	1	0	1.58496
'MFS9'	42426	0.04	0	1	0	1.58496
'Nep4'	42449	0.04	0	2	0	1.58496
'lbe'	42542	0.03	0	1	0	1.58496
'CG10170'	42774	0.04	0	1	0	1.58496
'tbrd-1'	42823	0.04	0	1	0	1.58496
'CG4582'	43086	0.04	0	1	0	1.58496
'CG6296'	43246	0.03	0	1	0	1.58496
'side'	43300	0.04	0	3	0	1.58496
'CG2010'	43475	0.03	0	1	0	1.58496
'CG31371'	43626	0.04	0	1	0	1.58496
'PH4alphaPV'	43640	0.04	0	1	0	1.58496
'tll'	43656	0.04	0	1	0	1.58496
'CG34135'	4379850	0.04	0	2	0	1.58496
'pwn'	44011	0.04	0	3	0	1.58496
'sad'	44858	0.04	0	1	0	1.58496
'qsm'	47065	0.04	0	1	0	1.58496
'CG34386'	5740303	0.04	0	1	0	1.58496
'CG34461'	5740547	0.04	0	1	0	1.58496
'Gr28b'	117496	0.05	0	1	0	2
'CG30037'	246409	0.05	0	1	0	2
'CG30375'	246575	0.05	0	1	0	2
'CG46317'	30522406	0.06	0	1.5	0	2
'sc'	30982	0.05	0	1	0	2
'Pgcl'	30984	0.06	0	1	0	2
'CG14625'	31066	0.06	0	2	0	2
'CG14418'	31275	0.06	0	1	0	2
'CG12688'	31378	0.05	0	1	0	2
'CG32755'	318192	0.06	0	1	0	2
'CG31268'	318652	0.05	0	1	0	2
'CG31380'	318701	0.06	0	1	0	2
'CG2962'	31952	0.05	0	1	0	2
'CG15306'	31961	0.05	0	1	0	2
'CG32052'	326184	0.06	0	2	0	2
'CG32548'	32826	0.05	0	1	0	2
'psh'	32832	0.04	0	1	0	2
'CG15408'	33548	0.05	0	1	0	2
'CG15414'	33570	0.05	0	1	0	2
'CG15630'	33676	0.05	0	2	0	2
'Nlg2'	33962	0.05	0	3	0	2
'CG18304'	33969	0.05	0	4	0	2
'wg'	34009	0.05	0	2	0	2
'CG15262'	34901	0.05	0	1	0	2
'CG31752'	35143	0.05	0	1	0	2
'CG17572'	35182	0.06	0	1	0	2
'Kua'	35300	0.04	0	1	0	2
'CG12164'	35651	0.05	0	1	0	2
'CG12917'	36065	0.05	0	1	0	2
'Spn47C'	36163	0.06	0	1	0	2
'CG42700'	36330	0.05	0	2	0	2
'CG6220'	36520	0.05	0	1	0	2
'CG5065'	36860	0.05	0	3	0	2
'CG30101'	36950	0.05	0	1	0	2
'CG9313'	37374	0.05	0	2	0	2
'yellow-d2'	37704	0.06	0	1	0	2
'primo-2'	3772427	0.05	0	0.85	0	2
'Skeletor'	3772559	0.05	0	2	0	2
'CG10332'	37735	0.05	0	0.5	0	2
'CG3253'	37861	0.05	0	1	0	2
'CG1139'	38264	0.05	0	1	0	2
'ckd'	38402	0.06	0	1	0	2
'CG14820'	38754	0.05	0	1	0	2
'CG8562'	38828	0.05	0	1	0	2
'CG8560'	38830	0.06	0	1	0	2
'Zasp66'	38988	0.05	0	1	0	2
'CG13313'	39022	0.05	0	1	0	2
'CG6083'	39305	0.06	0	1	0	2
'CG32085'	39311	0.05	0	2	0	2
'CG10361'	39333	0.05	0	1	0	2
'Rpt4R'	39351	0.05	0	1	0	2
'CG10710'	39525	0.06	0	2	0	2
'CG17173'	39609	0.05	0	1	0	2
'Eig71Ee'	39706	0.05	0	1	0	2
'CG13055'	39779	0.05	0	1	0	2
'CG13054'	39780	0.06	0	1	0	2
'CG18234'	40024	0.05	0	1	0	2
'CG9451'	40118	0.05	0	1	0	2
'CG7290'	40211	0.05	0	1	0	2
'CG32459'	40502	0.05	0	1	0	2
'hkb'	40549	0.05	0	1	0	2
'Vha14-2'	40748	0.05	0	1	0	2
'CG10029'	40883	0.05	0	1	0	2
'CG11670'	41608	0.06	0	1	0	2
'yellow-e3'	41651	0.06	0	1	0	2
'Cyp313a1'	41759	0.05	0	1	0	2
'Fer2'	41961	0.06	0	1	0	2
'CG8927'	41964	0.05	0	1	0	2
'CG14316'	42163	0.05	0	1	0	2
'CG4562'	42362	0.05	0	3	0	2
'Rh3'	42398	0.05	0	1	0	2
'CG17199'	42401	0.05	0	1	0	2
'bap'	42537	0.05	0	1	0	2
'CG13611'	42892	0.05	0	1	0	2
'CG11878'	43050	0.06	0	1	0	2
'CG10513'	43051	0.05	0	1	0	2
'CG5984'	43281	0.05	0	1	0	2
'CG5612'	43316	0.05	0	1	0	2
'CG11828'	43416	0.05	0	1	0	2
'CG14506'	43467	0.06	0	2	0	2
'CG15506'	43498	0.05	0	1	0	2
'CG15537'	43614	0.05	0	1	0	2
'cas'	44018	0.05	0	2	0	2
'repo'	47285	0.05	0	2	0	2
'smal'	5740323	0.06	0	4	0	2
'CG18746'	59142	0.05	0	1	0	2
'CG18808'	59169	0.06	0	1	0	2
'CG42525'	8674097	0.06	0	1	0	2
'CG43732'	14462486	0.07	0	1	0	2.32193
'CG30378'	246577	0.07	0	1	0	2.32193
'Cyp4g1'	30986	0.06	0	2	0	2.32193
'CG2861'	31414	0.06	0	5	0	2.32193
'CG34435'	31471	0.07	0	1	0	2.32193
'CG3823'	31573	0.06	0	1	0	2.32193
'CG2120'	31737	0.07	0	1	0	2.32193
'CG31528'	318785	0.06	0	1	0	2.32193
'CG12645'	31947	0.07	0	1	0	2.32193
'CG9522'	32413	0.07	0	2	0	2.32193
'CG9570'	33009	0.06	0	1	0	2.32193
'GABA-B-R3'	33248	0.07	0	5	0	2.32193
'Gr23a'	33453	0.07	0	1	0	2.32193
'CG14015'	33780	0.07	0	2	0	2.32193
'Uro'	34060	0.06	0	1	0	2.32193
'CG17104'	34465	0.07	0	2	0	2.32193
'ab'	34560	0.06	0	4	0	2.32193
'CG42817'	34951	0.06	0	4	0	2.32193
'Sidpn'	35168	0.07	0	2	0	2.32193
'Vha36-2'	36328	0.06	0	1	0	2.32193
'CG6553'	36537	0.07	0	1	0	2.32193
'CG5327'	37138	0.07	0	2	0	2.32193
'CG4021'	37484	0.06	0	1	0	2.32193
'CG9863'	37694	0.07	0	1	0	2.32193
'Ir60a'	37881	0.07	0	2	0	2.32193
'CG12017'	38404	0.06	0	2	0	2.32193
'CG6462'	38681	0.07	0	1	0	2.32193
'CG8563'	38826	0.07	0	2	0	2.32193
'CG33966'	3885642	0.06	0	1	0	2.32193
'Sgs3'	39288	0.07	0	1	0	2.32193
'CG10943'	39462	0.07	0	1	0	2.32193
'CG14110'	39500	0.07	0	1	0	2.32193
'Sox21a'	39567	0.06	0	2	0	2.32193
'st'	39836	0.07	0	2	0	2.32193
'CG17732'	40182	0.06	0	2	0	2.32193
'Spn77Bb'	40235	0.06	0	1	0	2.32193
'CG11796'	40263	0.06	0	1	0	2.32193
'Cpr78Cb'	40353	0.06	0	1	0	2.32193
'CG2663'	40649	0.06	0	1	0	2.32193
'glob3'	40726	0.07	0	1	0	2.32193
'dj'	40838	0.07	0	1	0	2.32193
'ato'	40975	0.06	0	1	0	2.32193
'Or85c'	41008	0.06	0	1	0	2.32193
'ouib'	41039	0.07	0	1	0	2.32193
'CG14693'	41299	0.07	0	1	0	2.32193
'CG8630'	41629	0.07	0	2	0	2.32193
'BigH1'	41780	0.06	0	1	0	2.32193
'Tm2'	41853	0.07	0	1	0	2.32193
'Dl'	42313	0.06	0	4	0	2.32193
'CG13408'	42597	0.06	0	1	0	2.32193
'CG4721'	42701	0.07	0	2	0	2.32193
'CG13617'	42921	0.06	0	2	0	2.32193
'ymp'	43088	0.06	0	1	0	2.32193
'TwdlN'	43207	0.07	0	1	0	2.32193
'ro'	43234	0.06	0	1	0	2.32193
'CG6283'	43250	0.07	0	1	0	2.32193
'CG3669'	43701	0.07	0	1	0	2.32193
'nyo'	43716	0.06	0	3	0	2.32193
'Klp54D'	47216	0.06	0	2	0	2.32193
'CG5791'	50055	0.06	0	1	0	2.32193
'dpr12'	50320	0.06	0	4	0	2.32193
'CG43710'	14462612	0.07	0	1	0	2.58496
'SclB'	19834948	0.08	0	1	0	2.58496
'SclA'	19835657	0.08	0	1	0	2.58496
'CG30281'	246525	0.08	0	1	0	2.58496
'CG33339'	2768681	0.07	0	1	0	2.58496
'CG14422'	31286	0.07	0	1	0	2.58496
'Gas8'	31321	0.08	0	2	0	2.58496
'Proc-R'	31408	0.08	0	3	0	2.58496
'Prosbeta2R1'	31511	0.07	0	1	0	2.58496
'CG32204'	317913	0.07	0	3	0	2.58496
'CG32249'	317939	0.08	0	1	0	2.58496
'CG34120'	318066	0.08	0	1	0	2.58496
'CG11294'	31807	0.07	0	1	0	2.58496
'Ir8a'	31867	0.08	0	3	0	2.58496
'NimA'	318930	0.08	0	3	0	2.58496
'CG31803'	318950	0.08	0	1	0	2.58496
'CG6398'	32761	0.08	0	2	0	2.58496
'CG7884'	32914	0.08	0	4	0	2.58496
'CG1504'	33028	0.08	0	2	0	2.58496
'Obp19c'	33039	0.08	0	1	0	2.58496
'CG17601'	33143	0.08	0	1	0	2.58496
'CG8838'	33551	0.08	0	1	0	2.58496
'CG31776'	33568	0.07	0	2	0	2.58496
'CG16800'	34693	0.07	0	1	0	2.58496
'b'	34791	0.07	0	2	0	2.58496
'CG14743'	35860	0.08	0	2	0	2.58496
'Cyp4p2'	35946	0.08	0	2	0	2.58496
'CG13157'	36355	0.08	0	2	0	2.58496
'Cyp301a1'	36378	0.08	0	2	0	2.58496
'CG3955'	36438	0.08	0	1	0	2.58496
'Syn2'	36848	0.08	0	4	0	2.58496
'SmydA-6'	36917	0.08	0	2	0	2.58496
'CG14505'	37098	0.08	0	1	0	2.58496
'CG15120'	37248	0.07	0	1	0	2.58496
'CG15128'	37263	0.07	0	2	0	2.58496
'Vdup1'	38023	0.07	0	2	0	2.58496
'CG32487'	38358	0.07	0	1	0	2.58496
'CG14963'	38383	0.08	0	1	0	2.58496
'CG14968'	38406	0.08	0	1	0	2.58496
'Cpr64Aa'	38508	0.08	0	1	0	2.58496
'CG42747'	38732	0.08	0	3	0	2.58496
'CG13676'	38906	0.08	0	4	0	2.58496
'Cpr66Cb'	38940	0.08	0	1	0	2.58496
'CG3306'	39116	0.07	0	1	0	2.58496
'CG14153'	39208	0.07	0	1	0	2.58496
'Ran-like'	39666	0.08	0	1	0	2.58496
'CG4306'	40017	0.07	0	1	0	2.58496
'ms(3)76Cc'	40142	0.08	0	4	0	2.58496
'fln'	40185	0.07	0	1	0	2.58496
'kni'	40287	0.08	0	2	0	2.58496
'CG14565'	40423	0.07	0	1	0	2.58496
'rtp'	40627	0.08	0	1	0	2.58496
'CG14606'	40866	0.08	0	2	0	2.58496
'yellow-e'	41653	0.08	0	2	0	2.58496
'CG4053'	42070	0.08	0	1	0	2.58496
'CG5250'	42308	0.07	0	1	0	2.58496
'Ir92a'	42415	0.07	0	2	0	2.58496
'Gba1a'	42796	0.08	0	2	0	2.58496
'CG17198'	43110	0.07	0	1	0	2.58496
'E(spl)m7-HLH'	43160	0.08	0	1	0	2.58496
'Gr98a'	43305	0.08	0	2	0	2.58496
'Jon99Fi'	43622	0.08	0	1	0	2.58496
'Cyp4c3'	43663	0.08	0	2	0	2.58496
'Smvt'	43744	0.07	0	2	0	2.58496
'rib'	44855	0.07	0	4	0	2.58496
'CG34452'	5740876	0.07	0	1	0	2.58496
'CG31517'	251711	0.09	0	1	0	2.80735
'CG3457'	31196	0.09	0	1	0	2.80735
'CG14416'	31273	0.08	0	1	0	2.80735
'saturn'	317880	0.08	0	1	0	2.80735
'CG32679'	318150	0.09	0	1	0	2.80735
'gskt'	318552	0.08	0	2	0	2.80735
'CG31053'	318572	0.09	0	1	0	2.80735
'CG31347'	318693	0.09	0	1	0	2.80735
'CG31437'	318735	0.09	0	1	0	2.80735
'CG31542'	318791	0.09	0	1	0	2.80735
'Naa20B'	318982	0.09	0	1	0	2.80735
'Cyp4g15'	32093	0.09	0	3	0	2.80735
'CG8952'	32525	0.09	0	1	0	2.80735
'CG31102'	326118	0.08	0	2	0	2.80735
'Mur18B'	32912	0.09	0	2	0	2.80735
'CG3277'	33543	0.08	0	4	0	2.80735
'CG3285'	33547	0.09	0	2	0	2.80735
'Phae2'	34638	0.09	0	1	0	2.80735
'Jon44E'	35853	0.09	0	1	0	2.80735
'Cpr47Ea'	36188	0.09	0	1	0	2.80735
'exp'	36276	0.1	0	6	0	2.80735
'Mp20'	36468	0.09	0	1	0	2.80735
'Dh31-R'	36475	0.09	0	4	0	2.80735
'insb'	36967	0.09	0	1	0	2.80735
'Alp2'	37539	0.08	0	2	0	2.80735
'CG13566'	37813	0.08	0	1	0	2.80735
'CG4741'	37939	0.09	0	1	0	2.80735
'CG30161'	37945	0.09	0	1	0	2.80735
'CG33985'	3885639	0.09	0	1	0	2.80735
'CG14109'	39512	0.09	0	1	0	2.80735
'Ccp84Ab'	40824	0.09	0	1	0	2.80735
'CG11977'	41076	0.09	0	1	0	2.80735
'CG9459'	41213	0.09	0	1	0	2.80735
'CG14691'	41287	0.09	0	2	0	2.80735
'CG14323'	42121	0.08	0	1	0	2.80735
'CG7208'	42172	0.09	0	2	0	2.80735
'CG31235'	42204	0.1	0	3	0	2.80735
'CG5849'	42556	0.1	0	4	0	2.80735
'CG5762'	42907	0.08	0	1	0	2.80735
'CG14258'	43260	0.09	0	1	0	2.80735
'CG32983'	50434	0.09	0	1	0	2.80735
'CG42780'	10178796	0.1	0	1	0	3
'CG42697'	10178822	0.1	0	1.09	0	3
'CG45544'	19834823	0.1	0	1	0	3
'CG11380'	31065	0.11	0	4	0	3
'CG14797'	31123	0.1	0	2	0	3
'CG32263'	317944	0.1	0	1	0	3
'CG32847'	318245	0.11	0	1	0	3
'CG31464'	318749	0.11	0	1	0	3
'CG32700'	31896	0.1	0	3	0	3
'sisA'	32068	0.1	0	1	0	3
'B-H1'	32724	0.11	0	4	0	3
'CG12531'	32986	0.11	0	10	0	3
'yellow-c'	34879	0.1	0	2	0	3
'Cyt-c-d'	34995	0.1	0	1	0	3
'CG15169'	35161	0.11	0	2	0	3
'hui'	36648	0.11	0	1	0	3
'CG5084'	37051	0.1	0	1	0	3
'CG8517'	37268	0.11	0	1	0	3
'CG18067'	37314	0.1	0	1	0	3
'CG30280'	37522	0.1	0	1	0	3
'CG34371'	37679	0.1	0	8	0	3
'CG33679'	3772494	0.1	0	1	0	3
'ttm2'	38049	0.1	0	2	0	3
'robl62A'	38170	0.1	0	1	0	3
'Bro'	38202	0.11	0	1	0	3
'GV1'	38238	0.1	0	1	0	3
'Gr63a'	38453	0.1	0	2	0	3
'CG12605'	38468	0.1	0	5	0	3
'CG15021'	38546	0.1	0	2	0	3
'Zip71B'	39626	0.1	0	3	0	3
'Or71a'	39641	0.1	0	2	0	3
'Gbeta76C'	40148	0.1	0	2	0	3
'mag'	40267	0.1	0	2	0	3
'Ccp84Ae'	40821	0.1	0	1	0	3
'CG14687'	41297	0.11	0	1	0	3
'scpr-B'	41357	0.1	0	1.22	0	3
'CG8138'	41619	0.1	0	1	0	3
'Cad96Cb'	43033	0.1	0	4	0	3
'CG10562'	43066	0.1	0	2	0	3
'CG11470'	43480	0.11	0	1	0	3
'Sr-CII'	44219	0.11	0	3	0	3
'term'	47208	0.1	0	2	0	3
'CG34193'	5740572	0.1	0	1	0	3
'mthl13'	246395	0.11	0	2	0	3.16993
'CG30050'	246417	0.12	0	1	0	3.16993
'CG30065'	246431	0.12	0	1	0	3.16993
'CheA29a'	246659	0.12	0	1	0	3.16993
'Or46a'	2768728	0.11	0	2	0	3.16993
'CG31636'	318865	0.12	0	2	0	3.16993
'inaF-D'	32126	0.11	0	5	0	3.16993
'CG32631'	32311	0.12	0	2	0	3.16993
'Lcch3'	32554	0.12	0	3	0	3.16993
'Npc2e'	326136	0.12	0	1	0	3.16993
'CG8661'	32720	0.12	0	1	0	3.16993
'CG8568'	32728	0.11	0	4	0	3.16993
'CG12985'	32774	0.11	0	2	0	3.16993
'Cyp309a2'	33439	0.12	0	3	0	3.16993
'CG9016'	33822	0.11	0	1	0	3.16993
'CG7203'	34055	0.11	0	1	0	3.16993
'CG3769'	34262	0.11	0	2	0	3.16993
'Cpr30B'	34270	0.11	0	1	0	3.16993
'CG17633'	34297	0.11	0	2	0	3.16993
'CG16815'	34725	0.11	0	1	0	3.16993
'CG11112'	35658	0.12	0	1	0	3.16993
'Twdlbeta'	36265	0.11	0	1	0	3.16993
'wuc'	36401	0.11	0	1	0	3.16993
'CG6429'	36893	0.12	0	1	0	3.16993
'Cda9'	36934	0.11	0	2	0	3.16993
'CG14500'	37087	0.12	0	1	0	3.16993
'Cpr56F'	37299	0.12	0	2	0	3.16993
'CG16739'	37307	0.11	0	1	0	3.16993
'CG11291'	37541	0.12	0	2	0	3.16993
'CG13698'	40000	0.12	0	4	0	3.16993
'CG13247'	40247	0.11	0	2	0	3.16993
'CG14568'	40418	0.12	0	1	0	3.16993
'CG14455'	40480	0.12	0	1	0	3.16993
'CG11370'	40486	0.11	0	2	0	3.16993
'CG17917'	40778	0.11	0	1	0	3.16993
'Npc2c'	41233	0.11	0	1	0	3.16993
'CG9925'	41702	0.11	0	5	0	3.16993
'CG15696'	42469	0.12	0	1	0	3.16993
'CCAP'	42683	0.11	0	1	0	3.16993
'CG6738'	42732	0.12	0	2	0	3.16993
'gom'	43934	0.11	0	2	0	3.16993
'CG32354'	50302	0.11	0	5	0	3.16993
'CG43843'	14462411	0.12	0	2	0	3.32193
'CG12239'	31509	0.12	0	4	0	3.32193
'CG2256'	31727	0.13	0	2	0	3.32193
'Cpr65Av'	318014	0.12	0	1	0	3.32193
'CG32599'	318108	0.12	0	2	0	3.32193
'CG13002'	32681	0.12	0	1	0	3.32193
'CG14022'	33763	0.13	0	1	0	3.32193
'CG17322'	35139	0.12	0	3	0	3.32193
'CG12126'	35805	0.13	0	1	0	3.32193
'CG13215'	36182	0.13	0	1	0	3.32193
'TpnC47D'	36195	0.13	0	1	0	3.32193
's-cup'	36371	0.13	0	4	0	3.32193
'stil'	36380	0.13	0	2	0	3.32193
'AQP'	36456	0.13	0	2	0	3.32193
'CG42288'	36559	0.12	0	1	0	3.32193
'CG30457'	36940	0.12	0	1	0	3.32193
'CG15676'	37472	0.12	0	1	0	3.32193
'CG11891'	3772439	0.13	0	5.3	0	3.32193
'Trh'	38121	0.13	0	4	0	3.32193
'CG42729'	3885667	0.13	0	1	0	3.32193
'CG14085'	40099	0.12	0	5	0	3.32193
'CG14395'	41560	0.13	0	7	0	3.32193
'Atg8b'	42132	0.13	0	1	0	3.32193
'CG14313'	42176	0.12	0	1	0	3.32193
'CG7675'	42211	0.13	0	2	0	3.32193
'ocn'	43567	0.13	0	1	0	3.32193
'CG2150'	43745	0.13	0	2	0	3.32193
'Spn28F'	49807	0.12	0	2	0	3.32193
'CG12483'	50161	0.13	0	1	0	3.32193
'CG34236'	5740183	0.12	0	1	0	3.32193
'CG42728'	10178859	0.14	0	1	0	3.45943
'Gr39a'	117346	0.14	0	2	0	3.45943
'CG43168'	12798364	0.14	0	2	0	3.45943
'Ste:CG33236'	2768873	0.15	0	1.91	0	3.45943
'CG3009'	31402	0.14	0	4	0	3.45943
'CG31874'	318995	0.14	0	3	0	3.45943
'CG12481'	32364	0.14	0	1	0	3.45943
'CG13403'	32366	0.14	0	1	0	3.45943
'CG7990'	32909	0.14	0	6	0	3.45943
'CG3604'	33593	0.14	0	1	0	3.45943
'CG13135'	34345	0.14	0	1	0	3.45943
'CG6304'	35032	0.15	0	3	0	3.45943
'CG15152'	35082	0.14	0	1	0	3.45943
'CG2070'	35706	0.14	0	2	0	3.45943
'CG33669'	3771864	0.14	0	1	0	3.45943
'CG34033'	3885602	0.14	0	1	0	3.45943
'eIF4E3'	38923	0.15	0	2	0	3.45943
'Gr66a'	38935	0.14	0	3	0	3.45943
'dsx-c73A'	39831	0.14	0	7	0	3.45943
'a10'	39906	0.14	0	1	0	3.45943
'atk'	40266	0.14	0	9	0	3.45943
'CG11672'	40977	0.13	0	2	0	3.45943
'CG9757'	41662	0.14	0	1	0	3.45943
'Decay'	42008	0.14	0	2	0	3.45943
'CG42827'	42763	0.15	0	1	0	3.45943
'CG43133'	12798151	0.15	0	1	0	3.58496
'CG45428'	19834929	0.16	0	1	0	3.58496
'CG33483'	2768693	0.15	0	1	0	3.58496
'CG32026'	317829	0.15	0	5	0	3.58496
'betaNACtes4'	32389	0.15	0	2	0	3.58496
'CG32986'	34208	0.16	0	2	0	3.58496
'CG9555'	34223	0.15	0	3	0	3.58496
'kek4'	34718	0.15	0	5	0	3.58496
'CG13218'	36177	0.16	0	1	0	3.58496
'CG7798'	36798	0.16	0	1	0	3.58496
'Obp56e'	37267	0.15	0	1	0	3.58496
'CG6044'	37558	0.15	0	3	0	3.58496
'CG33645'	3771913	0.16	0	1	0	3.58496
'CG33796'	3771914	0.15	0	1	0	3.58496
'CG33764'	3772289	0.15	0	1	0	3.58496
'CG33771'	3772424	0.15	0	1	0	3.58496
'CG13561'	37765	0.15	0	1	0	3.58496
'stet'	38169	0.15	0	4	0	3.58496
'CG12607'	38547	0.15	0	2	0	3.58496
'CG34012'	3885632	0.15	0	1	0	3.58496
'Zmynd10'	39481	0.15	0	3	0	3.58496
'Brd'	39620	0.15	0	1	0	3.58496
'CG13455'	39667	0.16	0	3	0	3.58496
'comm3'	39696	0.16	0	3	0	3.58496
'Edg78E'	40354	0.15	0	1	0	3.58496
'NPFR'	40754	0.15	0	5	0	3.58496
'CG10086'	40920	0.16	0	4	0	3.58496
'CG14282'	42301	0.15	0	2	0	3.58496
'CG3581'	42315	0.15	0	2	0	3.58496
'TotB'	42474	0.16	0	1	0	3.58496
'TwdlD'	43210	0.16	0	2	0	3.58496
'fkh'	43383	0.15	0	8	0	3.58496
'CG14634'	50366	0.16	0	1	0	3.58496
'CG34198'	5740481	0.15	0	1	0	3.58496
'Lcp65Ag3'	59159	0.15	0	1	0	3.58496
'Sfp51E'	8674008	0.15	0	1	0	3.58496
'CG14397'	8674022	0.15	0	1	0	3.58496
'CG43222'	12798528	0.17	0	1	0	3.70044
'Ste:CG33240'	2768900	0.17	0	1.27	0	3.70044
'Ste:CG33239'	2768901	0.17	0	1.27	0	3.70044
'CG6244'	2768962	0.16	0	1	0	3.70044
'CG43980'	2768995	0.17	0	12	0	3.70044
'CG40486'	3355162	0.16	0	2	0	3.70044
'esg'	34903	0.16	0	5	0	3.70044
'Oseg5'	35349	0.17	0	6	0	3.70044
'CG13227'	36179	0.16	0	1	0	3.70044
'CG13226'	36184	0.16	0	2	0	3.70044
'CG8785'	36391	0.16	0	4	0	3.70044
'Ir52d'	36716	0.17	0	4	0	3.70044
'Arp53D'	36879	0.16	0	3	0	3.70044
'DptA'	37183	0.17	0	1	0	3.70044
'CkIIbeta2'	37300	0.17	0	2	0	3.70044
'CG13545'	37675	0.16	0	1	0	3.70044
'CG11345'	38548	0.17	0	2	0	3.70044
'CG14107'	39498	0.17	0	2	0	3.70044
'CG44836'	39825	0.16	0	3	0	3.70044
'CG9926'	41700	0.17	0	2	0	3.70044
'CG6972'	42684	0.17	0	3	0	3.70044
'CG15529'	43584	0.16	0	3	0	3.70044
'Hf'	44038	0.17	0	2	0	3.70044
'CG14132'	50290	0.17	0	2	0	3.70044
'CG46026'	26067064	0.18	0	5	0	3.80735
'CG3699'	31046	0.18	0	2	0	3.80735
'CG14795'	31109	0.18	0	1	0	3.80735
'CG12115'	31853	0.18	0	2	0	3.80735
'ppk31'	318575	0.18	0	3	0	3.80735
'CG15040'	32848	0.18	0	15	0	3.80735
'CG15418'	33585	0.17	0	1	0	3.80735
'CG6870'	35067	0.18	0	2	0	3.80735
'CG11113'	35659	0.18	0	1	0	3.80735
'Cpr67Fb'	39225	0.18	0	1	0	3.80735
'CG1126'	40600	0.18	0	3	0	3.80735
'CG13659'	43059	0.17	0	3	0	3.80735
'Cpr65Au'	59158	0.18	0	1	0	3.80735
'CG43774'	14462693	0.19	0	1	0	3.90689
'Mal-A6'	246565	0.19	0	5	0	3.90689
'CG12355'	2768954	0.19	0	2	0	3.90689
'CG32117'	317864	0.2	0	2	0	3.90689
'Cpr30F'	318997	0.19	0	2	0	3.90689
'CG14191'	32893	0.2	0	2	0	3.90689
'CG13258'	34959	0.19	0	2	0	3.90689
'CG6409'	39220	0.19	0	3	0	3.90689
'Cpr92F'	42450	0.2	0	5	0	3.90689
'Spn38F'	49806	0.19	0	3	0	3.90689
'Ir52c'	246630	0.2	0	5	0	4
'CG31832'	318970	0.2	0	2	0	4
'CG12963'	36724	0.2	0	2	0	4
'CG12699'	36944	0.2	0	2	0	4
'CG4962'	39793	0.2	0	2	0	4
'Cyp305a1'	40161	0.2	0	5	0	4
'CG17738'	41490	0.21	0	1	0	4
'E(spl)m4-BFM'	43157	0.21	0	2	0	4
'CG42577'	8673999	0.2	0	1	0	4
'CG44625'	19836231	0.21	0	1	0	4.08746
'pgant4'	261610	0.21	0	7	0	4.08746
'CG32259'	317942	0.21	0	2	0	4.08746
'Muc18B'	32913	0.21	0	3	0	4.08746
'CG6012'	35022	0.22	0	3	0	4.08746
'CG13748'	35896	0.22	0	2	0	4.08746
'CG10307'	37477	0.22	0	4	0	4.08746
'CG17027'	39742	0.22	0	4	0	4.08746
'CG6996'	40212	0.22	0	5	0	4.08746
'CG34375'	42715	0.21	0	6	0	4.08746
'Mst98Cb'	43367	0.21	0	3	0	4.08746
'CG11841'	43430	0.21	0	3	0	4.08746
'Pka-C2'	43644	0.22	0	4	0	4.08746
'CG31954'	33572	0.23	0	3	0	4.16993
'CG13280'	35015	0.23	0	5	0	4.16993
'His4:CG33905'	3771908	0.23	0	1.1	0	4.16993
'alphaTub67C'	39130	0.23	0	5	0	4.16993
'CG16836'	50208	0.23	0	1	0	4.16993
'CG34180'	5740541	0.23	0	1	0	4.16993
'CG42597'	8674090	0.23	0	2	0	4.16993
'CG33293'	2768659	0.24	0	2	0	4.24793
'betaNACtes6'	318107	0.24	0	3	0	4.24793
'CG32557'	326221	0.24	0	7	0	4.24793
'CG3597'	33420	0.25	0	4	0	4.24793
'IM1'	37100	0.24	0	1	0	4.24793
'sNPF-R'	40195	0.24	0	14	0	4.24793
'CG14377'	41649	0.24	0	1	0	4.24793
'CG30395'	246589	0.25	0	10	0	4.32193
'His1:CG33822'	3772665	0.26	0	3.5	0	4.32193
'Gagr'	39824	0.25	0	8	0	4.32193
'CG1288'	40865	0.26	0	3	0	4.32193
'CG34446'	5740549	0.25	0	1	0	4.32193
'CG34278'	5740656	0.26	0	1	0	4.32193
'CG43402'	12797876	0.27	0	2	0	4.39232
'CG14626'	31064	0.26	0	5	0	4.39232
'CG34434'	31472	0.26	0	6	0	4.39232
'CG32603'	318109	0.26	0	4	0	4.39232
'CG11099'	37282	0.27	0	8	0	4.39232
'CG9815'	37710	0.27	0	4	0	4.39232
'His4:CG33899'	3771938	0.27	0	1.29	0	4.39232
'Drsl2'	38408	0.27	0	1	0	4.39232
'CG5804'	39005	0.27	0	1	0	4.39232
'CG13314'	39030	0.27	0	2	0	4.39232
'Ilp8'	39909	0.27	0	3	0	4.39232
'CG18265'	39947	0.27	0	23	0	4.39232
'CG5665'	40243	0.27	0	4	0	4.39232
'Dfd'	40832	0.27	0	10	0	4.39232
'amon'	43215	0.27	0	15	0	4.39232
'CG43779'	14462761	0.28	0	3	0	4.45943
'CG45076'	19834760	0.28	0	4.52	0	4.45943
'mol'	34872	0.28	0	8	0	4.45943
'Oli'	35066	0.28	0	4	0	4.45943
'CG4847'	36973	0.29	0	5	0	4.45943
'CG12003'	38183	0.29	0	7	0	4.45943
'Acp63F'	38448	0.29	0	1	0	4.45943
'CG3222'	39114	0.28	0	5	0	4.45943
'CG14569'	40417	0.28	0	3	0	4.45943
'CG7910'	40956	0.28	0	7	0	4.45943
'CG5376'	42648	0.29	0	3	0	4.45943
'CG7214'	34053	0.29	0	4	0	4.52356
'amd'	35188	0.29	0	7	0	4.52356
'Mpcp1'	37297	0.3	0	5	0	4.52356
'Tim17b1'	40635	0.3	0	3	0	4.52356
'CG15930'	31446	0.31	0	8	0	4.58496
'CG15336'	31742	0.31	0	3	0	4.58496
'CG13540'	37686	0.31	0	2	0	4.58496
'CG33688'	3772065	0.31	0	2	0	4.58496
'Eglp2'	37737	0.31	0	4	0	4.58496
'dpr21'	8674044	0.31	0	4	0	4.58496
'CG2680'	31257	0.32	0	5	0	4.64386
'CG44422'	32063	0.31	0	17	0	4.64386
'mtt'	35832	0.31	0	19	0	4.64386
'CG6652'	39905	0.33	0	10	0	4.64386
'CG42662'	10178847	0.33	0	2	0	4.70044
'CG14034'	33751	0.34	0	5	0	4.70044
'CG6426'	36891	0.33	0	3	0	4.70044
'Arl6'	37236	0.33	0	3	0	4.70044
'CG14312'	42195	0.33	0	2	0	4.70044
'E(spl)mgamma-HLH'	43151	0.34	0	4	0	4.70044
'CG42587'	8674060	0.34	0	1	0	4.70044
'CG43689'	31353	0.34	0	32	0	4.75489
'CG32225'	317926	0.35	0	6	0	4.75489
'CG33644'	3772563	0.35	0	2	0	4.75489
'CG7768'	39573	0.35	0	3	0	4.75489
'CG15458'	50124	0.34	0	2	0	4.75489
'CG14974'	50167	0.34	0	2	0	4.75489
'CG16926'	50205	0.35	0	4	0	4.75489
'CG42594'	8674091	0.34	0	23	0	4.75489
'TfIIA-S-2'	31048	0.36	0	2	0	4.80735
'Cnx14D'	32620	0.36	0	12	0	4.80735
'Jon65Ai'	38685	0.36	0	4	0	4.80735
'ND-B8'	50178	0.36	0	2	0	4.80735
'CG34265'	5740186	0.36	0	2	0	4.80735
'CG13376'	3346142	0.37	0	5	0	4.85798
'His4:CG33891'	3772519	0.37	0	1.79	0	4.85798
'CG14095'	40112	0.37	0	3	0	4.85798
'Hug'	41547	0.37	0	5	0	4.85798
'ea'	41858	0.36	0	7	0	4.85798
'CG13177'	5740215	0.37	0	3	0	4.85798
'Lk'	47746	0.38	0	3	0	4.90689
'CG30172'	246496	0.39	0	2	0	4.9542
'CG32814'	318223	0.4	0	9	0	4.9542
'gammaTub37C'	35199	0.39	0	8	0	4.9542
'Mst98Ca'	47854	0.4	0	7	0	4.9542
'Cpr49Aa'	246413	0.41	0	3	0	5
'CG31274'	318655	0.41	0	7.63	0	5
'CG17323'	35138	0.41	0	11	0	5
'Diedel'	43474	0.41	0	2	0	5
'CG14245'	3772449	0.43	0	3	0	5.04439
'CG6602'	38691	0.43	0	8	0	5.04439
'Obp83cd'	40746	0.43	0	5	0	5.04439
'Ccp84Ad'	40822	0.43	0	4	0	5.04439
'CG14598'	40893	0.43	0	7	0	5.04439
'aly'	45960	0.42	0	12	0	5.04439
'CG12541'	31650	0.43	0	15	0	5.08746
'CG4525'	41905	0.43	0	11	0	5.08746
'CG11550'	43731	0.43	0	6	0	5.08746
'robls54B'	5740248	0.43	0	3	0	5.08746
'ppk18'	34295	0.44	0	10	0	5.12928
'CG14566'	40421	0.44	0	4	0	5.12928
'CG43190'	12798407	0.48	0	4	0	5.20945
'CG13361'	31019	0.47	0	10	0	5.20945
'CG10953'	36941	0.47	0	6	0	5.20945
'CG32432'	40310	0.47	0	29	0	5.20945
'sala'	34570	0.48	0	11.02	0	5.24793
'Cyp49a1'	36105	0.49	0	12	0	5.24793
'Cpr47Ee'	36193	0.48	0	9	0	5.24793
'Cyp6g1'	36316	0.5	0	14	0	5.2854
'CG5435'	34657	0.51	0	6	0	5.32193
'Ntf-2r'	35101	0.51	0	5	0	5.32193
'CG15130'	35312	0.51	0	4	0	5.32193
'CG3292'	37538	0.52	0	12	0	5.32193
'CG13920'	38203	0.52	0	8	0	5.35755
'fest'	37220	0.54	0	24	0	5.39232
'CNMa'	38242	0.54	0	14	0	5.39232
'lcs'	33120	0.55	0	4	0	5.42626
'Mst57Db'	43122	0.55	0	1	0	5.42626
'His2A:CG31618'	318855	0.58	0	3.47	0	5.49185
'His2A:CG33823'	3771783	0.58	0	3.47	0	5.49185
'His2A:CG33826'	3771785	0.58	0	3.47	0	5.49185
'His2A:CG33814'	3772345	0.58	0	3.47	0	5.49185
'His2A:CG33817'	3772351	0.58	0	3.47	0	5.49185
'His2A:CG33829'	3772447	0.58	0	3.47	0	5.49185
'His2A:CG33820'	3772541	0.58	0	3.47	0	5.49185
'CG30485'	246644	0.61	0	26	0	5.55459
'CG33290'	2768993	0.61	0	5	0	5.55459
'CG15478'	31679	0.6	0	15	0	5.55459
'CG9673'	32649	0.6	0	7	0	5.55459
'CG8628'	38783	0.63	0	3	0	5.61471
'Or49b'	36413	0.64	0	15	0	5.64386
'Cp15'	38999	0.64	0	4	0	5.64386
'CG13000'	32685	0.65	0	4	0	5.67243
'tgy'	32896	0.65	0	14	0	5.67243
'Vha16-5'	34482	0.65	0	6	0	5.67243
'His4:CG33897'	3772096	0.65	0	3.17	0	5.67243
'CG30056'	246422	0.67	0	5	0	5.72792
'Cyp312a1'	40005	0.68	0	16	0	5.72792
'sif'	43892	0.68	0	81	0	5.72792
'CG13458'	39646	0.7	0	21	0	5.78136
'CG5783'	35088	0.72	0	9	0	5.80735
'CG15213'	50316	0.72	0	3	0	5.80735
'CG30380'	246579	0.73	0	4	0	5.83289
'CG33795'	3772625	0.76	0	5	0	5.88264
'Prm'	39002	0.75	0	30	0	5.88264
'GstE10'	37105	0.78	0	11	0	5.93074
'CG11889'	3772506	0.78	0	16.7	0	5.93074
'CG4328'	39405	0.78	0	21	0	5.93074
'CG11951'	43463	0.78	0	29	0	5.93074
'Capa'	43541	0.79	0	7	0	5.9542
'CG11052'	49997	0.79	0	6	0	5.9542
'CG33459'	2768847	0.84	0	10	0	6.04439
'eya'	33916	0.85	0	34	0	6.04439
'CG44153'	34341	0.84	0	84	0	6.04439
'yip7'	38680	0.85	0	10	0	6.04439
'btn'	42664	0.87	0	5	0	6.08746
'CG1809'	35981	0.88	0	20	0	6.10852
'CG33689'	3771798	0.91	0	6	0	6.14975
'goddard'	39599	0.91	0	7	0	6.14975
'Amt'	41841	0.96	0	23	0	6.22882
'CG31807'	318953	0.98	0	10	0	6.24793
'CG43123'	12798080	1	0	13	0	6.2854
'CG11263'	39472	1	0	14	0	6.2854
'CG11893'	43056	1	0	19	0	6.2854
'CG15674'	37463	1	0	23	0	6.30378
'CG14302'	42252	1	0	3	0	6.30378
'CG43968'	14462915	1.03	0	44	0	6.32193
'CG43191'	12798408	1.05	0	14	0	6.35755
'His1:CG33801'	3772056	1.06	0	14.21	0	6.37504
'Dtg'	41558	1.06	0	36	0	6.37504
'Lcp4'	35820	1.09	0	7	0	6.40939
'CG3264'	37540	1.1	0	26	0	6.42626
'CG33654'	3771825	1.14	0	7	0	6.47573
'CG42832'	10178785	1.16	0	3	0	6.50779
'CG43630'	12797893	1.17	0	3	0	6.50779
'CG33687'	3772322	1.18	0	12	0	6.52356
'wrapper'	37555	1.19	0	32	0	6.53916
'comm'	39717	1.23	0	28	0	6.58496
'IM3'	50209	1.22	0	4	0	6.58496
'Lgr1'	42133	1.24	0	55	0	6.59991
'CG12470'	30977	1.29	0	18	0	6.65821
'KFase'	33907	1.29	0	19	0	6.65821
'CG10073'	37225	1.32	0	50	0	6.6865
'CG13084'	35229	1.39	0	29	0	6.76818
'CG44040'	14462475	1.45	0	5	0	6.82018
'CadN2'	35071	1.49	0	165	0	6.85798
'CG40813'	5740386	1.56	0	12.63	0	6.93074
'Gpb5'	3355097	1.57	0	13	0	6.94251
'CG31821'	34938	1.63	0	30	0	7
'Gr59f'	37726	1.72	0	28	0	7.07682
'His1:CG33810'	3771879	1.74	0	23.46	0	7.08746
'kirre'	31292	1.75	0	115	0	7.09803
'CG11756'	32074	1.78	0	17	0	7.11894
'CG33136'	318894	1.81	0	26	0	7.14975
'Rh4'	39887	1.83	0	33	0	7.15987
'CG10081'	37226	1.86	0	70	0	7.17991
'CG34031'	3885665	1.9	0	18	0	7.21917
'CG33775'	3772054	1.92	0	13	0	7.22882
'CG12502'	38102	1.94	0	92	0	7.24793
'rpk'	40580	1.97	0	68	0	7.26679
'CG30197'	246513	2.07	0	12	0	7.33985
'CG13962'	35270	2.07	0	17	0	7.33985
'Lcp3'	35819	2.08	0	15	0	7.34873
'Cpr49Ae'	36351	2.16	0	34	0	7.40088
'His4:CG31611'	318846	2.2	0	10.65	0	7.42626
'His4:CG33883'	3771947	2.2	0	10.65	0	7.42626
'His4:CG33885'	3772172	2.2	0	10.65	0	7.42626
'His4:CG33903'	3772254	2.2	0	10.65	0	7.42626
'His4:CG33887'	3772509	2.2	0	10.65	0	7.42626
'CG17047'	36478	2.29	0	40	0	7.48382
'Mst57Dc'	43121	2.3	0	10	0	7.49185
'mthl7'	38910	2.4	0	46	0	7.55459
'His2B:CG33874'	3772264	2.55	0	18.86	0	7.63662
'CG9875'	37698	2.58	0	22	0	7.65821
'CG15764'	31516	2.62	0	39	0	7.67948
'CG32695'	31918	2.68	0	15	0	7.71425
'CG13870'	37308	3.02	0	75	0	7.88874
'His2B:CG33902'	3772058	3.08	0	22.82	0	7.91289
'His2B:CG33886'	3772271	3.46	0	25.65	0	8.08215
'Mst87F'	41693	3.51	0	20	0	8.09803
'CG2574'	32190	3.6	0	42	0	8.13955
'CG15657'	37408	3.67	0	21	0	8.16491
'His2B:CG33872'	3771809	3.8	0	28.18	0	8.21432
'His2B:CG33880'	3772496	3.88	0	28.72	0	8.24317
'Oatp58Da'	37543	4.03	0	119	0	8.29921
'metro'	36176	4.06	0	150	0	8.30834
'CG31373'	318700	4.14	0	38	0	8.33985
'CG45061'	19835998	4.19	0	25	0	8.35755
'CG43814'	14462795	4.26	0	43	0	8.37938
'CG30278'	246523	4.7	0	66	0	8.52356
'CG43324'	12798331	4.72	0	45	0	8.52748
'bcd'	40830	4.84	0	168	0	8.56605
'CG31279'	318657	4.92	0	44	0	8.58496
'CG30054'	246420	5.02	0	70.27	0	8.61839
'CG15212'	50315	5.1	0	27	0	8.64024
'Hsp70Aa'	48581	5.13	0	167.47	0	8.64746
'His2B:CG33884'	3772575	5.33	0	39.46	0	8.7039
'CG13813'	40218	6.27	0	129	0	8.93958
'CG15201'	32053	7.95	0	47	0	9.28077
'nerfin-2'	41235	7.99	0	269	0	9.28771
'stl'	37619	8.89	0	505	0	9.44294
'CG5048'	39598	9.03	0	114	0	9.46557
'CG9672'	32651	9.06	0	95	0	9.46964
'CG4914'	39597	9.33	0	209	0	9.51175
'His1:CG31617'	318854	9.45	0	127.11	0	9.52943
'CG4174'	40023	10.14	0	334.06	0	9.63118
'CG14096'	40113	12.13	0	66.41	0	9.89026
'Oatp58Db'	37544	12.55	0	358	0	9.93958
'CG10339'	37854	14.29	0	382	0	10.1267
'CG16957'	34755	40.58	0	407	0	11.6321
'CG34269'	5740713	56.09	0	467	0	12.099
'CG33783'	3771958	58.52	0	351	0	12.1602
'CG33784'	3772181	109.38	0	744	0	13.0626
