# Supplementary material for: Transcriptome profile in Drosophila Kc and S2 embryonic cell lines
Source: G3 (Bethesda). 2023 Mar 3;13(5):jkad054. doi: 10.1093/g3journal/jkad054 (PMC10151398; doi:10.1093/g3journal/jkad054)
Supplement: jkad054_Supplementary_Data [file jkad054_supplementary_data.zip › Table_S4_G3-2023-404112.xlsx]

## Sheet: S2 only expressed
Symbol	Gene ID	KC TPM	S2 TPM	KC Read Count	S2 Read Count	log2 (KC / S2)
'CG43776'	14462630	0	0.02	0	0.5	0
'CG43777'	14462631	0	0.02	0	0.5	0
'dpr8'	32387	0	0.01	0	1	0
'nAChRalpha7'	32928	0	0.02	0	1	0
'CG3544'	33252	0	0.02	0	1	0
'CG15431'	33646	0	0.01	0	1	0
'CG13739'	35957	0	0.01	0	1	0
'Adhr'	3772432	0	0.02	0	0.5	0
'Oseg4'	38219	0	0.02	0	1	0
'Shab'	38352	0	0.02	0	1	0
'CG1273'	38522	0	0.02	0	1	0
'Dnah3'	38586	0	0.01	0	1	0
'CG6118'	41884	0	0.02	0	1	0
'GluClalpha'	42350	0	0.01	0	1	0
'slo'	42940	0	0.02	0	1	0
'fid'	43148	0	0.01	0	1	0
'SLO2'	5740325	0	0.01	0	1	0
'CG30203'	246514	0	0.03	0	1	-1
'CG30480'	246640	0	0.02	0	1	-1
'CG5966'	31532	0	0.03	0	1	-1
'CG31533'	318788	0	0.03	0	1	-1
'dpy'	318824	0	0.02	0	12	-1
'CG31780'	318937	0	0.02	0	0.5	-1
'CG42339'	32033	0	0.03	0	1	-1
'Syt12'	32290	0	0.03	0	2	-1
'CG42784'	326165	0	0.02	0	2	-1
'CG12990'	32747	0	0.03	0	1	-1
'upd1'	32813	0	0.03	0	1	-1
'CG42329'	33312	0	0.03	0	1	-1
'CG3213'	33574	0	0.03	0	1	-1
'CG11147'	33803	0	0.02	0	1	-1
'CG11034'	33810	0	0.03	0	1	-1
'Mco1'	34258	0	0.02	0	1	-1
'CG17211'	34639	0	0.03	0	2	-1
'CG18477'	34922	0	0.02	0	0.5	-1
'rdo'	35077	0	0.02	0	1	-1
'Acp36DE'	35096	0	0.03	0	1	-1
'CG10211'	35106	0	0.03	0	2	-1
'tj'	35227	0	0.02	0	1	-1
'Poxn'	36741	0	0.03	0	1	-1
'CG4945'	36850	0	0.03	0	1	-1
'CCHa1-R'	37004	0	0.03	0	1	-1
'CG44433'	37150	0	0.03	0	1	-1
'CG10384'	37567	0	0.03	0	1	-1
'CG13579'	37905	0	0.02	0	1	-1
'CG13594'	37940	0	0.03	0	1	-1
'Kr'	38012	0	0.03	0	1	-1
'Lsp1gamma'	38015	0	0.03	0	1	-1
'CG9194'	38133	0	0.02	0	1	-1
'Dbx'	38254	0	0.03	0	1	-1
'CG5687'	38255	0	0.03	0	1	-1
'CG11353'	38560	0	0.02	0	1	-1
'Lkr'	38622	0	0.02	0	1	-1
'exex'	38884	0	0.03	0	1	-1
'CG6282'	38985	0	0.02	0	1	-1
'CNMaR'	39127	0	0.03	0	1	-1
'CrzR'	39409	0	0.02	0	1	-1
'CG10969'	39451	0	0.03	0	1	-1
'CG12983'	40319	0	0.02	0	1	-1
'CG14669'	40652	0	0.02	0	1	-1
'Gld'	40875	0	0.02	0	1	-1
'CG2993'	40924	0	0.02	0	1	-1
'Cpn'	41474	0	0.03	0	1	-1
'CG14880'	41986	0	0.03	0	1	-1
'beat-IIa'	42086	0	0.03	0	1	-1
'htl'	42160	0	0.02	0	1	-1
'CG7432'	42347	0	0.02	0	1	-1
'CG31121'	42975	0	0.02	0	1	-1
'CG12885'	43308	0	0.02	0	1	-1
'TkR99D'	43551	0	0.03	0	1	-1
'CG31028'	43586	0	0.02	0	1	-1
'CG34155'	4379867	0	0.03	0	1	-1
'nerfin-1'	44786	0	0.02	0	1	-1
'can'	45432	0	0.02	0	1	-1
'ACXA'	53432	0	0.02	0	1	-1
'inaF-B'	8674114	0	0.02	0	1	-1
'CG30091'	246449	0	0.04	0	1	-1.58496
'CG46244'	26067072	0	0.04	0	5.07	-1.58496
'Pxd'	2768671	0	0.03	0	1	-1.58496
'CG11384'	31061	0	0.03	0	1	-1.58496
'CG15239'	31343	0	0.04	0	1	-1.58496
'CG3546'	31389	0	0.03	0	1	-1.58496
'Ir7b'	31690	0	0.04	0	1	-1.58496
'CG32373'	318000	0	0.04	0	1	-1.58496
'CG32834'	318238	0	0.04	0	1	-1.58496
'CG31106'	318594	0	0.04	0	1	-1.58496
'Mur29B'	319014	0	0.04	0	1	-1.58496
'CG43755'	319026	0	0.04	0	1	-1.58496
'CG42249'	32043	0	0.04	0	1	-1.58496
'CG1924'	32180	0	0.03	0	1	-1.58496
'CG4661'	32238	0	0.04	0	1	-1.58496
'ovm'	326181	0	0.04	0	1.23	-1.58496
'CG14219'	32951	0	0.03	0	1	-1.58496
'Iris'	33290	0	0.04	0	1	-1.58496
'CG31664'	33359	0	0.04	0	1	-1.58496
'fred'	33613	0	0.04	0	4	-1.58496
'TrissinR'	33812	0	0.04	0	2	-1.58496
'CG11327'	33940	0	0.04	0	1	-1.58496
'CG11322'	33949	0	0.04	0	1	-1.58496
'Ntl'	34046	0	0.04	0	1	-1.58496
'Mal-B1'	34597	0	0.04	0	1	-1.58496
'CG43333'	34830	0	0.03	0	2	-1.58496
'CG1441'	36029	0	0.04	0	1	-1.58496
'CG13203'	36229	0	0.03	0	1	-1.58496
'Tret1-2'	36249	0	0.04	0	1	-1.58496
'CG9068'	36817	0	0.04	0	2	-1.58496
'CG8303'	36858	0	0.03	0	1	-1.58496
'sona'	37762	0	0.04	0	3	-1.58496
'Fife'	38337	0	0.04	0	4	-1.58496
'FMRFaR'	38357	0	0.04	0	2	-1.58496
'dar1'	38436	0	0.04	0	2	-1.58496
'CG7888'	39232	0	0.04	0	1	-1.58496
'CG17122'	40226	0	0.04	0	1	-1.58496
'SLC22A'	40437	0	0.03	0	1	-1.58496
'alpha-Est6'	40902	0	0.04	0	1	-1.58496
'alpha-Est2'	40908	0	0.04	0	1	-1.58496
'CG12814'	41246	0	0.04	0	1	-1.58496
'eIF3d2'	41475	0	0.03	0	1	-1.58496
'CG45105'	41932	0	0.04	0	2	-1.58496
'CG14309'	42212	0	0.04	0	2	-1.58496
'CG10887'	42399	0	0.03	0	1	-1.58496
'fd96Ca'	43010	0	0.04	0	1	-1.58496
'CG5111'	43085	0	0.04	0	1	-1.58496
'CG9988'	43388	0	0.03	0	1	-1.58496
'CG11898'	43451	0	0.03	0	2	-1.58496
'CG15530'	43589	0	0.04	0	1	-1.58496
'CG15534'	43613	0	0.03	0	1	-1.58496
'CG15546'	43659	0	0.04	0	1	-1.58496
'salt'	43742	0	0.03	0	1	-1.58496
'ru'	44856	0	0.04	0	1	-1.58496
'FarO'	45707	0	0.04	0	1	-1.58496
'ort'	45910	0	0.03	0	1	-1.58496
'Cyp303a1'	49165	0	0.04	0	1	-1.58496
'CG42570'	8674011	0	0.04	0	1	-1.58496
'Hex-t1'	117364	0	0.05	0	1	-2
'CG43742'	14462622	0	0.05	0	1	-2
'ppk3'	246504	0	0.05	0	1	-2
'ppk5'	2768987	0	0.06	0	1	-2
'CG11381'	31067	0	0.05	0	1	-2
'Gr2a'	31093	0	0.05	0	1	-2
'CG16781'	31315	0	0.05	0	1	-2
'CG32241'	317934	0	0.05	0	1	-2
'spirit'	31797	0	0.05	0	1	-2
'CG32591'	318104	0	0.05	0	1	-2
'Prosbeta5R2'	318924	0	0.05	0	1	-2
'CG31907'	319019	0	0.05	0	1	-2
'CG31926'	326174	0	0.06	0	1	-2
'Or22a'	33335	0	0.05	0	1	-2
'IFT57'	33579	0	0.05	0	1	-2
'CG9498'	33885	0	0.05	0	1	-2
'Trim9'	34453	0	0.05	0	2	-2
'CG16885'	34811	0	0.06	0	1	-2
'Or43a'	35644	0	0.05	0	1	-2
'CG2127'	35811	0	0.04	0	1	-2
'Amyrel'	36863	0	0.05	0	1	-2
'CG10051'	37222	0	0.05	0	2	-2
'gsb'	38005	0	0.04	0	1	-2
'Ppm1'	38071	0	0.05	0	1	-2
'CG9970'	38351	0	0.05	0	1	-2
'CG11350'	38554	0	0.05	0	1	-2
'CG8564'	38825	0	0.04	0	1	-2
'Cyp4d8'	38841	0	0.05	0	1	-2
'Snmp2'	38868	0	0.05	0	2	-2
'Hn'	38871	0	0.05	0	1	-2
'CG13675'	38907	0	0.05	0	1	-2
'CG32055'	39188	0	0.05	0	1	-2
'cmpy'	40288	0	0.05	0	1	-2
'CG10588'	40316	0	0.04	0	2	-2
'Osi2'	40756	0	0.05	0	1	-2
'CG11693'	40984	0	0.05	0	1	-2
'CG3999'	41253	0	0.05	0	2	-2
'Tk'	41456	0	0.05	0	1	-2
'CG14740'	41468	0	0.05	0	1	-2
'CG11600'	41555	0	0.06	0	1	-2
'CG9631'	41729	0	0.05	0	1	-2
'lmd'	42717	0	0.05	0	1	-2
'sosie'	42961	0	0.05	0	1	-2
'CG10559'	43063	0	0.05	0	1	-2
'Cpr97Ea'	43258	0	0.05	0	1	-2
'Cht4'	49815	0	0.05	0	1	-2
'Teh3'	50170	0	0.05	0	1	-2
'SP555'	53471	0	0.05	0	1	-2
'CG18748'	59144	0	0.05	0	1	-2
'CG43050'	12798184	0	0.07	0	1	-2.32193
'CG33340'	2768682	0	0.07	0	1	-2.32193
'CG5062'	31435	0	0.07	0	2	-2.32193
'CG1571'	31725	0	0.06	0	2	-2.32193
'CG32655'	318143	0	0.06	0	1	-2.32193
'CG10970'	31830	0	0.06	0	1.43	-2.32193
'CG5347'	32403	0	0.06	0	1	-2.32193
'CG8260'	32521	0	0.06	0	1	-2.32193
'S-Lap3'	326187	0	0.07	0	2	-2.32193
'Spn28Db'	326261	0	0.06	0	1	-2.32193
'CG12998'	32710	0	0.07	0	1	-2.32193
'CG14579'	33096	0	0.06	0	1	-2.32193
'CG12674'	33384	0	0.06	0	1	-2.32193
'Clect27'	33678	0	0.06	0	1	-2.32193
'fusl'	33765	0	0.06	0	2	-2.32193
'CG14014'	33784	0	0.07	0	1	-2.32193
'CG9222'	33867	0	0.06	0	1	-2.32193
'CG11236'	33955	0	0.06	0	1	-2.32193
'Bace'	34182	0	0.06	0	1	-2.32193
'CG6431'	34476	0	0.06	0	1	-2.32193
'Tsp33B'	34590	0	0.07	0	1	-2.32193
'ms(2)34Fe'	34833	0	0.06	0	4	-2.32193
'sqa'	36002	0	0.06	0	2	-2.32193
'CG6347'	36531	0	0.06	0	1	-2.32193
'CG18568'	36549	0	0.06	0	1	-2.32193
'CG13511'	37597	0	0.07	0	2.36	-2.32193
'CG12782'	37685	0	0.06	0	1	-2.32193
'CG13305'	38992	0	0.07	0	1	-2.32193
'CG12523'	39216	0	0.06	0	1	-2.32193
'ImpL1'	39499	0	0.06	0	1	-2.32193
'CG7335'	40203	0	0.06	0	1	-2.32193
'CG12590'	40618	0	0.06	0	1	-2.32193
'CG31100'	41075	0	0.06	0	2	-2.32193
'Or85f'	41119	0	0.06	0	1	-2.32193
'CG7691'	42228	0	0.06	0	1	-2.32193
'CG11703'	42307	0	0.06	0	1	-2.32193
'CG7084'	42606	0	0.06	0	2	-2.32193
'CG5379'	42625	0	0.07	0	1	-2.32193
'Elal'	42970	0	0.07	0	1	-2.32193
'caix'	43264	0	0.07	0	1	-2.32193
'CG14062'	43389	0	0.06	0	1	-2.32193
'Ppi1'	43581	0	0.07	0	3	-2.32193
'ect'	44135	0	0.06	0	2	-2.32193
'CG12994'	50350	0	0.06	0	1	-2.32193
'pre-mod(mdg4)-X'	10178797	0	0.07	0	2.54	-2.58496
'CG13759'	31236	0	0.08	0	1	-2.58496
'CG3598'	31283	0	0.07	0	1	-2.58496
'CG12637'	31996	0	0.07	0	1	-2.58496
'fne'	32245	0	0.07	0	4	-2.58496
'CG12715'	32252	0	0.07	0	2	-2.58496
'CG31988'	326182	0	0.08	0	1.03	-2.58496
'CG42323'	32825	0	0.07	0	1	-2.58496
'Acp26Aa'	33817	0	0.08	0	1	-2.58496
'CG9287'	34194	0	0.07	0	2	-2.58496
'spz4'	34572	0	0.07	0	3	-2.58496
'rho-6'	34640	0	0.08	0	1	-2.58496
'CG4650'	34859	0	0.08	0	1	-2.58496
'nht'	34902	0	0.08	0	1	-2.58496
'dpn'	35800	0	0.07	0	2	-2.58496
'CG11635'	35808	0	0.08	0	1	-2.58496
'CG12913'	36079	0	0.07	0	2	-2.58496
'lambdaTry'	36214	0	0.08	0	1	-2.58496
'Cpr49Ah'	36354	0	0.08	0	1	-2.58496
'CG33017'	36811	0	0.07	0	5	-2.58496
'CG5348'	36877	0	0.07	0	2	-2.58496
'Sardh'	37026	0	0.08	0	3	-2.58496
'CG3927'	37576	0	0.07	0	1	-2.58496
'PHDP'	37788	0	0.08	0	1	-2.58496
'CG11594'	38473	0	0.08	0	2	-2.58496
'BBS1'	38780	0	0.07	0	2	-2.58496
'Cp7Fa'	3885650	0	0.07	0	1	-2.58496
'CG6216'	39257	0	0.07	0	1	-2.58496
'Est-6'	39392	0	0.08	0	2	-2.58496
'CG6661'	39556	0	0.07	0	2	-2.58496
'CG14676'	40729	0	0.08	0	1	-2.58496
'CG2781'	40943	0	0.07	0	2	-2.58496
'CG5478'	41936	0	0.07	0	1	-2.58496
'CG10264'	41948	0	0.07	0	1	-2.58496
'CG7714'	42250	0	0.08	0	1	-2.58496
'CG31245'	42316	0	0.08	0	1	-2.58496
'CG11453'	42355	0	0.08	0	2	-2.58496
'CG4459'	42377	0	0.07	0	2	-2.58496
'CG10301'	42797	0	0.08	0	1	-2.58496
'CG10694'	42855	0	0.08	0	1	-2.58496
'CG7582'	43492	0	0.08	0	1	-2.58496
'CG33226'	2768859	0	0.09	0	1	-2.80735
'CG33263'	2768952	0	0.09	0	1	-2.80735
'CG10793'	31308	0	0.09	0	2	-2.80735
'CG15576'	31369	0	0.08	0	1	-2.80735
'CG31068'	318578	0	0.09	0	3	-2.80735
'CG31798'	318946	0	0.09	0	2	-2.80735
'CG15196'	32084	0	0.09	0	2	-2.80735
'Reepl1'	32103	0	0.09	0	1	-2.80735
'CG1806'	32163	0	0.09	0	2	-2.80735
'PH4alphaNE3'	326114	0	0.09	0	2	-2.80735
'CG32054'	326185	0	0.08	0	2	-2.80735
'CG9903'	32621	0	0.09	0	2	-2.80735
'ninaA'	33271	0	0.09	0	1	-2.80735
'NLaz'	33324	0	0.08	0	1	-2.80735
'AANATL2'	33874	0	0.09	0	1	-2.80735
'CG16886'	34809	0	0.09	0	3	-2.80735
'NimC2'	34818	0	0.09	0	3	-2.80735
'CG15155'	35087	0	0.08	0	1	-2.80735
'CG10205'	36650	0	0.09	0	1	-2.80735
'CG8299'	36751	0	0.09	0	1	-2.80735
'CG10912'	37059	0	0.08	0	1	-2.80735
'Cyp12b2'	37163	0	0.08	0	2	-2.80735
'Ir56c'	37251	0	0.09	0	2	-2.80735
'CG13578'	37891	0	0.09	0	1	-2.80735
'spz6'	37956	0	0.09	0	2	-2.80735
'CG2113'	38356	0	0.08	0	1	-2.80735
'CG32271'	38392	0	0.08	0	1	-2.80735
'CG14142'	39261	0	0.08	0	3	-2.80735
'5-HT2A'	40575	0	0.09	0	5	-2.80735
'CG2104'	40702	0	0.09	0	3	-2.80735
'Hr83'	40783	0	0.09	0	1	-2.80735
'I-t'	41414	0	0.09	0	1	-2.80735
'CG7362'	41787	0	0.08	0	3	-2.80735
'B9d1'	41888	0	0.09	0	1	-2.80735
'CG5768'	42915	0	0.09	0	1	-2.80735
'CG30377'	50252	0	0.08	0	4	-2.80735
'CG34206'	5740129	0	0.09	0	1	-2.80735
'CG34345'	5740402	0	0.08	0	2	-2.80735
'CG43221'	12797992	0	0.1	0	0.5	-3
'CG43645'	14462793	0	0.1	0	0.5	-3
'Cp7Fb'	31785	0	0.1	0	1	-3
'CG3775'	32234	0	0.1	0	3	-3
'CG8117'	32499	0	0.1	0	1	-3
'CG8119'	32500	0	0.11	0	1	-3
'CG6023'	32814	0	0.1	0	2	-3
'CG7406'	32892	0	0.09	0	1	-3
'Gr21a'	33251	0	0.1	0	2	-3
'Ddr'	3346209	0	0.1	0	7	-3
'Elba3'	33670	0	0.1	0	2	-3
'CG15629'	33679	0	0.1	0	2	-3
'CG42370'	33893	0	0.11	0	3	-3
'CG16956'	34760	0	0.11	0	1	-3
'CG16884'	34812	0	0.1	0	2	-3
'CG13243'	34933	0	0.1	0	2	-3
'Cep89'	36733	0	0.1	0	2	-3
'CG17687'	39495	0	0.1	0	7	-3
'EAChm'	39637	0	0.1	0	1	-3
'CG7017'	40213	0	0.1	0	2	-3
'CG10919'	40917	0	0.1	0	1	-3
'CG17279'	42489	0	0.1	0	1	-3
'CG31087'	43062	0	0.1	0	2	-3
'CG5079'	43089	0	0.1	0	1	-3
'CG31089'	43135	0	0.11	0	2	-3
'CG11318'	43678	0	0.1	0	4	-3
'CG30487'	246646	0	0.11	0	1	-3.16993
'CG15370'	31864	0	0.12	0	2	-3.16993
'CG31288'	318664	0	0.11	0	2	-3.16993
'CG9686'	31921	0	0.12	0	1	-3.16993
'CG33189'	326328	0	0.12	0	1	-3.16993
'CG3347'	33538	0	0.11	0	3	-3.16993
'CG7025'	34042	0	0.11	0	2	-3.16993
'CG18563'	35050	0	0.12	0	2	-3.16993
'Lectin-galC1'	35216	0	0.11	0	1	-3.16993
'Or67b'	39120	0	0.11	0	2	-3.16993
'CG5078'	40276	0	0.11	0	2	-3.16993
'CG11426'	40471	0	0.12	0	3	-3.16993
'Poxm'	40990	0	0.11	0	4	-3.16993
'scpr-A'	41358	0	0.11	0	1.31	-3.16993
'CanA1'	43670	0	0.12	0	5	-3.16993
'pgc'	5740599	0	0.11	0	1	-3.16993
'CG42766'	10178835	0	0.13	0	1	-3.32193
'CG42808'	10178961	0	0.12	0	1	-3.32193
'CG30458'	246624	0	0.13	0	1	-3.32193
'CG14423'	31287	0	0.13	0	2	-3.32193
'Cyp4s3'	32444	0	0.13	0	4	-3.32193
'CG31952'	326179	0	0.13	0	2	-3.32193
'CG1722'	33101	0	0.13	0	2	-3.32193
'halo'	33334	0	0.13	0	1	-3.32193
'lectin-37Da'	3346222	0	0.12	0	1	-3.32193
'CG9568'	34227	0	0.12	0	1	-3.32193
'CG13244'	34940	0	0.13	0	1	-3.32193
'CheB38c'	35346	0	0.12	0	1	-3.32193
'Cyp9b1'	35634	0	0.13	0	3	-3.32193
'CG15876'	38573	0	0.12	0	1	-3.32193
'CG3868'	39580	0	0.13	0	2	-3.32193
'CG13040'	39804	0	0.12	0	1	-3.32193
'CG13058'	39806	0	0.13	0	1	-3.32193
'PGRP-SB1'	39870	0	0.13	0	1	-3.32193
'Gbp3'	42709	0	0.13	0	1	-3.32193
'CG13613'	42910	0	0.12	0	1	-3.32193
'CG42819'	10178852	0	0.13	0	1	-3.45943
'CG43400'	12798308	0	0.14	0	1	-3.45943
'CheB38a'	2768934	0	0.13	0	1	-3.45943
'CG32793'	31280	0	0.13	0	5	-3.45943
'CG32299'	317964	0	0.14	0	1	-3.45943
'Tsp29Fb'	34212	0	0.13	0	2	-3.45943
'CG16820'	34730	0	0.14	0	3	-3.45943
'CG12824'	35727	0	0.14	0	1	-3.45943
'Muc55B'	37057	0	0.14	0	3	-3.45943
'CG33647'	3772049	0	0.14	0	1	-3.45943
'CG33773'	3772436	0	0.13	0	1	-3.45943
'CG33919'	3772720	0	0.14	0	1	-3.45943
'St3'	37743	0	0.14	0	3	-3.45943
'mthl6'	38839	0	0.14	0	3	-3.45943
'CG6168'	39273	0	0.14	0	2	-3.45943
'CG13473'	39603	0	0.14	0	1	-3.45943
'CG7320'	40010	0	0.14	0	4	-3.45943
'CG14384'	41588	0	0.14	0	2.24	-3.45943
'CG9624'	41730	0	0.13	0	2	-3.45943
'CG18472'	43239	0	0.14	0	3	-3.45943
'CG4815'	43360	0	0.14	0	2	-3.45943
'CG43165'	12798550	0	0.15	0	1	-3.58496
'COX6AL'	246451	0	0.15	0	1	-3.58496
'CG30413'	246601	0	0.15	0	1	-3.58496
'CG33939'	26067037	0	0.15	0	1	-3.58496
'CG2837'	33696	0	0.15	0	2	-3.58496
'CG5002'	37025	0	0.15	0	4	-3.58496
'CG33928'	3772334	0	0.15	0	1	-3.58496
'CheA46a'	3772338	0	0.15	0	1	-3.58496
'CG33757'	3772602	0	0.15	0	1	-3.58496
'CG14958'	38387	0	0.15	0	1	-3.58496
'Cpr65Ea'	38773	0	0.15	0	1	-3.58496
'Cpr72Ec'	39816	0	0.15	0	3	-3.58496
'gammaSnap2'	41239	0	0.15	0	2	-3.58496
'CG9616'	41731	0	0.15	0	1	-3.58496
'mGluR'	43838	0	0.15	0	11	-3.58496
'Nplp4'	50190	0	0.15	0	1	-3.58496
'CG43071'	12798340	0	0.16	0	1	-3.70044
'CG43446'	12798498	0	0.16	0	3	-3.70044
'CG2652'	31250	0	0.16	0	2	-3.70044
'CG42367'	318998	0	0.17	0	1	-3.70044
'CG43155'	32092	0	0.17	0	4	-3.70044
'Mal-A1'	35824	0	0.16	0	4	-3.70044
'CG5550'	36883	0	0.16	0	2	-3.70044
'CG12078'	38401	0	0.16	0	2	-3.70044
'CG13299'	38724	0	0.17	0	1	-3.70044
'CG8925'	41963	0	0.16	0	5	-3.70044
'Rh2'	42261	0	0.16	0	3	-3.70044
'MCO3'	43134	0	0.16	0	5	-3.70044
'CG3713'	50365	0	0.16	0	1	-3.70044
'CG42591'	8674006	0	0.16	0	1	-3.70044
'Ilp5'	2768992	0	0.17	0	1	-3.80735
'CG14421'	31285	0	0.18	0	2	-3.80735
'CG32461'	318042	0	0.17	0	2	-3.80735
'CG33511'	3346223	0	0.18	0	3	-3.80735
'CG8854'	36324	0	0.18	0	4	-3.80735
'AttC'	36484	0	0.17	0	2	-3.80735
'CG18371'	36556	0	0.17	0	1	-3.80735
'obst-J'	40202	0	0.18	0	3	-3.80735
'Mlc1'	43323	0	0.17	0	2	-3.80735
'CG34253'	5740501	0	0.17	0	1	-3.80735
'CG43646'	14462556	0	0.19	0	1	-3.90689
'CG43647'	14462557	0	0.19	0	1	-3.90689
'CG30026'	246399	0	0.19	0	2	-3.90689
'CG9030'	32427	0	0.19	0	2	-3.90689
'CG9021'	33818	0	0.19	0	3	-3.90689
'CG10178'	35105	0	0.19	0	5	-3.90689
'Listericin'	36183	0	0.19	0	1	-3.90689
'CG17290'	36938	0	0.19	0	1	-3.90689
'Fst'	41169	0	0.19	0	3	-3.90689
'CG6255'	42326	0	0.19	0	3	-3.90689
'sut3'	44268	0	0.19	0	4	-3.90689
'CG14374'	50026	0	0.19	0	1	-3.90689
'CG15919'	50216	0	0.19	0	1	-3.90689
'lectin-24Db'	53550	0	0.19	0	3	-3.90689
'CG34215'	5740170	0	0.19	0	1	-3.90689
'CG14053'	31197	0	0.2	0	3	-4
'CG4666'	31541	0	0.2	0	3	-4
'CG10352'	32147	0	0.2	0	4	-4
'CG14346'	33325	0	0.21	0	2	-4
'CG14957'	38386	0	0.2	0	1	-4
'CG7387'	38915	0	0.2	0	4	-4
'CG14718'	41413	0	0.21	0	6	-4
'CG18622'	42044	0	0.21	0	2	-4
'CanB'	44317	0	0.2	0	3	-4
'CG34277'	5740553	0	0.21	0	3	-4
'CG42833'	10178965	0	0.22	0	1	-4.08746
'HLH3B'	31249	0	0.21	0	4	-4.08746
'CG14419'	31276	0	0.21	0	2	-4.08746
't-cup'	318986	0	0.22	0	2	-4.08746
'CG5895'	39752	0	0.21	0	4	-4.08746
'CG16824'	5740834	0	0.21	0	1	-4.08746
'CG43349'	12797873	0	0.23	0	1	-4.16993
'CG43072'	12798436	0	0.22	0	1	-4.16993
'UQCR-11L'	246560	0	0.22	0	1	-4.16993
't'	31863	0	0.23	0	5	-4.16993
'Tsp42Ec'	35612	0	0.22	0	3	-4.16993
'CG11668'	41606	0	0.22	0	4	-4.16993
'CG13051'	5740583	0	0.22	0	1	-4.16993
'CG43209'	12797860	0	0.24	0	1	-4.24793
'Or7a'	31750	0	0.24	0	4	-4.24793
'CG7781'	34143	0	0.24	0	6	-4.24793
'Cpr51A'	36613	0	0.24	0	2	-4.24793
'Arr2'	38993	0	0.24	0	5	-4.24793
'CG7829'	43522	0	0.23	0	3	-4.24793
'lectin-24A'	53543	0	0.23	0	3	-4.24793
'Ir7e'	7354417	0	0.24	0	6	-4.24793
'CG14054'	31172	0	0.25	0	3	-4.32193
'Muc4B'	31368	0	0.26	0	7	-4.32193
'CG32188'	317901	0	0.25	0	1	-4.32193
'CG33120'	326260	0	0.25	0	8	-4.32193
'pip'	40104	0	0.25	0	6	-4.32193
'wat'	43420	0	0.26	0	8	-4.32193
'HP1Lcsd'	12798145	0	0.26	0	1	-4.39232
'CG12398'	32422	0	0.26	0	7	-4.39232
'CG13694'	33169	0	0.27	0	4	-4.39232
'CG8997'	34799	0	0.26	0	3	-4.39232
'CG30087'	246446	0	0.28	0	3	-4.45943
'CG32335'	261663	0	0.28	0	4	-4.45943
'CG13377'	30972	0	0.28	0	6	-4.45943
'CG14420'	31284	0	0.28	0	6	-4.45943
'CG10031'	33594	0	0.28	0	2	-4.45943
'Obp28a'	34031	0	0.28	0	2	-4.45943
'CG13284'	35021	0	0.28	0	6	-4.45943
'CG43797'	14462692	0	0.29	0	3	-4.52356
'CG33191'	251270	0	0.29	0	6	-4.52356
'CG33462'	2768841	0	0.29	0	4	-4.52356
'CG3588'	31278	0	0.28	0	12	-4.52356
'CG33109'	326258	0	0.29	0	4	-4.52356
'Spn28Da'	34082	0	0.29	0	5	-4.52356
'CG9314'	34198	0	0.28	0	7	-4.52356
'CG17681'	35086	0	0.29	0	5	-4.52356
'Buffy'	36251	0	0.29	0	4	-4.52356
'Trissin'	41890	0	0.29	0	2	-4.52356
'Gyc89Db'	42002	0	0.28	0	11	-4.52356
'CG3301'	42528	0	0.28	0	3	-4.52356
'CG17169'	3354995	0	0.31	0	2	-4.58496
'CG33920'	3771875	0	0.3	0	2	-4.58496
'CG31546'	40691	0	0.3	0	4	-4.58496
'CG43348'	12797872	0	0.31	0	1	-4.64386
'CG44403'	19835655	0	0.32	0	6	-4.64386
'CG14072'	34513	0	0.31	0	2	-4.64386
'CG8654'	37275	0	0.32	0	10	-4.64386
'CG17751'	42336	0	0.31	0	7	-4.64386
'CG15219'	49992	0	0.31	0	2	-4.64386
'CG4629'	33284	0	0.32	0	14	-4.70044
'CG16995'	33413	0	0.32	0	3	-4.70044
'Tep1'	34937	0	0.32	0	19	-4.70044
'CG15564'	43696	0	0.32	0	8	-4.70044
'CG11333'	43714	0	0.33	0	3	-4.70044
'CG18130'	32161	0	0.34	0	11	-4.75489
'CG15638'	34768	0	0.34	0	2	-4.75489
'CG13749'	35894	0	0.34	0	4	-4.75489
'CG43149'	12798539	0	0.35	0	4	-4.80735
'CG2898'	31966	0	0.36	0	6	-4.80735
'CG3394'	37887	0	0.35	0	11	-4.80735
'CG32302'	38293	0	0.35	0	5	-4.80735
'CG34212'	5740704	0	0.35	0	1	-4.80735
'CG13794'	34048	0	0.36	0	9.97	-4.85798
'Tsp42Er'	35629	0	0.36	0	4	-4.85798
'Fer3'	41411	0	0.37	0	4	-4.85798
'CG41434'	4379897	0	0.36	0	9	-4.85798
'CG17570'	35410	0	0.38	0	5	-4.90689
'CG14589'	35541	0	0.38	0	4	-4.90689
'Tsp42Eh'	35617	0	0.37	0	5	-4.90689
'CG43251'	12798428	0	0.39	0	1	-4.9542
'CG32457'	318040	0	0.38	0	3	-4.9542
'Sk1'	32089	0	0.39	0	14	-4.9542
'Tsp42Ei'	35618	0	0.39	0	6	-4.9542
'CG12362'	39193	0	0.38	0	10	-4.9542
'Sfp26Ad'	8673981	0	0.39	0	2	-4.9542
'Cpr47Eg'	36196	0	0.4	0	2	-5
'CG45081'	19835713	0	0.41	0	2	-5.04439
'CG8349'	34124	0	0.41	0	5	-5.04439
'CG31326'	41728	0	0.42	0	10	-5.04439
'CG15578'	50379	0	0.41	0	2	-5.04439
'Ir7d'	7354416	0	0.41	0	10	-5.04439
'CG14488'	37030	0	0.42	0	3	-5.08746
'CG1299'	38496	0	0.43	0	11	-5.08746
'nau'	42799	0	0.43	0	9	-5.08746
'ninaD'	326160	0	0.44	0	8	-5.12928
'CG9689'	31922	0	0.46	0	4	-5.16993
'CG3104'	33486	0	0.45	0	12	-5.16993
'CheA56a'	3772206	0	0.45	0	3	-5.16993
'Akh'	38495	0	0.45	0	3	-5.16993
'CG42717'	10178897	0	0.47	0	2	-5.20945
'CG15646'	32501	0	0.46	0	10.66	-5.20945
'CG4835'	38619	0	0.46	0	24	-5.20945
'CG6733'	42731	0	0.46	0	8	-5.20945
'CG18754'	59145	0	0.47	0	9	-5.24793
'CG32040'	317835	0	0.49	0	9	-5.2854
'DIP-beta'	33125	0	0.49	0	24	-5.2854
'HP6'	33661	0	0.49	0	3	-5.2854
'Sodh-1'	40836	0	0.5	0	8	-5.32193
'CG31323'	318682	0	0.52	0	16	-5.35755
'CG30099'	36818	0	0.51	0	5	-5.35755
'CG46313'	30522402	0	0.55	0	14.19	-5.45943
'Ir20a'	33126	0	0.56	0	13	-5.49185
'Tg'	34093	0	0.57	0	21	-5.52356
'CG14277'	34129	0	0.58	0	5	-5.52356
'CG11404'	40474	0	0.58	0	6	-5.52356
'GstD8'	48341	0	0.57	0	6	-5.52356
'CG13078'	35251	0	0.59	0	7	-5.55459
'Ugt86Dj'	53501	0	0.59	0	14	-5.55459
'E(spl)mdelta-HLH'	43150	0	0.6	0	8	-5.58496
'CG15641'	32477	0	0.62	0	3	-5.61471
'CG9525'	34217	0	0.61	0	26	-5.61471
'NijB'	40057	0	0.63	0	6	-5.64386
'CG43336'	12798414	0	0.64	0	7	-5.67243
'Vha100-5'	34587	0	0.65	0	25	-5.67243
'CG31248'	40853	0	0.64	0	8	-5.67243
'CG14518'	43421	0	0.64	0	5	-5.67243
'Peritrophin-A'	33023	0	0.66	0	11	-5.72792
'CG31088'	318590	0	0.68	0	6	-5.75489
'osk'	41066	0	0.68	0	27	-5.75489
'Cyp6t1'	33127	0	0.7	0	17	-5.80735
'CG15531'	43592	0	0.71	0	11	-5.83289
'Ret'	43875	0	0.71	0	47	-5.83289
'CG6405'	34654	0	0.73	0	13	-5.85798
'CG14383'	41593	0	0.73	0	11	-5.85798
'CG32639'	318134	0	0.74	0	6	-5.88264
'Gr93c'	117471	0	0.75	0	12	-5.90689
'Cyp318a1'	32172	0	0.77	0	20	-5.9542
'Cht9'	37392	0	0.77	0	12	-5.9542
'CG34136'	4379892	0	0.78	0	7	-5.9542
'His1:CG33816'	3771816	0	0.8	0	10.84	-6
'CG31668'	33395	0	0.82	0	22	-6.02237
'CG30196'	37595	0	0.83	0	5	-6.04439
'CG13250'	40284	0	0.83	0	6	-6.04439
'His3:CG33845'	3772421	0	0.84	0	5.44	-6.06609
'Cpr64Ad'	38511	0	0.87	0	11	-6.10852
'CG12708'	32502	0	0.9	0	19.34	-6.14975
'CG33137'	36449	0	0.89	0	7	-6.14975
'CG13031'	39867	0	0.91	0	5	-6.16993
'Cyp4ac3'	33756	0	1.01	0	22	-6.32193
'CG14778'	31100	0	1.02	0	9.86	-6.33985
'CG31230'	318637	0	1.02	0	5	-6.33985
'CG7763'	36235	0	1.01	0	10	-6.33985
'His1:CG33819'	3771981	0	1.02	0	13.76	-6.33985
'CG15468'	31426	0	1.06	0	17	-6.39232
'CG18628'	39205	0	1.07	0	4	-6.40939
'CG33225'	2768860	0	1.08	0	14	-6.42626
'CG31769'	318934	0	1.11	0	16	-6.45943
'His2B:CG33888'	3772104	0	1.11	0	8.25	-6.45943
'CG15044'	32834	0	1.12	0	12	-6.49185
'CG14204'	32950	0	1.14	0	43	-6.49185
'CG43325'	246515	0	1.14	0	13.88	-6.50779
'Cda5'	33158	0	1.15	0	81	-6.50779
'Tehao'	34761	0	1.15	0	46	-6.52356
'Pkc53E'	48311	0	1.19	0	49	-6.55459
'Peritrophin-15a'	50433	0	1.21	0	5	-6.59991
'CG6675'	35439	0	1.25	0	24	-6.62936
'CG43236'	12798466	0	1.26	0	3	-6.64386
'CG7573'	39272	0	1.26	0	26	-6.64386
'CG15423'	33616	0	1.28	0	9	-6.67243
'CG43844'	26067040	0	1.38	0	11	-6.78136
'CG16713'	33591	0	1.39	0	5	-6.78136
'CG43326'	12798140	0	1.4	0	12.12	-6.80735
'CG7557'	39278	0	1.42	0	26	-6.82018
'CG14324'	42119	0	1.43	0	8	-6.83289
'Amy-p'	47764	0	1.43	0	31.07	-6.83289
'VhaAC39-2'	42739	0	1.45	0	24	-6.85798
'fw'	32162	0	1.51	0	86	-6.90689
'CG42656'	10178806	0	1.53	0	4	-6.93074
'CG14445'	31556	0	1.55	0	34	-6.9542
'CG32318'	2768976	0	1.6	0	16.27	-7
'Lcp1'	35817	0	1.65	0	13	-7.03342
'CG10359'	38434	0	1.66	0	38	-7.04439
'His2B:CG33896'	3771957	0	1.67	0	12.41	-7.05528
'PGRP-SD'	38858	0	1.73	0	16	-7.10852
'CG42486'	8673962	0	1.82	0	18.99	-7.17991
'CG13501'	37510	0	1.86	0	40	-7.20945
'CG17109'	42730	0	1.87	0	33	-7.21917
'CG42581'	8673991	0	1.88	0	5	-7.22882
'CG33509'	3346225	0	1.9	0	36	-7.2384
'CG15890'	32401	0	1.98	0	74	-7.29462
'CG15615'	36882	0	1.97	0	38	-7.29462
'Ance-4'	35909	0	1.98	0	53	-7.30378
'CG42751'	10178957	0	2.01	0	10	-7.32193
'CG18545'	41264	0	2.08	0	17.42	-7.37504
'CG15279'	34863	0	2.11	0	62	-7.39232
'CG9400'	32385	0	2.14	0	33	-7.40939
'CG34176'	5740391	0	2.14	0	10	-7.40939
'CG42561'	8674029	0	2.13	0	15	-7.40939
'CG12910'	36082	0	2.2	0	55	-7.45121
'CG31675'	318879	0	2.21	0	34	-7.45943
'CG46301'	34829	0	2.35	0	133	-7.54689
'CG12661'	31822	0	2.41	0	25	-7.58496
'CG45488'	19834833	0	2.44	0	19.75	-7.59991
'CG45493'	19835131	0	2.44	0	19.75	-7.59991
'CG43784'	19835787	0	2.44	0	19.75	-7.59991
'CG45494'	19836139	0	2.44	0	19.75	-7.59991
'CG43103'	12798325	0	2.57	0	15	-7.67948
'hng3'	38090	0	2.76	0	44	-7.78136
'CG13829'	42740	0	2.76	0	29	-7.78136
'CG30283'	37454	0	2.81	0	30	-7.80735
'CG14760'	35802	0	2.9	0	72	-7.85175
'CG14205'	32952	0	3.1	0	100	-7.94837
'CG9168'	38163	0	3.14	0	84	-7.96578
'CG17470'	35321	0	3.24	0	40	-8.01123
'm'	44835	0	3.43	0	163	-8.09803
'CG44008'	14462750	0	4.09	0	42	-8.34873
'CG13510'	37596	0	4.37	0	37.06	-8.44294
'CG13743'	35911	0	4.59	0	216	-8.5157
'CG5162'	32709	0	4.66	0	97	-8.53916
'Ada1-1'	318991	0	4.7	0	68.3	-8.54689
'CG11629'	35431	0	4.84	0	107	-8.59246
'His1:CG33825'	3772715	0	4.88	0	66.02	-8.60363
'Anp'	43595	0	5.21	0	17	-8.69697
'CG13077'	35252	0	5.25	0	63	-8.70736
'Ubc84D'	40900	0	5.35	0	43	-8.73471
'CG10834'	35438	0	5.49	0	29	-8.77479
'His1:CG33846'	3772702	0	5.63	0	76.22	-8.81057
'CG30090'	246448	0	5.91	0	78	-8.87958
'CG31219'	42344	0	5.99	0	91	-8.89785
'CG9914'	32592	0	6.14	0	107	-8.93369
'CG32170'	317894	0	6.31	0	179	-8.97441
'CG4408'	42762	0	6.6	0	151	-9.03617
'Cyp311a1'	32170	0	6.68	0	138	-9.05528
'CG8213'	35902	0	6.81	0	627	-9.08215
'CG13747'	35907	0	6.82	0	88	-9.08481
'CG15625'	33694	0	7.58	0	124	-9.23601
'Cyp4d20'	38311	0	8.09	0	201	-9.33316
'CG6472'	36895	0	8.11	0	176	-9.33539
'Ir7f'	7354418	0	8.93	0	243	-9.47371
'CG11634'	35434	0	9.33	0	232	-9.53722
'Cyp12a4'	42294	0	9.46	0	218.89	-9.55842
'mmd'	32561	0	9.48	0	933	-9.56033
'DptB'	37184	0	11.56	0	62	-9.84549
'CG34305'	5740825	0	11.69	0	38	-9.86264
'NimB3'	3885611	0	12.13	0	68	-9.91588
'CG30428'	246608	0	12.53	0	161	-9.9629
'His1:CG33861'	3771736	0	15.47	0	209.33	-10.2668
'yellow-h'	43779	0	17.22	0	351	-10.4221
'obst-A'	33022	0	18.26	0	377	-10.5068
'CG18249'	40964	0	25.18	0	693	-10.9701
'CecA2'	43597	0	28.07	0	113.12	-11.1267
'CG13386'	34165	0	29.35	0	381	-11.1911
'GstZ1'	41132	0	30.16	0	361	-11.2306
'CG13074'	39760	0	30.48	0	634	-11.2456
'CG10026'	35226	0	32.48	0	572	-11.3371
'CG43088'	12797977	0	35.1	0	556	-11.4491
'p24-2'	318890	0	35.58	0	1656.37	-11.4686
'CG43188'	12798403	0	37.03	0	381	-11.5265
'CecB'	43598	0	38.01	0	191	-11.5641
'CG34334'	5740122	0	38.91	0	1376	-11.5976
'hog'	318105	0	41.46	0	318	-11.6896
'Sp212'	2768666	0	47.94	0	1098	-11.899
'CG14273'	34146	0	51.43	0	724	-12.0004
'Tsp42Eg'	35616	0	56.66	0	900	-12.1399
'Dro'	36635	0	85.35	0	344	-12.7311
'CG44013'	14462476	0	86.13	0	1048	-12.7442
'CG12655'	33004	0	91.52	0	702	-12.8319
'CG42369'	33894	0	96.87	0	1827	-12.9136
'CG31997'	319064	0	141.85	0	1199	-13.4639
