# Supplementary material for: Transcriptome profile in Drosophila Kc and S2 embryonic cell lines
Source: G3 (Bethesda). 2023 Mar 3;13(5):jkad054. doi: 10.1093/g3journal/jkad054 (PMC10151398; doi:10.1093/g3journal/jkad054)
Supplement: jkad054_Supplementary_Data [file jkad054_supplementary_data.zip › Table_S5_G3-2023-404112.xlsx]

## Sheet: Sheet1
Symbol	Gene ID	KC TPM	S2 TPM	KC Read Count	S2 Read Count	log2 (KC / S2)
eEF1alpha1	36271	16165.5	11129.8	441851	307790	0.51
RpL21	35453	12818.2	11934.4	98430	92090	0.08
RpL28	38397	11585.1	14696.8	78194	99513	-0.37
RpS15	36851	10681.5	9477.36	84003	74885	0.15
RpS29	41200	10216.3	9381.92	63339	58258	0.1
RpS7	43594	9958.09	10405.7	92535	96969	-0.09
RpS28b	31897	9313.95	9647.34	60797	61666	-0.08
RpL37a	32446	9278.88	9683.18	65907	68406	-0.09
RpL23	37628	8633.29	6382.81	57507	42690	0.41
RpS19a	32635	8575.88	18989.3	66830	148247	-1.17
RpS23	36576	8435.14	11371.4	57867	78246	-0.46
RpS26	35098	8101.18	8747.25	65517	70864	-0.14
RpL36	31009	8071.99	4973.61	55268	33694	0.67
RpL31	35988	7841.33	9148.53	48610	56909	-0.25
RpL18A	36985	7835.48	8183.61	62476	65564	-0.09
RpLP2	36855	7746.85	6657.32	58380	50399	0.19
Act5C	31521	7649.81	4882.75	202836	130721	0.62
RpL32	43573	7521.81	13313.4	48446	85711	-0.85
RpL41	251466	7243.64	7147.46	25598	25263	-0.0071
RpS24	37589	7216.01	5714.62	58657	46678	0.31
