# Supplementary material for: Transcriptome profile in Drosophila Kc and S2 embryonic cell lines
Source: G3 (Bethesda). 2023 Mar 3;13(5):jkad054. doi: 10.1093/g3journal/jkad054 (PMC10151398; doi:10.1093/g3journal/jkad054)
Supplement: jkad054_Supplementary_Data [file jkad054_supplementary_data.zip › Table_S7_G3-2023-404112.xlsx]

## Sheet: KC v S2 DEGs Total
Symbol	Gene ID	KC TPM	S2 TPM	KC Read Count	S2 Read Count	log2 (KC / S2)
'CG33784'	3772181	109.38	0	744	0	13.0626
'CG33783'	3771958	58.52	0	351	0	12.1602
'CG34269'	5740713	56.09	0	467	0	12.099
'CG16957'	34755	40.58	0	407	0	11.6321
'CG10339'	37854	14.29	0	382	0	10.1267
'Oatp58Db'	37544	12.55	0	358	0	9.93958
'CG14096'	40113	12.13	0	66.41	0	9.89026
'CG14431'	31639	11.52	0.01	869	1	9.81538
'CG4174'	40023	10.14	0	334.06	0	9.63118
'His1:CG31617'	318854	9.45	0	127.11	0	9.52943
'CG4914'	39597	9.33	0	209	0	9.51175
'CG9672'	32651	9.06	0	95	0	9.46964
'CG5048'	39598	9.03	0	114	0	9.46557
'Oatp58Dc'	37545	339.8	0.48	14129	20	9.45002
'stl'	37619	8.89	0	505	0	9.44294
'nerfin-2'	41235	7.99	0	269	0	9.28771
'CG15201'	32053	7.95	0	47	0	9.28077
'CG9297'	41688	7.65	0.02	429	1	9.224
'GstE1'	37106	501.28	0.83	5384	9	9.21447
'CG5194'	39037	33.35	0.07	491	1	9.02735
'CG13813'	40218	6.27	0	129	0	8.93958
'Lsd-2'	32437	145.02	0.32	4218	10	8.82566
'CG45263'	50003	11.21	0.03	1232	4	8.77479
'His3:CG33857'	3772231	5.56	0	36.04	0	8.76487
'CG17855'	34269	16.48	0.04	387	1	8.74707
'Pxt'	42131	499.75	1.17	18673	44	8.71532
'MYPT-75D'	40032	5.38	0.02	299	1	8.71425
'CG6927'	31419	16.07	0.04	408	1	8.71081
'His2B:CG33884'	3772575	5.33	0	39.46	0	8.7039
'Hsp70Aa'	48581	5.13	0	167.47	0	8.64746
'CG15212'	50315	5.1	0	27	0	8.64024
'CG30054'	246420	5.02	0	70.27	0	8.61839
'CG31279'	318657	4.92	0	44	0	8.58496
'Erk7'	31877	24.28	0.06	1116	3	8.5691
'CG4302'	37420	63.05	0.17	1499	4	8.56722
'bcd'	40830	4.84	0	168	0	8.56605
'CG43324'	12798331	4.72	0	45	0	8.52748
'CG30278'	246523	4.7	0	66	0	8.52356
'Cyp6a8'	36666	58.16	0.16	1405	4	8.45089
'CG43814'	14462795	4.26	0	43	0	8.37938
'CG45061'	19835998	4.19	0	25	0	8.35755
'CG31373'	318700	4.14	0	38	0	8.33985
'dysf'	43174	176.21	0.54	8689	26	8.32434
'metro'	36176	4.06	0	150	0	8.30834
'Oatp58Da'	37543	4.03	0	119	0	8.29921
'His2B:CG33880'	3772496	3.88	0	28.72	0	8.24317
'niki'	42959	7.63	0.03	293	1	8.21917
'His2B:CG33872'	3771809	3.8	0	28.18	0	8.21432
'CG15657'	37408	3.67	0	21	0	8.16491
'CG5909'	43274	29.2	0.1	571	2	8.15735
'CG2574'	32190	3.6	0	42	0	8.13955
'His3:CG33815'	3771771	3.53	0	22.87	0	8.10852
'Mst87F'	41693	3.51	0	20	0	8.09803
'CG18063'	34943	17.5	0.06	298	1	8.09698
'His2B:CG33886'	3772271	3.46	0	25.65	0	8.08215
'Ids'	38423	657.24	2.61	14531	58	7.94924
'His2B:CG33902'	3772058	3.08	0	22.82	0	7.91289
'nAChRalpha1'	42918	3.08	0.01	477	1	7.91289
'Gnmt'	41561	169.42	0.69	2200	9	7.91245
'CG13870'	37308	3.02	0	75	0	7.88874
'CG10062'	37224	73.1	0.31	3143	12	7.83719
'CBP'	31669	37.87	0.17	1131	5	7.83192
'His3:CG33842'	3771729	2.81	0	18.23	0	7.78136
'croc'	40374	5.63	0.03	181	1	7.78136
'lin-28'	38639	56.57	0.26	864	4	7.71914
'CG32695'	31918	2.68	0	15	0	7.71425
'CG15764'	31516	2.62	0	39	0	7.67948
'CG9875'	37698	2.58	0	22	0	7.65821
'His2B:CG33874'	3772264	2.55	0	18.86	0	7.63662
'5-HT2B'	41017	2.44	0.02	161	1	7.57743
'mthl7'	38910	2.4	0	46	0	7.55459
'CG17047'	36478	2.29	0	40	0	7.48382
'CG13928'	38195	86.49	0.5	3074	18	7.40195
'Cpr49Ae'	36351	2.16	0	34	0	7.40088
'Prosbeta2R2'	40621	8.62	0.06	152	1	7.3966
'Ir68a'	39269	29.31	0.18	982	6	7.35504
'Lcp3'	35819	2.08	0	15	0	7.34873
'CG30197'	246513	2.07	0	12	0	7.33985
'CG13962'	35270	2.07	0	17	0	7.33985
'CG10738'	39516	4	0.03	283	2	7.29002
'His3:CG33824'	3772374	1.99	0	12.87	0	7.27612
'rpk'	40580	1.97	0	68	0	7.26679
'CG12502'	38102	1.94	0	92	0	7.24793
'CG33775'	3772054	1.92	0	13	0	7.22882
'cona'	42213	448.71	2.95	4984	33	7.2225
'CG31643'	318867	3.81	0.03	152	1	7.21917
'CG34031'	3885665	1.9	0	18	0	7.21917
'aos'	39833	130.62	0.87	5076	34	7.21002
'CG10081'	37226	1.86	0	70	0	7.17991
'Sox15'	36575	16.51	0.12	835	6	7.16435
'Rh4'	39887	1.83	0	33	0	7.15987
'CG33136'	318894	1.81	0	26	0	7.14975
'RhoGAP1A'	5740235	30.36	0.21	2096	15	7.12564
'CG11756'	32074	1.78	0	17	0	7.11894
'zfh2'	43795	1.77	0.01	253	2	7.10852
'CG43778'	34738	15.85	0.11	1169	10	7.1062
'kirre'	31292	1.75	0	115	0	7.09803
'His1:CG33810'	3771879	1.74	0	23.46	0	7.08746
'GC'	38194	12.1	0.09	396	3	7.07987
'Gr59f'	37726	1.72	0	28	0	7.07682
'Ptth'	33238	15.5	0.12	169	1	7.07325
'Cyp6w1'	35543	6.82	0.05	152	1	7.05799
'Pkcdelta'	32191	3.37	0.02	158	1	7.04439
'CG31821'	34938	1.63	0	30	0	7
'CycJ'	38428	31.65	0.25	629	5	6.95187
'Gpb5'	3355097	1.57	0	13	0	6.94251
'CG40813'	5740386	1.56	0	12.63	0	6.93074
'rau'	33814	4.56	0.03	138	1	6.89077
'bgcn'	47873	27.18	0.22	1564	13	6.884
'CadN2'	35071	1.49	0	165	0	6.85798
'toy'	43833	21.78	0.19	773	6	6.82697
'Dhit'	37037	18.26	0.16	964	7	6.77934
'Daxx'	33906	26.5	0.24	2063	19	6.76888
'CG13084'	35229	1.39	0	29	0	6.76818
'Pvf1'	32876	2.75	0.03	88	1	6.74819
'CG15803'	42206	5.48	0.05	382	3	6.74147
'Snap25'	3355084	10.64	0.1	325	3	6.70044
'CG17801'	42144	6.59	0.06	107	1	6.6893
'CG10073'	37225	1.32	0	50	0	6.6865
'CG12470'	30977	1.29	0	18	0	6.65821
'KFase'	33907	1.29	0	19	0	6.65821
'CG8301'	41160	83.34	0.81	3559	35	6.64807
'CG12519'	40114	14.03	0.13	104.59	1	6.63992
'tej'	36590	26.45	0.26	699	7	6.6217
'NaPi-III'	39255	21.37	0.21	1100	11	6.61903
'Sln'	36263	18.73	0.18	1018	10	6.60979
'Lgr1'	42133	1.24	0	55	0	6.59991
'comm'	39717	1.23	0	28	0	6.58496
'bam'	43038	21.67	0.23	558	6	6.55714
'NANS'	41528	17.96	0.19	285	3	6.54946
'FASN3'	3355111	2.38	0.03	246	3	6.53916
'wrapper'	37555	1.19	0	32	0	6.53916
'CG33687'	3772322	1.18	0	12	0	6.52356
'Adh'	3771877	1.15	0.02	16	0.5	6.49185
'Blimp-1'	38638	1.16	0.02	71	1	6.49185
'CG10570'	50466	21.32	0.24	250.5	2.5	6.45598
'CG42502'	8674072	21.32	0.24	250.5	2.5	6.45598
'CG3264'	37540	1.1	0	26	0	6.42626
'CG10702'	35181	21.82	0.26	1182	14	6.41532
'His1:CG33801'	3772056	1.06	0	14.21	0	6.37504
'Dtg'	41558	1.06	0	36	0	6.37504
'cpx'	64877	41.3	0.48	2229	35	6.37192
'CG43191'	12798408	1.05	0	14	0	6.35755
'dob'	32436	9.36	0.12	236	3	6.34577
'tyn'	3354987	16.41	0.2	748	10	6.32531
'CG43968'	14462915	1.03	0	44	0	6.32193
'CG32483'	318050	21.43	0.27	397	5	6.31935
'fok'	44380	535.96	6.61	8878	104	6.31643
'CG15674'	37463	1	0	23	0	6.30378
'CG15047'	32845	6.99	0.08	83	1	6.28804
'CG43123'	12798080	1	0	13	0	6.2854
'CG11263'	39472	1	0	14	0	6.2854
'CG11893'	43056	1	0	19	0	6.2854
'CG5644'	39029	9.92	0.13	230	3	6.27798
'Teh1'	41215	3.93	0.05	248	3	6.26209
'Cby'	42574	40.05	0.52	308	4	6.25532
'Amt'	41841	0.96	0	23	0	6.22882
'Drep1'	36290	17.65	0.24	519	7	6.18253
'CG17325'	50467	4.59	0.06	38	0.5	6.16591
'CG42305'	7354382	4.59	0.06	38	0.5	6.16591
'CG34330'	2768869	385.35	5.41	2992	42	6.1279
'CG1809'	35981	0.88	0	20	0	6.10852
'Fer2LCH'	44965	1061.44	15.63	15320	225	6.05928
'eya'	33916	0.85	0	34	0	6.04439
'CG44153'	34341	0.84	0	84	0	6.04439
'fus'	44095	22.41	0.34	1315	21	6.02072
'CG14798'	31126	22.08	0.34	258	4	5.99916
'CG13380'	40029	34.04	0.54	481.94	5	5.95257
'CG13741'	35919	87.55	1.39	2303	36.89	5.94705
'GstE10'	37105	0.78	0	11	0	5.93074
'CG11889'	3772506	0.78	0	16.7	0	5.93074
'CG4328'	39405	0.78	0	21	0	5.93074
'CG11951'	43463	0.78	0	29	0	5.93074
'NAAT1'	31457	5.4	0.09	184	3	5.91374
'CG42613'	42269	9.24	0.15	755	14	5.91289
'Prm'	39002	0.75	0	30	0	5.88264
'CG15330'	31715	15.07	0.25	121	2	5.88142
'Hsp70Ba'	44921	61.77	1.07	1965.96	34.24	5.82872
'CG13506'	37556	1.42	0.02	58	1	5.79442
'Tmc'	26067066	4.24	0.08	376	7	5.79008
'CG13458'	39646	0.7	0	21	0	5.78136
'CG13375'	30976	3.48	0.06	97	4	5.76553
'cad'	35341	1.36	0.03	46	1	5.74147
'babos'	37557	25.8	0.47	391	7	5.73078
'Cyp312a1'	40005	0.68	0	16	0	5.72792
'sif'	43892	0.68	0	81	0	5.72792
'tgy'	32896	0.65	0	14	0	5.67243
'Or49b'	36413	0.64	0	15	0	5.64386
'CG10859'	34756	33.4	0.66	917	19	5.62302
'CG8738'	35855	4.27	0.09	94	2	5.57635
'CG10814'	36481	4.85	0.1	95	2	5.56605
'CG30485'	246644	0.61	0	26	0	5.55459
'CG15478'	31679	0.6	0	15	0	5.55459
'CG32786'	318210	3.49	0.07	159.7	3.27	5.50779
'CG13248'	40254	22.39	0.5	881	20	5.45286
'fest'	37220	0.54	0	24	0	5.39232
'CNMa'	38242	0.54	0	14	0	5.39232
'CG10477'	38679	2.14	0.05	39	1	5.3837
'Pka-C3'	39733	6.3	0.15	250	6	5.36048
'CG14964'	38384	19.17	0.46	1356	33	5.34033
'Ir41a'	2768714	1.03	0.03	33	1	5.32193
'CG3292'	37538	0.52	0	12	0	5.32193
'Kul'	43501	3.07	0.07	326	8	5.32193
'TpnC4'	35498	8.49	0.21	81	2	5.28758
'Cyp6g1'	36316	0.5	0	14	0	5.2854
'CG11619'	40072	0.99	0.03	33	1	5.2854
'sala'	34570	0.48	0	11.02	0	5.24793
'Cyp49a1'	36105	0.49	0	12	0	5.24793
'CG11671'	40976	26.56	0.69	229	6	5.23893
'ImpL3'	45880	1573.67	41.31	29129	774	5.225
'stops'	43683	6.64	0.17	179	5	5.21224
'CG32432'	40310	0.47	0	29	0	5.20945
'bnl'	42356	45.35	1.23	2626	70	5.17767
'CG10063'	38764	37.81	1.02	404	11	5.17285
'CG9406'	37405	19.05	0.53	178	5	5.14878
'Hml'	39529	259.72	7.3	42869	1215	5.12531
'CG10163'	38728	2.22	0.06	36	1	5.1127
'Cht2'	38223	188.42	5.35	4473	135	5.11254
'CG12541'	31650	0.43	0	15	0	5.08746
'CG4525'	41905	0.43	0	11	0	5.08746
'aly'	45960	0.42	0	12	0	5.04439
'CG43355'	13084068	3.33	0.09	40.98	1	5.02237
'COX7AL'	40995	4.52	0.14	33	1	5.00817
'CG17323'	35138	0.41	0	11	0	5
'gnu'	39615	2.82	0.08	34	1	4.98055
'Orcokinin'	37806	11.16	0.35	154	5	4.96248
'Gr10a'	117501	1.18	0.04	46	1.5	4.9542
'Or10a'	32086	1.18	0.04	46	1.5	4.9542
'CG6024'	39325	0.8	0.02	41	1	4.9542
'APC7'	31594	7.08	0.23	217	7	4.94121
'brp'	35977	4.71	0.15	699	19	4.9386
'CG31676'	35351	4.31	0.14	60	2	4.93717
'CG7694'	42230	23.16	0.75	279.11	6	4.91568
'SKIP'	42601	0.38	0	35	0	4.90689
'CG8586'	35854	4.59	0.14	99	3	4.90288
'Cyp6a23'	36661	53.16	1.75	1269.15	42	4.90273
'RpS19b'	42830	45.44	1.54	382	13	4.85271
'MFS3'	33292	372.41	12.71	10301	354	4.84717
'sff'	39732	1.09	0.04	103	4	4.82443
'Cnx14D'	32620	0.36	0	12	0	4.80735
'CG8945'	32693	0.36	0.02	22	1	4.80735
'CG33552'	3346220	2.86	0.1	29	1	4.80735
'Obp44a'	35789	20.47	0.73	168	6	4.78678
'CG14141'	39264	2.79	0.1	27	1	4.76818
'CG46307'	30522396	0.34	0	22.01	0	4.75489
'CG43689'	31353	0.34	0	32	0	4.75489
'CG42594'	8674091	0.34	0	23	0	4.75489
'LysX'	38122	15.78	0.57	110	4	4.74556
'CG15332'	31714	2.05	0.07	56	2	4.73697
'CG13871'	37303	3.4	0.13	79	3	4.73335
'goe'	32660	0.67	0.02	34	1	4.72792
'CG4630'	36458	28.06	1.04	808	30	4.72497
'Ama'	40831	16.42	0.62	341	13	4.71284
'CG3679'	32591	3.66	0.13	142	6	4.70044
'Cow'	42733	1.67	0.07	78	4	4.70044
'CG32706'	318160	12.24	0.46	138.52	5.23	4.69292
'CG9150'	33856	4.61	0.18	52	2	4.6845
'pyx'	38037	9.85	0.38	542	20	4.68182
'CG8399'	36768	9.78	0.38	310	12	4.67243
'Sirup'	34089	913.01	35.22	7523	326	4.66958
'CG8249'	36742	1.95	0.08	55	2	4.66297
'Cht5'	41687	0.97	0.03	28	1	4.66297
'CG42673'	39111	14.43	0.56	716	28	4.64898
'CG44422'	32063	0.31	0	17	0	4.64386
'mtt'	35832	0.31	0	19	0	4.64386
'CG8915'	32715	94.29	3.73	5138	211	4.63411
'ChLD3'	35002	13.42	0.54	416	17	4.60991
'CG6999'	31837	44.14	1.82	501.48	20.77	4.57331
'CG8870'	41645	5.75	0.24	119	5	4.56585
'CG15211'	32006	199.75	8.43	3289	140	4.54131
'CG10654'	39428	1.18	0.06	26	1	4.52356
'CG33080'	31491	43.44	1.92	1818	79	4.47308
'CG40470'	3355093	3.66	0.17	151	7	4.45943
'yellow-g'	38294	1.11	0.06	20	1	4.44294
'CG14932'	34589	4.16	0.19	43	2	4.43741
'CG15202'	32052	33.66	1.53	298	14	4.43175
'CG18265'	39947	0.27	0	23	0	4.39232
'CG32187'	39980	1.07	0.06	19	1	4.39232
'CG15186'	40797	3.22	0.16	187	8	4.39232
'amon'	43215	0.27	0	15	0	4.39232
'Faa'	45577	3.2	0.16	61	3	4.38082
'CG8565'	32538	0.52	0.03	19	1	4.35755
'CG34256'	5740297	4.2	0.2	41	2	4.35755
'nol'	64867	5.98	0.28	42	2	4.34372
'CG9416'	37223	5.18	0.26	219	11	4.33985
'jp'	34274	0.76	0.03	50	1	4.29768
'modSP'	42032	8.23	0.41	258	13	4.28652
'CG9095'	32447	0.24	0.01	16	1	4.24793
'sNPF-R'	40195	0.24	0	14	0	4.24793
'CG1124'	40613	7.65	0.4	113	6	4.22641
'CG14164'	39167	31.81	1.67	431.23	30	4.22549
'Smyd4-2'	39414	3.11	0.17	92	5	4.22437
'Pvf2'	33994	323.27	17.02	9275	492	4.22085
'Gdh'	42832	746.22	39.88	21998	1186	4.19939
'fd19B'	33010	2.8	0.15	36	2	4.18982
'Ssl2'	43424	0.93	0.05	19	1	4.18982
'dpr20'	38101	2.54	0.13	95	5	4.17719
'CG42342'	7354466	0.46	0.02	26	1	4.16993
'bab2'	44254	8.01	0.44	574	32	4.16074
'Mos'	36404	9.98	0.55	179	10	4.14975
'CG7742'	33750	0.68	0.03	18	1	4.14296
'corolla'	32739	21.46	1.22	580	33	4.11347
'CG9117'	33846	2.88	0.17	34	2	4.11334
'CG7607'	39263	49.53	2.83	418	24	4.10583
'CG4456'	3771872	1.97	0.11	18.81	2.94	4.09686
'CG4213'	33209	0.65	0.03	39	2	4.08746
'd'	34179	0.21	0.01	15	1	4.08746
'CG10311'	41984	3.64	0.21	48	3	4.06228
'CG15661'	37421	4.04	0.24	100	6	4.05585
'CG6084'	39304	690.9	40.98	10802	698	4.04929
'Gfat1'	3354921	0.84	0.06	30	2	4.04439
'CG14314'	42179	4.61	0.27	100	6	4.03642
'SP1029'	53473	3.14	0.19	129	8	4.02975
'CG4733'	42368	3.97	0.24	193	11	4.0282
'AGO3'	3355150	30.51	1.85	1170	72	4.01092
'CG1231'	38060	1.03	0.06	17	1	4
'Rpt6R'	43635	0.82	0.05	16	1	4
'CG31875'	318996	15.58	0.97	211	13	3.98351
'Tdc1'	35573	2.63	0.16	82	5	3.97904
'CG12493'	38575	2	0.13	31	2	3.96347
'CG17514'	3355040	52.38	3.31	4489	375	3.95596
'Aplip1'	53472	5.35	0.33	177	11	3.95592
'CG7720'	42257	57.48	3.67	2010	131	3.9446
'CG2812'	37801	15.64	1.01	277	18	3.93428
'comm2'	39716	2.3	0.15	47	3	3.90689
'SoxN'	44275	0.77	0.05	43	3	3.90689
'l(3)neo38'	41423	5.54	0.37	327	17	3.90024
'nuf'	39572	45.54	3	1913	131	3.8976
'CG18327'	36567	1.14	0.08	16	1	3.89077
'CG18135'	40073	116.72	7.96	4950.85	337.88	3.84806
'CG44102'	14462537	16.88	1.15	202	14	3.84276
'Ppn'	43872	261.43	17.91	34658	2340	3.8409
'E(spl)malpha-BFM'	43153	1.64	0.12	14	1	3.83007
'rst'	31290	0.91	0.06	61	4	3.82782
'CG15040'	32848	0.18	0	15	0	3.80735
'CG17167'	3354991	3.14	0.23	112	8	3.77259
'CG13362'	31018	4.73	0.35	108	8	3.72403
'Cyp12e1'	41272	21.92	1.63	480	36	3.72163
'CG43980'	2768995	0.17	0	12	0	3.70044
'Rab3'	36127	0.33	0.02	17	1	3.70044
'CG6329'	36529	3.78	0.28	92	4	3.68101
'cpo'	45840	10.61	0.81	941	75	3.6746
'CG13650'	43014	4.23	0.32	156	12	3.67025
'Eip71CD'	39675	312.97	24.31	4034	315	3.66039
'CG32944'	40560	6.87	0.54	190	17	3.6452
'CG31974'	33174	1.92	0.15	42	4	3.64386
'Lsp1beta'	33274	0.64	0.06	24	2	3.64386
'Cyp28d1'	33749	14.38	1.14	314	25	3.62663
'wda'	42750	108.29	8.62	4089	328	3.62398
'CG15406'	33542	0.63	0.04	14	1	3.61471
'ringer'	39813	10.91	0.88	124	10	3.60712
'CG32625'	318128	36.58	2.96	271	22	3.60579
'CG30463'	246627	11.02	0.89	673	53	3.6018
'Hsp67Bc'	39071	1.85	0.15	24	2	3.59495
'Ca-alpha1D'	34950	0.15	0.02	18	2	3.58496
'CG14545'	50075	196.64	16.22	2062	171	3.57338
'Cyp6a22'	49847	8.33	0.69	205	16	3.56737
'CG14868'	41875	15.21	1.27	381	32	3.55853
'CG14857'	41791	1.2	0.11	34	3	3.55459
'del'	35380	66.97	5.69	2923	250	3.53143
'Ance-3'	34808	0.3	0.02	14	1	3.52356
'CG18765'	59149	2.06	0.18	34	3	3.52356
'cnc'	42743	152.08	13.13	10551	1051	3.5074
'CG15864'	50001	9.73	0.86	202.14	17.99	3.48429
'Cht10'	3355116	3.25	0.29	324	29	3.47079
'CG11825'	36099	69.52	6.16	520	50	3.46928
'fax'	39826	217.5	19.37	9681	895	3.46274
'nord'	37882	0.57	0.05	22	2	3.45943
'CG11000'	40721	2.66	0.24	253	23.3	3.45251
'Hsp23'	39077	123.77	11.12	1422	128	3.44978
'Fcp3C'	31294	3.49	0.32	44	4	3.4489
'CG7841'	39672	23.25	2.1	442	42	3.44523
'CG44532'	19835861	6.11	0.55	77	7	3.44144
'IFT52'	33917	7.18	0.65	142	13	3.43399
'CG44838'	39099	27.24	2.49	1312	129	3.42796
'Tsp66E'	39017	2.16	0.2	66	6	3.40088
'CG31272'	326130	0.8	0.07	23	2	3.39232
'CG13086'	35208	4.15	0.39	35	3	3.38565
'CG5773'	37053	27.92	2.7	183	17	3.34456
'dally'	39013	28.55	2.79	1589	152	3.33035
'CG32533'	32933	22.64	2.21	1099	108	3.3301
'Mal-A5'	35828	1.15	0.11	32	3	3.32193
'SoYb'	34331	5.6	0.55	379	38	3.31536
'vis'	36372	8.77	0.87	213.59	22.28	3.31354
'CG4096'	31490	30.71	3.06	1563	151	3.29928
'Sep4'	32646	5.13	0.51	200	19	3.28991
'Oseg6'	37245	0.5	0.05	30	3	3.2854
'CG6330'	43240	79.33	8.18	1675	175	3.25049
'CG10208'	42814	10.33	1.06	145	15	3.24882
'CG6175'	39271	15.98	1.65	870	86	3.24332
'Mvl'	42490	301.45	31.47	9744	1219	3.23341
'CG6790'	41388	10.36	1.09	397	42	3.22061
'CG32425'	40273	883.94	93.67	13946	2011	3.21184
'CG16786'	37856	0.47	0.05	18	2	3.20945
'dgo'	36139	6.12	0.65	267	29	3.20344
'CG3397'	41454	21.31	2.27	336	36	3.20319
'Nost'	8673992	9.88	1.06	483	46	3.20201
'trk'	34376	4.8	0.52	55	6	3.19319
'Ten-m'	40464	33.05	3.56	5390	588	3.19129
'fs(1)Ya'	31263	1.86	0.19	57	6	3.18982
'CG6709'	39166	15.49	1.67	275.77	30	3.18789
'Parp'	3355109	98.89	10.79	4248	467	3.17067
'wit'	44096	0.58	0.07	34	4	3.16993
'nos'	42297	1.71	0.19	54	6	3.1592
'eIF4B'	3355041	111.1	12.28	2387	270	3.15145
'CG32698'	31915	1.47	0.17	48	8	3.14505
'CG34308'	5740483	2.48	0.27	27	3	3.14048
'CG1648'	36009	3.26	0.36	51	6	3.13637
'Sur'	34350	1.21	0.13	125	14	3.11042
'Tbh'	31718	0.55	0.06	29	3	3.10434
'vilya'	31264	51.57	5.96	551	64	3.08925
'Bili'	43019	0.87	0.1	46	5	3.08746
'Gs2'	32087	64.87	7.59	1457	170	3.0705
'Gbeta5'	31744	3.22	0.38	67	8	3.07039
'CG13877'	38036	5.43	0.65	31	4	3.05889
'Pvf3'	33995	3.3	0.39	223	23	3.05703
'phu'	41135	1.7	0.2	43	5	3.05528
'Cyp6a2'	35587	2.96	0.35	67	8	3.04439
'Nplp1'	38003	0.95	0.11	29	3	3.03953
'Ggamma30A'	45234	14.38	1.72	208	22	3.03768
'CG5527'	43356	11.08	1.33	356	43	3.0303
'CG13722'	38555	0.73	0.08	26	3	3.02554
'CG12880'	43328	0.93	0.12	24	3	3.0199
'CG34347'	5740668	10.35	1.25	997	122	3.01792
'nAChRbeta2'	42920	11.92	1.46	327	52	3.00775
'Dh44-R2'	36368	1.74	0.21	51	8	3
'CG6345'	41271	7.77	0.96	193	24	3
'l(2)03659'	47905	1.93	0.24	121	15	2.99048
'CG32436'	40362	2.83	0.36	213	27	2.98055
'CG32668'	318147	0.6	0.08	22	3	2.96963
'CG15611'	36930	44.07	5.58	1051	134	2.95671
'Esp'	42962	5.74	0.73	189	26	2.92793
'CG6495'	34486	29.95	3.86	1062	138	2.92735
'nompB'	35414	1.46	0.19	54	7	2.926
'CG31549'	40689	73.92	9.56	961	125	2.9256
'hdm'	31705	6.57	0.86	129	17	2.91816
'Ugt36Ba'	53513	10.88	1.42	249	35	2.91284
'CG32037'	326183	0.77	0.1	18	2	2.90689
'Hsp26'	39075	374.59	49.17	4695	620	2.90303
'Hsp70Bb'	48582	323.33	42.51	10395.6	1376.94	2.90086
'fz2'	40090	2.76	0.36	182	23	2.89691
'Elk'	37047	2.38	0.31	173	23	2.8953
'Tsp42Ej'	35620	3.05	0.4	45	6	2.89482
'LpR2'	43105	10.91	1.44	505	74	2.89091
'CG15922'	50048	58.6	7.77	226	30	2.88828
'Fs'	2768836	0.65	0.09	30	4	2.86507
'pre-mod(mdg4)-G'	26067058	4.18	0.56	262.42	35.37	2.86129
'Scgbeta'	41525	2.77	0.38	44	6	2.85466
'Kaz1-ORFB'	3772691	13.74	1.86	98	13	2.85095
'Cyp6a9'	36663	3.96	0.54	106.03	14.66	2.84986
'CG14441'	31611	1.1	0.15	91	12	2.8413
'aub'	34524	61.15	8.47	2379	332	2.82496
'Ugt86Dd'	53507	11.99	1.67	271	38	2.81816
'CG42512'	8674080	10.9	1.52	99.47	15.54	2.81585
'Mur2B'	31111	17.83	2.5	1558.81	216	2.80942
'CG13771'	33933	2.24	0.31	43	6	2.80735
'ImpL2'	38513	851.37	119.69	26698	3873	2.80417
'klu'	39228	2.85	0.41	186	24	2.8009
'CG6967'	36922	4.36	0.61	206	29	2.79892
'CG44303'	19835072	74.72	10.56	346	49	2.79678
'CG3987'	41822	1.75	0.25	35	5	2.7761
'Tsp42El'	35622	131.62	19.16	1843	270	2.75412
'dmGlut'	47253	22.45	3.28	747	110	2.75017
'cib'	31359	1183.46	173.61	15936	2070	2.74267
'CG12547'	3355145	28.89	4.24	896	135	2.74059
'CG46315'	30522404	10.46	1.55	796.19	112.92	2.73344
'mtg'	40970	3.06	0.45	95	15	2.73094
'Ir40a'	35449	2.68	0.4	87	13	2.71425
'CG42450'	32874	0.17	0.03	21	2	2.70044
'Gabat'	40188	11.57	1.76	268	42	2.69249
'Hsp70Ab'	44920	448.21	68.11	14588.2	2233.29	2.69174
'kuk'	42063	63.94	9.73	1951	299	2.68995
'CG42526'	8674075	6.86	1.06	148	23	2.67646
'CG6424'	37012	19.37	2.99	1331.81	194.08	2.67028
'CG9521'	32414	1.87	0.29	58	9	2.66626
'olf186-M'	37039	28.48	4.41	674	105	2.66621
'Dbp80'	3354919	187.78	29.14	3591	539	2.6611
'CG6356'	42893	0.8	0.12	32	5	2.65535
'CREG'	42092	8.03	1.26	97	16	2.65076
'CG9505'	33889	202.78	31.77	6411	1012	2.6477
'CG6765'	38971	6.3	0.99	295.9	46.86	2.64166
'RpS5b'	41807	5	0.79	57	9	2.63374
'Hsp70Bc'	48583	38.24	6.07	1250.68	200.05	2.62755
'daw'	33474	12	1.9	459	74	2.62552
'CG9777'	32633	0.94	0.15	19	3	2.62449
'PGRP-LE'	32534	89.5	14.3	1679	270	2.61979
'slam'	33890	21.16	3.38	1178	178	2.6158
'CG33785'	3772344	131.64	21.11	2183.55	352.5	2.61397
'tow'	38755	11.13	1.82	346	52	2.58662
'CG32164'	59215	92.08	15.07	4709.23	777.03	2.58416
'CG11983'	41081	5.87	0.97	134	23	2.57556
'CG16736'	41101	3.04	0.5	36	6	2.57289
'Fpps'	36209	349.19	58.6	6877	1162	2.54871
'Nxf3'	317878	22.68	3.84	2291.58	394.06	2.5354
'CG17032'	39736	3.55	0.6	60	9	2.53398
'CG3085'	37663	2.88	0.48	65	11	2.52838
'CG34454'	5740130	18.61	3.18	140	24	2.5248
'Rpt3R'	41190	32.56	5.63	626	109	2.50345
'CG17065'	33026	8.77	1.51	185	33	2.5032
'pdm3'	35813	1.45	0.25	104	16	2.49825
'vn'	38657	2.31	0.4	164	29	2.49185
'fra'	36377	20.84	3.65	1836	324	2.49075
'CG43064'	12798207	1.07	0.19	22	4	2.48543
'CG13692'	33216	126.95	22.28	1066	188	2.48397
'Dlip3'	53579	9.4	1.66	186	33	2.47917
'CG10151'	36639	4.6	0.82	146	27	2.46949
'sprt'	246397	26.74	4.75	1029	184	2.46842
'CG17018'	49895	215.47	38.24	13859	2488	2.46802
'CG18547'	41452	50.41	8.96	755	135	2.46732
'Spn42Dd'	49808	3.53	0.63	56	10	2.46467
'mthl14'	318046	0.98	0.17	28	5	2.45943
'ci'	43767	1.69	0.3	116	22	2.45943
'mtsh'	34141	23.48	4.2	815	147	2.45512
'Plod'	39265	353.75	63.39	12763	2274	2.45392
'LpR1'	2768687	0.49	0.08	24	4	2.44057
'insc'	37355	5.9	1.07	317.97	58	2.43923
'miple2'	44787	201.81	36.54	3012	537	2.43897
'GstE11'	37128	61.33	11.2	600	113	2.4254
'Gr94a'	117339	3.71	0.68	60	11	2.42502
'Lst'	36853	4.66	0.86	73	15	2.42033
'Ugt36Bc'	53511	113.41	20.87	2761	533	2.41618
'CG13562'	37797	2.86	0.52	49	9	2.41504
'asrij'	37637	248.04	45.98	3037	566	2.40496
'sn'	31717	3.31	0.62	152	29	2.4021
'NaCP60E'	37981	9.16	1.72	1564	297	2.38578
'SelR'	41309	243.94	45.87	3494	642	2.38451
'CG43295'	12797916	59.43	11.22	364	69	2.37826
'CG43795'	5740629	0.46	0.08	38	7	2.36257
'Srpk79D'	40461	2.08	0.4	116	24	2.34873
'Rhp'	32531	12.27	2.37	406	80	2.34465
'rgn'	40368	195.56	37.84	11481	2211	2.3434
'Trf4-2'	42983	1.88	0.36	43	8	2.34169
'CG32817'	318226	6.79	1.32	45.27	12.85	2.33832
'Nnf1b'	318874	51.38	9.98	517	101	2.33781
'CG2909'	31958	44.57	8.66	1226	240	2.3369
'UQCR-11'	5740185	180.24	35.22	926	179	2.3289
'COX4L'	35491	5.45	1.06	46	9	2.32532
'CG3568'	31383	2.62	0.52	60	12	2.32193
'CAH1'	34786	2.56	0.51	50	10	2.32193
'CG42402'	7354470	0.45	0.09	29	5	2.32193
'CG30022'	36233	130.6	25.66	2371	469	2.32122
'dlp'	39596	10.8	2.13	563	112	2.31342
'Eip55E'	37143	446.79	88.39	8182	1624	2.31128
'agt'	40816	67.48	13.38	1167	233	2.30778
'sav'	252554	65.49	13.03	2000	401	2.3029
'CG3348'	50082	162.47	32.53	1085	218	2.29404
'Hsp27'	39078	69.05	13.83	1123	226	2.2931
'Ttc19'	35172	34.12	6.88	660	134	2.28405
'yellow-f2'	41596	23.51	4.75	462	94	2.28246
'Hsp68'	42852	96.22	19.42	2936	597	2.28241
'Ublcp1'	42726	130.98	26.49	2093	426	2.27961
'CG33229'	2768996	32.84	6.69	680	138	2.26844
'AnxB11'	32612	445.21	91.04	10302	2313	2.26359
'CG4927'	36852	1.23	0.26	24	5	2.26303
'HmgD'	37481	3932.31	805.31	51211	10794	2.26139
'Hsp22'	3772576	94.3	19.33	1200.19	248.06	2.25991
'Oatp33Ea'	34660	5.13	1.05	208	43	2.25873
'CG32280'	317952	24.64	5.06	368	76	2.2575
'Ac13E'	32485	4.38	0.9	463	96	2.25214
'Hsp70Bbb'	50022	89.33	18.45	2872.03	597.48	2.24984
'Cht6'	31935	10.57	2.18	1551	332	2.2488
'CG10802'	31318	81.7	16.89	1612	336	2.24714
'CG13175'	3771946	12.39	2.57	380.5	79.5	2.24087
'CG33964'	3772719	12.39	2.57	380.5	79.5	2.24087
'CG42404'	41842	0.42	0.09	30	7	2.23704
'CG15766'	31512	20.93	4.37	262	55	2.2339
'Spn28Dc'	34091	33.27	6.98	809	171	2.22702
'Fit1'	38488	63.31	13.41	2990	644	2.21175
'CG14615'	33129	12.41	2.64	283	56	2.20908
'CG2076'	32041	672.82	143.66	11885	2560	2.20116
'Alr'	32991	155.35	33.47	2277	495	2.18833
'CG4752'	37569	0.52	0.11	29	6	2.18763
'GlyP'	33386	43.46	9.42	1824	403	2.18015
'Sema2a'	36846	32.07	6.95	1567	341	2.17858
'Cpr49Ac'	36348	2.69	0.58	54	12	2.16651
'CG12560'	34092	14.47	3.19	185	41	2.15597
'CG8620'	50310	80.92	17.86	760	173	2.15304
'CG6543'	36536	575.88	127.28	7993	1777	2.15139
'CG30438'	246614	1.47	0.33	43	10	2.14505
'CG14630'	44620	8.02	1.79	145.74	32.73	2.14257
'CG6767'	39132	195.81	43.71	5123	1132	2.13705
'CG42324'	38430	15.79	3.53	1004	242	2.13587
'Cyp6d4'	42682	37.42	8.43	952	216	2.12504
'CG12264'	34613	273.23	61.71	5643.31	1283.37	2.1201
'CG7130'	40450	57.72	13.07	514	117	2.11676
'CG5758'	35083	1.81	0.42	78	18	2.10535
'CG31125'	318599	12.47	2.85	243	56	2.10419
'png'	31084	28.3	6.47	417	96	2.10056
'LamC'	36615	33.67	7.72	1095	255	2.09805
'AP-2sigma'	42525	116.12	26.8	1116	259	2.08877
'CG2137'	35689	0.92	0.21	30	7	2.08246
'slgA'	33117	27.58	6.43	1116	263	2.07548
'CG6512'	39922	153.31	35.73	6560	1539	2.07444
'Tgt'	33307	68.04	15.89	1437	338	2.07169
'Cubn'	326235	22.79	5.35	3631	860	2.062
'Ant2'	32008	27.98	6.59	490	112	2.05922
'rols'	39368	0.42	0.1	32	8	2.04439
'kermit'	46027	107.83	25.67	2776.74	679.36	2.04412
'Tis11'	32222	432.92	103.32	17366	4491	2.04048
'CG12766'	38462	4.09	0.98	58	14	2.03653
'CG14982'	38464	8.59	2.06	446	110	2.03477
'Usp47'	38644	62.13	14.95	4703	1150	2.02849
'CG13204'	36227	15.55	3.75	396	93	2.02393
'Keap1'	42062	31.92	7.71	1259	297	2.02154
'CG32115'	317862	30.28	7.36	637	156	2.01285
'Fie'	38452	3.04	0.74	65	16	2.01217
'ebd2'	40363	19.22	4.68	424	103	2.0106
'CG3803'	37809	35.42	8.64	635	156	2.00941
'mh'	32480	29.55	7.22	951	234	2.00688
'Las'	40259	51.7	12.74	951	236	1.9943
'CG5126'	33306	55.66	13.74	1255	312	1.99141
'CG42455'	8673988	13.02	3.22	197.06	50.09	1.98731
'CG17029'	39740	4.55	1.13	60	16	1.98388
'CG33082'	318857	5.1	1.26	78.26	28.27	1.98203
'koko'	14462485	35.84	8.91	574	143	1.98108
'CG14636'	40526	4.63	1.16	91	23	1.96069
'Hrb98DE'	43385	1147.13	290.78	33432	8685	1.95361
'Sytalpha'	35068	1.48	0.38	53	15	1.95109
'shu'	45360	40.43	10.26	927	237	1.95066
'CG6178'	42867	46.16	11.72	1263	323	1.9505
'Rpp30'	44392	34.53	8.89	444	115	1.93167
'Ercc1'	36654	34.14	8.8	424	110	1.92935
'cue'	38174	166.37	42.95	6416	1669	1.92704
'CG2650'	31252	3.16	0.82	42	11	1.926
'mtd'	45467	268.16	69.64	14290	3709	1.91863
'CG42568'	8674104	4.53	1.17	89.54	23.33	1.91709
'Vsp37A'	31006	92.45	24.08	1644	433	1.91459
'sunn'	326196	24.84	6.49	1029	271	1.91005
'Hsc20'	5740624	22.16	5.83	268	71	1.89797
'CG7730'	39908	10.52	2.77	305	81	1.89685
'Sec22'	31030	129.79	34.26	3066	815	1.89532
'bcn92'	31186	268.17	71.21	2566	685	1.88674
'CG30414'	37705	14.5	3.85	207	56	1.88511
'Cyp6d5'	41706	6.23	1.66	138	37	1.88338
'cyc'	40162	58.44	15.56	1283	344	1.88217
'Ccdc56'	39320	119.65	31.92	2464.5	662	1.87967
'mtTFB1'	8674019	119.65	31.92	2464.5	662	1.87967
'CG2540'	32216	29.94	8.04	492	133	1.86934
'CG2556'	32201	3.96	1.07	125	34	1.86673
'Gs1'	33172	43.31	11.74	1062	288	1.85585
'CG9231'	40130	134.69	36.56	1456	402	1.85511
'cbt'	33224	267.85	72.71	7564	2049	1.85482
'Dcp-1'	37729	35.31	9.59	837	229	1.85407
'RPA3'	32113	259.9	70.61	2031	563	1.85387
'Qtzl'	318990	270.73	73.84	2338.7	641.58	1.84805
'mlt'	36072	2.53	0.69	77	21	1.848
'RnrS'	36280	574.97	157.35	12363	3407	1.84307
'CG33969'	40252	55.76	15.31	1255	347	1.83778
'CG3808'	40074	22.71	6.25	786.15	218.12	1.83441
'Lsd-1'	42810	13.99	3.85	339	86	1.8333
'Pfk'	36060	45.34	12.55	2059	594	1.82619
'CG14995'	38487	39.41	10.92	1753	485	1.82478
'CG17141'	42697	28.57	7.94	415	116	1.82228
'CG13369'	31007	98.41	27.33	1535	429	1.82195
'CG15456'	50123	19.63	5.45	118	32	1.81915
'BthD'	32317	696.53	193.86	8917	2497	1.81877
'CG18190'	37179	8.3	2.31	118	33	1.81851
'CG13623'	42926	24.58	6.87	171	51	1.813
'CG34355'	42820	1.76	0.49	132	37	1.81263
'CG33267'	2768969	14.97	4.2	142	40	1.80982
'cav'	42881	24.77	6.96	405	115	1.80587
'Dgp-1'	37080	124.61	35.07	4404	1272	1.80314
'CG3184'	31608	12.58	3.55	197	56	1.79786
'MME1'	33987	54.68	15.45	907	258	1.79677
'GABA-B-R2'	42561	3.68	1.04	203	58	1.79489
'Patsas'	34634	2.48	0.7	84	24	1.79256
'bor'	53565	203.81	58.36	6802	1964	1.77775
'Nrt'	39873	3.2	0.92	168	45	1.77596
'hng2'	41056	41.25	11.82	662	191	1.77595
'Ppcdc'	246533	108.12	31.02	1517	438	1.77505
'CG42496'	8674001	108.12	31.02	1517	438	1.77505
'pre-mod(mdg4)-B'	19835051	3.46	0.99	175.39	50.6	1.77303
'CG34228'	5740377	216.63	62.27	1055	304	1.77236
'CG7280'	32878	21.99	6.33	635	184	1.77091
'CG1882'	35733	116.69	33.66	3084	903	1.76737
'scyl'	39270	168.46	48.64	5628	1682	1.76564
'CG8613'	36593	17.3	4.99	712	207	1.76532
'CG44247'	19835727	1.78	0.51	73	22	1.76139
'Roe1'	36508	189.11	54.76	2656	774	1.76133
'msd1'	38155	244.76	71.04	1582	461	1.75827
'alpha-Man-IIb'	41913	3.24	0.94	243	69	1.75417
'RfC4'	38492	269.57	78.52	4022	1179	1.75307
'Bmcp'	39322	60.27	17.58	1333	393	1.75049
'TMEM216'	41035	60.15	17.57	2199.42	628.45	1.7498
'ver'	39432	77.91	22.75	735	217	1.74901
'CG30392'	246587	62.52	18.3	898	268	1.74584
'Naa15-16'	32934	154.38	45.34	8001	2367	1.74115
'CG4300'	39403	97.6	28.68	2632	779	1.74088
'rept'	40092	136.35	40.08	3253	956	1.74035
'CG7149'	34063	19.49	5.74	659	194	1.73854
'sesB'	32007	2237.32	658.86	49440	14668	1.73736
'LanB2'	39118	469.49	138.44	37753	11219	1.73547
'Spat'	31587	1.96	0.58	37	11	1.73383
'Cyt-c1L'	43457	3.53	1.04	61	18	1.73349
'CG4210'	41832	141.95	41.93	1226	364	1.73303
'CG4565'	41303	6.85	2.04	77	23	1.72624
'CG11398'	31070	4.35	1.3	90	40	1.72289
'Tsp2A'	31080	4.81	1.43	57	18	1.7217
'sdk'	31017	2.28	0.68	286	86	1.72085
'CG5059'	40278	317.31	94.56	7326	2231	1.72009
'CG13295'	38692	30.99	9.24	686	206	1.71961
'CG12379'	32512	29.74	8.88	230	69	1.71807
'Rad51D'	35937	6.75	2.02	176	53	1.71348
'CG31098'	43057	35.79	10.72	716	216	1.7126
'Irbp18'	39243	91.21	27.43	682	204	1.70708
'Tpc1'	41316	57.86	17.41	1654	503	1.70627
'Trf2'	31773	47.05	14.15	5900	1829	1.70594
'CG15784'	31461	1423.72	429.21	38116	11559	1.70352
'Taz'	36405	61.68	18.66	1483	452	1.69909
'Idh'	44291	363.35	109.93	8221	2679	1.6984
'eIF2Bdelta'	37706	203.48	61.6	5663	1727	1.69747
'CG4020'	31522	1.4	0.43	36	11	1.6939
'CG9752'	37431	153.7	46.77	2302	705	1.68998
'Tsp96F'	43127	28.41	8.65	1143	384	1.68928
'CG12204'	32937	36.17	11.03	531	163	1.68636
'GstD1'	41503	981.52	299.99	10461	3215	1.68371
'Asph'	36778	6.72	2.06	275	83	1.68137
'CG13364'	50364	208.91	64	935	287	1.6804
'CG3618'	40303	40.21	12.36	1429	442	1.67633
'Chd3'	40111	25.86	7.98	1094	340	1.67095
'Arc1'	36595	863.41	266.31	28053	8717	1.67055
'CG11710'	33044	60.32	18.75	1455	458	1.659
'Drat'	35687	222.81	69.32	5913	1852	1.65806
'CG6294'	32474	21.41	6.71	748.52	227.69	1.64655
'mre11'	34565	101.84	31.95	2794	883	1.64619
'CG14036'	33735	20.79	6.53	108	34	1.64474
'AIMP3'	246507	166.39	52.26	1571	496	1.64448
'CG11050'	33924	91.04	28.6	2514	777	1.64411
'cana'	3771934	18.09	5.69	1597.09	500.16	1.64322
'Irbp'	117419	60.29	18.97	1764	559	1.64206
'lwr'	33226	704.3	222.19	10342	3291	1.63799
'CG4594'	34316	11.22	3.56	163	52	1.63342
'AspRS'	36420	428.02	135.8	11432	3671	1.62978
'sni'	31761	43.6	13.87	642	207	1.62573
'CG34288'	5740644	10.26	3.28	53	17	1.61955
'Cks30A'	34250	108.86	34.9	1655	534	1.61492
'Hmg-2'	37407	47.21	15.15	851	275	1.61298
'Uch'	33397	497.54	160.12	6866	2250	1.6093
'LPCAT'	31899	168.4	54.23	7867	2553	1.60837
'CG11858'	43044	127.47	41.06	761	246	1.60801
'CG2059'	31663	65.62	21.16	993	326	1.60592
'TBC1D16'	34431	8.87	2.86	354	115	1.6059
'Or19b'	260693	12.56	4.05	194	63	1.60566
'CG12428'	43332	25.78	8.32	822	296	1.60513
'CG10638'	39424	225.82	72.93	3366	1090	1.60437
'rad50'	37564	55.51	17.93	3134	1020	1.60403
'cnn'	36491	83.91	27.18	5076	1659	1.59999
'Tspo'	33231	407.38	132.26	4502	1470	1.5966
'CG32365'	38876	1.67	0.54	58	17	1.5961
'Tango5'	326232	235.13	76.57	7069	2313	1.59212
'CG2982'	31374	88.27	28.82	2712	892	1.58831
'P32'	37006	323.82	105.78	4955	1629	1.58781
'Fkbp14'	37449	713.39	233.21	12378	4073	1.58672
'Cyt-b5'	35688	545.32	178.27	5848	1923	1.58662
'CG5009'	37028	48.78	15.96	1678	553	1.5861
'CG17658'	37793	1.8	0.58	46	15	1.58496
'l(2)01289'	46017	0.53	0.18	43	14	1.58496
'MED22'	31038	51.81	16.97	389	128	1.5839
'mfrn'	43353	138.98	45.69	5823	1929	1.57834
'CG2061'	32042	32.42	10.67	891	297	1.57702
'RpA-70'	40972	440.4	145.01	12841	4259	1.57632
'CG15908'	35567	18.81	6.2	124	41	1.57519
'CG1927'	38262	259.19	85.42	3817	1358	1.5751
'CG11417'	31083	40.06	13.21	1352	449	1.57441
'CG11403'	31072	17.68	5.86	704	235	1.56631
'eIF2beta'	39433	545.99	181.3	8154	2725	1.56413
'CG4611'	38601	20.75	6.91	638	214	1.56116
'Sep5'	43990	31.8	10.58	739	247	1.5608
'eEF1alpha2'	43736	4.52	1.5	161	54	1.56071
'CG16985'	38323	24.82	8.27	200	67	1.55845
'gkt'	33530	31.74	10.62	964	325	1.55335
'Msh6'	39654	61.93	20.78	3507	1186	1.54937
'JhI-21'	34624	164.62	55.25	4703	1590	1.54878
'Usf'	31384	21.31	7.16	909	309	1.54569
'CtBP'	41602	213.43	71.91	9669	3412	1.54289
'Bet1'	40094	98.14	33.09	881	297	1.542
'CG10623'	35153	29.6	10	641	218	1.54017
'CG10444'	37294	182.98	61.86	7028	2394	1.53815
'CG12746'	40672	24.39	8.25	482	165	1.5381
'CG32112'	317860	12.59	4.27	310	106	1.53459
'CycA'	39340	129.14	43.79	4899	1666	1.53403
'l(1)1Bi'	31010	29.99	10.2	1529	524	1.53065
'Shmt'	31524	262.44	89.36	6050	2066	1.52798
'dUTPase'	34529	590.83	201.93	5961	2017	1.52249
'CG32512'	33085	98.61	33.75	2747	835	1.52022
'Cyp4d2'	31192	3.55	1.21	103	40	1.51903
'chrb'	39284	7.91	2.71	644	222	1.51891
'AhcyL1'	38342	163.95	56.32	6830	2364	1.51534
'CG3603'	31289	11.88	4.08	159	55	1.51524
'CG16989'	31026	22.55	7.75	1048	370	1.51469
'kek5'	32930	3.55	1.22	266	85	1.51383
'CG3788'	37644	9.48	3.27	187	63	1.51096
'CG34261'	5740205	28.99	10	297	103	1.50994
'mrj'	36797	133.58	46.07	3847	1344	1.50937
'CG6845'	38019	27.28	9.41	822	296	1.5086
'CG4186'	50107	16.82	5.82	76	26	1.50598
'Pomp'	35342	469.29	162.28	6770	2356	1.50552
'PCNA'	37290	740.63	256.16	9982	3477	1.50536
'Ets21C'	33229	39.01	13.51	1423	521	1.5036
'fabp'	3772232	1631.79	566.14	15065.6	5293.82	1.50085
'Inos'	35671	1049.35	364.12	28388	9922	1.50061
'Rcd5'	38478	157.57	54.69	4176	1460	1.50018
'CG8745'	39530	4.29	1.49	143	50	1.4975
'CG32783'	318207	1.18	0.42	54.12	19.35	1.49476
'CHKov1'	43067	98.14	34.19	1930	677	1.49463
'r-l'	42493	96.79	33.75	2691	945	1.49395
'Nmnat'	42987	35.75	12.46	605	213	1.4935
'CG18749'	3771984	4.96	1.74	241.21	82.93	1.49139
'GstO3'	38972	415.85	145.4	4760	1674	1.48971
'CG30157'	246489	19.01	6.66	230	81	1.48834
'topi'	41199	13.77	4.82	502	177	1.48784
'CG46311'	30522400	1.93	0.68	89.4	31.62	1.48352
'Sam-S'	48552	350.9	123.28	11162	3961	1.48265
'CG7044'	42497	77.96	27.4	3414	1209	1.48202
'CG9123'	32462	24.71	8.69	531	188	1.482
'CG41128'	3355108	91.52	32.23	380	134	1.47967
'CG30343'	246551	8.2	2.89	115	41	1.47869
'CG8520'	36357	69.3	24.43	1628	578	1.47778
'CG6808'	41394	21.09	7.46	410	146	1.47393
'CG14464'	3355132	201.83	71.38	1627	583	1.47316
'l(2)37Cc'	49168	628.38	223.2	11153	3996	1.46691
'wus'	32683	27.25	9.71	705	257	1.46367
'Gapdh2'	32545	1197.33	427.48	22095	7941	1.4595
'CG34008'	3885577	15.6	5.57	142	51	1.45825
'cid'	36495	49.33	17.66	658	237	1.45523
'mRpL15'	40261	65.6	23.49	888	320	1.45466
'CG16986'	38325	17.02	6.1	160	56	1.45348
'CG42495'	8674004	9.1	3.26	75	27	1.45337
'GstE12'	37960	315.4	113.65	3640	1330	1.44629
'vih'	44118	141.01	50.82	2775	1007	1.44602
'CG4570'	41306	54.77	19.75	920	334	1.44544
'CG3764'	39902	27.23	9.84	2128	812	1.44193
'Pfdn2'	46121	294.02	106.49	3113	1139	1.4388
'kraken'	33265	161.24	58.41	2674	979	1.43845
'CG7352'	40997	3.22	1.16	66	24	1.43812
'Slimp'	318604	20.83	7.55	430	157	1.43615
'His2Av'	43229	1607.29	583.55	19524	7133	1.43533
'stj'	36526	71.7	26.12	6054	2199	1.4309
'CG3635'	35447	63.39	23.14	1152	423	1.4277
'Pol32'	34892	79.9	29.19	1513	553	1.42663
'mu2'	38257	41.96	15.32	2383	881	1.42651
'Lsm12'	32167	127.88	46.78	2132	785	1.42459
'CkIIalpha-i1'	39721	12.3	4.5	263	97	1.42205
'bora'	40031	38.78	14.27	1058	392	1.41726
'Pex23'	40229	16.03	5.89	1004	372	1.4158
'CG42541'	31344	0.81	0.3	103	40	1.41504
'Cbs'	33081	262.13	96.52	6425	2364	1.41497
'Dbp21E2'	33254	45	16.59	1056	392	1.41394
'CG8500'	41203	3.75	1.37	178	65	1.4134
'mbf1'	39842	666.87	245.85	10211	3861	1.41327
'NtR'	43935	54.39	20.06	1387	515	1.41255
'Lon'	40138	50.17	18.55	2589	964	1.40966
'ND-39'	40272	242.38	89.72	4836	1802	1.4074
'ITP'	37921	131.15	48.58	3941	1638	1.40634
'CG5482'	37144	213.37	79.2	4877	1812	1.40341
'bic'	45827	4706.76	1750.89	75922	28545	1.40026
'Fib'	37662	287.61	107.13	5067	1900	1.39837
'Pdp1'	45588	70.72	26.36	4358	1625	1.39715
'CG30100'	246457	49.22	18.38	436.5	164	1.39494
'CG42372'	7354379	49.22	18.38	436.5	164	1.39494
'foxo'	41709	24.84	9.28	1276	486	1.39464
'trbl'	43999	58.02	21.68	1886	710	1.39379
'CG43799'	14462714	21.15	7.91	234	88	1.39254
'CG5028'	43102	157.27	58.82	3454	1516	1.39235
'sced'	35564	10.15	3.81	443	175	1.38982
'CG14130'	39335	16.56	6.21	233	88	1.38745
'vret'	42695	30.58	11.49	975	369	1.38637
'MagR'	32513	29.83	11.2	299	113	1.38545
'Ibf2'	41102	103.18	38.78	929	351	1.38543
'CG10283'	35102	1.64	0.62	65	25	1.38529
'Mlc-c'	31474	729.59	275.07	12685	4816	1.38091
'lawc'	318164	24.48	9.24	531	268	1.37881
'rho-5'	2768944	1.56	0.6	101.48	39.15	1.37615
'CG11377'	33166	104.98	39.74	2232	842	1.37535
'CG9065'	32439	372.05	140.86	2368	900	1.37495
'PSR'	42616	98.23	37.21	2108	804	1.37412
'CG6163'	39274	9.17	3.48	204	79	1.37209
'mei-9'	31373	20.43	7.83	987	381	1.35896
'Ide'	40248	63.01	24.15	2998	1158	1.35719
'Pbgs'	39402	36.18	13.88	720	276	1.35545
'Eip78C'	40345	11.53	4.43	594	237	1.35346
'CG11652'	39317	51.84	19.94	1232	474	1.35158
'Ku80'	34930	45.14	17.37	1424	552	1.35123
'CG5626'	39397	26.17	10.1	525	204	1.34824
'ATPsynepsilonL'	326144	8.88	3.43	51	20	1.34811
'CG33062'	318840	51.48	19.86	640	247	1.3476
'CG7737'	36174	24.87	9.6	789	307	1.34624
'PHGPx'	38413	1201.95	464.62	13178	5277	1.34489
'GstE13'	35928	147.22	56.92	1670	643	1.34466
'cup'	33934	12.43	4.8	691.72	268.81	1.34361
'l(2)10685'	33293	33.01	12.78	726	283	1.34275
'Phf7'	33015	58.62	22.7	1780	697	1.34173
'CG5664'	40371	20.73	8.04	747	292	1.33938
'CG11586'	38520	55.76	21.64	624	274	1.3389
'kar'	45883	10.9	4.23	327	129	1.3381
'MtnA'	41202	264.99	102.95	976	388	1.33764
'CG3448'	39094	22.85	8.89	309	121	1.33572
'mRpS14'	117414	28.59	11.12	203	67	1.33554
'mus205'	47186	15.64	6.1	1476	580	1.33258
'CG5466'	42444	5.54	2.16	222	87	1.33196
'CG11658'	39319	4.05	1.58	140	56	1.33106
'GlyRS'	39644	169.15	66.12	5724	2249	1.32876
'Gem2'	40087	62.54	24.49	980	387	1.32621
'CG42376'	7354420	50.06	19.61	399	161	1.32562
'pre-mod(mdg4)-N'	26067062	2.59	1.02	91.34	37.31	1.32549
'Nle'	33234	61.76	24.21	1320	521	1.32492
'Psf3'	31967	26.24	10.3	416	177	1.32404
'CG11583'	326206	145.93	57.23	2437	962	1.32402
'CG11788'	37295	30.34	11.91	582	230	1.32375
'CG1943'	40844	1718.54	674.44	23075	9171	1.32302
'APP-BP1'	39244	46.58	18.3	1039	411	1.32213
'Sec10'	42863	27.32	10.74	891	353	1.3199
'MED28'	43079	67.07	26.39	637	252	1.31946
'p53'	2768677	46.45	18.29	937	383	1.31856
'yps'	39377	654.12	258.08	18683	7494	1.3154
'FANCI'	35895	25.95	10.24	1632	649	1.31484
'Atg12'	39383	31.79	12.57	179	71	1.31238
'CG7394'	39294	124.99	49.47	1048	397	1.31068
'Gclm'	248194	83.82	33.18	1352	541	1.31064
'Argk'	39041	28.02	11.11	861	238	1.3085
'yellow-d'	37703	2.53	1	60	24	1.30743
'IntS10'	38444	21.93	8.72	682	273	1.30604
'Prosalpha1'	45780	20.7	8.23	254.79	105.01	1.30554
'CG1628'	31990	29.16	11.59	589	236	1.30463
'CG6583'	34645	16.63	6.61	235	94	1.30375
'CG40228'	5740664	113.29	45.06	641	281	1.30349
'Treh'	45368	35.36	14.1	1343	541	1.30044
'CG5757'	37062	105.55	42.25	1239	497	1.29484
'CG6843'	40062	61.13	24.46	1045	421	1.29458
'CG7857'	39671	81.86	32.77	1345	542	1.29447
'CG10584'	40324	21.72	8.7	310	125	1.29376
'Ipk2'	33236	101.26	40.58	1661	670	1.29307
'Spp'	33227	255.34	102.67	6006	2432	1.28816
'CG9114'	32460	29.37	11.84	931	378	1.28442
'Pmm2'	39436	54.76	22.1	660	268	1.28223
'CG32409'	318016	124.72	50.37	2044	831	1.28146
'CG12012'	38422	74.56	30.12	869	350	1.28071
'CG18428'	42857	65.77	26.62	524	212	1.27815
'CG14997'	38514	43.33	17.55	939	383	1.2775
'Rab27'	31103	21.62	8.76	456	186	1.27658
'CG9669'	39882	207.33	84.08	866	351	1.27562
'ValRS'	45783	78.02	31.66	3604	1481	1.27471
'spt4'	36387	157.81	64.06	862	351	1.27439
'Atf3'	43867	21.86	8.9	2136	878	1.27014
'CG32100'	39400	11.91	4.86	353	145	1.268
'eIF3d1'	42789	464.77	189.5	12744	5234	1.26787
'FeCH'	43757	160.95	65.63	3033	1241	1.26783
'CG11267'	39476	1040.32	424.33	7693	3152	1.26739
'CG10764'	36962	3.48	1.42	80	33	1.26728
'mEFTu1'	44438	190.77	77.84	4454	1831	1.26677
'CG2794'	33233	43.5	17.76	1376	566	1.26601
'Orct2'	42890	427.26	174.47	14978.5	6124.71	1.26579
'Psa'	38175	158.75	64.85	8117	3345	1.2652
'SrpRbeta'	47283	213.48	87.21	2987	1194	1.26513
'Fancd2'	2768674	16.11	6.59	1028	424	1.26303
'caps'	39493	10.83	4.43	726	301	1.26269
'Clbn'	43018	34.21	14.01	1546	638	1.26174
'swa'	31580	4.93	2.02	136	56	1.26154
'CG11279'	39486	85.65	35.14	666	275	1.25903
'RnrL'	34392	199.18	81.73	7051	2915	1.25865
'CG9410'	35568	39.99	16.43	447	184	1.25788
'tef'	36920	30.18	12.4	894	370	1.2562
'DNApol-delta'	39746	23.83	9.8	1134	470	1.25501
'CG3420'	35585	191.61	79.04	1332	548	1.25098
'CG12713'	39724	16.76	6.92	303	126	1.25054
'jigr1'	43093	39.95	16.48	893	370	1.25053
'Cyp6v1'	33056	20.23	8.35	760	332	1.25032
'gdl'	3772583	12.5	5.18	168	70	1.24719
'CG13126'	34323	23.47	9.71	550	243	1.24616
'CG11790'	42999	122.56	50.74	1627	678	1.24586
'CG2017'	40733	41.85	17.34	1301	543	1.24534
'cN-IIIB'	37875	23.48	9.73	484	202	1.24508
'Cdep'	40608	119.14	49.43	8411	3594	1.24271
'Atg8a'	32001	945.63	393.71	15213	6386	1.23781
'CG42307'	7354423	78.24	32.58	758.99	530.41	1.2378
'CG14613'	33133	91.01	37.93	1907	805	1.23665
'cactin'	33043	63.72	26.55	2037	855	1.23665
'Hmgs'	44154	145.86	60.78	3844	1636	1.2365
'tra'	39849	38.84	16.19	378	182	1.23575
'sima'	43580	65.16	27.2	4843	2118	1.23395
'IscU'	41059	129.37	54.03	1616	679	1.23332
'CG7220'	36129	115.45	48.23	2195	1043	1.23287
'CG8607'	38805	8.08	3.38	107	45	1.23232
'CG9149'	38147	88.48	37.05	1710	721	1.22908
'ppk29'	37844	15.13	6.34	351	149	1.22809
'CG10927'	37135	15.13	6.36	234	99	1.22524
'Tpc2'	37983	2.83	1.2	108	46	1.22456
'CG33054'	40340	31.86	13.41	286	121	1.22239
'mRpL39'	39627	105.7	44.6	1592	676	1.21873
'Mocs2'	43017	23.3	9.82	444	188.5	1.21844
'CG42503'	8674021	23.3	9.82	444	188.5	1.21844
'CG10581'	40326	25.22	10.64	184	78	1.21825
'CG33051'	39941	66.38	28.02	608	258	1.21795
'CG42542'	8674000	23.81	10.06	550	258	1.21698
'mthl3'	36961	62.05	26.22	1799.89	716.66	1.21606
'rempA'	33230	17.76	7.52	1287	542	1.21342
'Mcm2'	40973	86.21	36.53	3443	1470	1.21237
'CG2865'	31217	27.56	11.69	1136	474	1.2115
'CG13373'	30988	23.3	9.88	244	104	1.21109
'His1:CG33858'	3772581	5.74	2.44	77.24	32.97	1.21066
'CG32195'	317907	5.68	2.42	135.4	75	1.20945
'Trs20'	39769	49.67	21.1	354	151	1.20945
'DppIII'	40996	209.01	88.81	7315	3058	1.20831
'SCCRO4'	40231	138.41	58.9	2581	1112	1.20623
'Psi'	36889	41.68	17.74	2458	1069	1.20611
'Orc3'	36454	29.95	12.76	999.65	428.55	1.20546
'clt'	117300	23.56	10.03	590	253	1.20501
'Hph'	40633	117.28	49.98	3615	1589	1.20426
'magu'	36048	1.56	0.67	61	25	1.20282
'CG3638'	31071	23.81	10.15	2128	1089	1.20264
'CG7376'	38715	11.71	5	652	285	1.20258
'rho-7'	36281	69.99	29.87	1246	542	1.2025
'Hen1'	36301	12.82	5.48	272	117	1.20192
'CycB3'	42971	28.6	12.21	1136	487	1.20105
'Pgm'	44010	80.69	34.47	2020	869	1.20077
'l(1)G0334'	31406	307.4	131.51	7408	3211	1.19859
'CG9581'	33017	60.47	25.87	1548	667	1.1985
'M6'	40383	15.1	6.46	401	174	1.19736
'CG6340'	32482	76.25	32.7	1932	771	1.19555
'levy'	37728	1342.77	575.79	8968	3741	1.19522
'Tim10'	37478	329.83	141.55	2909.99	1251.15	1.194
'CG10383'	35123	134.37	57.71	5317	2301	1.193
'Dhod'	41022	75.41	32.42	1369	592	1.19174
'dnr1'	37575	1.14	0.48	56	24	1.19033
'CG13599'	42829	42.77	18.43	579	251	1.18859
'GatB'	42861	21.5	9.26	521	226	1.18848
'CG2970'	37807	81.93	35.35	1308	568	1.18623
'CG7506'	38857	85.95	37.13	877	381	1.18427
'Hsc70-5'	36583	313.58	135.56	12055	5249	1.18361
'Mer'	32979	102.72	44.44	3536	1551	1.18237
'CG34150'	4379863	33.01	14.29	198	86	1.18199
'eIF6'	37776	211.67	91.75	2946	1285	1.17961
'CG6144'	34443	30.04	13.04	629	276	1.17747
'Chd64'	38490	1654.32	718.22	31739	13871	1.17737
'CG3552'	39097	27.28	11.85	502	226	1.1767
'CG2990'	31934	10.56	4.59	539	236	1.1743
'beg'	39910	37.49	16.35	597	262	1.17165
'fdl'	250735	147.77	64.41	6497	3009	1.17158
'cact'	34969	221.69	96.76	6183	2724	1.16968
'CG5850'	34327	156.58	68.37	6075	2649	1.16916
'CG32813'	31089	3.94	1.73	186	80	1.16875
'lig3'	41518	40.08	17.53	1434	632	1.16717
'Pop2'	39366	161.96	70.9	3706	1632	1.16526
'l(2)37Bb'	49427	43.85	19.19	1014	447	1.1652
'Fas1'	42025	118.81	52.03	5252	2379	1.16477
'AIMP2'	39690	138.92	60.86	1938	862	1.16436
'CG46312'	30522401	13.76	6.04	489.22	216.31	1.16157
'Ance'	34805	54.48	23.92	1489	658	1.16098
'wge'	42687	100.74	44.28	8720	3859	1.15975
'DCTN5-p25'	34873	53.47	23.49	498	220	1.15961
'CG15168'	35159	127.1	55.88	757	334	1.15941
'vig2'	43016	703.16	309.37	14966	6730	1.15814
'CG34317'	5740224	39.08	17.2	605.71	268.3	1.15794
'CG9960'	3771966	22.46	9.89	374.5	166	1.15685
'Snapin'	3772677	22.46	9.89	374.5	166	1.15685
'mRpS5'	3355089	195.79	86.24	2679	1386	1.15668
'ph-p'	31181	25.25	11.12	2061.66	916.72	1.15647
'Snm1'	40669	23.5	10.35	836	371	1.15567
'CG42846'	10178831	118.77	52.42	828	367	1.15356
'Ubc4'	39133	145.43	64.27	2281	1044	1.15165
'CG42497'	8674071	310.48	137.35	2721.01	1209.85	1.15026
'Nopp140'	40433	204.75	90.7	8434	3713	1.14826
'PQBP1'	43004	28.5	12.62	321	143	1.14777
'CG4753'	39819	4.22	1.87	78	35	1.14715
'Bacc'	33462	849.65	376.71	12856	6280	1.147
'mRpS30'	32530	94.14	41.74	2353	1059	1.14694
'veli'	43003	48.37	21.46	563	251	1.14676
'Cdc7'	31598	48.72	21.6	2077	931	1.14654
'CG11897'	43450	19.03	8.45	1306	583	1.14567
'Hsp60A'	32045	626.63	278.33	20236	9055	1.14443
'CG14434'	31632	58.4	25.95	547	247	1.14402
'LRP1'	35799	19.67	8.74	4360	1954	1.1439
'asf1'	40141	151.73	67.46	2325	1031	1.14289
'CG5919'	42526	56.77	25.26	708	321	1.14193
'CG11839'	43006	52.91	23.55	572	256	1.14127
'Dph5'	42663	135.66	60.41	2026	908	1.14085
'CG44249'	19834761	11.02	4.9	220.84	98.98	1.14052
'Ssadh'	43092	37.43	16.69	946	425	1.13957
'DNApol-alpha60'	44915	44.06	19.64	1047	470	1.13876
'Rrp46'	41270	58.37	26.06	617	277	1.13681
'CG7194'	38933	21.06	9.4	385	173	1.1368
'Rac1'	38146	337.57	150.77	8195	3716	1.1364
'CG9804'	40565	70.46	31.47	902	406	1.13635
'Ran'	44072	842.31	376.25	13859	6137	1.13627
'IleRS'	45785	76.36	34.12	4093	1841	1.13591
'CG44194'	14462463	130.15	58.21	1172.5	527	1.13447
'CG17327'	41598	130.15	58.21	1172.5	527	1.13447
'Prosbeta6'	39855	253.08	113.21	3122	1405	1.13426
'PIG-A'	37020	9.51	4.25	217	96	1.13402
'CG2694'	31260	32.2	14.41	1379	626	1.13373
'Sugb'	39314	20.72	9.28	895	418	1.13324
'CG9641'	33502	52.15	23.36	1353	614	1.13214
'Got1'	36782	132.66	59.43	3021	1363	1.13212
'CG31142'	251610	98.64	44.23	799	360	1.13086
'CG1827'	35989	30.99	13.9	556	251	1.13073
'yellow-b'	35005	5.04	2.26	113	51	1.1302
'CG17896'	30995	225.63	101.22	6033	2718	1.13012
'CG16787'	37811	22.58	10.13	319	144	1.12984
'ana1'	42927	23.02	10.33	1774	802	1.12983
'ND-MLRQ'	317928	1512.97	678.97	6850	3116	1.1296
'Mcm3'	31449	58.54	26.28	2213	1001	1.12877
'SMC5'	326215	58.67	26.35	2669	1207	1.12848
'CG30493'	246650	15.79	7.09	336	152	1.12819
'CG5151'	39772	89.23	40.08	4472.81	2060.6	1.12811
'CG17816'	40928	3.02	1.36	165	75	1.12776
'Rpb10'	42942	77.82	35.02	368	166	1.12523
'Smn'	39844	56.67	25.51	649	294	1.12506
'sqd'	41666	969.11	436.58	64255	26812	1.12402
'CG30383'	246583	18.5	8.33	234	106	1.12381
'RpI135'	33210	24.34	10.98	1201	546	1.12168
'CG34200'	5740389	330.62	149.35	1173	530	1.12012
'CG3678'	42045	64.34	29.11	1040.81	464.99	1.11763
'CG2685'	31259	27.32	12.37	726	331	1.11739
'Ero1L'	38500	76.02	34.43	2179	994	1.11669
'mRpS34'	39809	85.72	38.83	773	352	1.11602
'CG9391'	40346	66.39	30.09	969	442	1.11534
'CNBP'	37646	1186.42	537.94	40555	18642	1.11472
'CG8545'	36365	179.34	81.34	7291	3332	1.11436
'mRpL21'	40091	42.8	19.42	447	208	1.1134
'CG42395'	7354436	7.35	3.34	81	37	1.11214
'thoc6'	39394	52.81	23.99	830	454	1.11181
'U3-55K'	3346176	36.6	16.63	837	383	1.11103
'mael'	40489	71.43	32.47	1766	812	1.11079
'DNA-ligI'	37791	55.74	25.34	1823	835	1.11069
'polo'	40232	159.33	72.54	5189	2399	1.10876
'CG5323'	37137	85.27	38.84	858	393	1.108
'l(1)G0469'	32371	4.82	2.2	189	104	1.10721
'CG32736'	50395	29.88	13.62	239.5	109.5	1.10696
'CG42308'	7354414	29.88	13.62	239.5	109.5	1.10696
'CG32428'	50105	77.8	35.48	1481	661	1.1065
'CG4042'	40291	27.83	12.71	346	159	1.10447
'Fdx1'	39070	51.19	23.39	466	215	1.10381
'CG6878'	39656	193.67	88.64	1260	579	1.10118
'pcm'	32935	22.93	10.51	1696	784	1.09908
'Kdm4B'	318918	33.35	15.31	1522.34	742.25	1.09662
'cuff'	36269	7	3.22	121	56	1.0954
'CG8128'	32504	47.99	22.06	1009	465	1.09449
'CG8320'	36759	39.97	18.4	514	238	1.09388
'CG31635'	33928	13.45	6.19	1314	605	1.09348
'Tom40'	44978	189.06	87.01	5052	2395	1.09319
'LeuRS-m'	38581	19.49	8.98	812	377	1.09279
'unc'	33093	5.8	2.68	384	176	1.09184
'mms4'	36136	20.17	9.29	304	141	1.09159
'spd-2'	39850	35.21	16.23	1798	835	1.09081
'Glycogenin'	37419	38.17	17.61	1261.55	584.53	1.0897
'Tsp42Ed'	35613	146.88	67.76	1748	805	1.08963
'CG12018'	38228	96.87	44.72	1801	837	1.08894
'CG10431'	35157	1.53	0.7	61	26	1.08746
'CG32448'	318032	59.45	27.51	257	120	1.08498
'CG1492'	32164	10.79	4.99	299	138	1.08447
'RPA2'	35364	376.57	174.54	4609	2163	1.08307
'CG8765'	40147	35.41	16.43	1506	704	1.08252
'GstD3'	48336	133.43	61.93	1273	594	1.08117
'CG5589'	39979	33.54	15.56	967	452	1.08088
'Coop'	35677	26.85	12.47	539	251	1.08052
'Miga'	31775	40.61	18.86	1541	695	1.08033
'Cp110'	33136	34.24	15.91	1239.07	559.6	1.07974
'CG3038'	30970	16.32	7.6	381	178	1.07775
'CG12171'	40690	95.39	44.38	1271	595	1.07766
'CG32857'	318252	138.43	64.41	1932.52	904.89	1.07745
'Rpn10'	40388	168.11	78.24	3052	1430	1.07695
'thr'	37042	17.29	8.04	1070	500	1.0767
'CG3704'	31043	26.67	12.41	544	255	1.0767
'Jupiter'	41392	1558.49	725.67	31825	14924	1.07637
'Grasp65'	40177	108.11	50.37	2636	1237	1.07529
'CG5844'	41533	85.45	39.86	1550	728	1.07374
'nopo'	37083	10.27	4.79	215	101	1.07183
'Grip128'	32478	10.93	5.1	527	248	1.0709
'Tim8'	32081	157.91	73.85	1321	622	1.07
'CG32278'	38382	109.98	51.45	1203	566	1.0694
'hd'	40642	29.14	13.63	764	361	1.06938
'AcCoAS'	40348	99.14	46.41	3705	1754	1.06877
'CG7632'	40357	30.22	14.15	585	276	1.06874
'Nedd8'	35151	125.82	58.91	836	384	1.06844
'CG8490'	36338	149.45	70.06	1606	757	1.06656
'Nufip'	40043	16.74	7.84	371	175	1.06654
'CG14270'	31319	24.76	11.61	246	116	1.0663
'Pen'	34338	354.57	166.26	12552	5930	1.06626
'mRpS29'	37563	76.11	35.69	1472	695	1.0662
'und'	34294	274.1	128.59	5866	2772	1.0656
'CG5991'	42849	81.56	38.27	2186	1063	1.06522
'CG32022'	317826	68.21	32.01	695	328	1.06499
'clu'	36793	91.75	43.06	7549	3571	1.06497
'brk'	31665	25	11.74	1103	522	1.06487
'nxf2'	39843	16.95	7.96	648	308	1.06453
'CG9008'	34779	2.65	1.24	75	36	1.06413
'CG1703'	32112	98.65	46.34	4052	1930	1.06384
'CG18787'	59163	59.71	28.05	1109.33	524.62	1.06379
'Bx'	32846	8.6	4.05	264.49	125.73	1.0614
'CG10055'	40862	52.18	24.6	1733	823	1.05881
'Prp31'	39655	54.42	25.66	1377	654	1.05844
'BBS8'	33217	2.59	1.22	80	38	1.0583
'CG16935'	36540	38.38	18.1	636	302	1.05785
'CG34250'	5740115	54.5	25.75	215	108	1.05554
'cwo'	44669	52.42	24.78	3354	1632	1.0545
'CG7339'	39310	39.18	18.53	500	236	1.05419
'CG5808'	42957	23.66	11.19	659	314	1.05403
'CTPsyn'	39645	57.79	27.32	1906.16	908.14	1.05398
'CG32708'	318161	56.68	26.83	628	299	1.0527
'Orc6'	36017	51.13	24.2	651	310	1.05253
'CG9330'	40131	77.31	36.61	2526	1205	1.05223
'FK506-bp2'	37214	3150.31	1492.39	25030	11914	1.05149
'CG2021'	38229	76.81	36.4	360	171	1.05083
'Myc'	31310	72.31	34.36	6538	3448	1.04693
'Stt3B'	43005	249.97	118.82	9294	4451	1.04664
'SsRbeta'	39768	505.29	240.32	6276	3003	1.04573
'fand'	36514	38.07	18.12	1464	702	1.04527
'CG4679'	36466	45.7	21.74	1348	646	1.0451
'CG31800'	318947	74.29	35.39	714	342	1.0436
'Pcyt1'	117353	299.52	142.79	10239	4948	1.04243
'CG41099'	3355072	37.12	17.7	1931	914	1.04235
'Uch-L5'	39102	117.48	56.01	1986	951	1.04222
'dgt5'	36364	38.3	18.27	1159	557	1.04103
'CG11456'	40309	10.65	5.08	215	103	1.04039
'Phb2'	46038	493.39	235.81	9361	4689	1.03876
'CG42553'	38094	38.63	18.47	644	310	1.03823
'AdamTS-A'	41887	1.97	0.95	190	89	1.03797
'Es2'	31780	30.48	14.58	714	344	1.03677
'CG14210'	32958	120	57.43	829	398	1.03674
'CG6693'	41346	126.31	60.47	2124	1018	1.03638
'CG4858'	40282	58.45	28.01	726	350	1.03513
'CG2846'	40936	68.18	32.66	909	437	1.03506
'CG12118'	31857	17.7	8.49	298	144	1.03479
'CG14223'	32972	32.52	15.59	1102	533	1.03443
'Roc1a'	31014	290.04	139.15	2616	1265	1.03332
'Ctl1'	38523	2.26	1.08	77	37	1.03317
'CHKov2'	43068	21.56	10.35	420	203	1.03289
'path'	39106	87.82	42.16	3343	1620	1.03207
'Men'	47173	521.61	250.55	17000	8248	1.03146
'Manf'	41983	338.22	162.48	3709	1792	1.03131
'CG5147'	40002	48.29	23.19	1005	486	1.03128
'CG5254'	31020	55.65	26.74	916	443	1.03116
'mIF3'	36335	23.1	11.11	379	183	1.02985
'CG32809'	31121	15.76	7.59	1194	596	1.02838
'CG5273'	31021	62.87	30.28	1820	879	1.02784
'CG13148'	36398	4.37	2.11	81	41	1.02554
'CG32104'	39413	8.65	4.18	452	220	1.02363
'CG32262'	38445	10.4	5.02	144	70	1.02326
'Naa30A'	31079	43.19	20.88	1348	670	1.02238
'Rrp4'	37731	53.26	25.75	741	358	1.02234
'Tim17b'	3355107	310.98	150.36	3591	1754	1.02211
'HisRS'	32841	117.94	57.08	3379.51	1618.27	1.02063
'CG6000'	42851	53.67	25.98	449	218	1.02007
'TfIIA-S'	42822	416.48	201.79	3215	1565	1.01895
'Shawn'	3772641	71.64	34.71	1566.07	764	1.01892
'dnk'	42273	224.72	108.95	3426	1662	1.01809
'AsnRS'	35194	201.77	97.82	5477	2680	1.01803
'CG15863'	36034	28.08	13.62	195	95	1.01784
'Elba2'	33442	6.32	3.07	127	62	1.01763
'CG7630'	50266	773.14	375.31	3787	1843	1.01627
'CG33332'	2768669	17.58	8.53	309	151	1.01582
'CG9515'	3771965	59.62	28.96	692	340	1.01524
'l(2)35Be'	34874	67.36	32.72	694	339	1.01514
'NHP2'	44005	260.16	126.5	2234	1107	1.01389
'CG11986'	41083	23.06	11.22	388	190	1.01285
'Dic1'	41640	133.99	65.22	2812	1369	1.01258
'CG7903'	43554	50.06	24.39	1021	501	1.01109
'Orc1'	35686	35.36	17.26	1539	757	1.00837
'e(y)2'	45848	48.77	23.8	298	146	1.00835
'mRRF2'	42670	7	3.41	238	117	1.00793
'Dlip1'	53580	12.52	6.11	110	54	1.00739
'c12.2'	53434	13.44	6.56	821	404	1.00688
'CG7791'	35511	39.12	19.14	1191	587	1.00472
'glec'	42571	87.92	43.04	2458	1212	1.00441
'mTerf3'	40279	22.92	11.22	341	168	1.00403
'CG34149'	4379861	5.97	2.93	81	40	1.00309
'SdhD'	42808	120.72	59.15	1404	692	1.00275
'CG5885'	34314	224.14	109.87	2599	1287	1.00222
'Rpn9'	42802	210.96	103.41	3798	1874	1.00219
'14-3-3zeta'	36059	1449.21	710.77	35039	17477	1.00144
'CG11779'	42298	54.53	26.75	1840	915	1.00102
'gwl'	45969	38.56	18.91	1593	784	1.00096
'dpy'	318824	0	0.02	0	12	-1
'CG13671'	38932	12.99	25.5	405	801	-1
'CG13397'	46386	10.74	21.09	391	776	-1
'Maf1'	3354925	45.52	89.47	694	1315	-1.00142
'CdGAPr'	35267	11.13	21.9	1017	2022	-1.00166
'Rab3-GAP'	34626	4.43	8.7	267	529	-1.00208
'Myo31DF'	34445	55.28	109.26	2912	5788	-1.00931
'CG10960'	39458	14.95	29.58	600	1182	-1.01044
'CG9171'	33807	9.07	17.98	481	958	-1.01417
'rudhira'	32136	7.13	14.18	746	1668	-1.01799
'CG7466'	34099	1.75	3.48	250	502	-1.02091
'pum'	41094	38.65	77.03	3229	6237	-1.02155
'CG1236'	40708	28.84	57.5	456	915	-1.02158
'CG10344'	37565	3.75	7.49	59	118	-1.02191
'CG11811'	39213	38.36	76.56	815	1638	-1.02337
'CG2225'	35421	9.43	18.84	697	1427.95	-1.02423
'Myd88'	35956	29.41	58.75	1144	2127	-1.02487
'CG7945'	39679	69.38	138.67	1314	2657	-1.0253
'Lnk'	43130	17.01	33.99	720	1454	-1.0258
'blot'	39939	1.39	2.79	70	141	-1.02623
'CG15117'	37197	4.32	8.64	132	266	-1.02748
'CG4287'	41939	12.61	25.27	281	567	-1.02823
'CG3558'	48421	27.58	55.3	1598	3225	-1.03012
'RpL5'	3355124	4531.72	9090.68	61696	124443	-1.03071
'unc-119'	31664	23.24	46.65	725	1452	-1.0314
'CG5946'	39336	39.46	79.19	682.18	1380.42	-1.03144
'SMSr'	38823	16.24	32.59	578	1169	-1.03146
'lili'	42956	7.14	14.33	262	521	-1.03323
'Socs16D'	32760	16.61	33.37	1119	2267	-1.03348
'CG30503'	246656	1.31	2.62	32.77	66.1	-1.03493
'rush'	31105	169.25	340.87	5412.31	10297	-1.03643
'Jheh2'	37181	84.49	170.2	1850	3753	-1.03686
'Diap2'	36748	40.11	80.9	1146	2296	-1.03879
'Trpm'	36694	7.33	14.79	749	1487	-1.03973
'CG13124'	34310	29.81	60.16	1211	2462	-1.03998
'CG14969'	38415	63.68	128.59	1408	2863	-1.04013
'toc'	33526	10.84	21.89	667	1282	-1.04026
'Pez'	33882	10.29	20.84	637	1301	-1.04412
'pico'	33003	17.21	34.88	1526	3144	-1.04589
'PIG-C'	38410	4.94	10.02	72	147	-1.04779
'O-fut2'	31098	31.38	63.77	693	1418	-1.04911
'CG7789'	43516	26.47	53.79	396	810	-1.04966
'Oscillin'	33783	5.65	11.49	87	179	-1.04973
'JHDM2'	41143	6.34	12.91	248.5	511.89	-1.05143
'CG8677'	35397	22.8	46.44	2822	5788	-1.05202
'CG4313'	31169	2.57	5.24	71	145	-1.05285
'shn'	36171	15.37	31.31	2010	4139	-1.05302
'CG31122'	42221	20.94	42.67	915	1895	-1.05318
'tun'	36743	27.19	55.44	894	2092	-1.05425
'CG11883'	36121	6.34	12.95	279	584	-1.05703
'be'	32430	22.7	46.43	1065	2184	-1.0585
'CG7083'	38943	4.92	10.09	136	281	-1.06054
'CG11210'	35779	17.72	36.36	699	1445	-1.06363
'CG9821'	41058	210.24	431.8	13101	26473	-1.06472
'CG42554'	8674073	4.39	9.01	59	122	-1.06578
'mthl1'	32637	2.8	5.76	175	411	-1.06756
'Cpsf160'	44250	10.96	22.57	721	1510	-1.06903
'CG11537'	38373	26.67	55.05	1018	2125	-1.07184
'fliI'	33110	13.49	27.85	906	1886	-1.07267
'GNBP2'	40033	19.22	39.71	374	772	-1.07345
'ATPsyngamma'	43507	463.53	958.51	6965	14601	-1.07452
'cathD'	45268	430.2	890.45	8053	16784	-1.07594
'spg'	43404	5.63	11.65	598	1228	-1.07662
'PIG-U'	34185	32.95	68.25	655	1366	-1.07712
'CG30466'	246629	5.88	12.18	136	270	-1.07784
'CG8353'	34123	4.14	8.61	55	115	-1.08011
'HEATR2'	318680	2.32	4.81	110	230	-1.08135
'Axud1'	33419	9.09	18.89	512	1096	-1.08184
'Ir76a'	40157	5.23	10.88	122	256	-1.08227
'Cka'	34096	29.44	61.27	1881	3806	-1.08399
'CG42304'	38332	5.19	10.81	232.06	366.24	-1.08453
'CG10077'	38756	82.8	172.46	3944	8302	-1.085
'Eph'	43803	20.92	43.61	1188	2526	-1.08643
'CG8908'	37293	3.52	7.33	250	525	-1.08654
'Nadsyn'	32328	8.89	18.53	534	1125	-1.08661
'aru'	33268	38.12	79.68	1581	3311	-1.08979
'sta'	31106	5471.27	11437.1	75571	159085	-1.09016
'Meltrin'	3772109	52.95	110.74	3319	6538	-1.09078
'CG31915'	319025	27.1	56.71	925	1950	-1.09162
'mei-41'	32608	3.49	7.3	386	814	-1.09212
'emc'	38091	47.06	98.52	1315	2773	-1.09223
'CG3529'	39093	16.06	33.65	465	980	-1.09225
'CG13760'	31237	6.54	13.72	124	266	-1.09408
'CG32066'	39206	68.66	144.01	2003	4224	-1.09485
'chinmo'	33343	28.82	60.55	3935	7583	-1.09744
'CDase'	43618	10.66	22.41	388	814	-1.0978
'Faf2'	35129	42.99	90.38	1341	2833	-1.09825
'Sry-alpha'	43571	1.06	2.23	48.26	102.62	-1.10069
'Ser'	43275	4.68	9.86	381	809	-1.10269
'Dg'	36773	20.22	42.66	1431	3035	-1.10294
'CG15439'	33651	15.25	32.2	703	1496	-1.10436
'Act42A'	35526	757.7	1599.62	16645	35387	-1.10442
'CG4558'	31631	12.17	25.74	314	662	-1.10659
'CG8176'	261329	54.36	115.09	3431.5	7395.11	-1.10847
'Magi'	37403	13.18	27.91	879	1868	-1.10911
'mbc'	42817	16.08	34.05	1654	3531	-1.1099
'yata'	43508	31.79	67.4	1682	3917	-1.11025
'ste24a'	36908	80.42	170.5	1677	3580	-1.11056
'Klp64D'	38611	11.43	24.24	397	848	-1.111
'CG15347'	31779	69.51	147.87	840	1795	-1.11533
'Tsp3A'	31244	20.66	43.95	504	1080	-1.11534
'Ostgamma'	34137	83.08	176.75	1378	2951	-1.11548
'CG42233'	43754	2.89	6.15	121	259	-1.11646
'CG17698'	4379919	14.97	31.88	506	1023	-1.11652
'CG2712'	31267	5.56	11.84	136	292	-1.11956
'CG4360'	42413	60.22	128.6	2933	6305	-1.12112
'Atxn7'	33423	8.22	17.56	377	833	-1.12151
'dsd'	43315	19.23	41.12	1556	3354	-1.12269
'chm'	43928	9.01	19.25	342	698	-1.12271
'S1P'	40399	6.24	13.34	270	582	-1.12319
'GstT4'	32299	18.48	39.53	300	646	-1.12382
'CG33056'	326246	10.11	21.65	208	445	-1.12401
'Adk3'	41318	7.99	17.11	133	259	-1.12486
'nudE'	39169	38.18	81.78	1065	2328	-1.12533
'blanks'	38620	106.61	228.5	1803	3890	-1.12615
'Ir62a'	3885628	1.82	3.9	45	97	-1.12638
'Slmap'	3355127	42.4	90.96	1836	3969	-1.12731
'CG17264'	33511	10.92	23.43	402	869	-1.12764
'gw'	43808	48.1	103.37	3359	7358	-1.13009
'Trc8'	43476	20.25	43.53	954	2095	-1.13053
'Esyt2'	42929	109.87	236.21	4508	9765	-1.13063
'Rbsn-5'	34110	22.01	47.36	552	1196	-1.13124
'Sirt2'	42414	20.2	43.52	382	853	-1.13335
'CG5522'	36881	69.85	150.56	3092	5747	-1.13455
'CG11961'	37221	31.43	67.85	1273	2727	-1.13681
'mamo'	32353	14.06	30.37	1733	4468	-1.13822
'Strica'	35528	23.08	49.93	697	1557	-1.13968
'Zip88E'	41847	6.85	14.84	142	310	-1.14215
'MFS16'	37427	19.08	41.37	587	1289	-1.1425
'da'	34413	40.23	87.24	1759	3851	-1.14304
'Mnn1'	33991	6.16	13.38	387	884	-1.1451
'Lrch'	35041	27.31	59.32	1492	3104	-1.1454
'CG13398'	34169	6.26	13.62	255	558	-1.14684
'tna'	39217	12.86	27.98	807	1855	-1.14777
'CG14818'	31147	58.54	127.48	358	782	-1.14909
'CG5110'	35055	33.83	73.7	241	531	-1.14979
'yuri'	34894	77.99	170.33	2492	5827	-1.15333
'Ocrl'	31157	20.65	45.12	1055	2323	-1.15406
'rasp'	44098	12.86	28.12	291	641	-1.15487
'Picot'	36865	8.97	19.6	289	631	-1.15498
'CG3655'	31056	0.84	1.85	51	120	-1.15528
'CG3652'	33643	30.23	66.2	340	749	-1.15767
'east'	46006	17.61	38.61	2275	4989	-1.15906
'Bub1'	33758	14.5	31.8	799	1773	-1.15943
'CG14252'	43238	4.32	9.49	75	166	-1.16136
'tai'	34242	17.93	39.46	2037	4507	-1.16511
'CG13917'	38186	1.79	3.94	209	464	-1.16534
'CG4259'	33385	83.14	183.34	1122	2586	-1.16729
'Vha100-1'	43442	32.54	71.75	1320	2926	-1.16734
'Cyp4e2'	35822	41.72	92.13	1009	2245	-1.16938
'CG12795'	33561	19.3	42.65	273	607	-1.16971
'Lamp1'	35411	481.12	1062.77	10277	22860	-1.16976
'Fatp'	26067068	14.74	32.57	488	1102	-1.16979
'Adar'	31130	12.21	26.97	524.11	1323.29	-1.17009
'dos'	38321	32.55	71.96	1467	3266	-1.17081
'Klp98A'	43310	8.34	18.45	643	1434	-1.17287
'RpS19a'	32635	8575.88	18989.3	66830	148247	-1.17321
'Spn42Da'	49805	22.83	50.55	498	1098	-1.17378
'CG5613'	32726	3.47	7.68	99	224	-1.17524
'Tig'	33896	59.91	133.11	5815	13016	-1.17804
'MP1'	40541	35.14	78.13	694	1555	-1.17894
'CG42637'	40153	7.98	17.73	694.31	1555.76	-1.17914
'Pkc98E'	43428	14.15	31.51	898	2116	-1.18103
'CG3964'	33609	3.23	7.21	154	346	-1.18191
'arm'	31151	162.26	361.68	7005	15723	-1.18286
'Dot'	44058	5.75	12.83	172	360	-1.1834
'exu'	37345	12.4	27.66	406	989	-1.18341
'RhoGAP93B'	42496	13.38	29.84	998	2244	-1.18426
'RtGEF'	35306	25.62	57.26	1150	2644	-1.18647
'CG10366'	35258	9.6	21.46	270	608	-1.18711
'CG44002'	33535	4	8.95	68	153	-1.18774
'CG42240'	7354471	4.79	10.7	129	286	-1.18782
'CG7956'	42545	11.99	26.88	654	1485	-1.19062
'CG7510'	39965	4.6	10.32	255	572	-1.19114
'spir'	45931	23.13	51.9	1136	2978	-1.19155
'lola'	44548	117.88	264.61	5228.28	11234.9	-1.1929
'scramb1'	326186	50.23	112.84	1403	3169	-1.194
'CG15390'	33422	4.7	10.58	57	129	-1.19583
'CG11030'	33805	22.68	51.01	568	1276	-1.19589
'CG17715'	3355129	55.43	124.72	1272	2969	-1.19616
'plum'	43197	13.12	29.52	1244	2797	-1.19624
'Drep4'	34734	4.26	9.62	125	284	-1.1975
'PIG-B'	38446	16.85	37.95	506	1166	-1.19763
'CG9510'	3771738	2.81	6.33	72	157	-1.20249
'CG15717'	32262	35.18	79.54	558.26	1273	-1.20309
'CG10399'	33978	5.2	11.73	77	175	-1.20349
'Surf1'	44498	10.72	24.23	149	339	-1.20358
'strat'	34142	33.09	74.83	382	869	-1.20372
'trr'	31149	10.15	22.96	1173	2675	-1.20384
'IP3K1'	34300	14.99	33.9	420	957	-1.20399
'mv'	38259	3.41	7.7	542	1235	-1.20446
'Tre1'	140439	50.16	113.5	1104	2497	-1.20453
'CG6310'	39237	262.41	593.9	2296	5223	-1.20483
'Mcr'	44071	8.39	19.06	738	1689	-1.2104
'Pp2A-29B'	2768940	159.71	363.09	5290	12067	-1.21121
'Atg16'	326115	18.48	42.12	598	1372	-1.21425
'CG8460'	34115	28.98	66.08	531	1219	-1.21538
'cta'	3355131	24.81	56.71	813	1834	-1.21888
'Urm1'	2768949	14.56	33.47	66	152	-1.22691
'CG30423'	246605	78.25	180.2	646	1495	-1.22995
'CG3625'	33198	8.13	18.82	140	298	-1.2369
'chif'	34974	12.1	28.01	1106.71	2555.57	-1.23778
'Rif1'	246445	26.14	60.59	1674	3911	-1.23943
'schlank'	50392	128.45	298.29	4025	9345	-1.24189
'ZnT63C'	38407	44.85	104.16	1513	3587	-1.24194
'CG6701'	36550	51.45	119.55	3574	8432	-1.24279
'Dyrk3'	3885567	13.09	30.49	617	1470	-1.24615
'CG43143'	41256	5.57	12.96	471	1092	-1.24636
'CG11695'	32106	13.56	31.61	321	755	-1.24685
'Smyd3'	44554	11.09	25.89	265	623	-1.24898
'CG31683'	261623	0.88	2.06	21.77	57.49	-1.24903
'Kah'	38072	1.95	4.57	76	179	-1.25041
'CG3632'	32589	11.16	26.21	634	1506	-1.25807
'wol'	34134	35.61	83.66	636	1504	-1.25819
'Rel'	41087	28.28	66.47	1251	2981	-1.25928
'snz'	31704	19.11	45.07	1396	3323	-1.2648
'CG1718'	33103	4.82	11.38	447	1060	-1.26654
'sigmar'	37751	11.48	27.15	294	698	-1.26825
'CG33090'	34835	6.41	15.17	304	726	-1.26974
'Rfx'	41266	2.07	4.92	128	321	-1.27486
'lilli'	33496	11.44	27.21	1209	2779	-1.27574
'CG11737'	41009	10.95	26.07	318	758	-1.27713
'Nbr'	35385	10.91	26.01	349	838	-1.27872
'dor'	31118	11.16	26.6	487	1170	-1.27933
'CG17493'	3355126	46.35	110.53	1086	2287	-1.27978
'Tollo'	44497	2.48	5.93	250	603	-1.28273
'Arf102F'	43823	35.18	84.3	352	882	-1.28691
'CG9527'	33898	8.41	20.17	281	669	-1.28821
'CG18731'	59246	37.67	90.34	282	679	-1.28844
'CG4238'	33377	0.69	1.65	36	87	-1.28951
'bug'	36749	29.21	70.12	407	983	-1.28962
'CG17129'	38080	4.46	10.72	141	336	-1.29101
'Ppa'	37602	7.66	18.42	405	986	-1.29224
'tty'	33109	0.4	0.96	25	58	-1.29373
'CG11151'	32335	85.66	206.24	781	1887	-1.29401
'Fur2'	32604	22.28	53.68	1745	4223	-1.29469
'rdx'	41704	24.3	58.61	1007	2480	-1.29636
'CG7900'	40957	5.99	14.46	153	372	-1.29648
'Bsg'	318841	202.5	488.71	8074	19387	-1.2974
'RpII215'	32100	52.46	126.67	4939	12021	-1.29818
'Ephrin'	43799	11.53	27.88	538	1403	-1.30001
'tud'	37417	33.22	80.43	4110	10032	-1.30225
'CG15309'	31949	3.27	7.94	94	258	-1.30378
'Irk1'	42742	15.73	38.17	690.32	1667.45	-1.30541
'Tob'	32574	6.71	16.34	363	906	-1.31034
'ft'	33627	0.1	0.25	24	59	-1.32193
'CG7806'	34140	10.31	25.37	714	1770	-1.32443
'DnaJ-60'	37869	3.49	8.59	44.46	91.67	-1.3251
'Col4a1'	33727	373.04	918.05	31115	76871	-1.3256
'Rnb'	43513	9.26	22.94	404	1008	-1.33342
'teq'	39048	31.92	79.31	989	7332	-1.33927
'Naam'	42348	14.31	35.56	350	875	-1.34012
'ATPCL'	36760	63.69	158.39	3431	8598	-1.34086
'CG3308'	42527	30.24	75.27	877	2199	-1.34216
'Rab30'	33988	7.68	19.13	204	503	-1.34243
'amn'	32999	0.33	0.83	18	46	-1.34395
'Edem1'	31154	10.86	27.09	559	1477	-1.34416
'Invadolysin'	49580	1.58	3.95	79	199	-1.34501
'CG12384'	36224	71.12	177.5	544	1364	-1.34585
'pes'	34087	53.41	133.45	2149	5425	-1.34726
'aph-1'	33467	40.56	101.41	491	1239	-1.34861
'TBCC'	319048	19.78	49.48	357	913	-1.34945
'l(1)G0196'	33137	37.42	93.79	2856.93	6877.4	-1.35207
'Bsg25D'	33757	6.28	15.78	305	988	-1.35325
'Oatp74D'	39954	14.66	36.82	817	2028	-1.35451
'CG32486'	38367	23.2	58.3	749	1896	-1.35571
'msn'	44030	73.71	185.57	6184	15295	-1.35845
'CG8046'	35936	9.08	22.88	261	657	-1.35963
'ex'	33218	20.64	52.1	1900	4792	-1.36247
'sick'	35277	5.28	13.33	405	1132	-1.36257
'CG4332'	32267	10.92	27.59	337	858	-1.36388
'Svil'	38306	39.82	100.79	3903	7274	-1.36645
'CG32521'	33098	61.97	156.95	1583	4055	-1.36699
'CG42699'	31507	3.5	8.88	209	534	-1.36753
'CG9886'	33431	1.81	4.6	53	139	-1.36989
'CG6912'	41820	143.29	365.14	2747	7048	-1.37597
'MFS10'	32263	20.22	51.58	692.74	1733	-1.37704
'Taf10'	33469	34.71	88.55	291	746	-1.37749
'CG5854'	42831	50.32	128.38	1060	2723	-1.37758
'CG2991'	33488	24.67	62.98	1025	2613	-1.37822
'Lar'	35259	4.62	11.79	511	1309.93	-1.37913
'CG7718'	42254	7.73	19.75	202	520	-1.37943
'bip1'	38891	5.53	14.18	131	354	-1.38388
'Dim1'	33645	20.23	51.85	153	394	-1.38439
'GlcAT-S'	34282	2.3	5.9	75	195	-1.38466
'CG6746'	34614	23.62	60.68	321	830	-1.38803
'ics'	34774	43.59	112.3	643	1618	-1.39189
'CG1969'	43504	10.45	26.93	176	505	-1.39257
'CG31950'	319043	13.46	34.67	94	258	-1.39258
'CG13784'	34003	9.23	23.81	294	872	-1.39289
'NK7.1'	41747	17.77	45.97	747	1958	-1.39755
'CG8051'	32925	19.12	49.53	641	1601	-1.39892
'Pal1'	36033	23.34	60.5	633	1645	-1.40035
'C1GalTA'	34215	39.31	102.04	1090	2807	-1.40278
'Rab23'	40701	8.8	22.85	273	714	-1.40346
'bwa'	250736	7.01	18.21	156	422	-1.40381
'CG2493'	35316	386.06	1004.57	8779	22998	-1.40606
'CG8080'	35918	14.86	38.73	346	920.11	-1.40866
'CG17556'	42046	19.61	51.33	321.19	846.01	-1.41445
'CG5167'	41521	24.41	63.94	519	1369	-1.41598
'CG9531'	33902	2.89	7.59	49	127	-1.41823
'Ctr1A'	31601	22.2	58.33	509	1352	-1.4197
'CG17490'	3355125	12.62	33.16	400	1060	-1.42051
'CG34133'	318566	13.97	36.71	821	2183	-1.42146
'LKRSDH'	34064	55.29	145.59	2504	6663	-1.42298
'CG7834'	43515	123.31	324.92	1664	4392	-1.42415
'ca'	43518	13.33	35.28	1221	3251	-1.43121
'px'	37573	12.47	33.08	1093	2749	-1.43433
'CG10433'	37458	93.19	247.93	1303	3104	-1.43806
'Sfxn1-3'	40552	45.19	120.23	815	2153	-1.43842
'CG10469'	38696	2.42	6.44	34	91.19	-1.44057
'Lac'	36363	22.51	60.06	663	1782	-1.44182
'CG34348'	32072	5.61	14.99	168	452	-1.44351
'PGRP-LB'	41379	4.12	11.04	69	179	-1.44597
'kibra'	41783	20.56	55.09	1619	4399	-1.4483
'MRP'	34686	68.21	182.8	5264	14230	-1.44855
'Clamp'	35445	40.18	107.82	1471	3995	-1.45035
'CG12034'	38396	8.47	22.79	193	523	-1.45507
'CG32368'	317997	46.46	125.13	223	602	-1.4556
'Idgf6'	36868	718.68	1936.1	14936	40489	-1.45612
'CG17278'	50050	48.75	131.47	1283	3485	-1.45768
'Mtp'	35362	10	26.98	404	1098	-1.45842
'CG42399'	33176	0.41	1.1	30	82	-1.45943
'CG31717'	318911	28.16	76.09	303	828	-1.46009
'CG5521'	43242	5.28	14.27	571	1557	-1.46102
'Rab9'	35221	5.13	13.89	111	303	-1.46498
'CG8031'	41601	21.51	58.36	379	1035	-1.46589
'vap'	32569	17.78	48.24	890	2429	-1.46611
'Ppt2'	34564	3.98	10.8	63	172	-1.46742
'crb'	42896	0.39	1.04	43	117	-1.46815
'Galphai'	38765	85.68	232.9	2416	6615	-1.46899
'GstE2'	37107	39.57	107.63	458	1253	-1.47003
'CG2938'	31347	10.77	29.34	548	1488	-1.47167
'Trs23'	34197	17.74	48.37	174	477	-1.47297
'CG10737'	37202	58.23	158.83	2799	7609	-1.47384
'Dad'	42059	9.42	25.74	478	1332	-1.47589
'CG8152'	36696	10.12	27.68	162	446	-1.47721
'T48'	43235	0.72	1.96	24	66	-1.47805
'crq'	33219	19.48	53.33	691	1880	-1.47892
'hdc'	43604	15.62	42.86	1927	7376	-1.4834
'Ctl2'	43440	29.54	81.31	1306	3598	-1.48743
'ena'	37201	64.17	176.7	3554	9475	-1.48777
'alpha-Man-IIa'	41126	6.29	17.34	349	970	-1.48898
'pigs'	31596	22.49	61.99	1985	5501	-1.48917
'zfh1'	43650	93.03	257.02	8460	23596	-1.49258
'Eip74EF'	39962	3.44	9.5	249	676	-1.49269
'zpg'	251414	13.71	37.94	268	747	-1.49568
'qless'	43697	4.99	13.84	222	620	-1.49619
'CG6040'	42292	0.3	0.82	27	75	-1.49881
'vkg'	33726	206.06	571.88	18360	51384	-1.49906
'CG7523'	42125	75.17	208.86	1129	3157	-1.50051
'CG18858'	326109	44.89	124.9	1107.23	3113.51	-1.50267
'sbb'	44027	7.88	21.92	1071	3023	-1.50305
'CG8009'	39204	24.8	69.03	260	729	-1.50386
'Ptp10D'	32115	4.22	11.75	486	1360	-1.50404
'Ncoa6'	33761	10.62	29.64	1495	4205	-1.50821
'Sik3'	37152	7.27	20.33	634.59	1794.19	-1.5086
'CG13088'	34180	1.94	5.44	38	107	-1.5103
'Snoo'	5740414	5.59	15.65	479.53	1432.64	-1.5116
'CG32812'	31074	1.76	4.94	38	95	-1.51353
'CG8089'	36679	2.42	6.78	66	186	-1.51457
'BicD'	35051	11.65	32.7	672	1927	-1.51576
'CG7655'	42128	28.02	78.92	386	1094	-1.51989
'MFS15'	37168	14.1	39.73	350	993	-1.52077
'ndl'	38738	0.29	0.83	34	96	-1.52083
'foi'	38976	37.96	107.03	1901	5239	-1.52189
'gcl'	35864	4.35	12.36	147	421	-1.53459
'Dd'	33107	20.56	58.49	862	2473	-1.53475
'CG18012'	42146	32.5	92.55	709	2033	-1.53629
'neur'	41085	4.65	13.26	244	708	-1.5366
'Nos'	34495	0.4	1.13	26	73	-1.53766
'CG3402'	38077	29.37	83.76	400	1148	-1.53837
'e(y)2b'	50143	2.75	7.86	20	66	-1.54183
'nrv1'	33952	70.69	202.1	1942	5419	-1.54188
'CG10962'	31824	42.48	121.66	602	1735	-1.54416
'Cap-D3'	33778	3.39	9.7	187	543	-1.54448
'CG5004'	32698	51.41	147.25	2690	6937	-1.54458
'Amph'	36383	9.73	27.88	423	1221	-1.54524
'raw'	44851	11.47	32.91	629	1839	-1.54749
'Npc1a'	34358	11.44	32.89	679	1965	-1.55122
'CG17786'	42879	0.74	2.13	42	122	-1.55141
'CG14221'	32961	0.95	2.72	25	73	-1.5521
'CG13868'	37302	62.14	179.14	2719	7865	-1.55396
'WASp'	43402	27.38	78.98	1053	3057	-1.55433
'CG13192'	36259	10.46	30.29	188	548	-1.56066
'rdgA'	31826	1.46	4.25	154	436	-1.56799
'tko'	31228	17.7	51.62	155	453	-1.56995
'GILT1'	41650	17.85	52.06	265	778	-1.57077
'Cyp9f2'	41520	12.35	36.03	294.36	864.9	-1.57096
'Reph'	47399	0.95	2.76	49	144	-1.57191
'myo'	43811	20.69	60.52	871	2551	-1.57512
'aay'	39085	7.28	21.36	150	443	-1.57735
'Irc'	42049	83.81	245.61	2726	7945	-1.57761
'CG12730'	31466	8.47	24.82	142	413	-1.57841
'unc-13'	43841	7.35	21.58	1316	3291	-1.57994
'dtn'	31555	10.83	31.79	1356	4100	-1.58041
'CG43340'	35698	23.13	68.11	1264	3593	-1.5847
'tx'	43190	1.18	3.48	39	116	-1.59018
'Schip1'	34393	1.95	5.79	55	164	-1.59124
'CG1673'	32297	42.72	126.44	1472	4389	-1.59157
'Apc'	44642	13.51	40.01	1597	4750	-1.59359
'tweek'	35026	5.62	16.68	1292	3862	-1.59477
'step'	35425	25.78	76.45	1146	3297	-1.59495
'alpha-Est3'	40907	1.2	3.57	28	85	-1.59516
'Evi5'	32088	2.92	8.65	234	712	-1.59547
'Sema5c'	37066	1.46	4.33	89	266	-1.59756
'upd2'	32805	0.44	1.33	12	36	-1.59864
'ps'	44258	73.04	217.34	5362	16801	-1.59954
'CG32500'	2768879	2.81	8.39	40.22	120.85	-1.60234
'fy'	34166	1.68	5	35	105	-1.6032
'nAChRalpha4'	40521	0.64	1.91	30	77	-1.60407
'CG40439'	3355120	49.06	146.8	428.36	1288.95	-1.60734
'CG4860'	41480	21.95	65.68	410	1235	-1.60747
'PrBP'	34196	13.26	39.66	199	599	-1.60751
'wdp'	37548	7.57	22.64	318	959	-1.60753
'crm'	31268	10.92	32.77	579	1754	-1.61174
'CG44325'	31831	23.99	72	231	701.57	-1.61213
'CG9948'	38757	11	33.02	117	375	-1.61265
'Cerk'	40640	9.65	29.04	370	1122	-1.61522
'pxb'	41899	7.12	21.44	299	903	-1.61656
'Cc2d2a'	36982	0.34	1.01	20	60	-1.62149
'rpr'	40015	1.62	4.92	19	58	-1.62603
'NaPi-T'	36651	0.73	2.21	21	61	-1.62654
'sqz'	42300	5.02	15.25	226	692	-1.62836
'CG30069'	36573	4.74	14.43	853	2617	-1.63089
'Glt'	34193	612.56	1869.59	27601	84890	-1.63619
'wake'	42676	2.23	6.79	171	521	-1.63654
'jtb'	36838	3.77	11.52	40	123	-1.63778
'Nhe3'	33939	14.7	45.1	628	1885	-1.64315
'4E-T'	43836	24.3	74.6	1185	3653	-1.64443
'mim'	2768716	17.11	52.67	1270.15	4178.22	-1.64894
'CG30046'	36334	21.92	67.52	850	2637	-1.64997
'kay'	3772082	115.27	355.35	5393	16809	-1.6506
'THADA'	33001	5.01	15.46	374	1163	-1.65208
'SmydA-7'	36916	1.29	3.99	30	98	-1.65467
'Best1'	53431	19.78	61.19	792	2468	-1.65563
'orb2'	39018	0.8	2.5	67.92	193.67	-1.65934
'CG6324'	32481	0.3	0.96	15	48	-1.66297
'CG10660'	39422	1.74	5.42	55	146	-1.66742
'CG15772'	31498	0.85	2.68	18	51	-1.66862
'PGRP-LD'	3771920	1.83	5.71	86.67	258.2	-1.66985
'CG7231'	34086	2.16	6.77	46	154	-1.67594
'CG5987'	43282	1.89	5.94	64	203	-1.67624
'ste24b'	36907	2.18	6.91	43	137	-1.68806
'Mpc1'	42268	31.05	98.34	435	1386	-1.68939
'Mad'	33529	14.82	47.07	553	1775	-1.69401
'Ndae1'	34005	17.27	54.9	997	3139	-1.6946
'betaGlu'	43746	15.25	48.5	487	1560	-1.6955
'CG17292'	34152	9.73	30.97	186	582	-1.69679
'CG14196'	32915	0.89	2.86	30	97	-1.70361
'IP3K2'	32285	27.66	88.78	1101	3382	-1.70908
'Tango13'	32312	10.62	34.12	707.6	2399.38	-1.71136
'morgue'	33648	10.59	34.1	251	814	-1.71378
'CG2678'	40937	7.49	24.16	192	616	-1.71514
'Pmp70'	32992	25.43	82.24	1065	3427	-1.71967
'CG10512'	40339	7.98	25.83	183	602	-1.72163
'EndoU'	41931	0.9	2.9	20	65	-1.72247
'Oda'	36307	106.96	346.64	2513	8212	-1.72274
'Glut4EF'	41217	5.13	16.62	361	1333	-1.72323
'usp'	31165	19.12	62.07	665.53	2163.49	-1.72553
'CG7530'	41784	31.2	101.42	692	2279	-1.7273
'GMF'	34963	37.1	121.01	497	1631	-1.73199
'trio'	43974	31.55	103.17	2072	5482	-1.73621
'Cad96Ca'	43026	0.27	0.88	11	36	-1.73697
'CG15365'	31829	2.67	8.79	122	399	-1.74385
'wun2'	53558	1.23	4.05	33	110	-1.74595
'CG4025'	31177	14.89	49.2	246	818	-1.75016
'Dys'	42327	6.53	21.88	823	2496	-1.77018
'CG10338'	35124	4.19	14.05	135	456	-1.77044
'CG31637'	33914	15.06	50.72	538	1841	-1.77802
'LIMK1'	32207	7.11	24.02	484	1673	-1.78268
'PPO3'	44513	4.96	16.78	151	515	-1.78379
'CG8112'	41033	15.36	52.11	349	1368	-1.78802
'CG1764'	32281	18.55	63.56	351	1214	-1.80294
'boi'	31229	5.16	17.75	194	867	-1.80735
'CG1246'	38330	0.44	1.5	9	34	-1.80735
'dnc'	31309	2.39	8.25	212	613	-1.81286
'fbp'	35265	3.47	11.97	53	187	-1.81418
'CG3077'	33466	17.13	59.44	381	1310	-1.82113
'SPARC'	43230	1149.62	4009.31	17412	61117	-1.82857
'CG43658'	32729	1.32	4.61	135	476	-1.83314
'fry'	39122	8.95	31.37	1395	4939	-1.83592
'Sur-8'	42093	33.3	116.94	1508	5906	-1.83843
'Eip93F'	44936	0.82	2.88	130	472	-1.8392
'CG5390'	34383	91.54	322.23	1720	6096	-1.842
'Ugt58Fa'	37590	16.61	58.47	395	1414	-1.842
'stai'	33863	20.97	73.86	532	1903	-1.84286
'CG40160'	3354965	17.23	60.81	364	1491	-1.84538
'Rph'	32002	4.36	15.44	173	631	-1.85081
'CG1607'	43707	0.72	2.58	30	106	-1.85361
'CG32165'	59216	5.05	17.93	257.77	899.97	-1.85407
'CG9170'	32563	0.69	2.46	41	148	-1.85982
'CG17162'	5740457	10.3	36.75	512.83	1860.07	-1.86057
'Ect3'	41457	10.17	36.25	311	1117	-1.86104
'CG5780'	34676	4.37	15.63	50	180	-1.86408
'CG31689'	326154	9.54	34.11	351	1227	-1.86477
'PlexB'	43766	13.42	48.12	1265	4582	-1.86808
'Dat'	37867	0.59	2.11	10	37	-1.86876
'CG16721'	31520	15.13	54.34	489	1756	-1.87036
'Dscam1'	35652	8.35	29.98	906	3282	-1.87065
'Nna1'	32329	0.16	0.55	9	32	-1.87447
'CG5096'	34410	0.38	1.38	8.57	30.99	-1.87447
'CG12512'	33766	1.04	3.76	29	106	-1.88415
'cora'	37205	79.88	290.23	6450	23808	-1.88761
'Pis'	32506	24.31	88.52	451	1649	-1.89031
'CG17549'	35212	0.53	1.91	7	27	-1.89038
'CG15547'	43661	4.16	15.21	90	331	-1.89325
'CG14523'	43411	45.66	166.92	1308	4817	-1.8967
'hep'	32256	24.33	88.98	1614	5938	-1.8971
'CG33494'	2768686	111.02	406.51	1067	3931	-1.89893
'CG9953'	38763	45.12	165.25	1111	4098	-1.89916
'CG16791'	42531	5.34	19.58	368	1376	-1.89997
'Lrrk'	42447	1.64	6	174	645	-1.90087
'ade5'	32228	49.64	182.21	1234	4618	-1.9023
'robo2'	44522	0.82	3.01	71	263	-1.90689
'ptc'	35851	2.29	8.44	176	655	-1.9085
'peb'	31391	0.37	1.37	39	139	-1.9102
'hemo'	12798465	11.43	42.2	106	394	-1.91097
'CG43210'	13084062	11.43	42.2	106	394	-1.91097
'He'	117464	121.98	450.49	869	3252	-1.91121
'CG30187'	246509	18.08	66.84	392	1459	-1.91273
'r-cup'	33075	0.55	2.04	16	60	-1.91359
'CG9044'	33825	6.92	25.61	423	1583	-1.91487
'Fim'	32721	26.65	98.88	1247	4634	-1.91829
'pirk'	37468	0.52	1.94	9	36	-1.91857
'CG43313'	32259	1.06	3.95	64	239	-1.91958
'CG1640'	32292	17.36	64.6	597	2152	-1.92197
'CG5335'	37140	14.01	52.24	238	893	-1.92468
'CG1622'	32282	33.15	124.86	765	2903	-1.93949
'Mondo'	35402	25.88	97.62	1402	5326	-1.94111
'cic'	53560	24.53	92.6	2829	10180	-1.94343
'Tep4'	35248	38.45	145.91	2519	9608	-1.95059
'bdg'	36747	14.63	55.81	898	3460	-1.95716
'l(1)G0289'	31964	41.96	160.63	1742	6676	-1.96305
'Dif'	35045	13.55	52.51	623	2311	-1.98047
'nahoda'	37641	0.8	3.07	59	222	-1.98244
'CG34126'	318872	7.5	29.13	616	2419	-1.98269
'Ziz'	34030	6.24	24.26	748	2921	-1.98589
'Cyp6a17'	45556	2.87	11.2	59.85	238	-1.98712
'Hydr2'	33532	56.64	220.48	1755	6868	-1.98716
'CG42327'	41401	7.01	27.37	542	2132	-1.99011
'CG9663'	33541	4.92	19.24	208	819	-1.99249
'cher'	42066	56.82	222.25	6011	23632	-1.99423
'CG14340'	33287	0.81	3.15	11	43	-1.99426
'mthl5'	41438	2.07	8.12	55	217	-1.99777
'CG31431'	326138	30.66	120.23	662	2600	-1.99789
'CG6805'	36911	21.98	86.54	517	2053	-2.00356
'udd'	35781	95.51	377.28	1239	4925	-2.00838
'E(spl)mbeta-HLH'	43152	5.46	21.64	70	279	-2.01345
'CG43783'	14462845	2.82	11.21	196.08	785.33	-2.01461
'CG31886'	326170	9.54	37.92	329	1294	-2.01778
'CG2641'	40921	8.46	33.71	172	690	-2.02002
'apt'	37734	9.14	36.4	330	1427	-2.02004
'CG2310'	43473	33.57	135.76	485	2007	-2.04209
'Slc45-1'	39055	0.32	1.29	13	53	-2.04264
'Cln7'	38813	5.94	24.02	152	618	-2.04364
'lic'	32257	21.69	87.89	576	2351	-2.04542
'Acer'	34189	0.87	3.53	29	124	-2.04696
'a'	43852	0.53	2.13	35	140	-2.05184
'rost'	34222	29.46	119.95	544	2285	-2.05212
'CG42675'	40722	0.41	1.67	10	42	-2.05528
'Wdr24'	43505	12.46	50.96	463	1908	-2.05801
'Thor'	33569	115.75	473.89	1119	4606	-2.06001
'IKKbeta'	44432	11.01	45.09	376	1551	-2.0607
'CG17834'	34191	2.33	9.58	38	160	-2.06774
'CG12262'	38864	11.92	49.11	234	971	-2.0695
'CG31935'	33338	2.75	11.34	116	482	-2.07039
'CG46314'	30522403	4.45	18.41	153.48	640.25	-2.07473
'CG6357'	36532	1.45	6	28	117	-2.08069
'CG18542'	41176	12.36	51.54	208.22	873.72	-2.08615
'Pura'	2768948	0.51	2.14	23	144	-2.08746
'CG30440'	35496	1.34	5.73	64	275	-2.11864
'CG8736'	35841	4.9	20.92	48	206	-2.12097
'mbl'	36945	5.61	24.03	417	1815	-2.1243
'CG46319'	30522408	12.76	54.65	914.78	4131.5	-2.1249
'gb'	43265	18.22	78.1	633	2542	-2.12618
'CG9629'	40097	12.36	53.11	346	1498	-2.12941
'CG2200'	32258	11.29	48.6	161	691	-2.13259
'Drak'	32097	7.2	31.02	459	1916	-2.13389
'Yippee'	32295	7.97	34.4	120	524	-2.13456
'CG8008'	35935	2.08	9.01	77	339	-2.13911
'CG12071'	43660	0.47	2.05	17	75	-2.13927
'CG34232'	5740195	5.75	24.92	52	227	-2.14114
'subdued'	42340	7.25	31.46	401	1710	-2.14397
'Sod3'	36232	0.82	3.56	10	44	-2.14466
'KCNQ'	36071	0.33	1.45	12	53	-2.14505
'CG8740'	35866	0.1	0.45	6	29	-2.16993
'kek6'	43729	0.41	1.8	38	168	-2.16993
'unc-5'	36703	4.41	19.51	309	1380	-2.17132
'CG4199'	31174	22.89	101.34	764	3385	-2.17315
'pre-mod(mdg4)-AE'	10178960	0.98	4.36	24.88	111.57	-2.17616
'pre-lola-G'	14462577	0.12	0.51	4.72	23.09	-2.18763
'CG14961'	38414	4.28	19.32	181	823	-2.19976
'CG3505'	41777	16.2	73.29	255	1161	-2.20406
'CG3191'	31209	0.75	3.37	11	51	-2.21348
'Pde9'	32233	2.94	13.43	275	1254	-2.21791
'glob1'	41930	9.12	41.89	147	644	-2.22456
'Whamy'	41198	1.53	6.99	41	183	-2.22672
'CG4822'	33170	24.74	113.77	912	4294	-2.22766
'CG32795'	31270	5.13	23.71	128	594	-2.23595
'CG33978'	3885646	0.09	0.41	9	41	-2.23704
'corto'	40616	0.7	3.27	31	140	-2.24655
'HisCl1'	41426	0.26	1.2	6	28	-2.24793
'Pde6'	41760	0.35	1.66	30	142	-2.24793
'CG7408'	39991	0.28	1.31	10	50	-2.25481
'CG12717'	32229	6.65	31.18	261	1278	-2.25608
'CG14629'	31055	131.1	619.57	1919	9127	-2.26698
'CG33181'	318916	0.65	3.09	31	164	-2.27594
'spri'	31987	7.4	35.21	609	2565	-2.27637
'mew'	32275	12.92	61.5	885	4191	-2.27813
'CG42668'	42412	43.35	207.27	2524	11199	-2.28407
'mam'	36555	9.89	47.35	937	4488	-2.28492
'CG34112'	4379842	1.3	6.27	13	78	-2.29336
'CG9396'	41156	0.93	4.5	8	39	-2.29399
'CG10011'	43387	2.07	9.97	252	1223	-2.29496
'CG41378'	5740475	14.5	70.16	135	663	-2.30117
'CG46302'	30522392	1.63	7.86	14.64	71.05	-2.30133
'CG9121'	33732	0.6	2.92	19	94	-2.30339
'Loxl1'	43712	0.26	1.24	5	24	-2.30743
'Sap-r'	43662	222.73	1083.42	10598	51910	-2.30862
'AOX3'	41896	7.4	36.24	428	2131	-2.31794
'ZnT41F'	35513	10.37	50.87	293	1437	-2.32086
'CG14855'	41789	0.33	1.63	9	44	-2.32193
'C3G'	31618	14.71	72.19	1127	5618	-2.32218
'mdy'	44887	4.3	21.45	124	615	-2.34577
'Galphaf'	39861	0.4	2.04	10	51	-2.34873
'CG15099'	37176	14.45	72.86	1730	8764	-2.35945
'Spn88Ea'	49804	34.47	174.03	706	3589	-2.36235
'CG31673'	35348	27.39	138.82	419	2134	-2.36806
'Spn27A'	45815	32.84	166.73	704	3591	-2.37019
'Tsp42Ee'	35614	172.38	883.28	3222	16619	-2.38363
'futsch'	5740544	0.35	1.8	105	568	-2.40498
'zormin'	2769001	0.3	1.53	39	204	-2.40718
'CG3328'	37871	0.36	1.87	24	126	-2.41181
'btl'	39564	0.08	0.4	4	21	-2.41504
'N'	31293	4.51	23.65	642	3291	-2.41606
'ZnT77C'	40271	0.55	2.89	17	91	-2.41923
'GstD7'	48340	13.22	69.45	128	676	-2.41956
'sli'	36746	5.93	31.16	714	3765	-2.41989
'CG9184'	38152	0.79	4.17	10	53	-2.42084
'Smr'	32225	13.02	68.81	2522	13390	-2.42896
'arg'	46717	1.69	8.94	28	149	-2.43134
'ry'	41605	0.32	1.7	19	103	-2.43296
'MESK4'	64872	0.27	1.44	5.37	27	-2.45317
'Cadps'	49968	0.29	1.59	22	116	-2.45372
'inaE'	32343	9.64	52.14	548	2974	-2.46152
'Sclp'	32156	7.93	42.89	79	430	-2.46239
'Cp1'	36546	514.71	2794.8	9681.14	56272.7	-2.46728
'gol'	38006	1.07	5.77	48	262	-2.47045
'Cyp9f3'	3772405	5.71	31.03	158.64	869.1	-2.47056
'CG12290'	43182	11.2	61.07	679	3515	-2.47344
'Hipk'	38070	28.98	158.72	2969	16826	-2.4796
'p38c'	2768679	4.01	21.92	63	347	-2.47982
'CG4496'	34000	0.69	3.79	22	116	-2.48352
'Spn77Ba'	40234	1.85	10.17	49	272	-2.49185
'Cyp12d1-d'	2768720	8.63	47.98	212.15	1188.51	-2.50137
'CG17124'	34485	1.55	8.68	34	190	-2.5018
'stac'	43002	3.7	20.59	186	1041	-2.50455
'CG42855'	10178866	0.36	2	4.41	24.81	-2.50553
'numb'	34263	0.38	2.15	19	99	-2.51096
'FER'	41118	4.67	26.17	225	1265	-2.51339
'CG12581'	40522	1.02	5.73	47	289	-2.51412
'CG33926'	39092	8.78	49.27	89	504	-2.51431
'CG17159'	5740147	0.36	2	23.17	128.93	-2.51457
'CG33298'	2768929	3.18	17.89	272	1527	-2.51674
'CG8292'	34125	15.47	87.19	226	1282	-2.52118
'br'	44505	9.3	52.6	649	4276	-2.52692
'lbm'	35623	1.16	6.61	15	90	-2.53112
'RhoGEF3'	38050	7.9	44.92	416	2397	-2.53388
'HDAC4'	32278	16.16	92.42	1404	7333	-2.5421
'yellow-f'	41595	39.13	224.54	746	4313	-2.54684
'bchs'	33819	1.13	6.46	193	1112	-2.549
'Msr-110'	38629	0.08	0.51	3	19	-2.5502
'Mec2'	32905	93.77	542.16	1546	8998	-2.55796
'ATP8B'	41469	28.77	166.44	2375	14934	-2.55887
'CG11686'	50024	3.61	20.94	18	106	-2.56435
'fa2h'	35670	0.32	1.85	6	35	-2.5656
'CAP'	36084	6.9	40.32	356	2409	-2.57244
'Ilp6'	31220	13.56	79.25	129	2029	-2.57426
'sut1'	35774	10.13	59.22	335	1973	-2.5743
'CG3984'	41821	14.41	84.43	338	1994	-2.57726
'Sid'	43390	0.74	4.37	12	71	-2.58496
'Msp300'	3771968	5.4	31.82	2924	18085	-2.58667
'Acf'	43751	5.03	29.76	356	2122	-2.58923
'spz'	43256	49.86	295.11	1360	7976	-2.59161
'GstE3'	37108	20.17	120.58	195	1172	-2.60569
'CG33786'	3772640	3.53	21.11	58.45	352.5	-2.60744
'l(2)k05819'	33644	9.1	54.58	612	3709	-2.6104
'eas'	32585	13.69	82.13	450	2743	-2.61099
'Idgf3'	34981	137.46	827.46	3141	19079	-2.61614
'Slik'	37893	23.09	139.03	1886	11488	-2.61644
'drd'	318102	0.71	4.25	32	194	-2.61952
'CG9941'	32330	5.65	34.43	243	1491	-2.63364
'CG15747'	32288	5.69	34.72	202	1234	-2.63592
'ETHR'	42523	0.26	1.66	11	67	-2.65208
'CG17119'	42723	14.07	87.09	283	1764	-2.65702
'AttD'	42122	0.42	2.62	4	25	-2.66297
'vari'	35343	7.78	48.54	248	1557	-2.6667
'CG17646'	33354	0.25	1.59	12	76	-2.66676
'grass'	43273	16.07	100.69	283	1786	-2.6738
'Tep5'	35250	0.06	0.4	3	20	-2.67807
'scb'	36692	2.29	14.39	143	869	-2.67858
'CG30460'	36924	1.11	6.97	82	453	-2.69008
'CG10137'	35241	1.44	9.13	64	410	-2.69846
'RpS15Aa'	44150	2218.38	14141.8	20833.8	127883	-2.69877
'CG17544'	35213	13.27	85.3	466	3016	-2.71067
'HP1D3csd'	32906	2.09	13.41	22	142	-2.71197
'CG7601'	43502	11.53	74.49	192	1249	-2.71781
'Ude'	42953	0.15	0.99	3	20	-2.71882
'hoe1'	249663	0.07	0.41	3	20	-2.72247
'Drip'	36236	0.13	0.84	3	20	-2.74416
'drpr'	38218	17.55	115.73	1024	6974	-2.74728
'axo'	43923	0.1	0.67	10	66	-2.75489
'CG33791'	317974	0.11	0.76	7.91	47.22	-2.76081
'Drice'	43514	14.19	94.51	372	2496	-2.7619
'CG3812'	32230	0.17	1.12	8.45	34.81	-2.77529
'MFS17'	3354861	4.01	27.24	106	714	-2.79346
'scro'	3355151	0.99	6.81	26	170	-2.79941
'Ect4'	38895	12.51	85.81	970	6284	-2.80525
'His4:CG33909'	3771893	2.2	15.11	10.65	73.33	-2.80735
'His4:CG33901'	3771935	2.2	15.11	10.65	73.33	-2.80735
'CG31075'	43244	25.68	176.47	567	3924	-2.80756
'CG30340'	246550	1.89	13.02	31	215	-2.80875
'Rgk1'	14462605	0.55	3.79	25	104	-2.81214
'CG31140'	42836	0.34	2.39	27	218	-2.81497
'CG33461'	2768840	0.27	1.86	3	21	-2.81714
'fon'	35211	1.04	7.18	27	194	-2.82002
[truncated: 589 more rows]
