# Supplementary material for: Transcriptome profile in Drosophila Kc and S2 embryonic cell lines
Source: G3 (Bethesda). 2023 Mar 3;13(5):jkad054. doi: 10.1093/g3journal/jkad054 (PMC10151398; doi:10.1093/g3journal/jkad054)
Supplement: jkad054_Supplementary_Data [file jkad054_supplementary_data.zip › Table_S8_G3-2023-404112.xlsx]

## Sheet: GO classification DEGs
Symbol	Gene ID	KC TPM	S2 TPM	KC Read Count	S2 Read Count	log2 (KC / S2)	GO Terms
'CG33784'	3772181	109.38	0	744	0	13.0626	[Cellular Component]---GO:0005575///cellular_component+++[Molecular Function]---GO:0003674///molecular_function+++[Biological Process]---GO:0008150///biological_process
'CG33783'	3771958	58.52	0	351	0	12.1602	[Cellular Component]---GO:0005575///cellular_component+++[Molecular Function]---GO:0003674///molecular_function+++[Biological Process]---GO:0008150///biological_process
'CG34269'	5740713	56.09	0	467	0	12.099	[Cellular Component]---GO:0005575///cellular_component+++[Molecular Function]---GO:0003674///molecular_function+++[Biological Process]---GO:0008150///biological_process
'CG16957'	34755	40.58	0	407	0	11.6321	[Cellular Component]---GO:0005768///endosome+++[Molecular Function]---GO:0020037///heme binding+++[Biological Process]---GO:0008150///biological_process
'CG10339'	37854	14.29	0	382	0	10.1267	[Cellular Component]---GO:0098793///presynapse+++GO:0005887///integral component of plasma membrane+++GO:0009986///cell surface+++GO:0045202///synapse+++[Molecular Function]---GO:0016787///hydrolase activity+++GO:0042043///neurexin family protein binding+++GO:0038023///signaling receptor activity+++GO:0052689///carboxylic ester hydrolase activity+++[Biological Process]---GO:0007158///neuron cell-…
'Oatp58Db'	37544	12.55	0	358	0	9.93958	[Cellular Component]---GO:0016021///integral component of membrane+++GO:0016020///membrane+++GO:0005887///integral component of plasma membrane+++GO:0016323///basolateral plasma membrane+++GO:0005886///plasma membrane+++[Molecular Function]---GO:0015347///sodium-independent organic anion transmembrane transporter activity+++GO:0022804///active transmembrane transporter activity+++GO:0022857///tra…
'CG14431'	31639	11.52	0.01	869	1	9.81538	[Cellular Component]---GO:0016021///integral component of membrane+++GO:0016020///membrane
'CG4174'	40023	10.14	0	334.06	0	9.63118	[Cellular Component]---GO:0005783///endoplasmic reticulum+++[Molecular Function]---GO:0005506///iron ion binding+++GO:0016702///oxidoreductase activity, acting on single donors with incorporation of molecular oxygen, incorporation of two atoms of oxygen+++GO:0004656///procollagen-proline 4-dioxygenase activity+++GO:0031418///L-ascorbic acid binding+++GO:0016491///oxidoreductase activity+++GO:0016…
'His1:CG31617'	318854	9.45	0	127.11	0	9.52943	[Cellular Component]---GO:0000790///nuclear chromatin+++GO:0000786///nucleosome+++[Molecular Function]---GO:0031490///chromatin DNA binding+++[Biological Process]---GO:0006342///chromatin silencing+++GO:0006334///nucleosome assembly+++GO:0051276///chromosome organization+++GO:0031057///negative regulation of histone modification
'CG4914'	39597	9.33	0	209	0	9.51175	[Cellular Component]---GO:0005615///extracellular space+++[Molecular Function]---GO:0008233///peptidase activity+++GO:0004252///serine-type endopeptidase activity+++GO:0016787///hydrolase activity+++GO:0008236///serine-type peptidase activity+++[Biological Process]---GO:0006508///proteolysis
'CG9672'	32651	9.06	0	95	0	9.46964	[Cellular Component]---GO:0005615///extracellular space+++[Molecular Function]---GO:0004252///serine-type endopeptidase activity+++GO:0016787///hydrolase activity+++[Biological Process]---GO:0006508///proteolysis
'CG5048'	39598	9.03	0	114	0	9.46557	[Cellular Component]---GO:0005737///cytoplasm+++[Molecular Function]---GO:0051087///chaperone binding+++[Biological Process]---GO:0030317///flagellated sperm motility
'Oatp58Dc'	37545	339.8	0.48	14129	20	9.45002	[Cellular Component]---GO:0016021///integral component of membrane+++GO:0016020///membrane+++GO:0005887///integral component of plasma membrane+++GO:0016323///basolateral plasma membrane+++GO:0005886///plasma membrane+++[Molecular Function]---GO:0015347///sodium-independent organic anion transmembrane transporter activity+++GO:0022804///active transmembrane transporter activity+++GO:0022857///tra…
'stl'	37619	8.89	0	505	0	9.44294	[Cellular Component]---GO:0005575///cellular_component+++[Molecular Function]---GO:0016787///hydrolase activity+++GO:0008270///zinc ion binding+++GO:0008237///metallopeptidase activity+++GO:0004222///metalloendopeptidase activity+++[Biological Process]---GO:0001541///ovarian follicle development+++GO:0048477///oogenesis+++GO:0030713///ovarian follicle cell stalk formation+++GO:0006508///proteolys…
'nerfin-2'	41235	7.99	0	269	0	9.28771	[Molecular Function]---GO:0003676///nucleic acid binding
'CG15201'	32053	7.95	0	47	0	9.28077	[Cellular Component]---GO:0005615///extracellular space
'GstE1'	37106	501.28	0.83	5384	9	9.21447	[Cellular Component]---GO:0005737///cytoplasm+++[Molecular Function]---GO:0004364///glutathione transferase activity+++GO:0016740///transferase activity+++[Biological Process]---GO:0006979///response to oxidative stress+++GO:0006749///glutathione metabolic process+++GO:0009408///response to heat
'Lsd-2'	32437	145.02	0.32	4218	10	8.82566	[Cellular Component]---GO:0005811///lipid droplet+++GO:0005829///cytosol+++GO:0005737///cytoplasm+++[Molecular Function]---GO:0005515///protein binding+++[Biological Process]---GO:0031887///lipid droplet transport along microtubule+++GO:0019915///lipid storage+++GO:0006869///lipid transport+++GO:0030730///sequestering of triglyceride+++GO:0051049///regulation of transport+++GO:0010890///positive …
'CG45263'	50003	11.21	0.03	1232	4	8.77479	[Cellular Component]---GO:0016021///integral component of membrane+++GO:0016020///membrane
'His3:CG33857'	3772231	5.56	0	36.04	0	8.76487	[Cellular Component]---GO:0005634///nucleus+++GO:0000786///nucleosome+++[Molecular Function]---GO:0046982///protein heterodimerization activity+++GO:0003677///DNA binding
'CG17855'	34269	16.48	0.04	387	1	8.74707	[Cellular Component]---GO:0005575///cellular_component+++[Molecular Function]---GO:0003674///molecular_function+++[Biological Process]---GO:0008150///biological_process
'Pxt'	42131	499.75	1.17	18673	44	8.71532	[Cellular Component]---GO:0005615///extracellular space+++GO:0005576///extracellular region+++[Molecular Function]---GO:0020037///heme binding+++GO:0004666///prostaglandin-endoperoxide synthase activity+++GO:0046872///metal ion binding+++GO:0016491///oxidoreductase activity+++GO:0004601///peroxidase activity+++[Biological Process]---GO:0042743///hydrogen peroxide metabolic process+++GO:0030707///…
'MYPT-75D'	40032	5.38	0.02	299	1	8.71425	[Cellular Component]---GO:0005829///cytosol+++[Molecular Function]---GO:0016787///hydrolase activity+++GO:0017020///myosin phosphatase regulator activity+++GO:0008157///protein phosphatase 1 binding+++GO:0004721///phosphoprotein phosphatase activity+++[Biological Process]---GO:0043666///regulation of phosphoprotein phosphatase activity+++GO:0007476///imaginal disc-derived wing morphogenesis+++GO:…
'CG6927'	31419	16.07	0.04	408	1	8.71081	[Cellular Component]---GO:0016021///integral component of membrane+++GO:0016020///membrane+++GO:0005887///integral component of plasma membrane+++GO:0043005///neuron projection+++GO:0005886///plasma membrane+++GO:0045202///synapse+++[Molecular Function]---GO:0005230///extracellular ligand-gated ion channel activity+++GO:0005216///ion channel activity+++GO:0005254///chloride channel activity+++GO:…
'His2B:CG33884'	3772575	5.33	0	39.46	0	8.7039	[Cellular Component]---GO:0000788///nuclear nucleosome+++GO:0000786///nucleosome+++[Molecular Function]---GO:0046982///protein heterodimerization activity+++GO:0003677///DNA binding+++[Biological Process]---GO:0006334///nucleosome assembly+++GO:0006333///chromatin assembly or disassembly
'Hsp70Aa'	48581	5.13	0	167.47	0	8.64746	[Cellular Component]---GO:0005829///cytosol+++GO:0005737///cytoplasm+++[Molecular Function]---GO:0042623///ATPase activity, coupled+++GO:0051787///misfolded protein binding+++GO:0000166///nucleotide binding+++GO:0016887///ATPase activity+++GO:0005524///ATP binding+++GO:0044183///protein binding involved in protein folding+++GO:0051082///unfolded protein binding+++GO:0031072///heat shock protein b…
'CG30054'	246420	5.02	0	70.27	0	8.61839	[Cellular Component]---GO:0005834///heterotrimeric G-protein complex+++GO:0005886///plasma membrane+++[Molecular Function]---GO:0019001///guanyl nucleotide binding+++GO:0000166///nucleotide binding+++GO:0003924///GTPase activity+++GO:0005525///GTP binding+++GO:0001664///G protein-coupled receptor binding+++GO:0031683///G-protein beta/gamma-subunit complex binding+++[Biological Process]---GO:00071…
'CG31279'	318657	4.92	0	44	0	8.58496	[Cellular Component]---GO:0005575///cellular_component+++GO:0016021///integral component of membrane+++GO:0016020///membrane+++[Molecular Function]---GO:0003674///molecular_function+++[Biological Process]---GO:0008150///biological_process
'Erk7'	31877	24.28	0.06	1116	3	8.5691	[Cellular Component]---GO:0005635///nuclear envelope+++GO:0005789///endoplasmic reticulum membrane+++GO:0005634///nucleus+++GO:0005737///cytoplasm+++[Molecular Function]---GO:0004707///MAP kinase activity+++GO:0004672///protein kinase activity+++GO:0016301///kinase activity+++GO:0004674///protein serine/threonine kinase activity+++GO:0000166///nucleotide binding+++GO:0016740///transferase activit…
'CG4302'	37420	63.05	0.17	1499	4	8.56722	[Cellular Component]---GO:0016021///integral component of membrane+++GO:0005783///endoplasmic reticulum+++GO:0016020///membrane+++GO:0043231///intracellular membrane-bounded organelle+++[Molecular Function]---GO:0016757///transferase activity, transferring glycosyl groups+++GO:0015020///glucuronosyltransferase activity+++GO:0008194///UDP-glycosyltransferase activity+++GO:0016740///transferase act…
'bcd'	40830	4.84	0	168	0	8.56605	[Cellular Component]---GO:0005854///nascent polypeptide-associated complex+++GO:0005634///nucleus+++[Molecular Function]---GO:0030371///translation repressor activity+++GO:0003723///RNA binding+++GO:0008565///protein transporter activity+++GO:0003700///DNA-binding transcription factor activity+++GO:0003677///DNA binding+++GO:0045182///translation regulator activity+++GO:0003730///mRNA 3'-UTR bind…
'CG43324'	12798331	4.72	0	45	0	8.52748	[Cellular Component]---GO:0005575///cellular_component+++GO:0016020///membrane+++GO:0005834///heterotrimeric G-protein complex+++GO:0005886///plasma membrane+++[Molecular Function]---GO:0003674///molecular_function+++GO:0003924///GTPase activity+++[Biological Process]---GO:0061343///cell adhesion involved in heart morphogenesis+++GO:0043519///regulation of myosin II filament organization+++GO:005…
'Cyp6a8'	36666	58.16	0.16	1405	4	8.45089	[Cellular Component]---GO:0016021///integral component of membrane+++GO:0005783///endoplasmic reticulum+++GO:0016020///membrane+++GO:0031090///organelle membrane+++GO:0012505///endomembrane system+++GO:0005789///endoplasmic reticulum membrane+++GO:0043231///intracellular membrane-bounded organelle+++[Molecular Function]---GO:0020037///heme binding+++GO:0009055///electron transfer activity+++GO:00…
'CG43814'	14462795	4.26	0	43	0	8.37938	[Cellular Component]---GO:0005575///cellular_component+++[Molecular Function]---GO:0003674///molecular_function+++[Biological Process]---GO:0008150///biological_process
'CG45061'	19835998	4.19	0	25	0	8.35755	[Cellular Component]---GO:0005575///cellular_component+++[Molecular Function]---GO:0003674///molecular_function+++[Biological Process]---GO:0008150///biological_process
'CG31373'	318700	4.14	0	38	0	8.33985	[Cellular Component]---GO:0005739///mitochondrion+++[Molecular Function]---GO:0016787///hydrolase activity+++GO:0046872///metal ion binding+++GO:0042586///peptide deformylase activity+++[Biological Process]---GO:0018206///peptidyl-methionine modification+++GO:0006412///translation+++GO:0031365///N-terminal protein amino acid modification+++GO:0043686///co-translational protein modification
'dysf'	43174	176.21	0.54	8689	26	8.32434	[Cellular Component]---GO:0042383///sarcolemma+++GO:0016020///membrane+++GO:0005938///cell cortex+++GO:0016010///dystrophin-associated glycoprotein complex+++GO:0032991///protein-containing complex+++GO:0005856///cytoskeleton+++GO:0005886///plasma membrane+++GO:0045202///synapse+++GO:0005634///nucleus+++GO:0005737///cytoplasm+++[Molecular Function]---GO:0003779///actin binding+++GO:0046982///prot…
'metro'	36176	4.06	0	150	0	8.30834	[Cellular Component]---GO:0071212///subsynaptic reticulum+++[Molecular Function]---GO:0016740///transferase activity+++GO:0004385///guanylate kinase activity+++GO:0005515///protein binding+++[Biological Process]---GO:0008582///regulation of synaptic growth at neuromuscular junction+++GO:0046037///GMP metabolic process+++GO:0046710///GDP metabolic process
'Oatp58Da'	37543	4.03	0	119	0	8.29921	[Cellular Component]---GO:0016021///integral component of membrane+++GO:0016020///membrane+++GO:0005887///integral component of plasma membrane+++GO:0005886///plasma membrane+++[Molecular Function]---GO:0015347///sodium-independent organic anion transmembrane transporter activity+++GO:0022804///active transmembrane transporter activity+++GO:0022857///transmembrane transporter activity+++GO:000521…
'His2B:CG33880'	3772496	3.88	0	28.72	0	8.24317	[Cellular Component]---GO:0000788///nuclear nucleosome+++GO:0000786///nucleosome+++[Molecular Function]---GO:0003677///DNA binding+++GO:0046982///protein heterodimerization activity+++[Biological Process]---GO:0006334///nucleosome assembly+++GO:0006333///chromatin assembly or disassembly
'niki'	42959	7.63	0.03	293	1	8.21917	[Cellular Component]---GO:0005929///cilium+++[Molecular Function]---GO:0004672///protein kinase activity+++GO:0016301///kinase activity+++GO:0004674///protein serine/threonine kinase activity+++GO:0016740///transferase activity+++GO:0004697///protein kinase C activity+++GO:0005524///ATP binding+++[Biological Process]---GO:0016310///phosphorylation+++GO:0006468///protein phosphorylation
'His2B:CG33872'	3771809	3.8	0	28.18	0	8.21432	[Cellular Component]---GO:0000788///nuclear nucleosome+++GO:0000786///nucleosome+++[Molecular Function]---GO:0046982///protein heterodimerization activity+++GO:0003677///DNA binding+++[Biological Process]---GO:0006334///nucleosome assembly+++GO:0006333///chromatin assembly or disassembly
'CG15657'	37408	3.67	0	21	0	8.16491	[Cellular Component]---GO:0016021///integral component of membrane+++GO:0016020///membrane
'CG5909'	43274	29.2	0.1	571	2	8.15735	[Molecular Function]---GO:0004252///serine-type endopeptidase activity+++GO:0016787///hydrolase activity+++[Biological Process]---GO:0006508///proteolysis
'CG2574'	32190	3.6	0	42	0	8.13955	[Cellular Component]---GO:0005575///cellular_component+++[Molecular Function]---GO:0000166///nucleotide binding+++GO:0061631///ubiquitin conjugating enzyme activity+++GO:0016740///transferase activity+++GO:0005524///ATP binding+++[Biological Process]---GO:0016567///protein ubiquitination
'His3:CG33815'	3771771	3.53	0	22.87	0	8.10852	[Cellular Component]---GO:0005634///nucleus+++GO:0000786///nucleosome+++[Molecular Function]---GO:0046982///protein heterodimerization activity+++GO:0003677///DNA binding
'Mst87F'	41693	3.51	0	20	0	8.09803	[Cellular Component]---GO:0036126///sperm flagellum+++[Molecular Function]---GO:0005198///structural molecule activity+++[Biological Process]---GO:0030154///cell differentiation+++GO:0007283///spermatogenesis+++GO:0007275///multicellular organism development
'His2B:CG33886'	3772271	3.46	0	25.65	0	8.08215	[Cellular Component]---GO:0000788///nuclear nucleosome+++GO:0000786///nucleosome+++[Molecular Function]---GO:0046982///protein heterodimerization activity+++GO:0003677///DNA binding+++[Biological Process]---GO:0006334///nucleosome assembly+++GO:0006333///chromatin assembly or disassembly
'Ids'	38423	657.24	2.61	14531	58	7.94924	[Molecular Function]---GO:0016787///hydrolase activity+++GO:0003824///catalytic activity+++GO:0008484///sulfuric ester hydrolase activity+++GO:0004423///iduronate-2-sulfatase activity+++[Biological Process]---GO:0008152///metabolic process
'His2B:CG33902'	3772058	3.08	0	22.82	0	7.91289	[Cellular Component]---GO:0000788///nuclear nucleosome+++GO:0000786///nucleosome+++[Molecular Function]---GO:0046982///protein heterodimerization activity+++GO:0003677///DNA binding+++[Biological Process]---GO:0006334///nucleosome assembly+++GO:0006333///chromatin assembly or disassembly
'nAChRalpha1'	42918	3.08	0.01	477	1	7.91289	[Cellular Component]---GO:0016021///integral component of membrane+++GO:0030054///cell junction+++GO:0016020///membrane+++GO:0005887///integral component of plasma membrane+++GO:0045211///postsynaptic membrane+++GO:0043005///neuron projection+++GO:0005886///plasma membrane+++GO:0005892///acetylcholine-gated channel complex+++GO:0045202///synapse+++[Molecular Function]---GO:0005230///extracellular…
'Gnmt'	41561	169.42	0.69	2200	9	7.91245	[Cellular Component]---GO:0005829///cytosol+++[Molecular Function]---GO:0042802///identical protein binding+++GO:0016594///glycine binding+++GO:0017174///glycine N-methyltransferase activity+++GO:0008168///methyltransferase activity+++GO:1904047///S-adenosyl-L-methionine binding+++GO:0016740///transferase activity+++GO:0052730///sarcosine N-methyltransferase activity+++GO:0052729///dimethylglycin…
'CG13870'	37308	3.02	0	75	0	7.88874	[Cellular Component]---GO:0005575///cellular_component+++[Molecular Function]---GO:0003674///molecular_function+++[Biological Process]---GO:0008150///biological_process
'CG10062'	37224	73.1	0.31	3143	12	7.83719	[Cellular Component]---GO:0016021///integral component of membrane+++GO:0016020///membrane
'CBP'	31669	37.87	0.17	1131	5	7.83192	[Cellular Component]---GO:0005829///cytosol+++GO:0005654///nucleoplasm+++[Molecular Function]---GO:0005509///calcium ion binding+++[Biological Process]---GO:0050829///defense response to Gram-negative bacterium
'His3:CG33842'	3771729	2.81	0	18.23	0	7.78136	[Cellular Component]---GO:0005634///nucleus+++GO:0000786///nucleosome+++[Molecular Function]---GO:0046982///protein heterodimerization activity+++GO:0003677///DNA binding
'croc'	40374	5.63	0.03	181	1	7.78136	[Cellular Component]---GO:0005634///nucleus+++[Molecular Function]---GO:0003700///DNA-binding transcription factor activity+++GO:0003677///DNA binding+++GO:0000981///DNA-binding transcription factor activity, RNA polymerase II-specific+++GO:0043565///sequence-specific DNA binding+++[Biological Process]---GO:0030154///cell differentiation+++GO:0006357///regulation of transcription by RNA polymeras…
'lin-28'	38639	56.57	0.26	864	4	7.71914	[Cellular Component]---GO:0005829///cytosol+++GO:0005737///cytoplasm+++[Molecular Function]---GO:0003676///nucleic acid binding+++GO:0046872///metal ion binding+++GO:0008270///zinc ion binding+++GO:0003677///DNA binding+++GO:0003729///mRNA binding+++[Biological Process]---GO:2000632///negative regulation of pre-miRNA processing+++GO:2000648///positive regulation of stem cell proliferation+++GO:00…
'CG15764'	31516	2.62	0	39	0	7.67948	[Cellular Component]---GO:0005575///cellular_component+++[Molecular Function]---GO:0003674///molecular_function+++[Biological Process]---GO:0008150///biological_process
'CG9875'	37698	2.58	0	22	0	7.65821	[Molecular Function]---GO:0016874///ligase activity+++GO:0030272///5-formyltetrahydrofolate cyclo-ligase activity
'His2B:CG33874'	3772264	2.55	0	18.86	0	7.63662	[Cellular Component]---GO:0000788///nuclear nucleosome+++GO:0000786///nucleosome+++[Molecular Function]---GO:0046982///protein heterodimerization activity+++GO:0003677///DNA binding+++[Biological Process]---GO:0006334///nucleosome assembly+++GO:0006333///chromatin assembly or disassembly
'5-HT2B'	41017	2.44	0.02	161	1	7.57743	[Cellular Component]---GO:0016021///integral component of membrane+++GO:0030425///dendrite+++GO:0016020///membrane+++GO:0005887///integral component of plasma membrane+++GO:0005886///plasma membrane+++[Molecular Function]---GO:0004930///G protein-coupled receptor activity+++GO:0004993///G protein-coupled serotonin receptor activity+++GO:0030594///neurotransmitter receptor activity+++GO:0008227///…
'mthl7'	38910	2.4	0	46	0	7.55459	[Cellular Component]---GO:0016021///integral component of membrane+++GO:0016020///membrane+++GO:0005886///plasma membrane+++[Molecular Function]---GO:0004930///G protein-coupled receptor activity+++GO:0004888///transmembrane signaling receptor activity+++[Biological Process]---GO:0042594///response to starvation+++GO:0008340///determination of adult lifespan+++GO:0007186///G protein-coupled recep…
'CG13928'	38195	86.49	0.5	3074	18	7.40195	[Molecular Function]---GO:0046872///metal ion binding+++[Biological Process]---GO:0017148///negative regulation of translation+++GO:0060213///positive regulation of nuclear-transcribed mRNA poly(A) tail shortening
'Cpr49Ae'	36351	2.16	0	34	0	7.40088	[Cellular Component]---GO:0031012///extracellular matrix+++[Molecular Function]---GO:0042302///structural constituent of cuticle+++GO:0008010///structural constituent of chitin-based larval cuticle+++[Biological Process]---GO:0040003///chitin-based cuticle development
'Prosbeta2R2'	40621	8.62	0.06	152	1	7.3966	[Cellular Component]---GO:0000502///proteasome complex+++GO:0005839///proteasome core complex+++GO:0019774///proteasome core complex, beta-subunit complex+++GO:0005634///nucleus+++GO:0005737///cytoplasm+++[Molecular Function]---GO:0004175///endopeptidase activity+++GO:0016787///hydrolase activity+++GO:0004298///threonine-type endopeptidase activity+++[Biological Process]---GO:0043161///proteasome…
'Ir68a'	39269	29.31	0.18	982	6	7.35504	[Cellular Component]---GO:0016021///integral component of membrane+++GO:0016020///membrane+++[Molecular Function]---GO:0004970///ionotropic glutamate receptor activity+++GO:0015276///ligand-gated ion channel activity+++[Biological Process]---GO:0035235///ionotropic glutamate receptor signaling pathway+++GO:0009593///detection of chemical stimulus+++GO:0034220///ion transmembrane transport
'Lcp3'	35819	2.08	0	15	0	7.34873	[Cellular Component]---GO:0031012///extracellular matrix+++[Molecular Function]---GO:0042302///structural constituent of cuticle+++GO:0008010///structural constituent of chitin-based larval cuticle+++[Biological Process]---GO:0040003///chitin-based cuticle development+++GO:0008363///larval chitin-based cuticle development
'CG30197'	246513	2.07	0	12	0	7.33985	[Cellular Component]---GO:0005576///extracellular region+++[Molecular Function]---GO:0030414///peptidase inhibitor activity+++[Biological Process]---GO:0010466///negative regulation of peptidase activity+++GO:0008150///biological_process
'CG10738'	39516	4	0.03	283	2	7.29002	[Cellular Component]---GO:0016021///integral component of membrane+++GO:0016020///membrane+++GO:0005887///integral component of plasma membrane+++GO:0005886///plasma membrane+++[Molecular Function]---GO:0004383///guanylate cyclase activity+++GO:0004672///protein kinase activity+++GO:0001653///peptide receptor activity+++GO:0000166///nucleotide binding+++GO:0016849///phosphorus-oxygen lyase activi…
'His3:CG33824'	3772374	1.99	0	12.87	0	7.27612	[Cellular Component]---GO:0005634///nucleus+++GO:0000786///nucleosome+++[Molecular Function]---GO:0046982///protein heterodimerization activity+++GO:0003677///DNA binding
'rpk'	40580	1.97	0	68	0	7.26679	[Cellular Component]---GO:0016021///integral component of membrane+++GO:0030425///dendrite+++GO:0016020///membrane+++GO:0030424///axon+++GO:0043025///neuronal cell body+++[Molecular Function]---GO:0005272///sodium channel activity+++[Biological Process]---GO:0050966///detection of mechanical stimulus involved in sensory perception of pain+++GO:0035725///sodium ion transmembrane transport+++GO:005…
'CG12502'	38102	1.94	0	92	0	7.24793	[Cellular Component]---GO:0005575///cellular_component+++GO:0016021///integral component of membrane+++GO:0016020///membrane+++[Molecular Function]---GO:0003674///molecular_function+++[Biological Process]---GO:0008150///biological_process
'CG33775'	3772054	1.92	0	13	0	7.22882	[Cellular Component]---GO:0005575///cellular_component+++[Molecular Function]---GO:0003674///molecular_function+++[Biological Process]---GO:0008150///biological_process
'cona'	42213	448.71	2.95	4984	33	7.2225	[Cellular Component]---GO:0000795///synaptonemal complex+++[Biological Process]---GO:0007129///synapsis+++GO:0007130///synaptonemal complex assembly
'CG31643'	318867	3.81	0.03	152	1	7.21917	[Cellular Component]---GO:0005575///cellular_component+++[Molecular Function]---GO:0003674///molecular_function+++GO:0004672///protein kinase activity+++[Biological Process]---GO:0006468///protein phosphorylation
'CG34031'	3885665	1.9	0	18	0	7.21917	[Cellular Component]---GO:0005634///nucleus+++[Molecular Function]---GO:0003677///DNA binding+++GO:0043565///sequence-specific DNA binding+++[Biological Process]---GO:0006355///regulation of transcription, DNA-templated
'aos'	39833	130.62	0.87	5076	34	7.21002	[Cellular Component]---GO:0005739///mitochondrion+++GO:0016020///membrane+++GO:0005615///extracellular space+++GO:0045177///apical part of cell+++GO:0005576///extracellular region+++GO:0005829///cytosol+++GO:0009898///cytoplasmic side of plasma membrane+++GO:0005886///plasma membrane+++GO:0005737///cytoplasm+++[Molecular Function]---GO:0030145///manganese ion binding+++GO:0005154///epidermal grow…
'CG10081'	37226	1.86	0	70	0	7.17991	[Cellular Component]---GO:0016021///integral component of membrane+++GO:0016020///membrane
'Sox15'	36575	16.51	0.12	835	6	7.16435	[Cellular Component]---GO:0044798///nuclear transcription factor complex+++GO:0005634///nucleus+++[Molecular Function]---GO:0003677///DNA binding+++GO:0000981///DNA-binding transcription factor activity, RNA polymerase II-specific+++[Biological Process]---GO:0030154///cell differentiation+++GO:0045892///negative regulation of transcription, DNA-templated+++GO:0000122///negative regulation of tran…
'Rh4'	39887	1.83	0	33	0	7.15987	[Cellular Component]---GO:0016021///integral component of membrane+++GO:0016020///membrane+++GO:0005887///integral component of plasma membrane+++[Molecular Function]---GO:0004930///G protein-coupled receptor activity+++GO:0008020///G protein-coupled photoreceptor activity+++GO:0009881///photoreceptor activity+++[Biological Process]---GO:0007601///visual perception+++GO:0007602///phototransductio…
'CG33136'	318894	1.81	0	26	0	7.14975	[Cellular Component]---GO:0005575///cellular_component+++GO:0016021///integral component of membrane+++GO:0016020///membrane+++[Molecular Function]---GO:0003674///molecular_function+++[Biological Process]---GO:0008150///biological_process
'RhoGAP1A'	5740235	30.36	0.21	2096	15	7.12564	[Cellular Component]---GO:0016020///membrane+++[Molecular Function]---GO:0005089///Rho guanyl-nucleotide exchange factor activity+++GO:0005096///GTPase activator activity+++[Biological Process]---GO:0043547///positive regulation of GTPase activity+++GO:0007030///Golgi organization+++GO:0045792///negative regulation of cell size+++GO:0035023///regulation of Rho protein signal transduction+++GO:003…
'CG11756'	32074	1.78	0	17	0	7.11894	[Cellular Component]---GO:0005575///cellular_component+++[Molecular Function]---GO:0003674///molecular_function+++[Biological Process]---GO:0008150///biological_process
'zfh2'	43795	1.77	0.01	253	2	7.10852	[Cellular Component]---GO:0005634///nucleus+++[Molecular Function]---GO:0003676///nucleic acid binding+++GO:0046872///metal ion binding+++GO:0003677///DNA binding+++GO:0044212///transcription regulatory region DNA binding+++GO:0000978///RNA polymerase II proximal promoter sequence-specific DNA binding+++GO:0000977///RNA polymerase II regulatory region sequence-specific DNA binding+++GO:0043565///…
'CG43778'	34738	15.85	0.11	1169	10	7.1062	[Cellular Component]---GO:0016021///integral component of membrane+++GO:0016020///membrane+++[Molecular Function]---GO:0003674///molecular_function+++[Biological Process]---GO:0008150///biological_process
'kirre'	31292	1.75	0	115	0	7.09803	[Cellular Component]---GO:0016021///integral component of membrane+++GO:0016020///membrane+++GO:0005917///nephrocyte diaphragm+++GO:0009986///cell surface+++GO:0005912///adherens junction+++GO:0005886///plasma membrane+++[Molecular Function]---GO:0050839///cell adhesion molecule binding+++GO:0005515///protein binding+++[Biological Process]---GO:0007523///larval visceral muscle development+++GO:00…
'His1:CG33810'	3771879	1.74	0	23.46	0	7.08746	[Cellular Component]---GO:0000790///nuclear chromatin+++GO:0000786///nucleosome+++[Molecular Function]---GO:0031490///chromatin DNA binding+++[Biological Process]---GO:0006342///chromatin silencing+++GO:0006334///nucleosome assembly+++GO:0051276///chromosome organization+++GO:0031057///negative regulation of histone modification
'GC'	38194	12.1	0.09	396	3	7.07987	[Cellular Component]---GO:0016021///integral component of membrane+++[Molecular Function]---GO:0008488///gamma-glutamyl carboxylase activity+++[Biological Process]---GO:0017187///peptidyl-glutamic acid carboxylation+++GO:0018214///protein carboxylation
'Gr59f'	37726	1.72	0	28	0	7.07682	[Cellular Component]---GO:0016021///integral component of membrane+++GO:0030425///dendrite+++GO:0016020///membrane+++GO:0030424///axon+++GO:0043025///neuronal cell body+++GO:0005886///plasma membrane+++[Molecular Function]---GO:0008527///taste receptor activity+++GO:0033041///sweet taste receptor activity+++[Biological Process]---GO:0001582///detection of chemical stimulus involved in sensory per…
'Ptth'	33238	15.5	0.12	169	1	7.07325	[Cellular Component]---GO:0016021///integral component of membrane+++GO:0043196///varicosity+++GO:0016020///membrane+++GO:0005576///extracellular region+++[Molecular Function]---GO:0018445///prothoracicotrophic hormone activity+++GO:0005125///cytokine activity+++[Biological Process]---GO:0010469///regulation of signaling receptor activity+++GO:0008293///torso signaling pathway+++GO:0045998///posi…
'Cyp6w1'	35543	6.82	0.05	152	1	7.05799	[Cellular Component]---GO:0005783///endoplasmic reticulum+++GO:0016020///membrane+++GO:0031090///organelle membrane+++GO:0005789///endoplasmic reticulum membrane+++GO:0043231///intracellular membrane-bounded organelle+++[Molecular Function]---GO:0020037///heme binding+++GO:0046872///metal ion binding+++GO:0005506///iron ion binding+++GO:0004497///monooxygenase activity+++GO:0016491///oxidoreducta…
'Pkcdelta'	32191	3.37	0.02	158	1	7.04439	[Cellular Component]---GO:0005886///plasma membrane+++[Molecular Function]---GO:0004672///protein kinase activity+++GO:0016301///kinase activity+++GO:0004674///protein serine/threonine kinase activity+++GO:0046872///metal ion binding+++GO:0000166///nucleotide binding+++GO:0016740///transferase activity+++GO:0004697///protein kinase C activity+++GO:0005524///ATP binding+++[Biological Process]---GO…
'CG31821'	34938	1.63	0	30	0	7	[Molecular Function]---GO:0008233///peptidase activity+++GO:0016787///hydrolase activity+++GO:0004185///serine-type carboxypeptidase activity+++GO:0004180///carboxypeptidase activity+++[Biological Process]---GO:0006508///proteolysis
'CycJ'	38428	31.65	0.25	629	5	6.95187	[Cellular Component]---GO:0000307///cyclin-dependent protein kinase holoenzyme complex+++GO:0005634///nucleus+++GO:0005737///cytoplasm+++[Molecular Function]---GO:0004672///protein kinase activity+++GO:0019901///protein kinase binding+++GO:0016740///transferase activity+++GO:0016538///cyclin-dependent protein serine/threonine kinase regulator activity+++GO:0005515///protein binding+++[Biological …
'Gpb5'	3355097	1.57	0	13	0	6.94251	[Cellular Component]---GO:0005615///extracellular space+++GO:0005576///extracellular region+++GO:0005737///cytoplasm+++[Molecular Function]---GO:0046982///protein heterodimerization activity+++GO:0001664///G protein-coupled receptor binding+++GO:0005179///hormone activity+++[Biological Process]---GO:0010469///regulation of signaling receptor activity+++GO:0009755///hormone-mediated signaling path…
'CG40813'	5740386	1.56	0	12.63	0	6.93074	[Cellular Component]---GO:0005730///nucleolus+++[Molecular Function]---GO:0003676///nucleic acid binding+++GO:0003723///RNA binding+++[Biological Process]---GO:0000447///endonucleolytic cleavage in ITS1 to separate SSU-rRNA from 5.8S rRNA and LSU-rRNA from tricistronic rRNA transcript (SSU-rRNA, 5.8S rRNA, LSU-rRNA)+++GO:0000472///endonucleolytic cleavage to generate mature 5'-end of SSU-rRNA fro…
'rau'	33814	4.56	0.03	138	1	6.89077	[Molecular Function]---GO:0042803///protein homodimerization activity+++GO:0017016///Ras GTPase binding+++[Biological Process]---GO:0021782///glial cell development+++GO:0007165///signal transduction+++GO:0045467///R7 cell development+++GO:0045743///positive regulation of fibroblast growth factor receptor signaling pathway+++GO:0045742///positive regulation of epidermal growth factor receptor sig…
'bgcn'	47873	27.18	0.22	1564	13	6.884	[Cellular Component]---GO:0005730///nucleolus+++GO:0005737///cytoplasm+++[Molecular Function]---GO:0000900///translation repressor activity, mRNA regulatory element binding+++GO:0003723///RNA binding+++GO:0004004///ATP-dependent RNA helicase activity+++GO:0004386///helicase activity+++[Biological Process]---GO:0007281///germ cell development+++GO:0030718///germ-line stem cell population maintenan…
'CadN2'	35071	1.49	0	165	0	6.85798	[Cellular Component]---GO:0016021///integral component of membrane+++GO:0016342///catenin complex+++GO:0016020///membrane+++GO:0005887///integral component of plasma membrane+++GO:0009986///cell surface+++GO:0005886///plasma membrane+++GO:0005913///cell-cell adherens junction+++[Molecular Function]---GO:0046872///metal ion binding+++GO:0042803///protein homodimerization activity+++GO:0008092///cy…
'toy'	43833	21.78	0.19	773	6	6.82697	[Cellular Component]---GO:0005634///nucleus+++[Molecular Function]---GO:0003677///DNA binding+++GO:0000977///RNA polymerase II regulatory region sequence-specific DNA binding+++GO:0000981///DNA-binding transcription factor activity, RNA polymerase II-specific+++GO:0043565///sequence-specific DNA binding+++[Biological Process]---GO:0008056///ocellus development+++GO:0048749///compound eye developm…
'Dhit'	37037	18.26	0.16	964	7	6.77934	[Cellular Component]---GO:0005802///trans-Golgi network+++GO:0005634///nucleus+++GO:0031410///cytoplasmic vesicle+++GO:0005737///cytoplasm+++GO:0005886///plasma membrane+++[Molecular Function]---GO:0005092///GDP-dissociation inhibitor activity+++GO:0001965///G-protein alpha-subunit binding+++GO:0005096///GTPase activator activity+++[Biological Process]---GO:0043547///positive regulation of GTPase…
'Daxx'	33906	26.5	0.24	2063	19	6.76888	[Cellular Component]---GO:0016021///integral component of membrane+++GO:0009897///external side of plasma membrane+++GO:0016020///membrane+++GO:0062023///collagen-containing extracellular matrix+++GO:0031594///neuromuscular junction+++GO:0046658///anchored component of plasma membrane+++GO:0031225///anchored component of membrane+++GO:0098595///perivitelline space+++GO:0005886///plasma membrane++…
'CG13084'	35229	1.39	0	29	0	6.76818	[Cellular Component]---GO:0042600///chorion
'Pvf1'	32876	2.75	0.03	88	1	6.74819	[Cellular Component]---GO:0016020///membrane+++GO:0005615///extracellular space+++[Molecular Function]---GO:0008201///heparin binding+++GO:0048018///receptor ligand activity+++GO:0008083///growth factor activity+++GO:0005172///vascular endothelial growth factor receptor binding+++[Biological Process]---GO:2000683///regulation of cellular response to X-ray+++GO:1903688///positive regulation of bor…
'CG15803'	42206	5.48	0.05	382	3	6.74147	[Cellular Component]---GO:0005737///cytoplasm+++[Molecular Function]---GO:0008022///protein C-terminus binding+++[Biological Process]---GO:0008150///biological_process
'Snap25'	3355084	10.64	0.1	325	3	6.70044	[Cellular Component]---GO:0031201///SNARE complex+++GO:0030054///cell junction+++GO:0016020///membrane+++GO:0031083///BLOC-1 complex+++GO:0043005///neuron projection+++GO:0043195///terminal bouton+++GO:0005886///plasma membrane+++GO:0045202///synapse+++GO:0005737///cytoplasm+++[Molecular Function]---GO:0000149///SNARE binding+++GO:0005484///SNAP receptor activity+++GO:0019905///syntaxin binding++…
'CG17801'	42144	6.59	0.06	107	1	6.6893	[Cellular Component]---GO:0005634///nucleus+++[Molecular Function]---GO:0003676///nucleic acid binding+++GO:0044212///transcription regulatory region DNA binding+++GO:0000981///DNA-binding transcription factor activity, RNA polymerase II-specific+++[Biological Process]---GO:0006357///regulation of transcription by RNA polymerase II+++GO:0006355///regulation of transcription, DNA-templated
'CG10073'	37225	1.32	0	50	0	6.6865	[Cellular Component]---GO:0016021///integral component of membrane+++GO:0016020///membrane
'CG12470'	30977	1.29	0	18	0	6.65821	[Cellular Component]---GO:0005575///cellular_component+++[Molecular Function]---GO:0003674///molecular_function+++[Biological Process]---GO:0008150///biological_process
'KFase'	33907	1.29	0	19	0	6.65821	[Cellular Component]---GO:0005737///cytoplasm+++[Molecular Function]---GO:0016787///hydrolase activity+++GO:0004061///arylformamidase activity+++[Biological Process]---GO:0006569///tryptophan catabolic process+++GO:0019441///tryptophan catabolic process to kynurenine
'CG8301'	41160	83.34	0.81	3559	35	6.64807	[Cellular Component]---GO:0005575///cellular_component+++GO:0005634///nucleus+++[Molecular Function]---GO:0003674///molecular_function+++GO:0003676///nucleic acid binding+++GO:0008270///zinc ion binding+++[Biological Process]---GO:0008150///biological_process
'tej'	36590	26.45	0.26	699	7	6.6217	[Cellular Component]---GO:0043186///P granule+++[Biological Process]---GO:0030717///oocyte karyosome formation+++GO:0010529///negative regulation of transposition+++GO:1990511///piRNA biosynthetic process
'NaPi-III'	39255	21.37	0.21	1100	11	6.61903	[Cellular Component]---GO:0016021///integral component of membrane+++GO:0016020///membrane+++GO:0005887///integral component of plasma membrane+++[Molecular Function]---GO:0005315///inorganic phosphate transmembrane transporter activity+++GO:0015321///sodium-dependent phosphate transmembrane transporter activity+++GO:0015319///sodium:inorganic phosphate symporter activity+++[Biological Process]--…
'Sln'	36263	18.73	0.18	1018	10	6.60979	[Cellular Component]---GO:0016021///integral component of membrane+++GO:0016020///membrane+++GO:0005887///integral component of plasma membrane+++GO:0016323///basolateral plasma membrane+++GO:0016324///apical plasma membrane+++[Molecular Function]---GO:0008028///monocarboxylic acid transmembrane transporter activity+++[Biological Process]---GO:0015718///monocarboxylic acid transport+++GO:0055085/…
'Lgr1'	42133	1.24	0	55	0	6.59991	[Cellular Component]---GO:0016021///integral component of membrane+++GO:0016020///membrane+++GO:0005887///integral component of plasma membrane+++[Molecular Function]---GO:0004930///G protein-coupled receptor activity+++GO:0016500///protein-hormone receptor activity+++GO:0008188///neuropeptide receptor activity+++GO:0042562///hormone binding+++GO:0008528///G protein-coupled peptide receptor activ…
'comm'	39717	1.23	0	28	0	6.58496	[Cellular Component]---GO:0030659///cytoplasmic vesicle membrane+++GO:0016021///integral component of membrane+++GO:0005770///late endosome+++GO:0016020///membrane+++GO:0031902///late endosome membrane+++GO:0005829///cytosol+++GO:0030139///endocytic vesicle+++GO:0005765///lysosomal membrane+++GO:0005886///plasma membrane+++GO:0005794///Golgi apparatus+++GO:0031982///vesicle+++GO:0031410///cytopla…
'bam'	43038	21.67	0.23	558	6	6.55714	[Cellular Component]---GO:0045169///fusome+++GO:0045170///spectrosome+++GO:0005737///cytoplasm+++[Molecular Function]---GO:0000900///translation repressor activity, mRNA regulatory element binding+++GO:0003730///mRNA 3'-UTR binding+++[Biological Process]---GO:0048135///female germ-line cyst formation+++GO:0007281///germ cell development+++GO:0030718///germ-line stem cell population maintenance+++…
'NANS'	41528	17.96	0.19	285	3	6.54946	[Cellular Component]---GO:0016021///integral component of membrane+++GO:0016020///membrane+++GO:0005887///integral component of plasma membrane+++GO:0005886///plasma membrane+++GO:0031012///extracellular matrix+++GO:0016324///apical plasma membrane+++[Molecular Function]---GO:0016740///transferase activity+++GO:0050462///N-acetylneuraminate synthase activity+++GO:0005178///integrin binding+++GO:0…
'FASN3'	3355111	2.38	0.03	246	3	6.53916	[Molecular Function]---GO:0016787///hydrolase activity+++GO:0016788///hydrolase activity, acting on ester bonds+++GO:0016740///transferase activity+++GO:0004312///fatty acid synthase activity+++GO:0031177///phosphopantetheine binding+++GO:0003824///catalytic activity+++GO:0016491///oxidoreductase activity+++[Biological Process]---GO:0055114///oxidation-reduction process+++GO:0009058///biosyntheti…
'wrapper'	37555	1.19	0	32	0	6.53916	[Cellular Component]---GO:0030424///axon+++GO:0043025///neuronal cell body+++GO:0005886///plasma membrane+++[Molecular Function]---GO:0008046///axon guidance receptor activity+++[Biological Process]---GO:0061564///axon development+++GO:0007156///homophilic cell adhesion via plasma membrane adhesion molecules+++GO:0050808///synapse organization+++GO:0008366///axon ensheathment+++GO:0007411///axon …
'CG33687'	3772322	1.18	0	12	0	6.52356	[Cellular Component]---GO:0005575///cellular_component+++[Molecular Function]---GO:0003674///molecular_function+++[Biological Process]---GO:0008150///biological_process
'Adh'	3771877	1.15	0.02	16	0.5	6.49185	[Cellular Component]---GO:0005829///cytosol+++GO:0032991///protein-containing complex+++[Molecular Function]---GO:0008774///acetaldehyde dehydrogenase (acetylating) activity+++GO:0042803///protein homodimerization activity+++GO:0016491///oxidoreductase activity+++GO:0004022///alcohol dehydrogenase (NAD) activity+++[Biological Process]---GO:0006067///ethanol metabolic process+++GO:0055114///oxidat…
'Blimp-1'	38638	1.16	0.02	71	1	6.49185	[Cellular Component]---GO:0005634///nucleus+++GO:0005737///cytoplasm+++[Molecular Function]---GO:0001227///DNA-binding transcription repressor activity, RNA polymerase II-specific+++GO:0003676///nucleic acid binding+++GO:0042826///histone deacetylase binding+++GO:0031490///chromatin DNA binding+++GO:0000977///RNA polymerase II regulatory region sequence-specific DNA binding+++GO:0043565///sequenc…
'CG3264'	37540	1.1	0	26	0	6.42626	[Cellular Component]---GO:0009986///cell surface+++[Molecular Function]---GO:0004035///alkaline phosphatase activity+++[Biological Process]---GO:0016311///dephosphorylation
'CG10702'	35181	21.82	0.26	1182	14	6.41532	[Cellular Component]---GO:0016021///integral component of membrane+++GO:0016020///membrane+++GO:0005887///integral component of plasma membrane+++GO:0043235///receptor complex+++GO:0043005///neuron projection+++GO:0005737///cytoplasm+++[Molecular Function]---GO:0016740///transferase activity+++GO:0004714///transmembrane receptor protein tyrosine kinase activity+++GO:0005524///ATP binding+++GO:000…
'His1:CG33801'	3772056	1.06	0	14.21	0	6.37504	[Cellular Component]---GO:0000786///nucleosome+++GO:0005694///chromosome+++GO:0000790///nuclear chromatin+++GO:0005634///nucleus+++[Molecular Function]---GO:0031492///nucleosomal DNA binding+++GO:0003690///double-stranded DNA binding+++GO:0003677///DNA binding+++GO:0031490///chromatin DNA binding+++GO:0005515///protein binding+++[Biological Process]---GO:0030261///chromosome condensation+++GO:001…
'Dtg'	41558	1.06	0	36	0	6.37504	[Cellular Component]---GO:0016021///integral component of membrane+++GO:0016020///membrane+++GO:0009986///cell surface+++GO:0031982///vesicle+++[Biological Process]---GO:0007369///gastrulation
'cpx'	64877	41.3	0.48	2229	35	6.37192	[Cellular Component]---GO:0048786///presynaptic active zone+++GO:0031201///SNARE complex+++GO:0016020///membrane+++GO:0031594///neuromuscular junction+++GO:0005829///cytosol+++GO:0061174///type I terminal bouton+++GO:0043195///terminal bouton+++[Molecular Function]---GO:0000149///SNARE binding+++GO:0019905///syntaxin binding+++GO:0005326///neurotransmitter transporter activity+++[Biological Proce…
'CG43191'	12798408	1.05	0	14	0	6.35755	[Cellular Component]---GO:0005575///cellular_component+++[Molecular Function]---GO:0003674///molecular_function+++[Biological Process]---GO:0008150///biological_process
'dob'	32436	9.36	0.12	236	3	6.34577	[Cellular Component]---GO:0016020///membrane+++GO:0005811///lipid droplet+++GO:0005737///cytoplasm+++[Molecular Function]---GO:0016787///hydrolase activity+++GO:0004806///triglyceride lipase activity+++[Biological Process]---GO:0006629///lipid metabolic process+++GO:0016042///lipid catabolic process+++GO:0055088///lipid homeostasis+++GO:0019433///triglyceride catabolic process
'tyn'	3354987	16.41	0.2	748	10	6.32531	[Cellular Component]---GO:0016021///integral component of membrane+++GO:0016020///membrane+++GO:0016324///apical plasma membrane+++[Molecular Function]---GO:0008233///peptidase activity+++GO:0003674///molecular_function+++GO:0004252///serine-type endopeptidase activity+++GO:0016787///hydrolase activity+++GO:0008236///serine-type peptidase activity+++[Biological Process]---GO:0016476///regulation …
'CG43968'	14462915	1.03	0	44	0	6.32193	[Cellular Component]---GO:0005575///cellular_component+++GO:0016021///integral component of membrane+++GO:0016020///membrane+++[Molecular Function]---GO:0003674///molecular_function+++[Biological Process]---GO:0008150///biological_process
'CG32483'	318050	21.43	0.27	397	5	6.31935	[Molecular Function]---GO:0016787///hydrolase activity+++GO:0004185///serine-type carboxypeptidase activity+++GO:0004180///carboxypeptidase activity+++[Biological Process]---GO:0051603///proteolysis involved in cellular protein catabolic process+++GO:0006508///proteolysis
'fok'	44380	535.96	6.61	8878	104	6.31643	[Cellular Component]---GO:0005575///cellular_component+++[Molecular Function]---GO:0003674///molecular_function
'CG15674'	37463	1	0	23	0	6.30378	[Cellular Component]---GO:0016021///integral component of membrane+++GO:0016020///membrane
'CG43123'	12798080	1	0	13	0	6.2854	[Cellular Component]---GO:0005575///cellular_component+++[Molecular Function]---GO:0003674///molecular_function+++[Biological Process]---GO:0008150///biological_process
'CG11263'	39472	1	0	14	0	6.2854	[Cellular Component]---GO:0043186///P granule+++[Molecular Function]---GO:0003676///nucleic acid binding+++GO:0003723///RNA binding+++GO:0042803///protein homodimerization activity+++GO:0008408///3'-5' exonuclease activity+++[Biological Process]---GO:0090305///nucleic acid phosphodiester bond hydrolysis
'Teh1'	41215	3.93	0.05	248	3	6.26209	[Cellular Component]---GO:0016021///integral component of membrane+++GO:0016020///membrane+++GO:0005887///integral component of plasma membrane+++[Molecular Function]---GO:0017080///sodium channel regulator activity+++[Biological Process]---GO:0002028///regulation of sodium ion transport
'Cby'	42574	40.05	0.52	308	4	6.25532	[Cellular Component]---GO:0005739///mitochondrion+++GO:0005814///centriole+++GO:0035869///ciliary transition zone+++GO:0061822///ciliary cap+++GO:0005930///axoneme+++GO:0036064///ciliary basal body+++[Biological Process]---GO:0007288///sperm axoneme assembly+++GO:0030178///negative regulation of Wnt signaling pathway+++GO:0060828///regulation of canonical Wnt signaling pathway+++GO:0050910///dete…
'Amt'	41841	0.96	0	23	0	6.22882	[Cellular Component]---GO:0016021///integral component of membrane+++GO:0016020///membrane+++GO:0005887///integral component of plasma membrane+++[Molecular Function]---GO:0008519///ammonium transmembrane transporter activity+++[Biological Process]---GO:1903718///cellular response to ammonia+++GO:0050911///detection of chemical stimulus involved in sensory perception of smell+++GO:0015696///ammon…
'Drep1'	36290	17.65	0.24	519	7	6.18253	[Cellular Component]---GO:0005622///intracellular+++[Molecular Function]---GO:0060703///deoxyribonuclease inhibitor activity+++GO:0005515///protein binding+++[Biological Process]---GO:0032076///negative regulation of deoxyribonuclease activity+++GO:0045476///nurse cell apoptotic process+++GO:0006309///apoptotic DNA fragmentation+++GO:0043066///negative regulation of apoptotic process+++GO:0006915…
'CG34330'	2768869	385.35	5.41	2992	42	6.1279	[Cellular Component]---GO:0016021///integral component of membrane
'CG1809'	35981	0.88	0	20	0	6.10852	[Cellular Component]---GO:0009986///cell surface+++[Molecular Function]---GO:0004035///alkaline phosphatase activity+++[Biological Process]---GO:0016311///dephosphorylation
'Fer2LCH'	44965	1061.44	15.63	15320	225	6.05928	[Cellular Component]---GO:0005576///extracellular region+++GO:0012505///endomembrane system+++GO:0008043///intracellular ferritin complex+++GO:0005794///Golgi apparatus+++GO:0005737///cytoplasm+++[Molecular Function]---GO:0042802///identical protein binding+++GO:0046872///metal ion binding+++GO:0008198///ferrous iron binding+++GO:0046983///protein dimerization activity+++GO:0005506///iron ion bin…
'eya'	33916	0.85	0	34	0	6.04439	[Cellular Component]---GO:0016021///integral component of membrane+++GO:0016020///membrane+++GO:0005829///cytosol+++GO:0005634///nucleus+++[Molecular Function]---GO:0016787///hydrolase activity+++GO:0046872///metal ion binding+++GO:0008134///transcription factor binding+++GO:0030946///protein tyrosine phosphatase activity, metal-dependent+++GO:0003713///transcription coactivator activity+++GO:000…
'CG44153'	34341	0.84	0	84	0	6.04439	[Cellular Component]---GO:0005575///cellular_component+++GO:0016021///integral component of membrane+++GO:0016020///membrane+++GO:0030424///axon+++GO:0005886///plasma membrane+++[Molecular Function]---GO:0004930///G protein-coupled receptor activity+++GO:0003674///molecular_function+++GO:0098632///cell-cell adhesion mediator activity+++[Biological Process]---GO:0070593///dendrite self-avoidance++…
'fus'	44095	22.41	0.34	1315	21	6.02072	[Cellular Component]---GO:0005634///nucleus+++[Molecular Function]---GO:0003676///nucleic acid binding+++GO:0003723///RNA binding+++GO:0003729///mRNA binding+++[Biological Process]---GO:0006397///mRNA processing+++GO:0008380///RNA splicing+++GO:0043484///regulation of RNA splicing
'CG14798'	31126	22.08	0.34	258	4	5.99916	[Cellular Component]---GO:0005759///mitochondrial matrix+++[Biological Process]---GO:0006974///cellular response to DNA damage stimulus+++GO:1902445///regulation of mitochondrial membrane permeability involved in programmed necrotic cell death
'CG13380'	40029	34.04	0.54	481.94	5	5.95257	[Cellular Component]---GO:0005575///cellular_component+++[Molecular Function]---GO:0003674///molecular_function+++[Biological Process]---GO:0008150///biological_process
'GstE10'	37105	0.78	0	11	0	5.93074	[Cellular Component]---GO:0005737///cytoplasm+++[Molecular Function]---GO:0004364///glutathione transferase activity+++GO:0016740///transferase activity+++[Biological Process]---GO:0006749///glutathione metabolic process
'CG4328'	39405	0.78	0	21	0	5.93074	[Cellular Component]---GO:0005634///nucleus+++[Molecular Function]---GO:0046872///metal ion binding+++GO:0003677///DNA binding+++GO:0043565///sequence-specific DNA binding+++GO:0005515///protein binding+++[Biological Process]---GO:0006355///regulation of transcription, DNA-templated
'CG11951'	43463	0.78	0	29	0	5.93074	[Cellular Component]---GO:0005737///cytoplasm+++[Molecular Function]---GO:0070006///metalloaminopeptidase activity+++GO:0008233///peptidase activity+++GO:0016787///hydrolase activity+++GO:0046872///metal ion binding+++GO:0008270///zinc ion binding+++GO:0008237///metallopeptidase activity+++GO:0004177///aminopeptidase activity+++GO:0042277///peptide binding+++[Biological Process]---GO:0043171///pe…
'NAAT1'	31457	5.4	0.09	184	3	5.91374	[Cellular Component]---GO:0016021///integral component of membrane+++GO:0016020///membrane+++GO:0005887///integral component of plasma membrane+++GO:0005886///plasma membrane+++[Molecular Function]---GO:0005283///amino acid:sodium symporter activity+++GO:0015293///symporter activity+++GO:0015175///neutral amino acid transmembrane transporter activity+++GO:0015179///L-amino acid transmembrane tran…
'CG42613'	42269	9.24	0.15	755	14	5.91289	[Cellular Component]---GO:0005575///cellular_component+++GO:0016021///integral component of membrane+++GO:0016020///membrane+++[Molecular Function]---GO:0003674///molecular_function
'Prm'	39002	0.75	0	30	0	5.88264	[Cellular Component]---GO:0030016///myofibril+++GO:0016459///myosin complex+++GO:0032982///myosin filament+++GO:0005737///cytoplasm+++[Molecular Function]---GO:0003774///motor activity+++[Biological Process]---GO:0007498///mesoderm development+++GO:0030239///myofibril assembly
'Hsp70Ba'	44921	61.77	1.07	1965.96	34.24	5.82872	[Cellular Component]---GO:0005829///cytosol+++GO:0005737///cytoplasm+++[Molecular Function]---GO:0042623///ATPase activity, coupled+++GO:0051787///misfolded protein binding+++GO:0000166///nucleotide binding+++GO:0016887///ATPase activity+++GO:0005524///ATP binding+++GO:0044183///protein binding involved in protein folding+++GO:0051082///unfolded protein binding+++GO:0031072///heat shock protein b…
'CG13506'	37556	1.42	0.02	58	1	5.79442	[Cellular Component]---GO:0030424///axon+++GO:0043025///neuronal cell body+++GO:0005886///plasma membrane+++[Molecular Function]---GO:0008046///axon guidance receptor activity+++[Biological Process]---GO:0007156///homophilic cell adhesion via plasma membrane adhesion molecules+++GO:0050808///synapse organization+++GO:0007411///axon guidance
'Tmc'	26067066	4.24	0.08	376	7	5.79008	[Cellular Component]---GO:0016021///integral component of membrane+++GO:0030425///dendrite+++GO:0016020///membrane+++GO:0005887///integral component of plasma membrane+++[Molecular Function]---GO:0003674///molecular_function+++GO:0005216///ion channel activity+++GO:0008381///mechanosensitive ion channel activity+++[Biological Process]---GO:0019230///proprioception+++GO:0055085///transmembrane tra…
'CG13458'	39646	0.7	0	21	0	5.78136	[Cellular Component]---GO:0031314///extrinsic component of mitochondrial inner membrane+++[Molecular Function]---GO:0045182///translation regulator activity+++[Biological Process]---GO:0070131///positive regulation of mitochondrial translation
'CG13375'	30976	3.48	0.06	97	4	5.76553	[Cellular Component]---GO:0005575///cellular_component+++GO:0016020///membrane+++[Molecular Function]---GO:0000166///nucleotide binding+++GO:0003924///GTPase activity+++GO:0005525///GTP binding+++[Biological Process]---GO:0008150///biological_process+++GO:0007165///signal transduction
'cad'	35341	1.36	0.03	46	1	5.74147	[Cellular Component]---GO:0005634///nucleus+++GO:0005737///cytoplasm+++[Molecular Function]---GO:0003700///DNA-binding transcription factor activity+++GO:0000977///RNA polymerase II regulatory region sequence-specific DNA binding+++[Biological Process]---GO:0007350///blastoderm segmentation+++GO:0009887///animal organ morphogenesis+++GO:0007442///hindgut morphogenesis+++GO:0008284///positive regu…
'babos'	37557	25.8	0.47	391	7	5.73078	[Cellular Component]---GO:0016021///integral component of membrane+++GO:0016020///membrane+++GO:0098595///perivitelline space+++[Biological Process]---GO:0048814///regulation of dendrite morphogenesis
'Cyp312a1'	40005	0.68	0	16	0	5.72792	[Cellular Component]---GO:0005783///endoplasmic reticulum+++GO:0016020///membrane+++GO:0031090///organelle membrane+++GO:0005789///endoplasmic reticulum membrane+++GO:0043231///intracellular membrane-bounded organelle+++[Molecular Function]---GO:0020037///heme binding+++GO:0046872///metal ion binding+++GO:0005506///iron ion binding+++GO:0004497///monooxygenase activity+++GO:0016491///oxidoreducta…
'sif'	43892	0.68	0	81	0	5.72792	[Cellular Component]---GO:0030054///cell junction+++GO:0045202///synapse+++[Molecular Function]---GO:0030676///Rac guanyl-nucleotide exchange factor activity+++GO:0005089///Rho guanyl-nucleotide exchange factor activity+++GO:0005085///guanyl-nucleotide exchange factor activity+++[Biological Process]---GO:0035556///intracellular signal transduction+++GO:0030036///actin cytoskeleton organization+++…
'tgy'	32896	0.65	0	14	0	5.67243	[Cellular Component]---GO:0016021///integral component of membrane+++GO:0016020///membrane+++[Molecular Function]---GO:0016757///transferase activity, transferring glycosyl groups+++GO:0046872///metal ion binding+++GO:0016263///glycoprotein-N-acetylgalactosamine 3-beta-galactosyltransferase activity+++GO:0016740///transferase activity+++[Biological Process]---GO:0016267///O-glycan processing, cor…
'Or49b'	36413	0.64	0	15	0	5.64386	[Cellular Component]---GO:0016021///integral component of membrane+++GO:0016020///membrane+++GO:0032590///dendrite membrane+++GO:0005886///plasma membrane+++[Molecular Function]---GO:0004984///olfactory receptor activity+++GO:0005549///odorant binding+++[Biological Process]---GO:0007608///sensory perception of smell+++GO:0050896///response to stimulus+++GO:0050911///detection of chemical stimulus…
'CG10859'	34756	33.4	0.66	917	19	5.62302	[Cellular Component]---GO:0030286///dynein complex+++GO:0036157///outer dynein arm+++[Molecular Function]---GO:0016787///hydrolase activity+++GO:0045504///dynein heavy chain binding+++GO:0008574///ATP-dependent microtubule motor activity, plus-end-directed+++GO:0045503///dynein light chain binding+++[Biological Process]---GO:0036158///outer dynein arm assembly+++GO:0003341///cilium movement+++GO:…
'CG8738'	35855	4.27	0.09	94	2	5.57635	[Cellular Component]---GO:0005615///extracellular space+++[Molecular Function]---GO:0004252///serine-type endopeptidase activity+++GO:0016787///hydrolase activity+++[Biological Process]---GO:0006508///proteolysis
'CG10814'	36481	4.85	0.1	95	2	5.56605	[Cellular Component]---GO:0005575///cellular_component+++GO:0005739///mitochondrion+++[Molecular Function]---GO:0008336///gamma-butyrobetaine dioxygenase activity+++GO:0016702///oxidoreductase activity, acting on single donors with incorporation of molecular oxygen, incorporation of two atoms of oxygen+++GO:0016491///oxidoreductase activity+++[Biological Process]---GO:0045329///carnitine biosynth…
'CG30485'	246644	0.61	0	26	0	5.55459	[Cellular Component]---GO:0005575///cellular_component+++[Molecular Function]---GO:0003674///molecular_function+++[Biological Process]---GO:0008150///biological_process
'CG32786'	318210	3.49	0.07	159.7	3.27	5.50779	[Cellular Component]---GO:0005575///cellular_component+++[Molecular Function]---GO:0003674///molecular_function+++[Biological Process]---GO:0008150///biological_process
'CG13248'	40254	22.39	0.5	881	20	5.45286	[Cellular Component]---GO:0016021///integral component of membrane+++GO:0016020///membrane+++[Molecular Function]---GO:0015171///amino acid transmembrane transporter activity+++GO:0022857///transmembrane transporter activity+++[Biological Process]---GO:0003333///amino acid transmembrane transport+++GO:0055085///transmembrane transport
'fest'	37220	0.54	0	24	0	5.39232	[Cellular Component]---GO:0005615///extracellular space+++GO:0005737///cytoplasm+++[Biological Process]---GO:0007054///spindle assembly involved in male meiosis I+++GO:0032504///multicellular organism reproduction
'CNMa'	38242	0.54	0	14	0	5.39232	[Cellular Component]---GO:0016021///integral component of membrane+++GO:0016020///membrane+++GO:0005615///extracellular space+++[Molecular Function]---GO:0005184///neuropeptide hormone activity+++[Biological Process]---GO:0010469///regulation of signaling receptor activity+++GO:0007186///G protein-coupled receptor signaling pathway
'CG10477'	38679	2.14	0.05	39	1	5.3837	[Molecular Function]---GO:0004175///endopeptidase activity+++GO:0008233///peptidase activity+++GO:0004252///serine-type endopeptidase activity+++GO:0016787///hydrolase activity+++GO:0008236///serine-type peptidase activity+++[Biological Process]---GO:0006508///proteolysis
'Pka-C3'	39733	6.3	0.15	250	6	5.36048	[Cellular Component]---GO:0016021///integral component of membrane+++GO:0016020///membrane+++GO:0012505///endomembrane system+++[Molecular Function]---GO:0004691///cAMP-dependent protein kinase activity+++GO:0004672///protein kinase activity+++GO:0016301///kinase activity+++GO:0004674///protein serine/threonine kinase activity+++GO:0004140///dephospho-CoA kinase activity+++GO:0000166///nucleotide…
'CG14964'	38384	19.17	0.46	1356	33	5.34033	[Cellular Component]---GO:0030017///sarcomere+++[Molecular Function]---GO:0008307///structural constituent of muscle+++GO:0051015///actin filament binding+++GO:0097493///structural molecule activity conferring elasticity+++GO:0051371///muscle alpha-actinin binding+++[Biological Process]---GO:0045214///sarcomere organization+++GO:0006941///striated muscle contraction+++GO:0007015///actin filament …
'Ir41a'	2768714	1.03	0.03	33	1	5.32193	[Cellular Component]---GO:0016021///integral component of membrane+++GO:0016020///membrane+++[Molecular Function]---GO:0015276///ligand-gated ion channel activity+++[Biological Process]---GO:0009593///detection of chemical stimulus+++GO:0034220///ion transmembrane transport
'CG3292'	37538	0.52	0	12	0	5.32193	[Cellular Component]---GO:0009986///cell surface+++[Molecular Function]---GO:0004035///alkaline phosphatase activity+++[Biological Process]---GO:0016311///dephosphorylation
'Kul'	43501	3.07	0.07	326	8	5.32193	[Cellular Component]---GO:0016021///integral component of membrane+++GO:0016020///membrane+++[Molecular Function]---GO:0016787///hydrolase activity+++GO:0008237///metallopeptidase activity+++GO:0004222///metalloendopeptidase activity+++[Biological Process]---GO:0008593///regulation of Notch signaling pathway+++GO:0006508///proteolysis+++GO:0006509///membrane protein ectodomain proteolysis
'TpnC4'	35498	8.49	0.21	81	2	5.28758	[Cellular Component]---GO:0005634///nucleus+++[Molecular Function]---GO:0030234///enzyme regulator activity+++GO:0005509///calcium ion binding+++[Biological Process]---GO:0051300///spindle pole body organization+++GO:0019722///calcium-mediated signaling+++GO:0060361///flight+++GO:0050790///regulation of catalytic activity
'Cyp6g1'	36316	0.5	0	14	0	5.2854	[Cellular Component]---GO:0016021///integral component of membrane+++GO:0005783///endoplasmic reticulum+++GO:0016020///membrane+++GO:0031090///organelle membrane+++GO:0005789///endoplasmic reticulum membrane+++GO:0043231///intracellular membrane-bounded organelle+++[Molecular Function]---GO:0020037///heme binding+++GO:0046872///metal ion binding+++GO:0005506///iron ion binding+++GO:0004497///mono…
'CG11619'	40072	0.99	0.03	33	1	5.2854	[Cellular Component]---GO:0005623///cell+++[Molecular Function]---GO:0030246///carbohydrate binding+++GO:0016787///hydrolase activity+++GO:0047389///glycerophosphocholine phosphodiesterase activity+++GO:0008889///glycerophosphodiester phosphodiesterase activity+++GO:0008081///phosphoric diester hydrolase activity+++GO:2001070///starch binding+++[Biological Process]---GO:0006629///lipid metabolic …
'sala'	34570	0.48	0	11.02	0	5.24793	[Cellular Component]---GO:0005576///extracellular region+++[Biological Process]---GO:0007369///gastrulation+++GO:0007275///multicellular organism development
'Cyp49a1'	36105	0.49	0	12	0	5.24793	[Cellular Component]---GO:0005783///endoplasmic reticulum+++GO:0016020///membrane+++GO:0031090///organelle membrane+++GO:0005789///endoplasmic reticulum membrane+++GO:0043231///intracellular membrane-bounded organelle+++[Molecular Function]---GO:0020037///heme binding+++GO:0046872///metal ion binding+++GO:0005506///iron ion binding+++GO:0004497///monooxygenase activity+++GO:0016491///oxidoreducta…
'CG11671'	40976	26.56	0.69	229	6	5.23893	[Biological Process]---GO:0050905///neuromuscular process
'ImpL3'	45880	1573.67	41.31	29129	774	5.225	[Cellular Component]---GO:0005737///cytoplasm+++[Molecular Function]---GO:0004459///L-lactate dehydrogenase activity+++GO:0016616///oxidoreductase activity, acting on the CH-OH group of donors, NAD or NADP as acceptor+++GO:0003824///catalytic activity+++GO:0016491///oxidoreductase activity+++[Biological Process]---GO:0007520///myoblast fusion+++GO:0005975///carbohydrate metabolic process+++GO:005…
'stops'	43683	6.64	0.17	179	5	5.21224	[Cellular Component]---GO:0098978///glutamatergic synapse+++GO:0098831///presynaptic active zone cytoplasmic component+++GO:0008074///guanylate cyclase complex, soluble+++GO:0032991///protein-containing complex+++GO:0005737///cytoplasm+++GO:0005886///plasma membrane+++GO:0048786///presynaptic active zone+++[Molecular Function]---GO:0051879///Hsp90 protein binding+++GO:0043167///ion binding+++GO:0…
'CG32432'	40310	0.47	0	29	0	5.20945	[Cellular Component]---GO:0016021///integral component of membrane+++GO:0016020///membrane
'bnl'	42356	45.35	1.23	2626	70	5.17767	[Cellular Component]---GO:0005615///extracellular space+++[Molecular Function]---GO:0005104///fibroblast growth factor receptor binding+++GO:0008083///growth factor activity+++GO:0042056///chemoattractant activity+++[Biological Process]---GO:0010469///regulation of signaling receptor activity+++GO:0035215///genital disc development+++GO:0007424///open tracheal system development+++GO:0050918///po…
'CG10063'	38764	37.81	1.02	404	11	5.17285	[Cellular Component]---GO:0005575///cellular_component+++GO:0016021///integral component of membrane+++GO:0016020///membrane+++[Molecular Function]---GO:0003674///molecular_function+++[Biological Process]---GO:0008150///biological_process
'CG9406'	37405	19.05	0.53	178	5	5.14878	[Cellular Component]---GO:0005634///nucleus+++[Molecular Function]---GO:0030234///enzyme regulator activity+++GO:0005509///calcium ion binding+++[Biological Process]---GO:0051300///spindle pole body organization+++GO:0019722///calcium-mediated signaling+++GO:0050790///regulation of catalytic activity
'Hml'	39529	259.72	7.3	42869	1215	5.12531	[Cellular Component]---GO:0005576///extracellular region+++[Molecular Function]---GO:0008061///chitin binding+++GO:0042803///protein homodimerization activity+++[Biological Process]---GO:0042381///hemolymph coagulation+++GO:0035006///melanization defense response+++GO:0042060///wound healing+++GO:0007599///hemostasis+++GO:0006030///chitin metabolic process
'CG10163'	38728	2.22	0.06	36	1	5.1127	[Cellular Component]---GO:0005576///extracellular region+++[Molecular Function]---GO:0016787///hydrolase activity+++GO:0052689///carboxylic ester hydrolase activity
'Cht2'	38223	188.42	5.35	4473	135	5.11254	[Cellular Component]---GO:0005615///extracellular space+++GO:0005576///extracellular region+++[Molecular Function]---GO:0016787///hydrolase activity+++GO:0016798///hydrolase activity, acting on glycosyl bonds+++GO:0008061///chitin binding+++GO:0004568///chitinase activity+++GO:0004553///hydrolase activity, hydrolyzing O-glycosyl compounds+++[Biological Process]---GO:0008152///metabolic process+++…
'CG12541'	31650	0.43	0	15	0	5.08746	[Cellular Component]---GO:0016021///integral component of membrane+++GO:0016020///membrane
'CG4525'	41905	0.43	0	11	0	5.08746	[Cellular Component]---GO:0030992///intraciliary transport particle B+++GO:0097542///ciliary tip+++GO:0005813///centrosome+++GO:0005929///cilium+++GO:0036064///ciliary basal body+++[Molecular Function]---GO:0120170///intraciliary transport particle B binding+++[Biological Process]---GO:0015031///protein transport+++GO:0060271///cilium assembly+++GO:0035735///intraciliary transport involved in cil…
'aly'	45960	0.42	0	12	0	5.04439	[Cellular Component]---GO:0000785///chromatin+++GO:0005737///cytoplasm+++GO:0017053///transcriptional repressor complex+++GO:0005634///nucleus+++GO:0000790///nuclear chromatin+++[Biological Process]---GO:0007141///male meiosis I+++GO:0045944///positive regulation of transcription by RNA polymerase II+++GO:0007286///spermatid development+++GO:0010468///regulation of gene expression+++GO:0048515///…
'CG43355'	13084068	3.33	0.09	40.98	1	5.02237	[Cellular Component]---GO:0005576///extracellular region+++[Biological Process]---GO:0007369///gastrulation
'COX7AL'	40995	4.52	0.14	33	1	5.00817	[Cellular Component]---GO:0016021///integral component of membrane+++GO:0005746///mitochondrial respiratory chain+++GO:0005751///mitochondrial respiratory chain complex IV+++GO:0016020///membrane+++GO:0097249///mitochondrial respiratory chain supercomplex+++[Molecular Function]---GO:0004129///cytochrome-c oxidase activity+++GO:0009055///electron transfer activity+++GO:0016491///oxidoreductase act…
'CG17323'	35138	0.41	0	11	0	5	[Cellular Component]---GO:0016021///integral component of membrane+++GO:0016020///membrane+++GO:0043231///intracellular membrane-bounded organelle+++[Molecular Function]---GO:0016757///transferase activity, transferring glycosyl groups+++GO:0015020///glucuronosyltransferase activity+++GO:0008194///UDP-glycosyltransferase activity+++GO:0016740///transferase activity+++GO:0016758///transferase acti…
'gnu'	39615	2.82	0.08	34	1	4.98055	[Cellular Component]---GO:1902911///protein kinase complex+++[Molecular Function]---GO:0030295///protein kinase activator activity+++[Biological Process]---GO:0051726///regulation of cell cycle+++GO:0032147///activation of protein kinase activity+++GO:0007343///egg activation+++GO:0000278///mitotic cell cycle+++GO:0008156///negative regulation of DNA replication+++GO:0007346///regulation of mitot…
'Orcokinin'	37806	11.16	0.35	154	5	4.96248	[Cellular Component]---GO:0016021///integral component of membrane+++GO:0030425///dendrite+++GO:0016020///membrane+++GO:0032590///dendrite membrane+++GO:0005929///cilium+++GO:0005886///plasma membrane+++[Molecular Function]---GO:0004984///olfactory receptor activity+++GO:0042803///protein homodimerization activity+++GO:0005549///odorant binding+++GO:0005516///calmodulin binding+++GO:0015278///cal…
'Gr10a'	117501	1.18	0.04	46	1.5	4.9542	[Cellular Component]---GO:0016021///integral component of membrane+++GO:0030425///dendrite+++GO:0016020///membrane+++GO:0030424///axon+++GO:0043025///neuronal cell body+++GO:0005886///plasma membrane+++[Molecular Function]---GO:0008527///taste receptor activity+++[Biological Process]---GO:0010037///response to carbon dioxide+++GO:0008049///male courtship behavior+++GO:0050912///detection of chemi…
'Or10a'	32086	1.18	0.04	46	1.5	4.9542	[Cellular Component]---GO:0016021///integral component of membrane+++GO:0016020///membrane+++GO:0032590///dendrite membrane+++GO:0005886///plasma membrane+++[Molecular Function]---GO:0004984///olfactory receptor activity+++GO:0005549///odorant binding+++[Biological Process]---GO:0007608///sensory perception of smell+++GO:0050896///response to stimulus+++GO:0050911///detection of chemical stimulus…
'CG6024'	39325	0.8	0.02	41	1	4.9542	[Cellular Component]---GO:0016021///integral component of membrane+++GO:0016020///membrane
'APC7'	31594	7.08	0.23	217	7	4.94121	[Cellular Component]---GO:0005680///anaphase-promoting complex+++[Molecular Function]---GO:0061630///ubiquitin protein ligase activity+++[Biological Process]---GO:0045842///positive regulation of mitotic metaphase/anaphase transition+++GO:0016567///protein ubiquitination
'brp'	35977	4.71	0.15	699	19	4.9386	[Cellular Component]---GO:0048786///presynaptic active zone+++GO:0042734///presynaptic membrane+++GO:0031594///neuromuscular junction+++GO:0048788///cytoskeleton of presynaptic active zone+++[Biological Process]---GO:0048790///maintenance of presynaptic active zone structure+++GO:0007269///neurotransmitter secretion+++GO:0007268///chemical synaptic transmission+++GO:0007615///anesthesia-resistant…
'CG7694'	42230	23.16	0.75	279.11	6	4.91568	[Cellular Component]---GO:0005575///cellular_component+++GO:0005737///cytoplasm+++[Molecular Function]---GO:0004842///ubiquitin-protein transferase activity+++GO:0003674///molecular_function+++GO:0046872///metal ion binding+++GO:0016740///transferase activity+++GO:0008270///zinc ion binding+++GO:0061630///ubiquitin protein ligase activity+++[Biological Process]---GO:0051865///protein autoubiquiti…
'SKIP'	42601	0.38	0	35	0	4.90689	[Biological Process]---GO:0007608///sensory perception of smell
'CG8586'	35854	4.59	0.14	99	3	4.90288	[Cellular Component]---GO:0005615///extracellular space+++GO:0005576///extracellular region+++[Molecular Function]---GO:0004252///serine-type endopeptidase activity+++[Biological Process]---GO:0006508///proteolysis
'Cyp6a23'	36661	53.16	1.75	1269.15	42	4.90273	[Cellular Component]---GO:0005783///endoplasmic reticulum+++GO:0016020///membrane+++GO:0031090///organelle membrane+++GO:0005789///endoplasmic reticulum membrane+++GO:0043231///intracellular membrane-bounded organelle+++[Molecular Function]---GO:0020037///heme binding+++GO:0046872///metal ion binding+++GO:0005506///iron ion binding+++GO:0004497///monooxygenase activity+++GO:0016491///oxidoreducta…
'RpS19b'	42830	45.44	1.54	382	13	4.85271	[Cellular Component]---GO:0005840///ribosome+++GO:0022627///cytosolic small ribosomal subunit+++[Molecular Function]---GO:0003735///structural constituent of ribosome+++[Biological Process]---GO:0006412///translation+++GO:0000028///ribosomal small subunit assembly+++GO:0002181///cytoplasmic translation
'MFS3'	33292	372.41	12.71	10301	354	4.84717	[Cellular Component]---GO:0016021///integral component of membrane+++GO:0016020///membrane+++GO:0005829///cytosol+++GO:0005886///plasma membrane+++[Molecular Function]---GO:0022857///transmembrane transporter activity+++[Biological Process]---GO:0055085///transmembrane transport
'sff'	39732	1.09	0.04	103	4	4.82443	[Cellular Component]---GO:0005634///nucleus+++GO:0005737///cytoplasm+++[Molecular Function]---GO:0004672///protein kinase activity+++GO:0004674///protein serine/threonine kinase activity+++GO:0050321///tau-protein kinase activity+++GO:0016740///transferase activity+++GO:0005524///ATP binding+++[Biological Process]---GO:0006487///protein N-linked glycosylation+++GO:0035556///intracellular signal t…
'Cnx14D'	32620	0.36	0	12	0	4.80735	[Cellular Component]---GO:0016021///integral component of membrane+++GO:0005783///endoplasmic reticulum+++GO:0016020///membrane+++GO:0005789///endoplasmic reticulum membrane+++[Molecular Function]---GO:0051082///unfolded protein binding+++GO:0005509///calcium ion binding+++[Biological Process]---GO:0006457///protein folding
'CG8945'	32693	0.36	0.02	22	1	4.80735	[Cellular Component]---GO:0005615///extracellular space+++[Molecular Function]---GO:0016787///hydrolase activity+++GO:0004180///carboxypeptidase activity+++GO:0008270///zinc ion binding+++GO:0004181///metallocarboxypeptidase activity+++[Biological Process]---GO:0006508///proteolysis
'CG33552'	3346220	2.86	0.1	29	1	4.80735	[Cellular Component]---GO:0005634///nucleus+++[Molecular Function]---GO:0004842///ubiquitin-protein transferase activity+++GO:0008270///zinc ion binding+++[Biological Process]---GO:0036297///interstrand cross-link repair+++GO:0016567///protein ubiquitination
'Obp44a'	35789	20.47	0.73	168	6	4.78678	[Cellular Component]---GO:0005576///extracellular region+++[Molecular Function]---GO:0005549///odorant binding+++[Biological Process]---GO:0007608///sensory perception of smell+++GO:0007606///sensory perception of chemical stimulus
'CG46307'	30522396	0.34	0	22.01	0	4.75489	[Cellular Component]---GO:0005623///cell+++GO:0016021///integral component of membrane+++[Molecular Function]---GO:0015385///sodium:proton antiporter activity+++[Biological Process]---GO:0030641///regulation of cellular pH+++GO:0006873///cellular ion homeostasis+++GO:0001745///compound eye morphogenesis
'CG43689'	31353	0.34	0	32	0	4.75489	[Cellular Component]---GO:0005634///nucleus+++[Molecular Function]---GO:0001227///DNA-binding transcription repressor activity, RNA polymerase II-specific+++GO:0008270///zinc ion binding+++GO:0003700///DNA-binding transcription factor activity+++GO:0000977///RNA polymerase II regulatory region sequence-specific DNA binding+++GO:0001228///DNA-binding transcription activator activity, RNA polymeras…
'CG42594'	8674091	0.34	0	23	0	4.75489	[Cellular Component]---GO:0016021///integral component of membrane+++GO:0016020///membrane+++GO:0005887///integral component of plasma membrane+++[Molecular Function]---GO:0022841///potassium ion leak channel activity+++GO:0005267///potassium channel activity+++[Biological Process]---GO:0071805///potassium ion transmembrane transport+++GO:0006811///ion transport
'LysX'	38122	15.78	0.57	110	4	4.74556	[Cellular Component]---GO:0005615///extracellular space+++[Molecular Function]---GO:0016787///hydrolase activity+++GO:0016798///hydrolase activity, acting on glycosyl bonds+++GO:0003796///lysozyme activity+++GO:0003824///catalytic activity+++[Biological Process]---GO:0008152///metabolic process+++GO:0050829///defense response to Gram-negative bacterium+++GO:0019835///cytolysis+++GO:0042742///defe…
'CG15332'	31714	2.05	0.07	56	2	4.73697	[Cellular Component]---GO:0005575///cellular_component+++[Molecular Function]---GO:0003674///molecular_function+++[Biological Process]---GO:0008150///biological_process
'goe'	32660	0.67	0.02	34	1	4.72792	[Cellular Component]---GO:0016021///integral component of membrane+++GO:0016020///membrane+++GO:0005886///plasma membrane+++[Molecular Function]---GO:0016787///hydrolase activity+++GO:0008237///metallopeptidase activity+++GO:0004222///metalloendopeptidase activity+++[Biological Process]---GO:0030154///cell differentiation+++GO:0048477///oogenesis+++GO:0006508///proteolysis+++GO:2000737///negative…
'CG4630'	36458	28.06	1.04	808	30	4.72497	[Cellular Component]---GO:0016021///integral component of membrane+++GO:0016020///membrane+++[Molecular Function]---GO:0022857///transmembrane transporter activity+++[Biological Process]---GO:0055085///transmembrane transport
'Ama'	40831	16.42	0.62	341	13	4.71284	[Cellular Component]---GO:0016020///membrane+++GO:0031225///anchored component of membrane+++GO:0005886///plasma membrane+++[Biological Process]---GO:0019991///septate junction assembly
'Cow'	42733	1.67	0.07	78	4	4.70044	[Cellular Component]---GO:0005615///extracellular space+++GO:0005576///extracellular region+++[Molecular Function]---GO:0030414///peptidase inhibitor activity+++GO:0017147///Wnt-protein binding+++GO:0004867///serine-type endopeptidase inhibitor activity+++GO:0005509///calcium ion binding+++[Biological Process]---GO:0048190///wing disc dorsal/ventral pattern formation+++GO:0035592///establishment …
'CG32706'	318160	12.24	0.46	138.52	5.23	4.69292	[Cellular Component]---GO:0005730///nucleolus+++[Molecular Function]---GO:0003676///nucleic acid binding+++GO:0003723///RNA binding+++[Biological Process]---GO:0000447///endonucleolytic cleavage in ITS1 to separate SSU-rRNA from 5.8S rRNA and LSU-rRNA from tricistronic rRNA transcript (SSU-rRNA, 5.8S rRNA, LSU-rRNA)+++GO:0042742///defense response to bacterium+++GO:0000472///endonucleolytic cleav…
'CG9150'	33856	4.61	0.18	52	2	4.6845	[Molecular Function]---GO:0004303///estradiol 17-beta-dehydrogenase activity+++GO:0000253///3-keto sterol reductase activity+++GO:0072582///17-beta-hydroxysteroid dehydrogenase (NADP+) activity+++GO:0072555///17-beta-ketosteroid reductase activity+++GO:0016491///oxidoreductase activity+++[Biological Process]---GO:0055114///oxidation-reduction process
'pyx'	38037	9.85	0.38	542	20	4.68182	[Cellular Component]---GO:0016021///integral component of membrane+++GO:0034703///cation channel complex+++GO:0016020///membrane+++[Molecular Function]---GO:0005261///cation channel activity+++GO:0005216///ion channel activity+++GO:0005262///calcium channel activity+++[Biological Process]---GO:0006816///calcium ion transport+++GO:0070588///calcium ion transmembrane transport+++GO:0006812///cation…
'CG8399'	36768	9.78	0.38	310	12	4.67243	[Cellular Component]---GO:0016021///integral component of membrane+++GO:0016020///membrane+++[Molecular Function]---GO:0016491///oxidoreductase activity+++GO:0000293///ferric-chelate reductase activity+++[Biological Process]---GO:0055114///oxidation-reduction process
'Sirup'	34089	913.01	35.22	7523	326	4.66958	[Cellular Component]---GO:0005739///mitochondrion+++GO:0005759///mitochondrial matrix+++GO:0005749///mitochondrial respiratory chain complex II, succinate dehydrogenase complex (ubiquinone)+++[Molecular Function]---GO:0008177///succinate dehydrogenase (ubiquinone) activity+++[Biological Process]---GO:0034553///mitochondrial respiratory chain complex II assembly+++GO:0045333///cellular respiration…
'CG8249'	36742	1.95	0.08	55	2	4.66297	[Cellular Component]---GO:0016021///integral component of membrane+++GO:0016020///membrane+++GO:0005887///integral component of plasma membrane+++[Molecular Function]---GO:0005351///carbohydrate:proton symporter activity+++GO:0022857///transmembrane transporter activity+++GO:0005215///transporter activity+++[Biological Process]---GO:1902600///proton transmembrane transport+++GO:0034219///carbohyd…
'Cht5'	41687	0.97	0.03	28	1	4.66297	[Cellular Component]---GO:0005615///extracellular space+++GO:0005576///extracellular region+++[Molecular Function]---GO:0016787///hydrolase activity+++GO:0016798///hydrolase activity, acting on glycosyl bonds+++GO:0008061///chitin binding+++GO:0004568///chitinase activity+++GO:0004553///hydrolase activity, hydrolyzing O-glycosyl compounds+++[Biological Process]---GO:0008152///metabolic process+++…
'CG42673'	39111	14.43	0.56	716	28	4.64898	[Cellular Component]---GO:0005575///cellular_component+++[Molecular Function]---GO:0003674///molecular_function+++[Biological Process]---GO:0008150///biological_process
'CG44422'	32063	0.31	0	17	0	4.64386	[Cellular Component]---GO:0008076///voltage-gated potassium channel complex+++GO:0030425///dendrite+++GO:0005737///cytoplasm+++GO:0005886///plasma membrane+++GO:0005829///cytosol+++GO:0043025///neuronal cell body+++GO:0016020///membrane+++[Molecular Function]---GO:0005509///calcium ion binding+++[Biological Process]---GO:0072659///protein localization to plasma membrane+++GO:1901379///regulation …
'mtt'	35832	0.31	0	19	0	4.64386	[Cellular Component]---GO:0016021///integral component of membrane+++GO:0030425///dendrite+++GO:0016020///membrane+++GO:0005887///integral component of plasma membrane+++GO:0005886///plasma membrane+++[Molecular Function]---GO:0004930///G protein-coupled receptor activity+++GO:0016595///glutamate binding+++GO:0008066///glutamate receptor activity+++[Biological Process]---GO:0051966///regulation o…
'CG8915'	32715	94.29	3.73	5138	211	4.63411	[Cellular Component]---GO:0005634///nucleus+++GO:0005737///cytoplasm+++[Molecular Function]---GO:0016787///hydrolase activity+++GO:0003676///nucleic acid binding+++GO:0003723///RNA binding+++GO:0000166///nucleotide binding+++GO:0034459///ATP-dependent 3'-5' RNA helicase activity+++GO:1990247///N6-methyladenosine-containing RNA binding+++GO:0005524///ATP binding+++GO:0004386///helicase activity+++…
'ChLD3'	35002	13.42	0.54	416	17	4.60991	[Cellular Component]---GO:0005576///extracellular region+++[Molecular Function]---GO:0016787///hydrolase activity+++GO:0016798///hydrolase activity, acting on glycosyl bonds+++GO:0016810///hydrolase activity, acting on carbon-nitrogen (but not peptide) bonds+++GO:0008061///chitin binding+++GO:0004568///chitinase activity+++GO:0004099///chitin deacetylase activity+++GO:0003824///catalytic activity…
'CG6999'	31837	44.14	1.82	501.48	20.77	4.57331	[Cellular Component]---GO:0005730///nucleolus+++GO:0005634///nucleus+++[Molecular Function]---GO:0003676///nucleic acid binding+++GO:0003723///RNA binding+++[Biological Process]---GO:0000381///regulation of alternative mRNA splicing, via spliceosome+++GO:0000447///endonucleolytic cleavage in ITS1 to separate SSU-rRNA from 5.8S rRNA and LSU-rRNA from tricistronic rRNA transcript (SSU-rRNA, 5.8S rR…
'CG8870'	41645	5.75	0.24	119	5	4.56585	[Molecular Function]---GO:0008233///peptidase activity+++GO:0004252///serine-type endopeptidase activity+++GO:0016787///hydrolase activity+++GO:0008236///serine-type peptidase activity+++[Biological Process]---GO:0006508///proteolysis
'CG15211'	32006	199.75	8.43	3289	140	4.54131	[Cellular Component]---GO:0016021///integral component of membrane+++GO:0016020///membrane
'CG10654'	39428	1.18	0.06	26	1	4.52356	[Cellular Component]---GO:0005634///nucleus+++[Molecular Function]---GO:0003676///nucleic acid binding+++GO:0008270///zinc ion binding+++GO:0003700///DNA-binding transcription factor activity+++GO:0000976///transcription regulatory region sequence-specific DNA binding+++[Biological Process]---GO:0006355///regulation of transcription, DNA-templated
'CG33080'	31491	43.44	1.92	1818	79	4.47308	[Cellular Component]---GO:0016021///integral component of membrane+++GO:0016020///membrane+++[Molecular Function]---GO:0016787///hydrolase activity+++GO:0016798///hydrolase activity, acting on glycosyl bonds+++GO:0004553///hydrolase activity, hydrolyzing O-glycosyl compounds+++[Biological Process]---GO:0008152///metabolic process+++GO:0005975///carbohydrate metabolic process
'CG40470'	3355093	3.66	0.17	151	7	4.45943	[Cellular Component]---GO:0005737///cytoplasm+++[Molecular Function]---GO:0070006///metalloaminopeptidase activity+++GO:0008270///zinc ion binding+++GO:0008237///metallopeptidase activity+++GO:0042277///peptide binding+++[Biological Process]---GO:0043171///peptide catabolic process+++GO:0006508///proteolysis
'yellow-g'	38294	1.11	0.06	20	1	4.44294	[Cellular Component]---GO:0005783///endoplasmic reticulum+++GO:0005770///late endosome+++GO:0016020///membrane+++GO:1904115///axon cytoplasm+++GO:0005576///extracellular region+++GO:0005829///cytosol+++GO:0030117///membrane coat+++GO:0098830///presynaptic endosome+++GO:0010008///endosome membrane+++GO:0098794///postsynapse+++GO:0030123///AP-3 adaptor complex+++GO:0043195///terminal bouton+++GO:00…
'CG15202'	32052	33.66	1.53	298	14	4.43175	[Cellular Component]---GO:0005615///extracellular space+++[Biological Process]---GO:0051607///defense response to virus
'CG18265'	39947	0.27	0	23	0	4.39232	[Cellular Component]---GO:0005575///cellular_component+++[Molecular Function]---GO:0003674///molecular_function+++GO:0003676///nucleic acid binding+++[Biological Process]---GO:0008150///biological_process
'amon'	43215	0.27	0	15	0	4.39232	[Cellular Component]---GO:0005576///extracellular region+++[Molecular Function]---GO:0008233///peptidase activity+++GO:0004252///serine-type endopeptidase activity+++GO:0016787///hydrolase activity+++GO:0008236///serine-type peptidase activity+++[Biological Process]---GO:0035180///larval wandering behavior+++GO:0035187///hatching behavior+++GO:0002165///instar larval or pupal development+++GO:003…
'Faa'	45577	3.2	0.16	61	3	4.38082	[Cellular Component]---GO:0005829///cytosol+++[Molecular Function]---GO:0016787///hydrolase activity+++GO:0003824///catalytic activity+++GO:0004334///fumarylacetoacetase activity+++[Biological Process]---GO:0006559///L-phenylalanine catabolic process+++GO:0006572///tyrosine catabolic process+++GO:1902000///homogentisate catabolic process+++GO:0009072///aromatic amino acid family metabolic process
'CG8565'	32538	0.52	0.03	19	1	4.35755	[Cellular Component]---GO:0005634///nucleus+++GO:0005737///cytoplasm+++[Molecular Function]---GO:0004672///protein kinase activity+++GO:0004674///protein serine/threonine kinase activity+++GO:0016740///transferase activity+++GO:0005524///ATP binding+++[Biological Process]---GO:0035556///intracellular signal transduction+++GO:0010468///regulation of gene expression+++GO:0050684///regulation of mRN…
'CG9416'	37223	5.18	0.26	219	11	4.33985	[Cellular Component]---GO:0016021///integral component of membrane+++GO:0016020///membrane
'jp'	34274	0.76	0.03	50	1	4.29768	[Cellular Component]---GO:0016021///integral component of membrane+++GO:0005783///endoplasmic reticulum+++GO:0016020///membrane+++GO:0005789///endoplasmic reticulum membrane+++GO:0030314///junctional membrane complex+++GO:0005886///plasma membrane+++[Molecular Function]---GO:0003674///molecular_function+++GO:0015278///calcium-release channel activity+++[Biological Process]---GO:0051209///release …
'modSP'	42032	8.23	0.41	258	13	4.28652	[Cellular Component]---GO:0005576///extracellular region+++[Molecular Function]---GO:0008233///peptidase activity+++GO:0004252///serine-type endopeptidase activity+++GO:0016787///hydrolase activity+++GO:0008236///serine-type peptidase activity+++[Biological Process]---GO:0002376///immune system process+++GO:0050830///defense response to Gram-positive bacterium+++GO:0045087///innate immune respons…
'CG9095'	32447	0.24	0.01	16	1	4.24793	[Cellular Component]---GO:0016021///integral component of membrane+++GO:0016020///membrane+++[Molecular Function]---GO:0030246///carbohydrate binding
'sNPF-R'	40195	0.24	0	14	0	4.24793	[Cellular Component]---GO:0016021///integral component of membrane+++GO:0016020///membrane+++GO:0005887///integral component of plasma membrane+++[Molecular Function]---GO:0004930///G protein-coupled receptor activity+++GO:0036400///short neuropeptide F receptor activity+++GO:0008188///neuropeptide receptor activity+++GO:0004983///neuropeptide Y receptor activity+++[Biological Process]---GO:00400…
'CG1124'	40613	7.65	0.4	113	6	4.22641	[Cellular Component]---GO:0005615///extracellular space+++[Biological Process]---GO:0032504///multicellular organism reproduction+++GO:0007623///circadian rhythm
'CG14164'	39167	31.81	1.67	431.23	30	4.22549	[Cellular Component]---GO:0005575///cellular_component+++[Molecular Function]---GO:0003674///molecular_function+++[Biological Process]---GO:0008150///biological_process+++GO:0016070///RNA metabolic process
'Smyd4-2'	39414	3.11	0.17	92	5	4.22437	[Cellular Component]---GO:0005634///nucleus+++GO:0005737///cytoplasm+++[Molecular Function]---GO:0042826///histone deacetylase binding+++GO:0005515///protein binding+++[Biological Process]---GO:0010629///negative regulation of gene expression+++GO:0007562///eclosion+++GO:0042051///compound eye photoreceptor development
'Pvf2'	33994	323.27	17.02	9275	492	4.22085	[Cellular Component]---GO:0016020///membrane+++GO:0005615///extracellular space+++[Molecular Function]---GO:0008083///growth factor activity+++GO:0005172///vascular endothelial growth factor receptor binding+++GO:0042056///chemoattractant activity+++[Biological Process]---GO:0010469///regulation of signaling receptor activity+++GO:0030335///positive regulation of cell migration+++GO:0045793///pos…
'Gdh'	42832	746.22	39.88	21998	1186	4.19939	[Cellular Component]---GO:0005759///mitochondrial matrix+++GO:0005739///mitochondrion+++GO:0005737///cytoplasm+++GO:0005829///cytosol+++[Molecular Function]---GO:0042802///identical protein binding+++GO:0005524///ATP binding+++GO:0004353///glutamate dehydrogenase [NAD(P)+] activity+++GO:0004352///glutamate dehydrogenase (NAD+) activity+++GO:0005525///GTP binding+++[Biological Process]---GO:000611…
'fd19B'	33010	2.8	0.15	36	2	4.18982	[Cellular Component]---GO:0005634///nucleus+++[Molecular Function]---GO:0003700///DNA-binding transcription factor activity+++GO:0003677///DNA binding+++GO:0000981///DNA-binding transcription factor activity, RNA polymerase II-specific+++GO:0043565///sequence-specific DNA binding+++[Biological Process]---GO:0030154///cell differentiation+++GO:0006357///regulation of transcription by RNA polymeras…
'Ssl2'	43424	0.93	0.05	19	1	4.18982	[Cellular Component]---GO:0005783///endoplasmic reticulum+++GO:0016020///membrane+++[Molecular Function]---GO:0016787///hydrolase activity+++GO:0016829///lyase activity+++GO:0016844///strictosidine synthase activity+++[Biological Process]---GO:0009058///biosynthetic process
'dpr20'	38101	2.54	0.13	95	5	4.17719	[Cellular Component]---GO:0032589///neuron projection membrane+++GO:0005887///integral component of plasma membrane+++[Molecular Function]---GO:0003674///molecular_function+++GO:0005515///protein binding+++[Biological Process]---GO:0007606///sensory perception of chemical stimulus+++GO:0050808///synapse organization
'CG42342'	7354466	0.46	0.02	26	1	4.16993	[Cellular Component]---GO:0005575///cellular_component+++GO:0016021///integral component of membrane+++GO:0016020///membrane+++GO:0005615///extracellular space+++GO:0005594///collagen type IX trimer+++GO:0005581///collagen trimer+++GO:0005604///basement membrane+++GO:0005886///plasma membrane+++GO:0031012///extracellular matrix+++[Molecular Function]---GO:0003674///molecular_function+++GO:0005201…
'bab2'	44254	8.01	0.44	574	32	4.16074	[Cellular Component]---GO:0005701///polytene chromosome chromocenter+++GO:0005700///polytene chromosome+++GO:0005634///nucleus+++[Molecular Function]---GO:0003680///AT DNA binding+++GO:0003700///DNA-binding transcription factor activity+++GO:0003677///DNA binding+++GO:0005515///protein binding+++[Biological Process]---GO:0061040///female gonad morphogenesis+++GO:0006357///regulation of transcript…
'Mos'	36404	9.98	0.55	179	10	4.14975	[Cellular Component]---GO:0005737///cytoplasm+++[Molecular Function]---GO:0004672///protein kinase activity+++GO:0016301///kinase activity+++GO:0004674///protein serine/threonine kinase activity+++GO:0000166///nucleotide binding+++GO:0016740///transferase activity+++GO:0005524///ATP binding+++[Biological Process]---GO:1902103///negative regulation of metaphase/anaphase transition of meiotic cell …
'CG7742'	33750	0.68	0.03	18	1	4.14296	[Molecular Function]---GO:0005096///GTPase activator activity+++[Biological Process]---GO:0043547///positive regulation of GTPase activity+++GO:0043087///regulation of GTPase activity
'corolla'	32739	21.46	1.22	580	33	4.11347	[Cellular Component]---GO:0000795///synaptonemal complex+++[Molecular Function]---GO:0008157///protein phosphatase 1 binding+++[Biological Process]---GO:0007143///female meiotic nuclear division+++GO:0007130///synaptonemal complex assembly+++GO:0098653///centromere clustering+++GO:0010705///meiotic DNA double-strand break processing involved in reciprocal meiotic recombination
'CG7607'	39263	49.53	2.83	418	24	4.10583	[Cellular Component]---GO:0016021///integral component of membrane
'CG4456'	3771872	1.97	0.11	18.81	2.94	4.09686	[Cellular Component]---GO:0005634///nucleus+++[Molecular Function]---GO:0030234///enzyme regulator activity+++GO:0005509///calcium ion binding+++[Biological Process]---GO:0051300///spindle pole body organization+++GO:0019722///calcium-mediated signaling+++GO:0050790///regulation of catalytic activity
'd'	34179	0.21	0.01	15	1	4.08746	[Cellular Component]---GO:0016327///apicolateral plasma membrane+++GO:0016459///myosin complex+++GO:0005829///cytosol+++[Molecular Function]---GO:0003774///motor activity+++GO:0000166///nucleotide binding+++GO:0051015///actin filament binding+++GO:0032947///protein-containing complex scaffold activity+++[Biological Process]---GO:0045927///positive regulation of growth+++GO:0008586///imaginal disc…
'CG10311'	41984	3.64	0.21	48	3	4.06228	[Cellular Component]---GO:0016021///integral component of membrane+++GO:0016020///membrane
'CG15661'	37421	4.04	0.24	100	6	4.05585	[Cellular Component]---GO:0016021///integral component of membrane+++GO:0016020///membrane+++GO:0043231///intracellular membrane-bounded organelle+++[Molecular Function]---GO:0016757///transferase activity, transferring glycosyl groups+++GO:0015020///glucuronosyltransferase activity+++GO:0008194///UDP-glycosyltransferase activity+++GO:0016740///transferase activity+++GO:0016758///transferase acti…
'CG6084'	39304	690.9	40.98	10802	698	4.04929	[Cellular Component]---GO:0005829///cytosol+++GO:0005654///nucleoplasm+++[Molecular Function]---GO:0004032///alditol:NADP+ 1-oxidoreductase activity+++GO:0008106///alcohol dehydrogenase (NADP+) activity+++GO:0016491///oxidoreductase activity+++GO:0047718///indanol dehydrogenase activity+++[Biological Process]---GO:0055114///oxidation-reduction process
'Gfat1'	3354921	0.84	0.06	30	2	4.04439	[Molecular Function]---GO:0004360///glutamine-fructose-6-phosphate transaminase (isomerizing) activity+++GO:0097367///carbohydrate derivative binding+++GO:0016740///transferase activity+++GO:0008483///transaminase activity+++[Biological Process]---GO:0006487///protein N-linked glycosylation+++GO:0006047///UDP-N-acetylglucosamine metabolic process+++GO:1901135///carbohydrate derivative metabolic p…
'SP1029'	53473	3.14	0.19	129	8	4.02975	[Cellular Component]---GO:0005737///cytoplasm+++[Molecular Function]---GO:0070006///metalloaminopeptidase activity+++GO:0008233///peptidase activity+++GO:0016787///hydrolase activity+++GO:0046872///metal ion binding+++GO:0008270///zinc ion binding+++GO:0008237///metallopeptidase activity+++GO:0004177///aminopeptidase activity+++GO:0042277///peptide binding+++[Biological Process]---GO:0043171///pe…
'CG4733'	42368	3.97	0.24	193	11	4.0282	[Cellular Component]---GO:0000159///protein phosphatase type 2A complex+++[Molecular Function]---GO:0019888///protein phosphatase regulator activity+++GO:0005509///calcium ion binding+++[Biological Process]---GO:0006470///protein dephosphorylation+++GO:0043666///regulation of phosphoprotein phosphatase activity
'AGO3'	3355150	30.51	1.85	1170	72	4.01092	[Cellular Component]---GO:0005739///mitochondrion+++GO:0005829///cytosol+++GO:0043186///P granule+++GO:0005737///cytoplasm+++[Molecular Function]---GO:0034584///piRNA binding+++GO:0003676///nucleic acid binding+++GO:0003723///RNA binding+++GO:0005515///protein binding+++[Biological Process]---GO:0031047///gene silencing by RNA+++GO:0010529///negative regulation of transposition+++GO:0060213///pos…
'CG1231'	38060	1.03	0.06	17	1	4	[Cellular Component]---GO:0005634///nucleus+++[Molecular Function]---GO:0003676///nucleic acid binding+++GO:0046872///metal ion binding+++GO:0008270///zinc ion binding
'Rpt6R'	43635	0.82	0.05	16	1	4	[Cellular Component]---GO:0008540///proteasome regulatory particle, base subcomplex+++GO:0000502///proteasome complex+++GO:0031597///cytosolic proteasome complex+++GO:0005829///cytosol+++GO:0005838///proteasome regulatory particle+++GO:0098794///postsynapse+++GO:0005654///nucleoplasm+++GO:0005634///nucleus+++GO:0031595///nuclear proteasome complex+++GO:0005737///cytoplasm+++[Molecular Function]--…
'CG31875'	318996	15.58	0.97	211	13	3.98351	[Cellular Component]---GO:0005667///transcription factor complex+++GO:0005634///nucleus+++GO:0017053///transcriptional repressor complex+++[Molecular Function]---GO:0008134///transcription factor binding+++GO:0003700///DNA-binding transcription factor activity+++GO:0003714///transcription corepressor activity+++GO:0044212///transcription regulatory region DNA binding+++[Biological Process]---GO:1…
'Tdc1'	35573	2.63	0.16	82	5	3.97904	[Cellular Component]---GO:0043204///perikaryon+++GO:0005737///cytoplasm+++GO:0030424///axon+++GO:0043025///neuronal cell body+++[Molecular Function]---GO:0004837///tyrosine decarboxylase activity+++GO:0004058///aromatic-L-amino-acid decarboxylase activity+++GO:0016831///carboxy-lyase activity+++GO:0016829///lyase activity+++GO:0030170///pyridoxal phosphate binding+++GO:0003824///catalytic activit…
'CG12493'	38575	2	0.13	31	2	3.96347	[Cellular Component]---GO:0005634///nucleus+++[Molecular Function]---GO:0003723///RNA binding+++GO:0003725///double-stranded RNA binding+++GO:0035197///siRNA binding
'CG17514'	3355040	52.38	3.31	4489	375	3.95596	[Molecular Function]---GO:0019901///protein kinase binding+++GO:0043022///ribosome binding+++GO:0019887///protein kinase regulator activity+++[Biological Process]---GO:0033674///positive regulation of kinase activity+++GO:0045859///regulation of protein kinase activity+++GO:0006417///regulation of translation
'Aplip1'	53472	5.35	0.33	177	11	3.95592	[Cellular Component]---GO:1904115///axon cytoplasm+++GO:0030424///axon+++GO:0005737///cytoplasm+++[Molecular Function]---GO:0019894///kinesin binding+++GO:0005078///MAP-kinase scaffold activity+++GO:0042802///identical protein binding+++GO:0019901///protein kinase binding+++GO:0008432///JUN kinase binding+++GO:0005515///protein binding+++[Biological Process]---GO:2000331///regulation of terminal …
'CG7720'	42257	57.48	3.67	2010	131	3.9446	[Cellular Component]---GO:0016021///integral component of membrane+++GO:0016020///membrane+++[Molecular Function]---GO:0022857///transmembrane transporter activity+++[Biological Process]---GO:0055085///transmembrane transport
'CG2812'	37801	15.64	1.01	277	18	3.93428	[Cellular Component]---GO:0005575///cellular_component+++[Molecular Function]---GO:0003674///molecular_function+++[Biological Process]---GO:0008150///biological_process
'comm2'	39716	2.3	0.15	47	3	3.90689	[Cellular Component]---GO:0005575///cellular_component+++GO:0016021///integral component of membrane+++GO:0016020///membrane+++GO:0005886///plasma membrane+++[Molecular Function]---GO:0003674///molecular_function+++[Biological Process]---GO:0008150///biological_process+++GO:0007411///axon guidance
'SoxN'	44275	0.77	0.05	43	3	3.90689	[Cellular Component]---GO:0044798///nuclear transcription factor complex+++GO:0005634///nucleus+++[Molecular Function]---GO:0003677///DNA binding+++GO:0031490///chromatin DNA binding+++GO:0000981///DNA-binding transcription factor activity, RNA polymerase II-specific+++GO:0005515///protein binding+++[Biological Process]---GO:0030154///cell differentiation+++GO:0007417///central nervous system dev…
'l(3)neo38'	41423	5.54	0.37	327	17	3.90024	[Cellular Component]---GO:0000792///heterochromatin+++GO:0005634///nucleus+++[Molecular Function]---GO:0003676///nucleic acid binding+++GO:0000981///DNA-binding transcription factor activity, RNA polymerase II-specific+++[Biological Process]---GO:0006357///regulation of transcription by RNA polymerase II+++GO:0031935///regulation of chromatin silencing
'nuf'	39572	45.54	3	1913	131	3.8976	[Cellular Component]---GO:0005815///microtubule organizing center+++GO:0048471///perinuclear region of cytoplasm+++GO:0045179///apical cortex+++GO:0055038///recycling endosome membrane+++GO:0030139///endocytic vesicle+++GO:0030496///midbody+++GO:0005813///centrosome+++GO:0005875///microtubule associated complex+++GO:0032154///cleavage furrow+++[Molecular Function]---GO:0030306///ADP-ribosylation …
'CG18327'	36567	1.14	0.08	16	1	3.89077	[Cellular Component]---GO:0016021///integral component of membrane+++GO:0016020///membrane+++[Molecular Function]---GO:0022857///transmembrane transporter activity+++[Biological Process]---GO:0055085///transmembrane transport
'CG18135'	40073	116.72	7.96	4950.85	337.88	3.84806	[Cellular Component]---GO:0005615///extracellular space+++[Molecular Function]---GO:0030246///carbohydrate binding+++GO:0016787///hydrolase activity+++GO:0047389///glycerophosphocholine phosphodiesterase activity+++GO:0008889///glycerophosphodiester phosphodiesterase activity+++GO:0017022///myosin binding+++GO:0008081///phosphoric diester hydrolase activity+++GO:2001070///starch binding+++[Biolog…
'CG44102'	14462537	16.88	1.15	202	14	3.84276	[Cellular Component]---GO:0005575///cellular_component+++[Molecular Function]---GO:0003674///molecular_function+++[Biological Process]---GO:0008150///biological_process
'Ppn'	43872	261.43	17.91	34658	2340	3.8409	[Cellular Component]---GO:0005739///mitochondrion+++GO:0005576///extracellular region+++GO:0005604///basement membrane+++GO:0005960///glycine cleavage complex+++[Molecular Function]---GO:0008233///peptidase activity+++GO:0030414///peptidase inhibitor activity+++GO:0005201///extracellular matrix structural constituent+++GO:0004867///serine-type endopeptidase inhibitor activity+++[Biological Proces…
'E(spl)malpha-BFM'	43153	1.64	0.12	14	1	3.83007	[Cellular Component]---GO:0005575///cellular_component+++[Molecular Function]---GO:0031625///ubiquitin protein ligase binding+++GO:0005515///protein binding+++[Biological Process]---GO:0007219///Notch signaling pathway+++GO:0007423///sensory organ development+++GO:0001708///cell fate specification
'rst'	31290	0.91	0.06	61	4	3.82782	[Cellular Component]---GO:0016021///integral component of membrane+++GO:0016020///membrane+++GO:0045177///apical part of cell+++GO:0005886///plasma membrane+++GO:0016324///apical plasma membrane+++GO:0005913///cell-cell adherens junction+++[Molecular Function]---GO:0042802///identical protein binding+++GO:0030165///PDZ domain binding+++GO:0005515///protein binding+++[Biological Process]---GO:0048…
'CG17167'	3354991	3.14	0.23	112	8	3.77259	[Cellular Component]---GO:0016021///integral component of membrane+++GO:0016020///membrane+++GO:0005887///integral component of plasma membrane+++[Molecular Function]---GO:0005262///calcium channel activity+++GO:0008273///calcium, potassium:sodium antiporter activity+++[Biological Process]---GO:0070588///calcium ion transmembrane transport+++GO:0035725///sodium ion transmembrane transport+++GO:00…
'CG13362'	31018	4.73	0.35	108	8	3.72403	[Cellular Component]---GO:0005575///cellular_component+++[Molecular Function]---GO:0003674///molecular_function+++[Biological Process]---GO:0008150///biological_process
'Cyp12e1'	41272	21.92	1.63	480	36	3.72163	[Cellular Component]---GO:0005739///mitochondrion+++GO:0016020///membrane+++GO:0031966///mitochondrial membrane+++[Molecular Function]---GO:0020037///heme binding+++GO:0046872///metal ion binding+++GO:0005506///iron ion binding+++GO:0004497///monooxygenase activity+++GO:0016491///oxidoreductase activity+++GO:0016705///oxidoreductase activity, acting on paired donors, with incorporation or reducti…
'CG43980'	2768995	0.17	0	12	0	3.70044	[Cellular Component]---GO:0019005///SCF ubiquitin ligase complex+++GO:0005737///cytoplasm+++[Molecular Function]---GO:0046982///protein heterodimerization activity+++[Biological Process]---GO:0030162///regulation of proteolysis+++GO:0043161///proteasome-mediated ubiquitin-dependent protein catabolic process
'Rab3'	36127	0.33	0.02	17	1	3.70044	[Cellular Component]---GO:0048786///presynaptic active zone+++GO:0030054///cell junction+++GO:0008021///synaptic vesicle+++GO:0005886///plasma membrane+++GO:0031982///vesicle+++GO:0045202///synapse+++GO:0005768///endosome+++GO:0031410///cytoplasmic vesicle+++[Molecular Function]---GO:0000166///nucleotide binding+++GO:0003924///GTPase activity+++GO:0005525///GTP binding+++[Biological Process]---GO…
'CG6329'	36529	3.78	0.28	92	4	3.68101	[Cellular Component]---GO:0031225///anchored component of membrane+++GO:0005886///plasma membrane+++[Molecular Function]---GO:0034235///GPI anchor binding+++[Biological Process]---GO:0048511///rhythmic process+++GO:1903818///positive regulation of voltage-gated potassium channel activity+++GO:0032222///regulation of synaptic transmission, cholinergic+++GO:0045187///regulation of circadian sleep/w…
'cpo'	45840	10.61	0.81	941	75	3.6746	[Cellular Component]---GO:0005634///nucleus+++[Molecular Function]---GO:0003676///nucleic acid binding+++GO:0003723///RNA binding+++GO:0003729///mRNA binding+++GO:0035614///snRNA stem-loop binding+++[Biological Process]---GO:0035206///regulation of hemocyte proliferation+++GO:0000398///mRNA splicing, via spliceosome+++GO:0007268///chemical synaptic transmission+++GO:0007275///multicellular organi…
'CG13650'	43014	4.23	0.32	156	12	3.67025	[Cellular Component]---GO:0016021///integral component of membrane+++[Molecular Function]---GO:0004222///metalloendopeptidase activity
'Eip71CD'	39675	312.97	24.31	4034	315	3.66039	[Molecular Function]---GO:0008113///peptide-methionine (S)-S-oxide reductase activity+++GO:0016491///oxidoreductase activity+++[Biological Process]---GO:0008340///determination of adult lifespan+++GO:0006979///response to oxidative stress+++GO:0034599///cellular response to oxidative stress+++GO:0000096///sulfur amino acid metabolic process+++GO:0055114///oxidation-reduction process
'CG32944'	40560	6.87	0.54	190	17	3.6452	[Cellular Component]---GO:0005622///intracellular+++[Molecular Function]---GO:0004672///protein kinase activity+++GO:0004674///protein serine/threonine kinase activity+++GO:0000166///nucleotide binding+++GO:0016740///transferase activity+++GO:0005524///ATP binding+++[Biological Process]---GO:0035556///intracellular signal transduction+++GO:0018105///peptidyl-serine phosphorylation+++GO:0006468///…
'Lsp1beta'	33274	0.64	0.06	24	2	3.64386	[Cellular Component]---GO:0005615///extracellular space+++GO:0005576///extracellular region+++GO:0005616///larval serum protein complex+++[Molecular Function]---GO:0045735///nutrient reservoir activity
'Cyp28d1'	33749	14.38	1.14	314	25	3.62663	[Cellular Component]---GO:0005783///endoplasmic reticulum+++GO:0016020///membrane+++GO:0031090///organelle membrane+++GO:0005789///endoplasmic reticulum membrane+++GO:0043231///intracellular membrane-bounded organelle+++[Molecular Function]---GO:0020037///heme binding+++GO:0046872///metal ion binding+++GO:0005506///iron ion binding+++GO:0004497///monooxygenase activity+++GO:0016491///oxidoreducta…
'wda'	42750	108.29	8.62	4089	328	3.62398	[Cellular Component]---GO:0000124///SAGA complex+++GO:0005634///nucleus+++[Molecular Function]---GO:0016740///transferase activity+++GO:0016746///transferase activity, transferring acyl groups+++GO:0004402///histone acetyltransferase activity+++[Biological Process]---GO:0043970///histone H3-K9 acetylation+++GO:0045944///positive regulation of transcription by RNA polymerase II+++GO:0043966///hist…
'CG15406'	33542	0.63	0.04	14	1	3.61471	[Cellular Component]---GO:0016021///integral component of membrane+++GO:0016020///membrane+++GO:0005887///integral component of plasma membrane+++[Molecular Function]---GO:0005351///carbohydrate:proton symporter activity+++GO:0022857///transmembrane transporter activity+++GO:0005215///transporter activity+++[Biological Process]---GO:1902600///proton transmembrane transport+++GO:0034219///carbohyd…
'ringer'	39813	10.91	0.88	124	10	3.60712	[Cellular Component]---GO:0030424///axon+++GO:0043025///neuronal cell body+++GO:0005874///microtubule+++[Molecular Function]---GO:0003674///molecular_function+++GO:0015631///tubulin binding+++[Biological Process]---GO:0000226///microtubule cytoskeleton organization+++GO:0032273///positive regulation of protein polymerization+++GO:0001578///microtubule bundle formation+++GO:0046785///microtubule p…
'CG32625'	318128	36.58	2.96	271	22	3.60579	[Cellular Component]---GO:0005575///cellular_component+++[Molecular Function]---GO:0003674///molecular_function+++[Biological Process]---GO:0008150///biological_process
'CG30463'	246627	11.02	0.89	673	53	3.6018	[Cellular Component]---GO:0031985///Golgi cisterna+++GO:0005794///Golgi apparatus+++GO:0000139///Golgi membrane+++GO:0005829///cytosol+++GO:0016021///integral component of membrane+++[Molecular Function]---GO:0030246///carbohydrate binding+++GO:0046872///metal ion binding+++GO:0004653///polypeptide N-acetylgalactosaminyltransferase activity+++[Biological Process]---GO:0032504///multicellular orga…
'Hsp67Bc'	39071	1.85	0.15	24	2	3.59495	[Cellular Component]---GO:0030018///Z disc+++[Molecular Function]---GO:0051082///unfolded protein binding+++GO:0005515///protein binding+++[Biological Process]---GO:1903061///positive regulation of protein lipidation+++GO:0061077///chaperone-mediated protein folding+++GO:0009408///response to heat+++GO:0010506///regulation of autophagy+++GO:0010998///regulation of translational initiation by eIF2…
'Ca-alpha1D'	34950	0.15	0.02	18	2	3.58496	[Cellular Component]---GO:0016021///integral component of membrane+++GO:0016020///membrane+++GO:0005891///voltage-gated calcium channel complex+++GO:0016323///basolateral plasma membrane+++GO:0016324///apical plasma membrane+++[Molecular Function]---GO:0005244///voltage-gated ion channel activity+++GO:0005216///ion channel activity+++GO:0046872///metal ion binding+++GO:0005245///voltage-gated cal…
'Cyp6a22'	49847	8.33	0.69	205	16	3.56737	[Cellular Component]---GO:0005783///endoplasmic reticulum+++GO:0016020///membrane+++GO:0031090///organelle membrane+++GO:0005789///endoplasmic reticulum membrane+++GO:0043231///intracellular membrane-bounded organelle+++[Molecular Function]---GO:0020037///heme binding+++GO:0046872///metal ion binding+++GO:0005506///iron ion binding+++GO:0004497///monooxygenase activity+++GO:0016491///oxidoreducta…
'CG14857'	41791	1.2	0.11	34	3	3.55459	[Cellular Component]---GO:0016021///integral component of membrane+++GO:0016020///membrane+++[Biological Process]---GO:0055085///transmembrane transport
'del'	35380	66.97	5.69	2923	250	3.53143	[Cellular Component]---GO:0005813///centrosome+++GO:0005634///nucleus+++GO:0005737///cytoplasm+++[Molecular Function]---GO:1990472///piRNA dual-strand cluster binding+++[Biological Process]---GO:0006351///transcription, DNA-templated+++GO:0006355///regulation of transcription, DNA-templated+++GO:0034587///piRNA metabolic process+++GO:0048477///oogenesis+++GO:0007293///germarium-derived egg chambe…
'Ance-3'	34808	0.3	0.02	14	1	3.52356	[Cellular Component]---GO:0016021///integral component of membrane+++GO:0016020///membrane+++GO:0005615///extracellular space+++GO:0005886///plasma membrane+++[Molecular Function]---GO:0008241///peptidyl-dipeptidase activity+++GO:0008233///peptidase activity+++GO:0016787///hydrolase activity+++GO:0046872///metal ion binding+++GO:0004180///carboxypeptidase activity+++GO:0008239///dipeptidyl-peptid…
'cnc'	42743	152.08	13.13	10551	1051	3.5074	[Cellular Component]---GO:0005703///polytene chromosome puff+++GO:0005634///nucleus+++[Molecular Function]---GO:0046982///protein heterodimerization activity+++GO:0003700///DNA-binding transcription factor activity+++GO:0003677///DNA binding+++[Biological Process]---GO:0008103///oocyte microtubule cytoskeleton polarization+++GO:0008340///determination of adult lifespan+++GO:0006979///response to …
'CG15864'	50001	9.73	0.86	202.14	17.99	3.48429	[Cellular Component]---GO:0005783///endoplasmic reticulum+++[Molecular Function]---GO:0046872///metal ion binding+++GO:0005506///iron ion binding+++GO:0016702///oxidoreductase activity, acting on single donors with incorporation of molecular oxygen, incorporation of two atoms of oxygen+++GO:0004656///procollagen-proline 4-dioxygenase activity+++GO:0031418///L-ascorbic acid binding+++GO:0016491///…
'Cht10'	3355116	3.25	0.29	324	29	3.47079	[Cellular Component]---GO:0005575///cellular_component+++GO:0005576///extracellular region+++[Molecular Function]---GO:0016787///hydrolase activity+++GO:0016798///hydrolase activity, acting on glycosyl bonds+++GO:0008061///chitin binding+++GO:0004568///chitinase activity+++GO:0004553///hydrolase activity, hydrolyzing O-glycosyl compounds+++[Biological Process]---GO:0008152///metabolic process+++G…
'CG11825'	36099	69.52	6.16	520	50	3.46928	[Cellular Component]---GO:0016021///integral component of membrane+++GO:0016020///membrane+++[Biological Process]---GO:0055070///copper ion homeostasis
'fax'	39826	217.5	19.37	9681	895	3.46274	[Cellular Component]---GO:0005886///plasma membrane+++GO:0005737///cytoplasm+++[Molecular Function]---GO:0005515///protein binding+++[Biological Process]---GO:0036099///female germ-line stem cell population maintenance+++GO:0007275///multicellular organism development+++GO:0007409///axonogenesis
'nord'	37882	0.57	0.05	22	2	3.45943	[Cellular Component]---GO:0005575///cellular_component+++[Molecular Function]---GO:0003674///molecular_function
'CG11000'	40721	2.66	0.24	253	23.3	3.45251	[Cellular Component]---GO:0016021///integral component of membrane+++[Biological Process]---GO:0045595///regulation of cell differentiation
'Hsp23'	39077	123.77	11.12	1422	128	3.44978	[Molecular Function]---GO:0003779///actin binding+++GO:0051082///unfolded protein binding+++GO:0005515///protein binding+++[Biological Process]---GO:0042026///protein refolding+++GO:0061077///chaperone-mediated protein folding+++GO:0009408///response to heat+++GO:0001666///response to hypoxia+++GO:0009631///cold acclimation
'Fcp3C'	31294	3.49	0.32	44	4	3.4489	[Cellular Component]---GO:0005575///cellular_component+++[Molecular Function]---GO:0003674///molecular_function+++[Biological Process]---GO:0008150///biological_process
'CG7841'	39672	23.25	2.1	442	42	3.44523	[Cellular Component]---GO:0005575///cellular_component+++[Molecular Function]---GO:0003674///molecular_function+++[Biological Process]---GO:0008150///biological_process
'CG44532'	19835861	6.11	0.55	77	7	3.44144	[Cellular Component]---GO:0005575///cellular_component+++[Molecular Function]---GO:0003674///molecular_function+++[Biological Process]---GO:0008150///biological_process
'IFT52'	33917	7.18	0.65	142	13	3.43399	[Cellular Component]---GO:0030990///intraciliary transport particle+++GO:0005871///kinesin complex+++GO:0031514///motile cilium+++GO:0005814///centriole+++GO:0030992///intraciliary transport particle B+++GO:0005929///cilium+++[Molecular Function]---GO:0003674///molecular_function+++[Biological Process]---GO:0060271///cilium assembly+++GO:0007018///microtubule-based movement
'Tsp66E'	39017	2.16	0.2	66	6	3.40088	[Cellular Component]---GO:0016021///integral component of membrane+++GO:0016020///membrane+++GO:0005887///integral component of plasma membrane+++GO:0005886///plasma membrane+++[Molecular Function]---GO:0003674///molecular_function+++[Biological Process]---GO:0007166///cell surface receptor signaling pathway
'CG31272'	326130	0.8	0.07	23	2	3.39232	[Cellular Component]---GO:0016021///integral component of membrane+++GO:0016020///membrane+++[Molecular Function]---GO:0016787///hydrolase activity+++[Biological Process]---GO:0006629///lipid metabolic process+++GO:0055085///transmembrane transport
'CG13086'	35208	4.15	0.39	35	3	3.38565	[Molecular Function]---GO:0030246///carbohydrate binding
'dally'	39013	28.55	2.79	1589	152	3.33035	[Cellular Component]---GO:0016020///membrane+++GO:0062023///collagen-containing extracellular matrix+++GO:0009986///cell surface+++GO:0046658///anchored component of plasma membrane+++GO:0031225///anchored component of membrane+++GO:0098595///perivitelline space+++GO:0005886///plasma membrane+++GO:0005634///nucleus+++[Molecular Function]---GO:0003700///DNA-binding transcription factor activity+++…
'CG32533'	32933	22.64	2.21	1099	108	3.3301	[Cellular Component]---GO:0005737///cytoplasm+++[Molecular Function]---GO:0016787///hydrolase activity+++GO:0003723///RNA binding+++GO:0000166///nucleotide binding+++GO:0034459///ATP-dependent 3'-5' RNA helicase activity+++GO:0005524///ATP binding+++GO:0004386///helicase activity+++[Biological Process]---GO:0006396///RNA processing
'Mal-A5'	35828	1.15	0.11	32	3	3.32193	[Molecular Function]---GO:0003824///catalytic activity+++GO:0032450///maltose alpha-glucosidase activity+++[Biological Process]---GO:0000023///maltose metabolic process+++GO:0005975///carbohydrate metabolic process
'SoYb'	34331	5.6	0.55	379	38	3.31536	[Cellular Component]---GO:0070725///Yb body+++GO:0005737///cytoplasm+++[Molecular Function]---GO:0016787///hydrolase activity+++GO:0000166///nucleotide binding+++GO:0005524///ATP binding+++GO:0004386///helicase activity+++[Biological Process]---GO:0010526///negative regulation of transposition, RNA-mediated+++GO:0042078///germ-line stem cell division
'vis'	36372	8.77	0.87	213.59	22.28	3.31354	[Cellular Component]---GO:0005654///nucleoplasm+++[Molecular Function]---GO:0003677///DNA binding+++[Biological Process]---GO:0006351///transcription, DNA-templated+++GO:0010470///regulation of gastrulation+++GO:0000122///negative regulation of transcription by RNA polymerase II+++GO:0038092///nodal signaling pathway+++GO:0060041///retina development in camera-type eye+++GO:0045666///positive reg…
'CG4096'	31490	30.71	3.06	1563	151	3.29928	[Molecular Function]---GO:0016787///hydrolase activity+++GO:0008237///metallopeptidase activity+++GO:0004222///metalloendopeptidase activity+++[Biological Process]---GO:0042059///negative regulation of epidermal growth factor receptor signaling pathway+++GO:0006508///proteolysis
'Sep4'	32646	5.13	0.51	200	19	3.28991	[Cellular Component]---GO:0015630///microtubule cytoskeleton+++GO:0031105///septin complex+++GO:0032160///septin filament array+++GO:0005940///septin ring+++[Molecular Function]---GO:0032947///protein-containing complex scaffold activity+++GO:0000166///nucleotide binding+++GO:0003924///GTPase activity+++GO:0005525///GTP binding+++[Biological Process]---GO:0000921///septin ring assembly+++GO:00602…
'Oseg6'	37245	0.5	0.05	30	3	3.2854	[Cellular Component]---GO:0097730///non-motile cilium+++GO:0030991///intraciliary transport particle A+++GO:0005929///cilium+++[Molecular Function]---GO:0003674///molecular_function+++[Biological Process]---GO:0035721///intraciliary retrograde transport+++GO:0060271///cilium assembly+++GO:1905515///non-motile cilium assembly
'CG6330'	43240	79.33	8.18	1675	175	3.25049	[Cellular Component]---GO:0005737///cytoplasm+++[Molecular Function]---GO:0016757///transferase activity, transferring glycosyl groups+++GO:0016740///transferase activity+++GO:0004850///uridine phosphorylase activity+++GO:0003824///catalytic activity+++[Biological Process]---GO:0042332///gravitaxis+++GO:0009166///nucleotide catabolic process+++GO:0009116///nucleoside metabolic process
'CG10208'	42814	10.33	1.06	145	15	3.24882	[Cellular Component]---GO:0005575///cellular_component+++[Molecular Function]---GO:0003674///molecular_function+++[Biological Process]---GO:0008150///biological_process
'CG6175'	39271	15.98	1.65	870	86	3.24332	[Cellular Component]---GO:0005634///nucleus+++[Molecular Function]---GO:0003677///DNA binding+++[Biological Process]---GO:0006351///transcription, DNA-templated+++GO:0006355///regulation of transcription, DNA-templated
'Mvl'	42490	301.45	31.47	9744	1219	3.23341	[Cellular Component]---GO:0016021///integral component of membrane+++GO:0016020///membrane+++GO:0005887///integral component of plasma membrane+++GO:0005886///plasma membrane+++GO:0016324///apical plasma membrane+++GO:0005768///endosome+++[Molecular Function]---GO:0005381///iron ion transmembrane transporter activity+++GO:0005375///copper ion transmembrane transporter activity+++GO:0015293///symp…
'CG6790'	41388	10.36	1.09	397	42	3.22061	[Cellular Component]---GO:0016021///integral component of membrane+++GO:0016020///membrane+++GO:0005789///endoplasmic reticulum membrane+++[Molecular Function]---GO:0016740///transferase activity+++GO:0003824///catalytic activity+++GO:0051377///mannose-ethanolamine phosphotransferase activity+++[Biological Process]---GO:0006506///GPI anchor biosynthetic process
'dgo'	36139	6.12	0.65	267	29	3.20344	[Cellular Component]---GO:0005737///cytoplasm+++GO:0005829///cytosol+++[Biological Process]---GO:0060071///Wnt signaling pathway, planar cell polarity pathway+++GO:0001736///establishment of planar polarity+++GO:0001737///establishment of imaginal disc-derived wing hair orientation+++GO:0042067///establishment of ommatidial planar polarity
'CG3397'	41454	21.31	2.27	336	36	3.20319	[Molecular Function]---GO:0016491///oxidoreductase activity+++[Biological Process]---GO:0055114///oxidation-reduction process
'Nost'	8673992	9.88	1.06	483	46	3.20201	[Cellular Component]---GO:0005768///endosome+++[Molecular Function]---GO:0005543///phospholipid binding+++GO:0008289///lipid binding+++[Biological Process]---GO:0035317///imaginal disc-derived wing hair organization+++GO:0097320///plasma membrane tubulation+++GO:1903391///regulation of adherens junction organization+++GO:0030708///germarium-derived female germ-line cyst encapsulation+++GO:0007009…
'trk'	34376	4.8	0.52	55	6	3.19319	[Cellular Component]---GO:0005615///extracellular space+++GO:0005576///extracellular region+++[Molecular Function]---GO:0005122///torso binding+++GO:0048018///receptor ligand activity+++[Biological Process]---GO:0010469///regulation of signaling receptor activity+++GO:0007362///terminal region determination+++GO:0008293///torso signaling pathway+++GO:0007275///multicellular organism development
'Ten-m'	40464	33.05	3.56	5390	588	3.19129	[Cellular Component]---GO:0016021///integral component of membrane+++GO:0030054///cell junction+++GO:0016020///membrane+++GO:0043025///neuronal cell body+++GO:0005887///integral component of plasma membrane+++GO:0031594///neuromuscular junction+++GO:0045211///postsynaptic membrane+++GO:0043005///neuron projection+++GO:0005886///plasma membrane+++GO:0031012///extracellular matrix+++GO:0045202///sy…
'fs(1)Ya'	31263	1.86	0.19	57	6	3.18982	[Cellular Component]---GO:0005635///nuclear envelope+++GO:0005652///nuclear lamina+++GO:0005654///nucleoplasm+++GO:0005634///nucleus+++GO:0005737///cytoplasm+++[Molecular Function]---GO:0005515///protein binding+++[Biological Process]---GO:0006333///chromatin assembly or disassembly+++GO:0030261///chromosome condensation+++GO:0006997///nucleus organization+++GO:0007049///cell cycle+++GO:0051301//…
'Parp'	3355109	98.89	10.79	4248	467	3.17067	[Cellular Component]---GO:0005694///chromosome+++GO:0005730///nucleolus+++GO:0005700///polytene chromosome+++GO:0005703///polytene chromosome puff+++GO:0005719///nuclear euchromatin+++GO:0015030///Cajal body+++GO:0005634///nucleus+++GO:0035363///histone locus body+++[Molecular Function]---GO:1990404///protein ADP-ribosylase activity+++GO:0016757///transferase activity, transferring glycosyl group…
'wit'	44096	0.58	0.07	34	4	3.16993	[Cellular Component]---GO:0016021///integral component of membrane+++GO:0016020///membrane+++GO:0005769///early endosome+++GO:0005887///integral component of plasma membrane+++GO:0043235///receptor complex+++GO:0005886///plasma membrane+++GO:0045202///synapse+++GO:0098820///trans-synaptic protein complex+++GO:0055037///recycling endosome+++[Molecular Function]---GO:0004675///transmembrane recepto…
'nos'	42297	1.71	0.19	54	6	3.1592	[Cellular Component]---GO:0005575///cellular_component+++GO:1990124///messenger ribonucleoprotein complex+++GO:0098975///postsynapse of neuromuscular junction+++GO:0031594///neuromuscular junction+++GO:0005829///cytosol+++GO:0045495///pole plasm+++GO:0005777///peroxisome+++GO:0071598///neuronal ribonucleoprotein granule+++GO:0012506///vesicle membrane+++GO:0005886///plasma membrane+++GO:0005634//…
'eIF4B'	3355041	111.1	12.28	2387	270	3.15145	[Cellular Component]---GO:0005829///cytosol+++GO:0005844///polysome+++[Molecular Function]---GO:0034057///RNA strand-exchange activity+++GO:0033592///RNA strand annealing activity+++GO:0003676///nucleic acid binding+++GO:0003723///RNA binding+++GO:0043024///ribosomal small subunit binding+++GO:0003743///translation initiation factor activity+++GO:0003729///mRNA binding+++[Biological Process]---GO…
'CG32698'	31915	1.47	0.17	48	8	3.14505	[Molecular Function]---GO:0004089///carbonate dehydratase activity+++GO:0008270///zinc ion binding
'CG34308'	5740483	2.48	0.27	27	3	3.14048	[Cellular Component]---GO:0016021///integral component of membrane+++GO:0016020///membrane+++[Molecular Function]---GO:0046872///metal ion binding
'Sur'	34350	1.21	0.13	125	14	3.11042	[Cellular Component]---GO:0016021///integral component of membrane+++GO:0016020///membrane+++[Molecular Function]---GO:0016787///hydrolase activity+++GO:0000166///nucleotide binding+++GO:0016887///ATPase activity+++GO:0042626///ATPase activity, coupled to transmembrane movement of substances+++GO:0005524///ATP binding+++[Biological Process]---GO:0001666///response to hypoxia+++GO:0007507///heart …
'Tbh'	31718	0.55	0.06	29	3	3.10434	[Cellular Component]---GO:0005575///cellular_component+++GO:0016021///integral component of membrane+++GO:0016020///membrane+++GO:0005615///extracellular space+++GO:0030667///secretory granule membrane+++GO:0005737///cytoplasm+++[Molecular Function]---GO:0046872///metal ion binding+++GO:0016715///oxidoreductase activity, acting on paired donors, with incorporation or reduction of molecular oxygen…
'vilya'	31264	51.57	5.96	551	64	3.08925	[Cellular Component]---GO:0035861///site of double-strand break+++GO:0005694///chromosome+++GO:0005713///recombination nodule+++GO:0000795///synaptonemal complex+++GO:0000801///central element+++[Molecular Function]---GO:0046872///metal ion binding+++[Biological Process]---GO:0007143///female meiotic nuclear division+++GO:0051321///meiotic cell cycle+++GO:1903343///positive regulation of meiotic …
'Bili'	43019	0.87	0.1	46	5	3.08746	[Cellular Component]---GO:0005856///cytoskeleton+++GO:0005886///plasma membrane+++[Molecular Function]---GO:0003674///molecular_function+++[Biological Process]---GO:0090090///negative regulation of canonical Wnt signaling pathway
'Gs2'	32087	64.87	7.59	1457	170	3.0705	[Cellular Component]---GO:0005737///cytoplasm+++[Molecular Function]---GO:0016874///ligase activity+++GO:0000166///nucleotide binding+++GO:0005524///ATP binding+++GO:0003824///catalytic activity+++GO:0004356///glutamate-ammonia ligase activity+++[Biological Process]---GO:0006538///glutamate catabolic process+++GO:0006542///glutamine biosynthetic process+++GO:0045213///neurotransmitter receptor me…
'Gbeta5'	31744	3.22	0.38	67	8	3.07039	[Cellular Component]---GO:0005886///plasma membrane+++[Molecular Function]---GO:0003674///molecular_function+++[Biological Process]---GO:0007186///G protein-coupled receptor signaling pathway+++GO:0007165///signal transduction
'CG13877'	38036	5.43	0.65	31	4	3.05889	[Cellular Component]---GO:0005575///cellular_component+++[Molecular Function]---GO:0003674///molecular_function+++[Biological Process]---GO:0008150///biological_process
'Pvf3'	33995	3.3	0.39	223	23	3.05703	[Cellular Component]---GO:0016020///membrane+++[Molecular Function]---GO:0008083///growth factor activity+++GO:0005172///vascular endothelial growth factor receptor binding+++[Biological Process]---GO:0010469///regulation of signaling receptor activity+++GO:0030335///positive regulation of cell migration+++GO:0045793///positive regulation of cell size+++GO:0048010///vascular endothelial growth fa…
'phu'	41135	1.7	0.2	43	5	3.05528	[Cellular Component]---GO:0009986///cell surface+++[Molecular Function]---GO:0004035///alkaline phosphatase activity+++GO:0016787///hydrolase activity+++GO:0016791///phosphatase activity+++GO:0003824///catalytic activity+++[Biological Process]---GO:0016311///dephosphorylation+++GO:0035094///response to nicotine+++GO:0001666///response to hypoxia
'Cyp6a2'	35587	2.96	0.35	67	8	3.04439	[Cellular Component]---GO:0005783///endoplasmic reticulum+++GO:0016020///membrane+++GO:0031090///organelle membrane+++GO:0005789///endoplasmic reticulum membrane+++GO:0043231///intracellular membrane-bounded organelle+++[Molecular Function]---GO:0020037///heme binding+++GO:0046872///metal ion binding+++GO:0070330///aromatase activity+++GO:0005506///iron ion binding+++GO:0004497///monooxygenase ac…
'Nplp1'	38003	0.95	0.11	29	3	3.03953	[Cellular Component]---GO:0005615///extracellular space+++GO:0005576///extracellular region+++[Molecular Function]---GO:0048018///receptor ligand activity+++GO:0005184///neuropeptide hormone activity+++[Biological Process]---GO:0010753///positive regulation of cGMP-mediated signaling+++GO:0010469///regulation of signaling receptor activity+++GO:0007218///neuropeptide signaling pathway
'Ggamma30A'	45234	14.38	1.72	208	22	3.03768	[Cellular Component]---GO:0016028///rhabdomere+++GO:0016020///membrane+++GO:0005834///heterotrimeric G-protein complex+++GO:0005886///plasma membrane+++GO:0005737///cytoplasm+++[Molecular Function]---GO:0046982///protein heterodimerization activity+++GO:0003924///GTPase activity+++GO:0005515///protein binding+++[Biological Process]---GO:0007601///visual perception+++GO:0007602///phototransduction…
'CG5527'	43356	11.08	1.33	356	43	3.0303	[Molecular Function]---GO:0008237///metallopeptidase activity+++GO:0004222///metalloendopeptidase activity+++[Biological Process]---GO:0006508///proteolysis
'CG34347'	5740668	10.35	1.25	997	122	3.01792	[Cellular Component]---GO:0005856///cytoskeleton+++[Molecular Function]---GO:0008092///cytoskeletal protein binding+++[Biological Process]---GO:0031032///actomyosin structure organization
'nAChRbeta2'	42920	11.92	1.46	327	52	3.00775	[Cellular Component]---GO:0016021///integral component of membrane+++GO:0030054///cell junction+++GO:0016020///membrane+++GO:0005887///integral component of plasma membrane+++GO:0045211///postsynaptic membrane+++GO:0043005///neuron projection+++GO:0005886///plasma membrane+++GO:0005892///acetylcholine-gated channel complex+++GO:0045202///synapse+++[Molecular Function]---GO:0005230///extracellular…
'Dh44-R2'	36368	1.74	0.21	51	8	3	[Cellular Component]---GO:0016021///integral component of membrane+++GO:0016020///membrane+++GO:0005887///integral component of plasma membrane+++[Molecular Function]---GO:0004930///G protein-coupled receptor activity+++GO:0008036///diuretic hormone receptor activity+++GO:0004948///calcitonin receptor activity+++GO:0008188///neuropeptide receptor activity+++GO:0017046///peptide hormone binding+++…
'CG6345'	41271	7.77	0.96	193	24	3	[Cellular Component]---GO:0005575///cellular_component+++GO:0005739///mitochondrion+++GO:0005737///cytoplasm+++[Molecular Function]---GO:0051539///4 iron, 4 sulfur cluster binding+++GO:0003674///molecular_function+++GO:0051536///iron-sulfur cluster binding+++GO:0046872///metal ion binding+++GO:0016740///transferase activity+++GO:0003824///catalytic activity+++[Biological Process]---GO:0006400///t…
'l(2)03659'	47905	1.93	0.24	121	15	2.99048	[Cellular Component]---GO:0016021///integral component of membrane+++GO:0016020///membrane+++[Molecular Function]---GO:0016787///hydrolase activity+++GO:0000166///nucleotide binding+++GO:0016887///ATPase activity+++GO:0042626///ATPase activity, coupled to transmembrane movement of substances+++GO:0005524///ATP binding+++GO:0008514///organic anion transmembrane transporter activity+++GO:0015562///…
'CG32668'	318147	0.6	0.08	22	3	2.96963	[Cellular Component]---GO:0005575///cellular_component+++[Molecular Function]---GO:0003674///molecular_function+++[Biological Process]---GO:0008150///biological_process
'CG15611'	36930	44.07	5.58	1051	134	2.95671	[Cellular Component]---GO:0005575///cellular_component+++GO:0016021///integral component of membrane+++GO:0016020///membrane+++[Molecular Function]---GO:0005089///Rho guanyl-nucleotide exchange factor activity+++[Biological Process]---GO:0035023///regulation of Rho protein signal transduction+++GO:0034976///response to endoplasmic reticulum stress+++GO:0035025///positive regulation of Rho protein…
'Esp'	42962	5.74	0.73	189	26	2.92793	[Cellular Component]---GO:0016021///integral component of membrane+++GO:0016020///membrane+++[Molecular Function]---GO:0015116///sulfate transmembrane transporter activity+++GO:0015301///anion:anion antiporter activity+++GO:0008271///secondary active sulfate transmembrane transporter activity+++[Biological Process]---GO:0008272///sulfate transport+++GO:1902358///sulfate transmembrane transport+++…
'CG6495'	34486	29.95	3.86	1062	138	2.92735	[Cellular Component]---GO:0016021///integral component of membrane+++GO:0016020///membrane
'nompB'	35414	1.46	0.19	54	7	2.926	[Cellular Component]---GO:0030990///intraciliary transport particle+++GO:0097730///non-motile cilium+++GO:0097546///ciliary base+++GO:0005814///centriole+++GO:0030992///intraciliary transport particle B+++GO:0005929///cilium+++GO:0036064///ciliary basal body+++[Molecular Function]---GO:0019894///kinesin binding+++GO:0003674///molecular_function+++[Biological Process]---GO:0007605///sensory percep…
'CG31549'	40689	73.92	9.56	961	125	2.9256	[Molecular Function]---GO:0016491///oxidoreductase activity
'hdm'	31705	6.57	0.86	129	17	2.91816	[Cellular Component]---GO:0032991///protein-containing complex+++[Molecular Function]---GO:0003677///DNA binding+++GO:0003697///single-stranded DNA binding+++GO:0008310///single-stranded DNA 3'-5' exodeoxyribonuclease activity+++GO:0005515///protein binding+++[Biological Process]---GO:0006302///double-strand break repair+++GO:0090305///nucleic acid phosphodiester bond hydrolysis+++GO:0051321///me…
'Ugt36Ba'	53513	10.88	1.42	249	35	2.91284	[Cellular Component]---GO:0016021///integral component of membrane+++GO:0016020///membrane+++GO:0043231///intracellular membrane-bounded organelle+++[Molecular Function]---GO:0016757///transferase activity, transferring glycosyl groups+++GO:0015020///glucuronosyltransferase activity+++GO:0008194///UDP-glycosyltransferase activity+++GO:0016740///transferase activity+++GO:0016758///transferase acti…
'CG32037'	326183	0.77	0.1	18	2	2.90689	[Cellular Component]---GO:0005576///extracellular region+++[Molecular Function]---GO:0008061///chitin binding+++[Biological Process]---GO:0006030///chitin metabolic process
'Hsp26'	39075	374.59	49.17	4695	620	2.90303	[Cellular Component]---GO:0005737///cytoplasm+++[Molecular Function]---GO:0017022///myosin binding+++GO:0051082///unfolded protein binding+++[Biological Process]---GO:0042026///protein refolding+++GO:0008340///determination of adult lifespan+++GO:0061077///chaperone-mediated protein folding+++GO:0009408///response to heat+++GO:0009631///cold acclimation
'Hsp70Bb'	48582	323.33	42.51	10395.6	1376.94	2.90086	[Molecular Function]---GO:0005524///ATP binding+++[Biological Process]---GO:0006986///response to unfolded protein+++GO:0009408///response to heat+++GO:0001666///response to hypoxia+++GO:0035080///heat shock-mediated polytene chromosome puffing
'fz2'	40090	2.76	0.36	182	23	2.89691	[Cellular Component]---GO:0016021///integral component of membrane+++GO:0005770///late endosome+++GO:0016020///membrane+++GO:0005769///early endosome+++GO:0005887///integral component of plasma membrane+++GO:0005886///plasma membrane+++GO:0005634///nucleus+++[Molecular Function]---GO:0004930///G protein-coupled receptor activity+++GO:0042813///Wnt-activated receptor activity+++GO:0042802///identi…
'Elk'	37047	2.38	0.31	173	23	2.8953	[Cellular Component]---GO:0016021///integral component of membrane+++GO:0008076///voltage-gated potassium channel complex+++GO:0016020///membrane+++GO:0005887///integral component of plasma membrane+++[Molecular Function]---GO:0005244///voltage-gated ion channel activity+++GO:0022843///voltage-gated cation channel activity+++GO:0005216///ion channel activity+++GO:0005249///voltage-gated potassium…
'Tsp42Ej'	35620	3.05	0.4	45	6	2.89482	[Cellular Component]---GO:0016021///integral component of membrane+++GO:0016020///membrane+++GO:0005615///extracellular space+++GO:0005887///integral component of plasma membrane+++GO:0005743///mitochondrial inner membrane+++GO:0000275///mitochondrial proton-transporting ATP synthase complex, catalytic core F(1)+++GO:0005764///lysosome+++[Molecular Function]---GO:0003674///molecular_function+++GO…
'LpR2'	43105	10.91	1.44	505	74	2.89091	[Cellular Component]---GO:0016021///integral component of membrane+++GO:0016020///membrane+++GO:0005886///plasma membrane+++[Molecular Function]---GO:0071813///lipoprotein particle binding+++GO:0005509///calcium ion binding+++[Biological Process]---GO:0032370///positive regulation of lipid transport
'CG15922'	50048	58.6	7.77	226	30	2.88828	[Cellular Component]---GO:0016021///integral component of membrane+++GO:0016020///membrane
'Fs'	2768836	0.65	0.09	30	4	2.86507	[Cellular Component]---GO:0005576///extracellular region+++[Biological Process]---GO:0090099///negative regulation of decapentaplegic signaling pathway+++GO:0032927///positive regulation of activin receptor signaling pathway+++GO:0032926///negative regulation of activin receptor signaling pathway
'pre-mod(mdg4)-G'	26067058	4.18	0.56	262.42	35.37	2.86129	[Cellular Component]---GO:0005575///cellular_component+++[Molecular Function]---GO:0003674///molecular_function+++[Biological Process]---GO:0008150///biological_process
'Scgbeta'	41525	2.77	0.38	44	6	2.85466	[Cellular Component]---GO:0016021///integral component of membrane+++GO:0016020///membrane+++GO:0016012///sarcoglycan complex+++[Molecular Function]---GO:0008307///structural constituent of muscle+++[Biological Process]---GO:0007517///muscle organ development
'Kaz1-ORFB'	3772691	13.74	1.86	98	13	2.85095	[Cellular Component]---GO:0005739///mitochondrion+++GO:0005576///extracellular region+++[Molecular Function]---GO:0008233///peptidase activity+++[Biological Process]---GO:0006508///proteolysis
'Cyp6a9'	36663	3.96	0.54	106.03	14.66	2.84986	[Cellular Component]---GO:0005783///endoplasmic reticulum+++GO:0016020///membrane+++GO:0031090///organelle membrane+++GO:0005789///endoplasmic reticulum membrane+++GO:0043231///intracellular membrane-bounded organelle+++[Molecular Function]---GO:0020037///heme binding+++GO:0046872///metal ion binding+++GO:0005506///iron ion binding+++GO:0004497///monooxygenase activity+++GO:0016491///oxidoreducta…
'CG14441'	31611	1.1	0.15	91	12	2.8413	[Cellular Component]---GO:0005575///cellular_component+++GO:0005634///nucleus+++[Molecular Function]---GO:0003674///molecular_function+++GO:0003676///nucleic acid binding+++GO:0008270///zinc ion binding+++[Biological Process]---GO:0008150///biological_process
'aub'	34524	61.15	8.47	2379	332	2.82496	[Cellular Component]---GO:0005826///actomyosin contractile ring+++GO:0071011///precatalytic spliceosome+++GO:0043186///P granule+++GO:0071013///catalytic step 2 spliceosome+++GO:0005737///cytoplasm+++[Molecular Function]---GO:0034584///piRNA binding+++GO:0004672///protein kinase activity+++GO:0016301///kinase activity+++GO:0003676///nucleic acid binding+++GO:0004674///protein serine/threonine kin…
'Ugt86Dd'	53507	11.99	1.67	271	38	2.81816	[Cellular Component]---GO:0016021///integral component of membrane+++GO:0016020///membrane+++GO:0043231///intracellular membrane-bounded organelle+++[Molecular Function]---GO:0016757///transferase activity, transferring glycosyl groups+++GO:0015020///glucuronosyltransferase activity+++GO:0008194///UDP-glycosyltransferase activity+++GO:0016740///transferase activity+++GO:0016758///transferase acti…
'Mur2B'	31111	17.83	2.5	1558.81	216	2.80942	[Cellular Component]---GO:0005576///extracellular region+++GO:0042600///chorion+++GO:0031012///extracellular matrix+++[Molecular Function]---GO:0008061///chitin binding+++GO:0005201///extracellular matrix structural constituent+++[Biological Process]---GO:0006030///chitin metabolic process
'CG13771'	33933	2.24	0.31	43	6	2.80735	[Cellular Component]---GO:0005739///mitochondrion+++[Molecular Function]---GO:0047617///acyl-CoA hydrolase activity+++[Biological Process]---GO:0006637///acyl-CoA metabolic process
'ImpL2'	38513	851.37	119.69	26698	3873	2.80417	[Cellular Component]---GO:0030424///axon+++GO:0005615///extracellular space+++GO:0005576///extracellular region+++GO:0005886///plasma membrane+++[Molecular Function]---GO:0005520///insulin-like growth factor binding+++GO:0043559///insulin binding+++GO:0098632///cell-cell adhesion mediator activity+++[Biological Process]---GO:0042594///response to starvation+++GO:0070593///dendrite self-avoidance+…
'klu'	39228	2.85	0.41	186	24	2.8009	[Cellular Component]---GO:0005634///nucleus+++[Molecular Function]---GO:0001227///DNA-binding transcription repressor activity, RNA polymerase II-specific+++GO:0003676///nucleic acid binding+++GO:0035326///enhancer binding+++GO:0000977///RNA polymerase II regulatory region sequence-specific DNA binding+++GO:0043565///sequence-specific DNA binding+++[Biological Process]---GO:0046672///positive reg…
'CG6967'	36922	4.36	0.61	206	29	2.79892	[Cellular Component]---GO:0005829///cytosol+++GO:0043186///P granule+++[Biological Process]---GO:0035194///posttranscriptional gene silencing by RNA
'CG44303'	19835072	74.72	10.56	346	49	2.79678	[Cellular Component]---GO:0005575///cellular_component+++GO:0005737///cytoplasm+++[Molecular Function]---GO:0003674///molecular_function+++GO:0032451///demethylase activity+++[Biological Process]---GO:0070988///demethylation+++GO:0008150///biological_process+++GO:0017183///peptidyl-diphthamide biosynthetic process from peptidyl-histidine
'CG3987'	41822	1.75	0.25	35	5	2.7761	[Biological Process]---GO:0007498///mesoderm development
'Tsp42El'	35622	131.62	19.16	1843	270	2.75412	[Cellular Component]---GO:0016021///integral component of membrane+++GO:0016020///membrane+++GO:0005887///integral component of plasma membrane+++[Molecular Function]---GO:0003674///molecular_function+++[Biological Process]---GO:0007166///cell surface receptor signaling pathway
'dmGlut'	47253	22.45	3.28	747	110	2.75017	[Cellular Component]---GO:0016021///integral component of membrane+++GO:0016020///membrane+++GO:0005886///plasma membrane+++[Molecular Function]---GO:0015321///sodium-dependent phosphate transmembrane transporter activity+++GO:0015319///sodium:inorganic phosphate symporter activity+++GO:0005314///high-affinity glutamate transmembrane transporter activity+++[Biological Process]---GO:0044341///sodi…
'cib'	31359	1183.46	173.61	15936	2070	2.74267	[Cellular Component]---GO:0005829///cytosol+++[Molecular Function]---GO:0003779///actin binding+++GO:0003785///actin monomer binding+++GO:0005515///protein binding+++[Biological Process]---GO:0035193///larval central nervous system remodeling+++GO:0007420///brain development+++GO:0007015///actin filament organization
'mtg'	40970	3.06	0.45	95	15	2.73094	[Cellular Component]---GO:0005615///extracellular space+++GO:0005576///extracellular region+++GO:0043195///terminal bouton+++GO:0043083///synaptic cleft+++[Molecular Function]---GO:0097367///carbohydrate derivative binding+++GO:0008061///chitin binding+++[Biological Process]---GO:0007416///synapse assembly+++GO:0006030///chitin metabolic process
'Ir40a'	35449	2.68	0.4	87	13	2.71425	[Cellular Component]---GO:0016021///integral component of membrane+++GO:0016020///membrane+++GO:0005886///plasma membrane+++[Molecular Function]---GO:0004970///ionotropic glutamate receptor activity+++GO:0015276///ligand-gated ion channel activity+++[Biological Process]---GO:0035235///ionotropic glutamate receptor signaling pathway+++GO:0007610///behavior+++GO:0050896///response to stimulus+++GO:…
'CG42450'	32874	0.17	0.03	21	2	2.70044	[Cellular Component]---GO:0005737///cytoplasm+++GO:0005886///plasma membrane+++GO:0005622///intracellular+++[Molecular Function]---GO:0005096///GTPase activator activity+++[Biological Process]---GO:0035556///intracellular signal transduction+++GO:0007186///G protein-coupled receptor signaling pathway
'Gabat'	40188	11.57	1.76	268	42	2.69249	[Cellular Component]---GO:0005739///mitochondrion+++GO:0005759///mitochondrial matrix+++[Molecular Function]---GO:0034386///4-aminobutyrate:2-oxoglutarate transaminase activity+++GO:0016740///transferase activity+++GO:0008483///transaminase activity+++GO:0030170///pyridoxal phosphate binding+++GO:0003824///catalytic activity+++GO:0003867///4-aminobutyrate transaminase activity+++[Biological Proce…
'Hsp70Ab'	44920	448.21	68.11	14588.2	2233.29	2.69174	[Cellular Component]---GO:0005829///cytosol+++GO:0005737///cytoplasm+++[Molecular Function]---GO:0042623///ATPase activity, coupled+++GO:0051787///misfolded protein binding+++GO:0000166///nucleotide binding+++GO:0016887///ATPase activity+++GO:0005524///ATP binding+++GO:0044183///protein binding involved in protein folding+++GO:0051082///unfolded protein binding+++GO:0031072///heat shock protein b…
'kuk'	42063	63.94	9.73	1951	299	2.68995	[Cellular Component]---GO:0005637///nuclear inner membrane+++[Biological Process]---GO:0006997///nucleus organization+++GO:0007569///cell aging+++GO:0007349///cellularization+++GO:0016331///morphogenesis of embryonic epithelium+++GO:0008344///adult locomotory behavior
'CG42526'	8674075	6.86	1.06	148	23	2.67646	[Cellular Component]---GO:0005575///cellular_component+++GO:0005667///transcription factor complex+++GO:0005634///nucleus+++[Molecular Function]---GO:0003674///molecular_function+++GO:0003677///DNA binding+++[Biological Process]---GO:0008150///biological_process
'CG6424'	37012	19.37	2.99	1331.81	194.08	2.67028	[Cellular Component]---GO:0005575///cellular_component+++[Molecular Function]---GO:0003674///molecular_function+++[Biological Process]---GO:0008150///biological_process
'CG9521'	32414	1.87	0.29	58	9	2.66626	[Molecular Function]---GO:0050660///flavin adenine dinucleotide binding+++GO:0016614///oxidoreductase activity, acting on CH-OH group of donors+++GO:0016491///oxidoreductase activity+++[Biological Process]---GO:0045455///ecdysteroid metabolic process+++GO:0055114///oxidation-reduction process
'olf186-M'	37039	28.48	4.41	674	105	2.66621	[Cellular Component]---GO:0005575///cellular_component+++[Molecular Function]---GO:0003674///molecular_function+++GO:0005102///signaling receptor binding+++[Biological Process]---GO:0008150///biological_process
'Dbp80'	3354919	187.78	29.14	3591	539	2.6611	[Cellular Component]---GO:0016020///membrane+++GO:0031965///nuclear membrane+++GO:0044614///nuclear pore cytoplasmic filaments+++GO:0005643///nuclear pore+++GO:0005634///nucleus+++GO:0005737///cytoplasm+++[Molecular Function]---GO:0016787///hydrolase activity+++GO:0003676///nucleic acid binding+++GO:0003723///RNA binding+++GO:0000166///nucleotide binding+++GO:0016887///ATPase activity+++GO:000552…
'CG6356'	42893	0.8	0.12	32	5	2.65535	[Cellular Component]---GO:0016021///integral component of membrane+++GO:0016020///membrane+++[Molecular Function]---GO:0022857///transmembrane transporter activity+++[Biological Process]---GO:0055085///transmembrane transport
'CREG'	42092	8.03	1.26	97	16	2.65076	[Molecular Function]---GO:0008134///transcription factor binding+++GO:0042803///protein homodimerization activity+++GO:0048037///cofactor binding+++[Biological Process]---GO:0000122///negative regulation of transcription by RNA polymerase II
'CG9505'	33889	202.78	31.77	6411	1012	2.6477	[Molecular Function]---GO:0004222///metalloendopeptidase activity
'CG6765'	38971	6.3	0.99	295.9	46.86	2.64166	[Cellular Component]---GO:0005634///nucleus+++[Molecular Function]---GO:0003674///molecular_function+++GO:0003676///nucleic acid binding+++[Biological Process]---GO:0006357///regulation of transcription by RNA polymerase II
'RpS5b'	41807	5	0.79	57	9	2.63374	[Cellular Component]---GO:0015935///small ribosomal subunit+++GO:0005840///ribosome+++GO:0022627///cytosolic small ribosomal subunit+++[Molecular Function]---GO:0003723///RNA binding+++GO:0003735///structural constituent of ribosome+++GO:0019843///rRNA binding+++GO:0003729///mRNA binding+++[Biological Process]---GO:0006412///translation+++GO:0000028///ribosomal small subunit assembly+++GO:0002181…
'Hsp70Bc'	48583	38.24	6.07	1250.68	200.05	2.62755	[Molecular Function]---GO:0005524///ATP binding+++[Biological Process]---GO:0006986///response to unfolded protein+++GO:0009408///response to heat+++GO:0001666///response to hypoxia+++GO:0035080///heat shock-mediated polytene chromosome puffing
'daw'	33474	12	1.9	459	74	2.62552	[Cellular Component]---GO:0001533///cornified envelope+++GO:0005615///extracellular space+++GO:0005576///extracellular region+++[Molecular Function]---GO:0005160///transforming growth factor beta receptor binding+++GO:0008083///growth factor activity+++GO:0005125///cytokine activity+++[Biological Process]---GO:0008340///determination of adult lifespan+++GO:0010469///regulation of signaling recept…
'CG9777'	32633	0.94	0.15	19	3	2.62449	[Cellular Component]---GO:0005575///cellular_component+++[Molecular Function]---GO:0003674///molecular_function+++[Biological Process]---GO:0008150///biological_process
'PGRP-LE'	32534	89.5	14.3	1679	270	2.61979	[Cellular Component]---GO:0005615///extracellular space+++GO:0005576///extracellular region+++GO:0005829///cytosol+++[Molecular Function]---GO:0016787///hydrolase activity+++GO:0008745///N-acetylmuramoyl-L-alanine amidase activity+++GO:0008270///zinc ion binding+++GO:0016019///peptidoglycan receptor activity+++GO:0042834///peptidoglycan binding+++GO:0005515///protein binding+++[Biological Process…
'CG33785'	3772344	131.64	21.11	2183.55	352.5	2.61397	[Cellular Component]---GO:0005730///nucleolus+++GO:0005666///RNA polymerase III complex+++GO:0005634///nucleus+++[Molecular Function]---GO:0003676///nucleic acid binding+++GO:0046872///metal ion binding+++GO:0016779///nucleotidyltransferase activity+++GO:0001056///RNA polymerase III activity+++GO:0016740///transferase activity+++GO:0003899///DNA-directed 5'-3' RNA polymerase activity+++GO:0008270…
'tow'	38755	11.13	1.82	346	52	2.58662	[Cellular Component]---GO:0005634///nucleus+++[Biological Process]---GO:0035317///imaginal disc-derived wing hair organization+++GO:0001736///establishment of planar polarity+++GO:0045879///negative regulation of smoothened signaling pathway
'CG32164'	59215	92.08	15.07	4709.23	777.03	2.58416	[Cellular Component]---GO:0031965///nuclear membrane+++GO:0034399///nuclear periphery+++GO:0005634///nucleus+++[Molecular Function]---GO:0008536///Ran GTPase binding+++GO:0008139///nuclear localization sequence binding+++[Biological Process]---GO:0006607///NLS-bearing protein import into nucleus+++GO:0006886///intracellular protein transport+++GO:0006610///ribosomal protein import into nucleus+++…
'CG16736'	41101	3.04	0.5	36	6	2.57289	[Cellular Component]---GO:0016021///integral component of membrane+++GO:0016020///membrane+++[Molecular Function]---GO:0015116///sulfate transmembrane transporter activity+++GO:0015131///oxaloacetate transmembrane transporter activity+++GO:0015141///succinate transmembrane transporter activity+++GO:0015297///antiporter activity+++GO:0015140///malate transmembrane transporter activity+++GO:0022857…
'Fpps'	36209	349.19	58.6	6877	1162	2.54871	[Cellular Component]---GO:0005737///cytoplasm+++[Molecular Function]---GO:0004337///geranyltranstransferase activity+++GO:0016740///transferase activity+++GO:0004161///dimethylallyltranstransferase activity+++[Biological Process]---GO:0008354///germ cell migration+++GO:0045337///farnesyl diphosphate biosynthetic process+++GO:0008299///isoprenoid biosynthetic process+++GO:0033384///geranyl diphosp…
'Nxf3'	317878	22.68	3.84	2291.58	394.06	2.5354	[Cellular Component]---GO:0005634///nucleus+++[Molecular Function]---GO:0003723///RNA binding+++[Biological Process]---GO:0016973///poly(A)+ mRNA export from nucleus
'CG3085'	37663	2.88	0.48	65	11	2.52838	[Cellular Component]---GO:0036126///sperm flagellum+++[Molecular Function]---GO:0005200///structural constituent of cytoskeleton+++[Biological Process]---GO:0030317///flagellated sperm motility+++GO:0060271///cilium assembly+++GO:0060294///cilium movement involved in cell motility+++GO:0007020///microtubule nucleation
'Rpt3R'	41190	32.56	5.63	626	109	2.50345	[Cellular Component]---GO:0008540///proteasome regulatory particle, base subcomplex+++GO:0031597///cytosolic proteasome complex+++GO:0045202///synapse+++GO:0005737///cytoplasm+++[Molecular Function]---GO:0016787///hydrolase activity+++GO:0000166///nucleotide binding+++GO:0016887///ATPase activity+++GO:0036402///proteasome-activating ATPase activity+++GO:0005524///ATP binding+++[Biological Process…
'CG17065'	33026	8.77	1.51	185	33	2.5032	[Cellular Component]---GO:0005575///cellular_component+++[Molecular Function]---GO:0003674///molecular_function+++GO:0016787///hydrolase activity+++GO:0046872///metal ion binding+++GO:0016810///hydrolase activity, acting on carbon-nitrogen (but not peptide) bonds+++GO:0047419///N-acetylgalactosamine-6-phosphate deacetylase activity+++GO:0008448///N-acetylglucosamine-6-phosphate deacetylase activi…
'pdm3'	35813	1.45	0.25	104	16	2.49825	[Cellular Component]---GO:0005634///nucleus+++[Molecular Function]---GO:0003700///DNA-binding transcription factor activity+++GO:0003677///DNA binding+++[Biological Process]---GO:0007608///sensory perception of smell+++GO:0006355///regulation of transcription, DNA-templated+++GO:0007412///axon target recognition+++GO:0007411///axon guidance+++GO:0007409///axonogenesis
'vn'	38657	2.31	0.4	164	29	2.49185	[Cellular Component]---GO:0005615///extracellular space+++GO:0005576///extracellular region+++[Molecular Function]---GO:0005154///epidermal growth factor receptor binding+++GO:0008201///heparin binding+++GO:0048018///receptor ligand activity+++GO:0008083///growth factor activity+++GO:0005102///signaling receptor binding+++GO:0005515///protein binding+++[Biological Process]---GO:0007420///brain de…
'fra'	36377	20.84	3.65	1836	324	2.49075	[Cellular Component]---GO:0098595///perivitelline space+++GO:0030425///dendrite+++GO:0005886///plasma membrane+++GO:0030424///axon+++GO:0044295///axonal growth cone+++GO:0043025///neuronal cell body+++GO:0016021///integral component of membrane+++[Molecular Function]---GO:0005042///netrin receptor activity+++GO:0019904///protein domain specific binding+++[Biological Process]---GO:0007432///saliva…
'CG43064'	12798207	1.07	0.19	22	4	2.48543	[Cellular Component]---GO:0005575///cellular_component+++[Molecular Function]---GO:0003674///molecular_function+++[Biological Process]---GO:0008150///biological_process
'CG13692'	33216	126.95	22.28	1066	188	2.48397	[Cellular Component]---GO:0005575///cellular_component+++[Molecular Function]---GO:0000166///nucleotide binding+++GO:0005525///GTP binding
'Dlip3'	53579	9.4	1.66	186	33	2.47917	[Cellular Component]---GO:0000228///nuclear chromosome+++GO:0016604///nuclear body+++GO:0005634///nucleus+++[Molecular Function]---GO:0042803///protein homodimerization activity+++GO:0003700///DNA-binding transcription factor activity+++GO:0003677///DNA binding+++GO:0003713///transcription coactivator activity+++GO:0001099///basal RNA polymerase II transcription machinery binding+++GO:0005515///p…
'CG10151'	36639	4.6	0.82	146	27	2.46949	[Cellular Component]---GO:0005575///cellular_component+++[Molecular Function]---GO:0003674///molecular_function+++[Biological Process]---GO:0008150///biological_process
'CG17018'	49895	215.47	38.24	13859	2488	2.46802	[Cellular Component]---GO:0005777///peroxisome+++[Molecular Function]---GO:0003676///nucleic acid binding+++[Biological Process]---GO:0010468///regulation of gene expression
'CG18547'	41452	50.41	8.96	755	135	2.46732	[Molecular Function]---GO:0016491///oxidoreductase activity+++[Biological Process]---GO:0055114///oxidation-reduction process
'Spn42Dd'	49808	3.53	0.63	56	10	2.46467	[Cellular Component]---GO:0005615///extracellular space+++GO:0005576///extracellular region+++[Molecular Function]---GO:0030414///peptidase inhibitor activity+++GO:0004867///serine-type endopeptidase inhibitor activity+++[Biological Process]---GO:0002376///immune system process+++GO:0045861///negative regulation of proteolysis+++GO:0010951///negative regulation of endopeptidase activity+++GO:0010…
'mthl14'	318046	0.98	0.17	28	5	2.45943	[Cellular Component]---GO:0016021///integral component of membrane+++GO:0016020///membrane+++GO:0005886///plasma membrane+++[Molecular Function]---GO:0004930///G protein-coupled receptor activity+++[Biological Process]---GO:0007186///G protein-coupled receptor signaling pathway+++GO:0007165///signal transduction
'ci'	43767	1.69	0.3	116	22	2.45943	[Cellular Component]---GO:0016021///integral component of membrane+++GO:0016020///membrane+++GO:0005918///septate junction+++GO:0098793///presynapse+++GO:0005887///integral component of plasma membrane+++GO:0009986///cell surface+++GO:0061689///tricellular tight junction+++GO:0005829///cytosol+++GO:0035301///Hedgehog signaling complex+++GO:0005654///nucleoplasm+++GO:0032991///protein-containing c…
'mtsh'	34141	23.48	4.2	815	147	2.45512	[Biological Process]---GO:0030154///cell differentiation+++GO:0010635///regulation of mitochondrial fusion+++GO:0007112///male meiosis cytokinesis+++GO:0007049///cell cycle+++GO:0051301///cell division+++GO:0051321///meiotic cell cycle+++GO:0055050///astral spindle assembly involved in male meiosis+++GO:0007283///spermatogenesis
'Plod'	39265	353.75	63.39	12763	2274	2.45392	[Cellular Component]---GO:0005783///endoplasmic reticulum+++GO:0005615///extracellular space+++GO:0005576///extracellular region+++GO:0005581///collagen trimer+++GO:0048471///perinuclear region of cytoplasm+++[Molecular Function]---GO:0051213///dioxygenase activity+++GO:0046872///metal ion binding+++GO:0005506///iron ion binding+++GO:0008475///procollagen-lysine 5-dioxygenase activity+++GO:003141…
'LpR1'	2768687	0.49	0.08	24	4	2.44057	[Cellular Component]---GO:0016021///integral component of membrane+++GO:0016020///membrane+++[Molecular Function]---GO:0038024///cargo receptor activity+++GO:0005509///calcium ion binding+++[Biological Process]---GO:0006898///receptor-mediated endocytosis
'insc'	37355	5.9	1.07	317.97	58	2.43923	[Cellular Component]---GO:0045177///apical part of cell+++GO:0045179///apical cortex+++GO:0005938///cell cortex+++GO:0005737///cytoplasm+++[Molecular Function]---GO:0008093///cytoskeletal adaptor activity+++GO:0005515///protein binding+++[Biological Process]---GO:0007400///neuroblast fate determination+++GO:0050829///defense response to Gram-negative bacterium+++GO:0008356///asymmetric cell divis…
'miple2'	44787	201.81	36.54	3012	537	2.43897	[Cellular Component]---GO:0005576///extracellular region+++[Molecular Function]---GO:0008201///heparin binding+++GO:0008083///growth factor activity+++[Biological Process]---GO:0048332///mesoderm morphogenesis+++GO:0008340///determination of adult lifespan+++GO:0010469///regulation of signaling receptor activity
'GstE11'	37128	61.33	11.2	600	113	2.4254	[Cellular Component]---GO:0005737///cytoplasm+++[Molecular Function]---GO:0004364///glutathione transferase activity+++GO:0016740///transferase activity+++[Biological Process]---GO:0006749///glutathione metabolic process
'Gr94a'	117339	3.71	0.68	60	11	2.42502	[Cellular Component]---GO:0016021///integral component of membrane+++GO:0030425///dendrite+++GO:0016020///membrane+++GO:0030424///axon+++GO:0043025///neuronal cell body+++GO:0005886///plasma membrane+++[Molecular Function]---GO:0008527///taste receptor activity+++[Biological Process]---GO:0010037///response to carbon dioxide+++GO:0008049///male courtship behavior+++GO:0050912///detection of chemi…
'Lst'	36853	4.66	0.86	73	15	2.42033	[Biological Process]---GO:0071322///cellular response to carbohydrate stimulus+++GO:0070328///triglyceride homeostasis+++GO:0042593///glucose homeostasis+++GO:0009267///cellular response to starvation+++GO:0050848///regulation of calcium-mediated signaling+++GO:0090278///negative regulation of peptide hormone secretion
'Ugt36Bc'	53511	113.41	20.87	2761	533	2.41618	[Cellular Component]---GO:0016021///integral component of membrane+++GO:0016020///membrane+++GO:0043231///intracellular membrane-bounded organelle+++[Molecular Function]---GO:0016757///transferase activity, transferring glycosyl groups+++GO:0015020///glucuronosyltransferase activity+++GO:0008194///UDP-glycosyltransferase activity+++GO:0016740///transferase activity+++GO:0016758///transferase acti…
'CG13562'	37797	2.86	0.52	49	9	2.41504	[Cellular Component]---GO:0005576///extracellular region+++[Molecular Function]---GO:0016787///hydrolase activity+++GO:0052689///carboxylic ester hydrolase activity
'asrij'	37637	248.04	45.98	3037	566	2.40496	[Cellular Component]---GO:0016021///integral component of membrane+++GO:0005769///early endosome+++GO:0005794///Golgi apparatus+++GO:0005764///lysosome+++GO:0005768///endosome+++GO:0031410///cytoplasmic vesicle+++GO:0055037///recycling endosome+++[Molecular Function]---GO:0003674///molecular_function+++[Biological Process]---GO:0035167///larval lymph gland hemopoiesis+++GO:2000736///regulation of…
'sn'	31717	3.31	0.62	152	29	2.4021	[Cellular Component]---GO:0005737///cytoplasm+++GO:0043025///neuronal cell body+++GO:0043005///neuron projection+++GO:0015629///actin cytoskeleton+++[Molecular Function]---GO:0051015///actin filament binding+++GO:0003779///actin binding+++GO:0030674///protein binding, bridging+++[Biological Process]---GO:0035017///cuticle pattern formation+++GO:0051017///actin filament bundle assembly+++GO:000701…
'NaCP60E'	37981	9.16	1.72	1564	297	2.38578	[Cellular Component]---GO:0016021///integral component of membrane+++GO:0016020///membrane+++GO:0005886///plasma membrane+++GO:0001518///voltage-gated sodium channel complex+++[Molecular Function]---GO:0005244///voltage-gated ion channel activity+++GO:0022843///voltage-gated cation channel activity+++GO:0005216///ion channel activity+++GO:0005272///sodium channel activity+++GO:0005248///voltage-g…
'SelR'	41309	243.94	45.87	3494	642	2.38451	[Cellular Component]---GO:0005829///cytosol+++GO:0005654///nucleoplasm+++GO:0005856///cytoskeleton+++GO:0005634///nucleus+++GO:0005737///cytoplasm+++[Molecular Function]---GO:0033743///peptide-methionine (R)-S-oxide reductase activity+++GO:0046872///metal ion binding+++GO:0008270///zinc ion binding+++GO:0016671///oxidoreductase activity, acting on a sulfur group of donors, disulfide as acceptor++…
'CG43795'	5740629	0.46	0.08	38	7	2.36257	[Cellular Component]---GO:0016021///integral component of membrane+++GO:0016020///membrane+++[Molecular Function]---GO:0004930///G protein-coupled receptor activity+++GO:0004965///G protein-coupled GABA receptor activity+++[Biological Process]---GO:0007186///G protein-coupled receptor signaling pathway
'Srpk79D'	40461	2.08	0.4	116	24	2.34873	[Cellular Component]---GO:0048786///presynaptic active zone+++GO:0043679///axon terminus+++GO:0005634///nucleus+++GO:0005737///cytoplasm+++[Molecular Function]---GO:0004672///protein kinase activity+++GO:0016301///kinase activity+++GO:0004674///protein serine/threonine kinase activity+++GO:0000166///nucleotide binding+++GO:0016740///transferase activity+++GO:0005524///ATP binding+++[Biological Pr…
'Rhp'	32531	12.27	2.37	406	80	2.34465	[Biological Process]---GO:0007165///signal transduction
'rgn'	40368	195.56	37.84	11481	2211	2.3434	[Molecular Function]---GO:0030246///carbohydrate binding+++[Biological Process]---GO:0042246///tissue regeneration
'Trf4-2'	42983	1.88	0.36	43	8	2.34169	[Cellular Component]---GO:0005730///nucleolus+++GO:0031499///TRAMP complex+++[Molecular Function]---GO:0004652///polynucleotide adenylyltransferase activity+++GO:0046872///metal ion binding+++GO:0016779///nucleotidyltransferase activity+++GO:0003887///DNA-directed DNA polymerase activity+++[Biological Process]---GO:0071044///histone mRNA catabolic process+++GO:0071050///snoRNA polyadenylation+++G…
'CG32817'	318226	6.79	1.32	45.27	12.85	2.33832	[Cellular Component]---GO:0005575///cellular_component+++[Molecular Function]---GO:0003674///molecular_function+++[Biological Process]---GO:0008150///biological_process
'Nnf1b'	318874	51.38	9.98	517	101	2.33781	[Cellular Component]---GO:0031617///NMS complex+++GO:0000776///kinetochore+++GO:0031262///Ndc80 complex+++[Molecular Function]---GO:0003674///molecular_function+++[Biological Process]---GO:0007080///mitotic metaphase plate congression+++GO:0007059///chromosome segregation
'UQCR-11'	5740185	180.24	35.22	926	179	2.3289	[Cellular Component]---GO:0005739///mitochondrion+++GO:0016020///membrane+++GO:0070469///respiratory chain+++GO:0005743///mitochondrial inner membrane+++GO:0005750///mitochondrial respiratory chain complex III+++[Molecular Function]---GO:0008121///ubiquinol-cytochrome-c reductase activity+++GO:0016491///oxidoreductase activity+++[Biological Process]---GO:0006122///mitochondrial electron transport…
'COX4L'	35491	5.45	1.06	46	9	2.32532	[Cellular Component]---GO:0016021///integral component of membrane+++GO:0005751///mitochondrial respiratory chain complex IV+++GO:0016020///membrane+++[Molecular Function]---GO:0004129///cytochrome-c oxidase activity+++GO:0016491///oxidoreductase activity+++[Biological Process]---GO:0006123///mitochondrial electron transport, cytochrome c to oxygen+++GO:1902600///proton transmembrane transport+++…
'CG3568'	31383	2.62	0.52	60	12	2.32193	[Cellular Component]---GO:0005575///cellular_component+++[Molecular Function]---GO:0003674///molecular_function+++[Biological Process]---GO:0008150///biological_process
'CAH1'	34786	2.56	0.51	50	10	2.32193	[Cellular Component]---GO:0005737///cytoplasm+++[Molecular Function]---GO:0046872///metal ion binding+++GO:0004089///carbonate dehydratase activity+++GO:0008270///zinc ion binding+++GO:0016829///lyase activity+++[Biological Process]---GO:0006730///one-carbon metabolic process
'CG42402'	7354470	0.45	0.09	29	5	2.32193	[Cellular Component]---GO:0016021///integral component of membrane+++GO:0016020///membrane+++[Molecular Function]---GO:0030246///carbohydrate binding
'CG30022'	36233	130.6	25.66	2371	469	2.32122	[Cellular Component]---GO:0005759///mitochondrial matrix+++GO:0005739///mitochondrion+++GO:0005737///cytoplasm+++GO:0005654///nucleoplasm+++[Molecular Function]---GO:0005506///iron ion binding+++GO:0050313///sulfur dioxygenase activity+++[Biological Process]---GO:0006749///glutathione metabolic process+++GO:0070813///hydrogen sulfide metabolic process
'dlp'	39596	10.8	2.13	563	112	2.31342	[Cellular Component]---GO:0098595///perivitelline space+++GO:0009897///external side of plasma membrane+++GO:0046658///anchored component of plasma membrane+++GO:0005886///plasma membrane+++GO:0031594///neuromuscular junction+++GO:0045202///synapse+++GO:0062023///collagen-containing extracellular matrix+++GO:0016021///integral component of membrane+++[Molecular Function]---GO:0017147///Wnt-protei…
'Eip55E'	37143	446.79	88.39	8182	1624	2.31128	[Cellular Component]---GO:0005737///cytoplasm+++[Molecular Function]---GO:0080146///L-cysteine desulfhydrase activity+++GO:0004123///cystathionine gamma-lyase activity+++GO:0003962///cystathionine gamma-synthase activity+++GO:0044540///L-cystine L-cysteine-lyase (deaminating)+++GO:0016829///lyase activity+++GO:0030170///pyridoxal phosphate binding+++GO:0003824///catalytic activity+++[Biological P…
'agt'	40816	67.48	13.38	1167	233	2.30778	[Cellular Component]---GO:0031090///organelle membrane+++GO:0005787///signal peptidase complex+++GO:0005789///endoplasmic reticulum membrane+++GO:0016021///integral component of membrane+++[Molecular Function]---GO:0003908///methylated-DNA-[protein]-cysteine S-methyltransferase activity+++GO:0008168///methyltransferase activity+++GO:0016740///transferase activity+++GO:0003824///catalytic activity…
'sav'	252554	65.49	13.03	2000	401	2.3029	[Cellular Component]---GO:0045177///apical part of cell+++GO:0045179///apical cortex+++GO:0005829///cytosol+++GO:0005737///cytoplasm+++GO:0005911///cell-cell junction+++[Molecular Function]---GO:0032947///protein-containing complex scaffold activity+++GO:0005515///protein binding+++[Biological Process]---GO:0042127///regulation of cell proliferation+++GO:0048863///stem cell differentiation+++GO:0…
'CG3348'	50082	162.47	32.53	1085	218	2.29404	[Cellular Component]---GO:0005576///extracellular region+++[Molecular Function]---GO:0008061///chitin binding+++[Biological Process]---GO:0006030///chitin metabolic process
'Hsp27'	39078	69.05	13.83	1123	226	2.2931	[Cellular Component]---GO:0005634///nucleus+++GO:0005737///cytoplasm+++[Molecular Function]---GO:0051082///unfolded protein binding+++GO:0005515///protein binding+++[Biological Process]---GO:0042026///protein refolding+++GO:0008340///determination of adult lifespan+++GO:0061077///chaperone-mediated protein folding+++GO:0050832///defense response to fungus+++GO:0009408///response to heat+++GO:0042…
'Ttc19'	35172	34.12	6.88	660	134	2.28405	[Cellular Component]---GO:0005739///mitochondrion+++GO:0005743///mitochondrial inner membrane+++[Biological Process]---GO:0034551///mitochondrial respiratory chain complex III assembly+++GO:0007630///jump response+++GO:0071632///optomotor response
'yellow-f2'	41596	23.51	4.75	462	94	2.28246	[Cellular Component]---GO:0005576///extracellular region+++[Molecular Function]---GO:0016853///isomerase activity+++GO:0004167///dopachrome isomerase activity+++[Biological Process]---GO:0048066///developmental pigmentation+++GO:0048067///cuticle pigmentation+++GO:0006583///melanin biosynthetic process from tyrosine+++GO:0042435///indole-containing compound biosynthetic process+++GO:0042438///mel…
'Hsp68'	42852	96.22	19.42	2936	597	2.28241	[Cellular Component]---GO:0005739///mitochondrion+++GO:0005829///cytosol+++GO:0005737///cytoplasm+++[Molecular Function]---GO:0042623///ATPase activity, coupled+++GO:0051787///misfolded protein binding+++GO:0000166///nucleotide binding+++GO:0016887///ATPase activity+++GO:0005524///ATP binding+++GO:0044183///protein binding involved in protein folding+++GO:0051082///unfolded protein binding+++GO:0…
'Ublcp1'	42726	130.98	26.49	2093	426	2.27961	[Cellular Component]---GO:0005634///nucleus+++[Molecular Function]---GO:0004722///protein serine/threonine phosphatase activity+++GO:0046872///metal ion binding+++GO:0004721///phosphoprotein phosphatase activity+++[Biological Process]---GO:0006470///protein dephosphorylation
'CG33229'	2768996	32.84	6.69	680	138	2.26844	[Cellular Component]---GO:0005575///cellular_component+++[Molecular Function]---GO:0003674///molecular_function+++[Biological Process]---GO:0008150///biological_process
'AnxB11'	32612	445.21	91.04	10302	2313	2.26359	[Cellular Component]---GO:0005575///cellular_component+++[Molecular Function]---GO:0003779///actin binding+++GO:0005544///calcium-dependent phospholipid binding+++GO:0005509///calcium ion binding
'CG4927'	36852	1.23	0.26	24	5	2.26303	[Molecular Function]---GO:0008233///peptidase activity+++GO:0004252///serine-type endopeptidase activity+++GO:0016787///hydrolase activity+++GO:0008236///serine-type peptidase activity+++[Biological Process]---GO:0006508///proteolysis
'HmgD'	37481	3932.31	805.31	51211	10794	2.26139	[Cellular Component]---GO:0005694///chromosome+++GO:0000790///nuclear chromatin+++GO:0005634///nucleus+++[Molecular Function]---GO:0008301///DNA binding, bending+++GO:0003680///AT DNA binding+++GO:0008134///transcription factor binding+++GO:0003677///DNA binding+++[Biological Process]---GO:0006357///regulation of transcription by RNA polymerase II+++GO:0006338///chromatin remodeling+++GO:0006325/…
'Hsp22'	3772576	94.3	19.33	1200.19	248.06	2.25991	[Cellular Component]---GO:0005759///mitochondrial matrix+++[Molecular Function]---GO:0042802///identical protein binding+++GO:0051082///unfolded protein binding+++[Biological Process]---GO:0008340///determination of adult lifespan+++GO:0006979///response to oxidative stress+++GO:0061077///chaperone-mediated protein folding+++GO:0009408///response to heat
'Oatp33Ea'	34660	5.13	1.05	208	43	2.25873	[Cellular Component]---GO:0016021///integral component of membrane+++GO:0043229///intracellular organelle+++GO:0016020///membrane+++GO:0005887///integral component of plasma membrane+++GO:0005886///plasma membrane+++[Molecular Function]---GO:0015347///sodium-independent organic anion transmembrane transporter activity+++GO:0022804///active transmembrane transporter activity+++GO:0022857///transme…
'CG32280'	317952	24.64	5.06	368	76	2.2575	[Cellular Component]---GO:0005575///cellular_component+++GO:0016021///integral component of membrane+++GO:0016020///membrane+++[Molecular Function]---GO:0003674///molecular_function+++[Biological Process]---GO:0008150///biological_process
'Ac13E'	32485	4.38	0.9	463	96	2.25214	[Cellular Component]---GO:0016021///integral component of membrane+++GO:0016020///membrane+++GO:0005887///integral component of plasma membrane+++[Molecular Function]---GO:0004383///guanylate cyclase activity+++GO:0004016///adenylate cyclase activity+++GO:0000166///nucleotide binding+++GO:0016849///phosphorus-oxygen lyase activity+++GO:0016829///lyase activity+++[Biological Process]---GO:0035556/…
'Hsp70Bbb'	50022	89.33	18.45	2872.03	597.48	2.24984	[Cellular Component]---GO:0005829///cytosol+++GO:0005737///cytoplasm+++[Molecular Function]---GO:0042623///ATPase activity, coupled+++GO:0051787///misfolded protein binding+++GO:0000166///nucleotide binding+++GO:0016887///ATPase activity+++GO:0005524///ATP binding+++GO:0044183///protein binding involved in protein folding+++GO:0051082///unfolded protein binding+++GO:0031072///heat shock protein b…
'Cht6'	31935	10.57	2.18	1551	332	2.2488	[Cellular Component]---GO:0005576///extracellular region+++[Molecular Function]---GO:0016787///hydrolase activity+++GO:0016798///hydrolase activity, acting on glycosyl bonds+++GO:0008061///chitin binding+++GO:0004568///chitinase activity+++GO:0004553///hydrolase activity, hydrolyzing O-glycosyl compounds+++[Biological Process]---GO:0008152///metabolic process+++GO:0005975///carbohydrate metabolic…
'CG10802'	31318	81.7	16.89	1612	336	2.24714	[Molecular Function]---GO:0002196///Ser-tRNA(Ala) hydrolase activity+++GO:0016874///ligase activity+++GO:0003676///nucleic acid binding+++GO:0004812///aminoacyl-tRNA ligase activity+++GO:0000166///nucleotide binding+++GO:0004813///alanine-tRNA ligase activity+++GO:0005524///ATP binding+++[Biological Process]---GO:0006450///regulation of translational fidelity+++GO:0006419///alanyl-tRNA aminoacyla…
'CG42404'	41842	0.42	0.09	30	7	2.23704	[Cellular Component]---GO:0005575///cellular_component+++GO:0016021///integral component of membrane+++GO:0016020///membrane+++[Molecular Function]---GO:0003674///molecular_function+++[Biological Process]---GO:0008150///biological_process
'CG15766'	31512	20.93	4.37	262	55	2.2339	[Cellular Component]---GO:0005737///cytoplasm+++[Molecular Function]---GO:0008080///N-acetyltransferase activity+++[Biological Process]---GO:0006807///nitrogen compound metabolic process
'Spn28Dc'	34091	33.27	6.98	809	171	2.22702	[Cellular Component]---GO:0005615///extracellular space+++GO:0005576///extracellular region+++[Molecular Function]---GO:0030414///peptidase inhibitor activity+++GO:0004867///serine-type endopeptidase inhibitor activity+++[Biological Process]---GO:0002376///immune system process+++GO:0035009///negative regulation of melanization defense response+++GO:0045861///negative regulation of proteolysis+++…
'Fit1'	38488	63.31	13.41	2990	644	2.21175	[Cellular Component]---GO:0005737///cytoplasm+++[Molecular Function]---GO:0050839///cell adhesion molecule binding+++[Biological Process]---GO:0007160///cell-matrix adhesion+++GO:0050829///defense response to Gram-negative bacterium+++GO:0048738///cardiac muscle tissue development+++GO:0007155///cell adhesion+++GO:0007229///integrin-mediated signaling pathway
'CG14615'	33129	12.41	2.64	283	56	2.20908	[Molecular Function]---GO:0016747///transferase activity, transferring acyl groups other than amino-acyl groups+++GO:0016740///transferase activity+++GO:0016746///transferase activity, transferring acyl groups
'CG2076'	32041	672.82	143.66	11885	2560	2.20116	[Cellular Component]---GO:0016021///integral component of membrane+++GO:0016020///membrane+++[Biological Process]---GO:0006915///apoptotic process
'Alr'	32991	155.35	33.47	2277	495	2.18833	[Cellular Component]---GO:0005739///mitochondrion+++[Molecular Function]---GO:0015035///protein disulfide oxidoreductase activity+++GO:0050660///flavin adenine dinucleotide binding+++GO:0016972///thiol oxidase activity+++GO:0016971///flavin-linked sulfhydryl oxidase activity+++GO:0016491///oxidoreductase activity+++[Biological Process]---GO:0055114///oxidation-reduction process+++GO:0042246///tis…
'CG4752'	37569	0.52	0.11	29	6	2.18763	[Cellular Component]---GO:0005829///cytosol+++[Molecular Function]---GO:0016787///hydrolase activity+++GO:0003824///catalytic activity+++GO:0017168///5-oxoprolinase (ATP-hydrolyzing) activity+++[Biological Process]---GO:0006749///glutathione metabolic process
'GlyP'	33386	43.46	9.42	1824	403	2.18015	[Cellular Component]---GO:0032991///protein-containing complex+++GO:0005737///cytoplasm+++[Molecular Function]---GO:0016757///transferase activity, transferring glycosyl groups+++GO:0004645///phosphorylase activity+++GO:0016740///transferase activity+++GO:0042803///protein homodimerization activity+++GO:0030170///pyridoxal phosphate binding+++GO:0102250///linear malto-oligosaccharide phosphorylas…
'Sema2a'	36846	32.07	6.95	1567	341	2.17858	[Cellular Component]---GO:0005615///extracellular space+++GO:0005576///extracellular region+++GO:0005829///cytosol+++GO:0012505///endomembrane system+++[Molecular Function]---GO:0030215///semaphorin receptor binding+++GO:0045499///chemorepellent activity+++GO:0005515///protein binding+++[Biological Process]---GO:0030534///adult behavior+++GO:0030154///cell differentiation+++GO:0070983///dendrite …
'Cpr49Ac'	36348	2.69	0.58	54	12	2.16651	[Cellular Component]---GO:0005576///extracellular region+++GO:0031012///extracellular matrix+++[Molecular Function]---GO:0042302///structural constituent of cuticle+++GO:0008010///structural constituent of chitin-based larval cuticle+++[Biological Process]---GO:0042381///hemolymph coagulation+++GO:0040003///chitin-based cuticle development
'CG12560'	34092	14.47	3.19	185	41	2.15597	[Molecular Function]---GO:0016747///transferase activity, transferring acyl groups other than amino-acyl groups+++GO:0016740///transferase activity+++GO:0016746///transferase activity, transferring acyl groups+++[Biological Process]---GO:0016573///histone acetylation
'CG6543'	36536	575.88	127.28	7993	1777	2.15139	[Cellular Component]---GO:0005739///mitochondrion+++GO:0005759///mitochondrial matrix+++[Molecular Function]---GO:0004300///enoyl-CoA hydratase activity+++GO:0016829///lyase activity+++GO:0003824///catalytic activity+++[Biological Process]---GO:0006635///fatty acid beta-oxidation
'CG30438'	246614	1.47	0.33	43	10	2.14505	[Cellular Component]---GO:0016021///integral component of membrane+++GO:0016020///membrane+++GO:0000139///Golgi membrane+++GO:0005794///Golgi apparatus+++GO:0043231///intracellular membrane-bounded organelle+++[Molecular Function]---GO:0016757///transferase activity, transferring glycosyl groups+++GO:0015020///glucuronosyltransferase activity+++GO:0015018///galactosylgalactosylxylosylprotein 3-be…
'CG14630'	44620	8.02	1.79	145.74	32.73	2.14257	[Cellular Component]---GO:0005739///mitochondrion+++[Molecular Function]---GO:0008336///gamma-butyrobetaine dioxygenase activity+++GO:0016702///oxidoreductase activity, acting on single donors with incorporation of molecular oxygen, incorporation of two atoms of oxygen+++GO:0016491///oxidoreductase activity+++[Biological Process]---GO:0045329///carnitine biosynthetic process+++GO:0055114///oxidat…
'CG6767'	39132	195.81	43.71	5123	1132	2.13705	[Cellular Component]---GO:0002189///ribose phosphate diphosphokinase complex+++GO:0005737///cytoplasm+++[Molecular Function]---GO:0016740///transferase activity+++GO:0000287///magnesium ion binding+++GO:0004749///ribose phosphate diphosphokinase activity+++[Biological Process]---GO:0044249///cellular biosynthetic process+++GO:0009156///ribonucleoside monophosphate biosynthetic process+++GO:000916…
'Cyp6d4'	42682	37.42	8.43	952	216	2.12504	[Cellular Component]---GO:0005783///endoplasmic reticulum+++GO:0016020///membrane+++GO:0031090///organelle membrane+++GO:0005789///endoplasmic reticulum membrane+++GO:0043231///intracellular membrane-bounded organelle+++[Molecular Function]---GO:0020037///heme binding+++GO:0046872///metal ion binding+++GO:0005506///iron ion binding+++GO:0004497///monooxygenase activity+++GO:0016491///oxidoreducta…
'CG12264'	34613	273.23	61.71	5643.31	1283.37	2.1201	[Cellular Component]---GO:0005739///mitochondrion+++GO:0005829///cytosol+++GO:1990221///L-cysteine desulfurase complex+++GO:0005634///nucleus+++[Molecular Function]---GO:0031071///cysteine desulfurase activity+++GO:0051536///iron-sulfur cluster binding+++GO:0046872///metal ion binding+++GO:0016740///transferase activity+++GO:0030170///pyridoxal phosphate binding+++GO:0003824///catalytic activity+…
'CG7130'	40450	57.72	13.07	514	117	2.11676	[Cellular Component]---GO:0016021///integral component of membrane+++GO:0016020///membrane+++GO:0005829///cytosol+++[Molecular Function]---GO:0051087///chaperone binding+++GO:0051082///unfolded protein binding+++[Biological Process]---GO:0051085///chaperone cofactor-dependent protein refolding
'CG5758'	35083	1.81	0.42	78	18	2.10535	[Cellular Component]---GO:0005615///extracellular space+++GO:0031012///extracellular matrix+++[Molecular Function]---GO:0050839///cell adhesion molecule binding+++[Biological Process]---GO:0030198///extracellular matrix organization+++GO:0007155///cell adhesion+++GO:0008039///synaptic target recognition
'CG31125'	318599	12.47	2.85	243	56	2.10419	[Cellular Component]---GO:0005575///cellular_component+++[Molecular Function]---GO:0003674///molecular_function+++[Biological Process]---GO:0008150///biological_process
'png'	31084	28.3	6.47	417	96	2.10056	[Cellular Component]---GO:1902554///serine/threonine protein kinase complex+++GO:1902911///protein kinase complex+++[Molecular Function]---GO:0005524///ATP binding+++GO:0004674///protein serine/threonine kinase activity+++[Biological Process]---GO:0007346///regulation of mitotic cell cycle+++GO:0007343///egg activation+++GO:0006468///protein phosphorylation+++GO:0045977///positive regulation of m…
'LamC'	36615	33.67	7.72	1095	255	2.09805	[Cellular Component]---GO:0005635///nuclear envelope+++GO:0016020///membrane+++GO:0070732///spindle envelope+++GO:0005638///lamin filament+++GO:0005652///nuclear lamina+++GO:0034399///nuclear periphery+++GO:0005882///intermediate filament+++GO:0005634///nucleus+++[Molecular Function]---GO:0005198///structural molecule activity+++[Biological Process]---GO:0007112///male meiosis cytokinesis+++GO:00…
'AP-2sigma'	42525	116.12	26.8	1116	259	2.08877	[Cellular Component]---GO:0030122///AP-2 adaptor complex+++GO:0016020///membrane+++GO:0030117///membrane coat+++[Molecular Function]---GO:0008565///protein transporter activity+++[Biological Process]---GO:0006897///endocytosis+++GO:0006886///intracellular protein transport+++GO:0016192///vesicle-mediated transport+++GO:0015031///protein transport
'CG2137'	35689	0.92	0.21	30	7	2.08246	[Cellular Component]---GO:0009331///glycerol-3-phosphate dehydrogenase complex+++[Molecular Function]---GO:0052591///sn-glycerol-3-phosphate:ubiquinone-8 oxidoreductase activity+++GO:0005509///calcium ion binding+++[Biological Process]---GO:0006072///glycerol-3-phosphate metabolic process
'slgA'	33117	27.58	6.43	1116	263	2.07548	[Cellular Component]---GO:0005739///mitochondrion+++GO:0005759///mitochondrial matrix+++[Molecular Function]---GO:0004657///proline dehydrogenase activity+++GO:0016491///oxidoreductase activity+++GO:0071949///FAD binding+++[Biological Process]---GO:0006560///proline metabolic process+++GO:0055114///oxidation-reduction process+++GO:0006537///glutamate biosynthetic process+++GO:0006562///proline ca…
'CG6512'	39922	153.31	35.73	6560	1539	2.07444	[Cellular Component]---GO:0016021///integral component of membrane+++GO:0005739///mitochondrion+++GO:0016020///membrane+++GO:0005743///mitochondrial inner membrane+++[Molecular Function]---GO:0016787///hydrolase activity+++GO:0000166///nucleotide binding+++GO:0008270///zinc ion binding+++GO:0005524///ATP binding+++GO:0004222///metalloendopeptidase activity+++[Biological Process]---GO:0034982///mi…
'Tgt'	33307	68.04	15.89	1437	338	2.07169	[Cellular Component]---GO:0005737///cytoplasm+++[Molecular Function]---GO:0016763///transferase activity, transferring pentosyl groups+++GO:0016757///transferase activity, transferring glycosyl groups+++GO:0046872///metal ion binding+++GO:0016740///transferase activity+++GO:0008479///queuine tRNA-ribosyltransferase activity+++[Biological Process]---GO:0101030///tRNA-guanine transglycosylation+++G…
'Cubn'	326235	22.79	5.35	3631	860	2.062	[Cellular Component]---GO:0016020///membrane+++GO:0005886///plasma membrane+++[Molecular Function]---GO:0046872///metal ion binding+++GO:0005509///calcium ion binding+++[Biological Process]---GO:0097206///nephrocyte filtration+++GO:0015031///protein transport+++GO:0097017///renal protein absorption
'Ant2'	32008	27.98	6.59	490	112	2.05922	[Cellular Component]---GO:0016021///integral component of membrane+++GO:0016020///membrane+++GO:0005743///mitochondrial inner membrane+++[Molecular Function]---GO:0005471///ATP:ADP antiporter activity+++GO:0022857///transmembrane transporter activity+++[Biological Process]---GO:0015867///ATP transport+++GO:0015866///ADP transport+++GO:0055085///transmembrane transport
'rols'	39368	0.42	0.1	32	8	2.04439	[Cellular Component]---GO:0009986///cell surface+++GO:0030018///Z disc+++GO:0005912///adherens junction+++GO:0005737///cytoplasm+++[Molecular Function]---GO:0008307///structural constituent of muscle+++GO:0050839///cell adhesion molecule binding+++GO:0005515///protein binding+++[Biological Process]---GO:0045214///sarcomere organization+++GO:0007520///myoblast fusion+++GO:0007298///border follicle…
'kermit'	46027	107.83	25.67	2776.74	679.36	2.04412	[Cellular Component]---GO:0031982///vesicle+++[Molecular Function]---GO:0001965///G-protein alpha-subunit binding+++[Biological Process]---GO:0016055///Wnt signaling pathway+++GO:0008045///motor neuron axon guidance+++GO:0001736///establishment of planar polarity
'Tis11'	32222	432.92	103.32	17366	4491	2.04048	[Cellular Component]---GO:0005829///cytosol+++GO:0005634///nucleus+++[Molecular Function]---GO:0046872///metal ion binding+++GO:0035925///mRNA 3'-UTR AU-rich region binding+++GO:0003677///DNA binding+++GO:0003730///mRNA 3'-UTR binding+++[Biological Process]---GO:0061158///3'-UTR-mediated mRNA destabilization+++GO:1900153///positive regulation of nuclear-transcribed mRNA catabolic process, deadeny…
'CG12766'	38462	4.09	0.98	58	14	2.03653	[Cellular Component]---GO:0048471///perinuclear region of cytoplasm+++GO:0043220///Schmidt-Lanterman incisure+++GO:0032838///plasma membrane bounded cell projection cytoplasm+++GO:0042629///mast cell granule+++GO:0097454///Schwann cell microvillus+++GO:0005615///extracellular space+++GO:0005829///cytosol+++GO:0005654///nucleoplasm+++GO:0033010///paranodal junction+++[Molecular Function]---GO:0004…
'Usp47'	38644	62.13	14.95	4703	1150	2.02849	[Cellular Component]---GO:0005829///cytosol+++GO:0005634///nucleus+++GO:0005737///cytoplasm+++[Molecular Function]---GO:0008233///peptidase activity+++GO:0004197///cysteine-type endopeptidase activity+++GO:0016787///hydrolase activity+++GO:0036459///thiol-dependent ubiquitinyl hydrolase activity+++GO:0008234///cysteine-type peptidase activity+++GO:0004843///thiol-dependent ubiquitin-specific prot…
'CG13204'	36227	15.55	3.75	396	93	2.02393	[Cellular Component]---GO:0005634///nucleus+++[Molecular Function]---GO:0003700///DNA-binding transcription factor activity+++GO:0003677///DNA binding+++GO:0003713///transcription coactivator activity+++GO:0001099///basal RNA polymerase II transcription machinery binding+++[Biological Process]---GO:1903508///positive regulation of nucleic acid-templated transcription+++GO:0006355///regulation of …
'Keap1'	42062	31.92	7.71	1259	297	2.02154	[Cellular Component]---GO:0005703///polytene chromosome puff+++GO:0005634///nucleus+++[Molecular Function]---GO:0003779///actin binding+++GO:0042803///protein homodimerization activity+++[Biological Process]---GO:0006979///response to oxidative stress+++GO:0051865///protein autoubiquitination
'CG32115'	317862	30.28	7.36	637	156	2.01285	[Cellular Component]---GO:0005575///cellular_component+++[Molecular Function]---GO:0003674///molecular_function+++[Biological Process]---GO:0008150///biological_process
'Fie'	38452	3.04	0.74	65	16	2.01217	[Cellular Component]---GO:0016021///integral component of membrane+++GO:0016020///membrane+++[Molecular Function]---GO:0003674///molecular_function
'ebd2'	40363	19.22	4.68	424	103	2.0106	[Cellular Component]---GO:0005634///nucleus+++[Molecular Function]---GO:0003677///DNA binding+++[Biological Process]---GO:0007527///adult somatic muscle development
'CG3803'	37809	35.42	8.64	635	156	2.00941	[Cellular Component]---GO:0016021///integral component of membrane+++GO:0016020///membrane+++GO:0005743///mitochondrial inner membrane+++[Molecular Function]---GO:0004129///cytochrome-c oxidase activity+++GO:0016653///oxidoreductase activity, acting on NAD(P)H, heme protein as acceptor+++GO:0016491///oxidoreductase activity+++GO:0016627///oxidoreductase activity, acting on the CH-CH group of dono…
'mh'	32480	29.55	7.22	951	234	2.00688	[Cellular Component]---GO:0042585///germinal vesicle+++GO:0001940///male pronucleus+++GO:0005634///nucleus+++[Molecular Function]---GO:0003677///DNA binding+++[Biological Process]---GO:0006974///cellular response to DNA damage stimulus+++GO:0000278///mitotic cell cycle+++GO:0009650///UV protection+++GO:0006281///DNA repair
'Las'	40259	51.7	12.74	951	236	1.9943	[Cellular Component]---GO:0005739///mitochondrion+++[Molecular Function]---GO:0051539///4 iron, 4 sulfur cluster binding+++GO:0051536///iron-sulfur cluster binding+++GO:0046872///metal ion binding+++GO:0016992///lipoate synthase activity+++GO:0016740///transferase activity+++GO:0003824///catalytic activity+++GO:0016783///sulfurtransferase activity+++[Biological Process]---GO:0009249///protein lip…
'CG42455'	8673988	13.02	3.22	197.06	50.09	1.98731	[Cellular Component]---GO:0016021///integral component of membrane+++GO:0016020///membrane+++[Molecular Function]---GO:1990190///peptide-glutamate-N-acetyltransferase activity+++GO:0004596///peptide alpha-N-acetyltransferase activity+++GO:0008080///N-acetyltransferase activity+++GO:1990189///peptide-serine-N-acetyltransferase activity+++[Biological Process]---GO:0006475///internal protein amino a…
'CG17029'	39740	4.55	1.13	60	16	1.98388	[Cellular Component]---GO:0005737///cytoplasm+++[Molecular Function]---GO:0016787///hydrolase activity+++GO:0046872///metal ion binding+++GO:0052832///inositol monophosphate 3-phosphatase activity+++GO:0052834///inositol monophosphate phosphatase activity+++GO:0008934///inositol monophosphate 1-phosphatase activity+++GO:0052833///inositol monophosphate 4-phosphatase activity+++[Biological Process…
'CG33082'	318857	5.1	1.26	78.26	28.27	1.98203	[Cellular Component]---GO:0030681///multimeric ribonuclease P complex+++GO:0005655///nucleolar ribonuclease P complex+++[Molecular Function]---GO:0004526///ribonuclease P activity+++GO:0016787///hydrolase activity+++[Biological Process]---GO:0090502///RNA phosphodiester bond hydrolysis, endonucleolytic+++GO:0090501///RNA phosphodiester bond hydrolysis+++GO:0001682///tRNA 5'-leader removal+++GO:00…
'koko'	14462485	35.84	8.91	574	143	1.98108	[Cellular Component]---GO:0005634///nucleus+++[Molecular Function]---GO:0016740///transferase activity+++GO:0016538///cyclin-dependent protein serine/threonine kinase regulator activity+++[Biological Process]---GO:0006357///regulation of transcription by RNA polymerase II+++GO:0000079///regulation of cyclin-dependent protein serine/threonine kinase activity
'CG14636'	40526	4.63	1.16	91	23	1.96069	[Biological Process]---GO:0007605///sensory perception of sound
'Hrb98DE'	43385	1147.13	290.78	33432	8685	1.95361	[Cellular Component]---GO:0005703///polytene chromosome puff+++GO:1990904///ribonucleoprotein complex+++GO:0005634///nucleus+++[Molecular Function]---GO:0003676///nucleic acid binding+++GO:0003723///RNA binding+++GO:0048027///mRNA 5'-UTR binding+++GO:0003729///mRNA binding+++GO:0043565///sequence-specific DNA binding+++[Biological Process]---GO:0000381///regulation of alternative mRNA splicing, v…
'Sytalpha'	35068	1.48	0.38	53	15	1.95109	[Cellular Component]---GO:0016021///integral component of membrane+++GO:0016020///membrane+++GO:0098793///presynapse+++GO:0070382///exocytic vesicle+++GO:0005886///plasma membrane+++GO:0045202///synapse+++[Molecular Function]---GO:0005544///calcium-dependent phospholipid binding+++GO:0030276///clathrin binding+++GO:0000149///SNARE binding+++GO:0001786///phosphatidylserine binding+++GO:0019905///s…
'shu'	45360	40.43	10.26	927	237	1.95066	[Cellular Component]---GO:0070725///Yb body+++GO:0043186///P granule+++GO:0005737///cytoplasm+++[Molecular Function]---GO:0003755///peptidyl-prolyl cis-trans isomerase activity+++GO:0005528///FK506 binding+++[Biological Process]---GO:0030154///cell differentiation+++GO:0031047///gene silencing by RNA+++GO:0048477///oogenesis+++GO:0051321///meiotic cell cycle+++GO:0034587///piRNA metabolic process
'CG6178'	42867	46.16	11.72	1263	323	1.9505	[Cellular Component]---GO:0005777///peroxisome+++[Molecular Function]---GO:0016874///ligase activity+++GO:0015645///fatty acid ligase activity+++GO:0016740///transferase activity+++GO:0004467///long-chain fatty acid-CoA ligase activity+++GO:0004321///fatty-acyl-CoA synthase activity+++GO:0016405///CoA-ligase activity+++GO:0045289///luciferin monooxygenase activity+++GO:0003824///catalytic activit…
'Rpp30'	44392	34.53	8.89	444	115	1.93167	[Cellular Component]---GO:0030681///multimeric ribonuclease P complex+++GO:0000172///ribonuclease MRP complex+++GO:0005655///nucleolar ribonuclease P complex+++[Molecular Function]---GO:0004526///ribonuclease P activity+++GO:0016787///hydrolase activity+++GO:0004540///ribonuclease activity+++GO:0003723///RNA binding+++GO:0003824///catalytic activity+++[Biological Process]---GO:0090502///RNA phosp…
'Ercc1'	36654	34.14	8.8	424	110	1.92935	[Cellular Component]---GO:0070522///ERCC4-ERCC1 complex+++GO:0000110///nucleotide-excision repair factor 1 complex+++GO:0032991///protein-containing complex+++GO:0005634///nucleus+++[Molecular Function]---GO:0003684///damaged DNA binding+++GO:0046982///protein heterodimerization activity+++GO:0000014///single-stranded DNA endodeoxyribonuclease activity+++GO:0004519///endonuclease activity+++GO:00…
'cue'	38174	166.37	42.95	6416	1669	1.92704	[Cellular Component]---GO:0005575///cellular_component+++GO:0016021///integral component of membrane+++GO:0016020///membrane+++GO:0005886///plasma membrane+++[Molecular Function]---GO:0003674///molecular_function+++GO:0005509///calcium ion binding+++[Biological Process]---GO:0030154///cell differentiation+++GO:0048477///oogenesis+++GO:0070328///triglyceride homeostasis+++GO:0045938///positive reg…
'CG2650'	31252	3.16	0.82	42	11	1.926	[Cellular Component]---GO:0005575///cellular_component+++GO:0005615///extracellular space+++[Molecular Function]---GO:0003674///molecular_function+++[Biological Process]---GO:0048511///rhythmic process+++GO:0007623///circadian rhythm
'mtd'	45467	268.16	69.64	14290	3709	1.91863	[Cellular Component]---GO:0005634///nucleus+++GO:0005737///cytoplasm+++[Biological Process]---GO:0002218///activation of innate immune response+++GO:0050829///defense response to Gram-negative bacterium+++GO:2000648///positive regulation of stem cell proliferation
'CG42568'	8674104	4.53	1.17	89.54	23.33	1.91709	[Cellular Component]---GO:0016020///membrane+++GO:0016021///integral component of membrane+++[Molecular Function]---GO:0051082///unfolded protein binding+++[Biological Process]---GO:0030154///cell differentiation+++GO:0007283///spermatogenesis+++GO:0006457///protein folding+++GO:0007275///multicellular organism development
'Vsp37A'	31006	92.45	24.08	1644	433	1.91459	[Cellular Component]---GO:0000813///ESCRT I complex+++[Molecular Function]---GO:0003674///molecular_function+++[Biological Process]---GO:0015031///protein transport+++GO:0043162///ubiquitin-dependent protein catabolic process via the multivesicular body sorting pathway+++GO:0032509///endosome transport via multivesicular body sorting pathway
'sunn'	326196	24.84	6.49	1029	271	1.91005	[Cellular Component]---GO:0016021///integral component of membrane+++GO:0005783///endoplasmic reticulum+++GO:0016020///membrane+++GO:0000775///chromosome, centromeric region+++[Molecular Function]---GO:0003674///molecular_function+++[Biological Process]---GO:0007030///Golgi organization+++GO:0006914///autophagy+++GO:0051754///meiotic sister chromatid cohesion, centromeric+++GO:0098609///cell-cell…
'Hsc20'	5740624	22.16	5.83	268	71	1.89797	[Cellular Component]---GO:0005739///mitochondrion+++GO:0005737///cytoplasm+++[Molecular Function]---GO:0051087///chaperone binding+++GO:0003674///molecular_function+++GO:0001671///ATPase activator activity+++[Biological Process]---GO:0051259///protein complex oligomerization+++GO:0044571///[2Fe-2S] cluster assembly+++GO:0008150///biological_process+++GO:0097428///protein maturation by iron-sulfur…
'CG7730'	39908	10.52	2.77	305	81	1.89685	[Biological Process]---GO:0007611///learning or memory
'Sec22'	31030	129.79	34.26	3066	815	1.89532	[Cellular Component]---GO:0030133///transport vesicle+++GO:0016021///integral component of membrane+++GO:0005783///endoplasmic reticulum+++GO:0012507///ER to Golgi transport vesicle membrane+++GO:0031201///SNARE complex+++GO:0016020///membrane+++GO:0000139///Golgi membrane+++GO:0005793///endoplasmic reticulum-Golgi intermediate compartment+++GO:0005789///endoplasmic reticulum membrane+++[Molecula…
'bcn92'	31186	268.17	71.21	2566	685	1.88674	[Cellular Component]---GO:0005739///mitochondrion+++GO:1990221///L-cysteine desulfurase complex+++[Molecular Function]---GO:0003674///molecular_function+++[Biological Process]---GO:0016226///iron-sulfur cluster assembly
'CG30414'	37705	14.5	3.85	207	56	1.88511	[Molecular Function]---GO:0004252///serine-type endopeptidase activity+++[Biological Process]---GO:0006508///proteolysis
'Cyp6d5'	41706	6.23	1.66	138	37	1.88338	[Cellular Component]---GO:0005783///endoplasmic reticulum+++GO:0016020///membrane+++GO:0031090///organelle membrane+++GO:0005789///endoplasmic reticulum membrane+++GO:0043231///intracellular membrane-bounded organelle+++[Molecular Function]---GO:0020037///heme binding+++GO:0046872///metal ion binding+++GO:0005506///iron ion binding+++GO:0004497///monooxygenase activity+++GO:0016491///oxidoreducta…
'cyc'	40162	58.44	15.56	1283	344	1.88217	[Cellular Component]---GO:0005634///nucleus+++GO:0005667///transcription factor complex+++GO:0005737///cytoplasm+++GO:0005654///nucleoplasm+++[Molecular Function]---GO:0003700///DNA-binding transcription factor activity+++GO:0046982///protein heterodimerization activity+++GO:0003677///DNA binding+++[Biological Process]---GO:0032922///circadian regulation of gene expression+++GO:0042594///response…
'Ccdc56'	39320	119.65	31.92	2464.5	662	1.87967	[Cellular Component]---GO:0016021///integral component of membrane+++GO:0005739///mitochondrion+++GO:0016020///membrane+++GO:0031966///mitochondrial membrane+++[Molecular Function]---GO:0003712///transcription coregulator activity+++GO:0003723///RNA binding+++GO:0000179///rRNA (adenine-N6,N6-)-dimethyltransferase activity+++[Biological Process]---GO:0008535///respiratory chain complex IV assembly
'mtTFB1'	8674019	119.65	31.92	2464.5	662	1.87967	[Cellular Component]---GO:0005739///mitochondrion+++GO:0005759///mitochondrial matrix+++[Molecular Function]---GO:0003723///RNA binding+++GO:0008168///methyltransferase activity+++GO:0016740///transferase activity+++GO:0000179///rRNA (adenine-N6,N6-)-dimethyltransferase activity+++GO:0003712///transcription coregulator activity+++GO:0008649///rRNA methyltransferase activity+++[Biological Process]…
'CG2540'	32216	29.94	8.04	492	133	1.86934	[Cellular Component]---GO:0005737///cytoplasm+++[Molecular Function]---GO:0003839///gamma-glutamylcyclotransferase activity+++GO:0016829///lyase activity+++[Biological Process]---GO:0006751///glutathione catabolic process
'Gs1'	33172	43.31	11.74	1062	288	1.85585	[Cellular Component]---GO:0005739///mitochondrion+++[Molecular Function]---GO:0016874///ligase activity+++GO:0000166///nucleotide binding+++GO:0005524///ATP binding+++GO:0003824///catalytic activity+++GO:0004356///glutamate-ammonia ligase activity+++[Biological Process]---GO:0006909///phagocytosis+++GO:0006542///glutamine biosynthetic process+++GO:0006807///nitrogen compound metabolic process+++G…
'CG9231'	40130	134.69	36.56	1456	402	1.85511	[Cellular Component]---GO:0005575///cellular_component+++GO:0016021///integral component of membrane+++GO:0016020///membrane+++[Molecular Function]---GO:0003674///molecular_function+++[Biological Process]---GO:0008150///biological_process
'cbt'	33224	267.85	72.71	7564	2049	1.85482	[Cellular Component]---GO:0005634///nucleus+++[Molecular Function]---GO:0003676///nucleic acid binding+++GO:0000981///DNA-binding transcription factor activity, RNA polymerase II-specific+++GO:0043565///sequence-specific DNA binding+++[Biological Process]---GO:0048190///wing disc dorsal/ventral pattern formation+++GO:0000122///negative regulation of transcription by RNA polymerase II+++GO:0006357…
'Dcp-1'	37729	35.31	9.59	837	229	1.85407	[Cellular Component]---GO:0005739///mitochondrion+++GO:0005829///cytosol+++[Molecular Function]---GO:1990525///BIR domain binding+++GO:0004197///cysteine-type endopeptidase activity+++GO:0097200///cysteine-type endopeptidase activity involved in execution phase of apoptosis+++[Biological Process]---GO:0007015///actin filament organization+++GO:0016239///positive regulation of macroautophagy+++GO:…
'RPA3'	32113	259.9	70.61	2031	563	1.85387	[Cellular Component]---GO:0035861///site of double-strand break+++GO:0005662///DNA replication factor A complex+++GO:0005634///nucleus+++[Molecular Function]---GO:0003684///damaged DNA binding+++GO:0003677///DNA binding+++GO:0003697///single-stranded DNA binding+++GO:0005515///protein binding+++[Biological Process]---GO:0006298///mismatch repair+++GO:0000724///double-strand break repair via homol…
'Qtzl'	318990	270.73	73.84	2338.7	641.58	1.84805	[Cellular Component]---GO:1990221///L-cysteine desulfurase complex+++GO:0005739///mitochondrion+++GO:0005634///nucleus+++GO:0005829///cytosol+++[Molecular Function]---GO:0031071///cysteine desulfurase activity+++GO:0016740///transferase activity+++GO:0030170///pyridoxal phosphate binding+++GO:0003824///catalytic activity+++[Biological Process]---GO:0044571///[2Fe-2S] cluster assembly
'mlt'	36072	2.53	0.69	77	21	1.848	[Cellular Component]---GO:0005930///axoneme+++[Molecular Function]---GO:0003674///molecular_function+++[Biological Process]---GO:0031117///positive regulation of microtubule depolymerization+++GO:0007291///sperm individualization
'RnrS'	36280	574.97	157.35	12363	3407	1.84307	[Cellular Component]---GO:0005829///cytosol+++GO:0005737///cytoplasm+++[Molecular Function]---GO:0046872///metal ion binding+++GO:0004748///ribonucleoside-diphosphate reductase activity, thioredoxin disulfide as acceptor+++GO:0016491///oxidoreductase activity+++[Biological Process]---GO:0055114///oxidation-reduction process+++GO:0006919///activation of cysteine-type endopeptidase activity involve…
'CG33969'	40252	55.76	15.31	1255	347	1.83778	[Cellular Component]---GO:0019005///SCF ubiquitin ligase complex+++[Biological Process]---GO:0031146///SCF-dependent proteasomal ubiquitin-dependent protein catabolic process
'CG3808'	40074	22.71	6.25	786.15	218.12	1.83441	[Molecular Function]---GO:0003676///nucleic acid binding+++GO:0003723///RNA binding+++GO:0008168///methyltransferase activity+++GO:0016740///transferase activity+++GO:0008173///RNA methyltransferase activity+++GO:0003729///mRNA binding+++[Biological Process]---GO:0001510///RNA methylation+++GO:0006396///RNA processing+++GO:0032259///methylation
'Lsd-1'	42810	13.99	3.85	339	86	1.8333	[Cellular Component]---GO:0005811///lipid droplet+++GO:0032994///protein-lipid complex+++GO:0005737///cytoplasm+++[Biological Process]---GO:0010883///regulation of lipid storage+++GO:1990044///protein localization to lipid droplet+++GO:0019915///lipid storage+++GO:0010898///positive regulation of triglyceride catabolic process+++GO:0034389///lipid droplet organization+++GO:0006869///lipid transpo…
'Pfk'	36060	45.34	12.55	2059	594	1.82619	[Cellular Component]---GO:0005945///6-phosphofructokinase complex+++[Molecular Function]---GO:0005524///ATP binding+++GO:0046872///metal ion binding+++GO:0003872///6-phosphofructokinase activity+++[Biological Process]---GO:0042593///glucose homeostasis+++GO:0006002///fructose 6-phosphate metabolic process+++GO:0007525///somatic muscle development+++GO:0009744///response to sucrose+++GO:0006096///…
'CG14995'	38487	39.41	10.92	1753	485	1.82478	[Cellular Component]---GO:0031514///motile cilium+++GO:0005929///cilium+++GO:0005737///cytoplasm+++[Biological Process]---GO:0007010///cytoskeleton organization+++GO:0044458///motile cilium assembly+++GO:0060271///cilium assembly
'CG17141'	42697	28.57	7.94	415	116	1.82228	[Cellular Component]---GO:0005739///mitochondrion+++GO:0016020///membrane+++GO:0005743///mitochondrial inner membrane+++[Molecular Function]---GO:0000166///nucleotide binding+++GO:0003924///GTPase activity+++GO:0005525///GTP binding+++[Biological Process]---GO:0042254///ribosome biogenesis
'CG13369'	31007	98.41	27.33	1535	429	1.82195	[Cellular Component]---GO:0005634///nucleus+++GO:0005737///cytoplasm+++[Molecular Function]---GO:0016301///kinase activity+++GO:0046872///metal ion binding+++GO:0016773///phosphotransferase activity, alcohol group as acceptor+++GO:0000166///nucleotide binding+++GO:0016740///transferase activity+++GO:0004747///ribokinase activity+++GO:0005524///ATP binding+++[Biological Process]---GO:0016310///pho…
'CG15456'	50123	19.63	5.45	118	32	1.81915	[Cellular Component]---GO:0005829///cytosol+++[Biological Process]---GO:0010269///response to selenium ion+++GO:0051491///positive regulation of filopodium assembly+++GO:0043066///negative regulation of apoptotic process
'BthD'	32317	696.53	193.86	8917	2497	1.81877	[Cellular Component]---GO:0005576///extracellular region+++GO:0005794///Golgi apparatus+++GO:0005737///cytoplasm+++[Molecular Function]---GO:0003674///molecular_function+++[Biological Process]---GO:0008340///determination of adult lifespan+++GO:0009792///embryo development ending in birth or egg hatching+++GO:0051775///response to redox state+++GO:0045454///cell redox homeostasis+++GO:0007275///m…
'CG18190'	37179	8.3	2.31	118	33	1.81851	[Cellular Component]---GO:0048471///perinuclear region of cytoplasm+++GO:0015630///microtubule cytoskeleton+++GO:0030496///midbody+++GO:0035371///microtubule plus-end+++GO:0005737///cytoplasm+++[Molecular Function]---GO:0042802///identical protein binding+++GO:0008017///microtubule binding+++GO:0019901///protein kinase binding+++GO:0008022///protein C-terminus binding+++[Biological Process]---GO:…
'CG13623'	42926	24.58	6.87	171	51	1.813	[Cellular Component]---GO:0005739///mitochondrion+++GO:0005829///cytosol+++[Molecular Function]---GO:0051539///4 iron, 4 sulfur cluster binding+++GO:0051536///iron-sulfur cluster binding+++GO:0051537///2 iron, 2 sulfur cluster binding+++GO:0005198///structural molecule activity+++GO:0005506///iron ion binding+++[Biological Process]---GO:0016226///iron-sulfur cluster assembly+++GO:0051604///protei…
'CG34355'	42820	1.76	0.49	132	37	1.81263	[Cellular Component]---GO:0016021///integral component of membrane+++GO:0016020///membrane+++GO:0005887///integral component of plasma membrane+++[Molecular Function]---GO:0004888///transmembrane signaling receptor activity+++[Biological Process]---GO:0030195///negative regulation of blood coagulation
'CG33267'	2768969	14.97	4.2	142	40	1.80982	[Cellular Component]---GO:0005575///cellular_component+++[Molecular Function]---GO:0003674///molecular_function+++[Biological Process]---GO:0008150///biological_process
'cav'	42881	24.77	6.96	405	115	1.80587	[Cellular Component]---GO:0016021///integral component of membrane+++GO:0000782///telomere cap complex+++GO:0005694///chromosome+++GO:0016020///membrane+++GO:0000775///chromosome, centromeric region+++GO:0000781///chromosome, telomeric region+++GO:0000784///nuclear chromosome, telomeric region+++GO:0005634///nucleus+++GO:0005763///mitochondrial small ribosomal subunit+++[Molecular Function]---GO:…
'Dgp-1'	37080	124.61	35.07	4404	1272	1.80314	[Cellular Component]---GO:0005575///cellular_component+++[Molecular Function]---GO:0003674///molecular_function+++GO:0003924///GTPase activity+++GO:0005525///GTP binding+++GO:0003746///translation elongation factor activity+++[Biological Process]---GO:0008150///biological_process+++GO:0006414///translational elongation
'CG3184'	31608	12.58	3.55	197	56	1.79786	[Cellular Component]---GO:0005737///cytoplasm+++[Molecular Function]---GO:0032451///demethylase activity+++[Biological Process]---GO:0017183///peptidyl-diphthamide biosynthetic process from peptidyl-histidine
'MME1'	33987	54.68	15.45	907	258	1.79677	[Cellular Component]---GO:0016021///integral component of membrane+++GO:0005739///mitochondrion+++GO:0016020///membrane+++GO:0031966///mitochondrial membrane+++GO:0005743///mitochondrial inner membrane+++[Molecular Function]---GO:0005476///carnitine:acyl carnitine antiporter activity+++GO:0015095///magnesium ion transmembrane transporter activity+++GO:0022857///transmembrane transporter activity+…
'GABA-B-R2'	42561	3.68	1.04	203	58	1.79489	[Cellular Component]---GO:0016021///integral component of membrane+++GO:0016020///membrane+++GO:0038039///G protein-coupled receptor heterodimeric complex+++GO:0005887///integral component of plasma membrane+++GO:0005886///plasma membrane+++[Molecular Function]---GO:0004930///G protein-coupled receptor activity+++GO:0046982///protein heterodimerization activity+++GO:0004965///G protein-coupled GA…
'Patsas'	34634	2.48	0.7	84	24	1.79256	[Cellular Component]---GO:0016021///integral component of membrane+++GO:0005783///endoplasmic reticulum+++GO:0016020///membrane+++GO:0005794///Golgi apparatus+++[Molecular Function]---GO:0016740///transferase activity+++GO:0019706///protein-cysteine S-palmitoyltransferase activity+++GO:0016746///transferase activity, transferring acyl groups+++[Biological Process]---GO:0018345///protein palmitoyl…
'bor'	53565	203.81	58.36	6802	1964	1.77775	[Cellular Component]---GO:0042645///mitochondrial nucleoid+++GO:0005739///mitochondrion+++GO:0016020///membrane+++GO:0005743///mitochondrial inner membrane+++[Molecular Function]---GO:0000166///nucleotide binding+++GO:0008270///zinc ion binding+++GO:0005524///ATP binding+++[Biological Process]---GO:0007005///mitochondrion organization
'Nrt'	39873	3.2	0.92	168	45	1.77596	[Cellular Component]---GO:0016021///integral component of membrane+++GO:0016020///membrane+++GO:0030424///axon+++GO:0005615///extracellular space+++GO:0098793///presynapse+++GO:0005829///cytosol+++GO:0016323///basolateral plasma membrane+++GO:0005886///plasma membrane+++GO:0005737///cytoplasm+++[Molecular Function]---GO:0016787///hydrolase activity+++GO:0017124///SH3 domain binding+++GO:0005118//…
'hng2'	41056	41.25	11.82	662	191	1.77595	[Cellular Component]---GO:0005667///transcription factor complex+++GO:0005634///nucleus+++[Molecular Function]---GO:0003677///DNA binding+++[Biological Process]---GO:0006351///transcription, DNA-templated+++GO:0006355///regulation of transcription, DNA-templated
'Ppcdc'	246533	108.12	31.02	1517	438	1.77505	[Molecular Function]---GO:0004633///phosphopantothenoylcysteine decarboxylase activity+++GO:0016829///lyase activity+++GO:0003824///catalytic activity+++[Biological Process]---GO:0015937///coenzyme A biosynthetic process
'CG42496'	8674001	108.12	31.02	1517	438	1.77505	[Molecular Function]---GO:0004633///phosphopantothenoylcysteine decarboxylase activity+++GO:0042802///identical protein binding+++[Biological Process]---GO:0015937///coenzyme A biosynthetic process
'pre-mod(mdg4)-B'	19835051	3.46	0.99	175.39	50.6	1.77303	[Cellular Component]---GO:0005575///cellular_component+++[Molecular Function]---GO:0003674///molecular_function+++[Biological Process]---GO:0008150///biological_process
'CG34228'	5740377	216.63	62.27	1055	304	1.77236	[Cellular Component]---GO:0016021///integral component of membrane+++GO:0016020///membrane
'CG7280'	32878	21.99	6.33	635	184	1.77091	[Cellular Component]---GO:0005739///mitochondrion+++GO:0005758///mitochondrial intermembrane space+++[Molecular Function]---GO:0020037///heme binding+++GO:0043546///molybdopterin cofactor binding+++GO:0046872///metal ion binding+++GO:0008482///sulfite oxidase activity+++GO:0016491///oxidoreductase activity+++GO:0030151///molybdenum ion binding+++[Biological Process]---GO:0006790///sulfur compound…
'CG1882'	35733	116.69	33.66	3084	903	1.76737	[Cellular Component]---GO:0005811///lipid droplet+++GO:0005777///peroxisome+++[Molecular Function]---GO:0016787///hydrolase activity+++GO:0004301///epoxide hydrolase activity+++GO:0003824///catalytic activity+++GO:0052689///carboxylic ester hydrolase activity+++[Biological Process]---GO:0055088///lipid homeostasis
'scyl'	39270	168.46	48.64	5628	1682	1.76564	[Cellular Component]---GO:0005737///cytoplasm+++[Molecular Function]---GO:0003674///molecular_function+++[Biological Process]---GO:0032006///regulation of TOR signaling+++GO:0008258///head involution+++GO:0006979///response to oxidative stress+++GO:0009968///negative regulation of signal transduction+++GO:0006915///apoptotic process+++GO:0045926///negative regulation of growth+++GO:0007275///mult…
'CG8613'	36593	17.3	4.99	712	207	1.76532	[Molecular Function]---GO:0003824///catalytic activity
'CG44247'	19835727	1.78	0.51	73	22	1.76139	[Cellular Component]---GO:0016021///integral component of membrane+++GO:0005701///polytene chromosome chromocenter+++GO:0016020///membrane+++GO:0005704///polytene chromosome band+++GO:0031618///nuclear pericentric heterochromatin+++GO:0005634///nucleus+++[Molecular Function]---GO:0042803///protein homodimerization activity+++GO:0003700///DNA-binding transcription factor activity+++GO:0001228///DN…
'Roe1'	36508	189.11	54.76	2656	774	1.76133	[Cellular Component]---GO:0001405///PAM complex, Tim23 associated import motor+++GO:0005739///mitochondrion+++GO:0005759///mitochondrial matrix+++[Molecular Function]---GO:0051087///chaperone binding+++GO:0000774///adenyl-nucleotide exchange factor activity+++GO:0042803///protein homodimerization activity+++GO:0051082///unfolded protein binding+++[Biological Process]---GO:0006457///protein foldin…
'msd1'	38155	244.76	71.04	1582	461	1.75827	[Cellular Component]---GO:0005856///cytoskeleton+++GO:0005819///spindle+++GO:0005874///microtubule+++GO:0005737///cytoplasm+++[Biological Process]---GO:0007049///cell cycle+++GO:0051301///cell division+++GO:0007020///microtubule nucleation
'alpha-Man-IIb'	41913	3.24	0.94	243	69	1.75417	[Cellular Component]---GO:0016021///integral component of membrane+++GO:0016020///membrane+++GO:0000139///Golgi membrane+++GO:0012505///endomembrane system+++[Molecular Function]---GO:0030246///carbohydrate binding+++GO:0004571///mannosyl-oligosaccharide 1,2-alpha-mannosidase activity+++GO:0016787///hydrolase activity+++GO:0016798///hydrolase activity, acting on glycosyl bonds+++GO:0046872///meta…
'RfC4'	38492	269.57	78.52	4022	1179	1.75307	[Cellular Component]---GO:0031391///Elg1 RFC-like complex+++GO:0005663///DNA replication factor C complex+++GO:0005634///nucleus+++[Molecular Function]---GO:0000166///nucleotide binding+++GO:0003677///DNA binding+++GO:0005524///ATP binding+++GO:0005515///protein binding+++GO:0003689///DNA clamp loader activity+++[Biological Process]---GO:0000077///DNA damage checkpoint+++GO:0006271///DNA strand e…
'Bmcp'	39322	60.27	17.58	1333	393	1.75049	[Cellular Component]---GO:0016021///integral component of membrane+++GO:0005739///mitochondrion+++GO:0016020///membrane+++GO:0005743///mitochondrial inner membrane+++[Molecular Function]---GO:0015116///sulfate transmembrane transporter activity+++GO:0015131///oxaloacetate transmembrane transporter activity+++GO:0015141///succinate transmembrane transporter activity+++GO:0015297///antiporter activ…
'TMEM216'	41035	60.15	17.57	2199.42	628.45	1.7498	[Cellular Component]---GO:0016021///integral component of membrane+++GO:0016020///membrane+++GO:0035869///ciliary transition zone+++GO:0005929///cilium+++[Molecular Function]---GO:0003674///molecular_function+++[Biological Process]---GO:0060271///cilium assembly+++GO:1905515///non-motile cilium assembly
'ver'	39432	77.91	22.75	735	217	1.74901	[Cellular Component]---GO:0000782///telomere cap complex+++GO:0035012///polytene chromosome, telomeric region+++[Molecular Function]---GO:0004032///alditol:NADP+ 1-oxidoreductase activity+++GO:0008106///alcohol dehydrogenase (NADP+) activity+++GO:0016491///oxidoreductase activity+++[Biological Process]---GO:0055114///oxidation-reduction process
'CG30392'	246587	62.52	18.3	898	268	1.74584	[Cellular Component]---GO:0016020///membrane+++GO:0005829///cytosol+++GO:0005737///cytoplasm+++[Molecular Function]---GO:0120013///intermembrane lipid transfer activity+++GO:1902387///ceramide 1-phosphate binding+++GO:0008289///lipid binding+++GO:1902388///ceramide 1-phosphate transporter activity+++[Biological Process]---GO:0120009///intermembrane lipid transfer+++GO:0035627///ceramide transport…
'Naa15-16'	32934	154.38	45.34	8001	2367	1.74115	[Cellular Component]---GO:0031248///protein acetyltransferase complex+++GO:0031415///NatA complex+++GO:0005737///cytoplasm+++[Molecular Function]---GO:0004596///peptide alpha-N-acetyltransferase activity+++GO:0016740///transferase activity+++GO:0016746///transferase activity, transferring acyl groups+++[Biological Process]---GO:0017196///N-terminal peptidyl-methionine acetylation
'CG4300'	39403	97.6	28.68	2632	779	1.74088	[Molecular Function]---GO:0016768///spermine synthase activity+++[Biological Process]---GO:0006597///spermine biosynthetic process
'rept'	40092	136.35	40.08	3253	956	1.74035	[Cellular Component]---GO:0031011///Ino80 complex+++GO:0000123///histone acetyltransferase complex+++GO:0097255///R2TP complex+++GO:0000812///Swr1 complex+++GO:0005634///nucleus+++GO:0035267///NuA4 histone acetyltransferase complex+++[Molecular Function]---GO:0016787///hydrolase activity+++GO:0000166///nucleotide binding+++GO:0016740///transferase activity+++GO:0043141///ATP-dependent 5'-3' DNA h…
'CG7149'	34063	19.49	5.74	659	194	1.73854	[Cellular Component]---GO:0016021///integral component of membrane+++GO:0016020///membrane+++GO:0005789///endoplasmic reticulum membrane+++GO:0005794///Golgi apparatus+++[Molecular Function]---GO:0004307///ethanolaminephosphotransferase activity+++GO:0016780///phosphotransferase activity, for other substituted phosphate groups+++GO:0016740///transferase activity+++[Biological Process]---GO:000664…
'sesB'	32007	2237.32	658.86	49440	14668	1.73736	[Cellular Component]---GO:0005854///nascent polypeptide-associated complex+++GO:0016021///integral component of membrane+++GO:0005701///polytene chromosome chromocenter+++GO:0005739///mitochondrion+++GO:0005730///nucleolus+++GO:0016020///membrane+++GO:0000792///heterochromatin+++GO:0005700///polytene chromosome+++GO:0000775///chromosome, centromeric region+++GO:0005743///mitochondrial inner membr…
'LanB2'	39118	469.49	138.44	37753	11219	1.73547	[Cellular Component]---GO:0005576///extracellular region+++GO:0005604///basement membrane+++[Biological Process]---GO:0007494///midgut development+++GO:0007435///salivary gland morphogenesis+++GO:0061031///endodermal digestive tract morphogenesis+++GO:0033627///cell adhesion mediated by integrin+++GO:0007155///cell adhesion+++GO:0034446///substrate adhesion-dependent cell spreading+++GO:0085029//…
'Spat'	31587	1.96	0.58	37	11	1.73383	[Cellular Component]---GO:0005777///peroxisome+++[Molecular Function]---GO:0004760///serine-pyruvate transaminase activity+++GO:0008453///alanine-glyoxylate transaminase activity+++GO:0016740///transferase activity+++GO:0008483///transaminase activity+++GO:0003824///catalytic activity+++[Biological Process]---GO:0019265///glycine biosynthetic process, by transamination of glyoxylate+++GO:0009436/…
'Cyt-c1L'	43457	3.53	1.04	61	18	1.73349	[Cellular Component]---GO:0005750///mitochondrial respiratory chain complex III+++[Molecular Function]---GO:0020037///heme binding+++GO:0009055///electron transfer activity+++GO:0045153///electron transporter, transferring electrons within CoQH2-cytochrome c reductase complex activity+++[Biological Process]---GO:0006122///mitochondrial electron transport, ubiquinol to cytochrome c+++GO:0042776///…
'CG4210'	41832	141.95	41.93	1226	364	1.73303	[Molecular Function]---GO:0008080///N-acetyltransferase activity+++GO:0016740///transferase activity+++GO:0016746///transferase activity, transferring acyl groups
'CG4565'	41303	6.85	2.04	77	23	1.72624	[Cellular Component]---GO:0005694///chromosome+++GO:0005634///nucleus+++[Molecular Function]---GO:0008168///methyltransferase activity+++GO:0016740///transferase activity+++GO:0008270///zinc ion binding+++GO:0018024///histone-lysine N-methyltransferase activity+++GO:0046975///histone methyltransferase activity (H3-K36 specific)+++[Biological Process]---GO:0034968///histone lysine methylation+++GO…
'CG11398'	31070	4.35	1.3	90	40	1.72289	[Cellular Component]---GO:0005634///nucleus+++[Molecular Function]---GO:0001227///DNA-binding transcription repressor activity, RNA polymerase II-specific+++GO:0003676///nucleic acid binding+++GO:0000978///RNA polymerase II proximal promoter sequence-specific DNA binding+++[Biological Process]---GO:0000122///negative regulation of transcription by RNA polymerase II+++GO:0048813///dendrite morphog…
'Tsp2A'	31080	4.81	1.43	57	18	1.7217	[Cellular Component]---GO:0005920///smooth septate junction+++GO:0016327///apicolateral plasma membrane+++GO:0016021///integral component of membrane+++GO:0030054///cell junction+++GO:0016020///membrane+++GO:0005918///septate junction+++GO:0005887///integral component of plasma membrane+++GO:0005886///plasma membrane+++[Molecular Function]---GO:0005515///protein binding+++[Biological Process]---G…
'sdk'	31017	2.28	0.68	286	86	1.72085	[Cellular Component]---GO:0016021///integral component of membrane+++GO:0016020///membrane+++GO:0045177///apical part of cell+++GO:0005887///integral component of plasma membrane+++GO:0098595///perivitelline space+++[Biological Process]---GO:0050931///pigment cell differentiation+++GO:0007156///homophilic cell adhesion via plasma membrane adhesion molecules+++GO:0046533///negative regulation of p…
'CG5059'	40278	317.31	94.56	7326	2231	1.72009	[Cellular Component]---GO:0016021///integral component of membrane+++GO:0016020///membrane+++GO:0005740///mitochondrial envelope+++GO:0005741///mitochondrial outer membrane+++GO:0005634///nucleus+++[Biological Process]---GO:0043065///positive regulation of apoptotic process+++GO:0097345///mitochondrial outer membrane permeabilization
'CG13295'	38692	30.99	9.24	686	206	1.71961	[Cellular Component]---GO:0005739///mitochondrion
'CG12379'	32512	29.74	8.88	230	69	1.71807	[Cellular Component]---GO:0005739///mitochondrion+++[Molecular Function]---GO:0051087///chaperone binding+++GO:0046872///metal ion binding+++GO:0008270///zinc ion binding+++[Biological Process]---GO:0050821///protein stabilization+++GO:0006457///protein folding+++GO:0030150///protein import into mitochondrial matrix
'Rad51D'	35937	6.75	2.02	176	53	1.71348	[Cellular Component]---GO:0033063///Rad51B-Rad51C-Rad51D-XRCC2 complex+++GO:0005657///replication fork+++[Molecular Function]---GO:0003697///single-stranded DNA binding+++GO:0000150///recombinase activity+++GO:0008094///DNA-dependent ATPase activity+++GO:0000400///four-way junction DNA binding+++GO:0003690///double-stranded DNA binding+++[Biological Process]---GO:0000707///meiotic DNA recombinase…
'Irbp18'	39243	91.21	27.43	682	204	1.70708	[Cellular Component]---GO:1990391///DNA repair complex+++[Molecular Function]---GO:0003693///P-element binding+++GO:0003700///DNA-binding transcription factor activity+++[Biological Process]---GO:0006302///double-strand break repair+++GO:0006355///regulation of transcription, DNA-templated
'Tpc1'	41316	57.86	17.41	1654	503	1.70627	[Cellular Component]---GO:0016021///integral component of membrane+++GO:0016020///membrane+++GO:0031305///integral component of mitochondrial inner membrane+++[Molecular Function]---GO:0015297///antiporter activity+++GO:0015234///thiamine transmembrane transporter activity+++GO:0022857///transmembrane transporter activity+++[Biological Process]---GO:0030974///thiamine pyrophosphate transmembrane …
'Trf2'	31773	47.05	14.15	5900	1829	1.70594	[Cellular Component]---GO:0005669///transcription factor TFIID complex+++GO:0001673///male germ cell nucleus+++GO:0000126///transcription factor TFIIIB complex+++GO:0005700///polytene chromosome+++GO:0001674///female germ cell nucleus+++GO:0005667///transcription factor complex+++GO:0005634///nucleus+++[Molecular Function]---GO:0000979///RNA polymerase II core promoter sequence-specific DNA bindi…
'CG15784'	31461	1423.72	429.21	38116	11559	1.70352	[Cellular Component]---GO:0005575///cellular_component+++GO:0005634///nucleus+++[Molecular Function]---GO:0003674///molecular_function+++[Biological Process]---GO:0008150///biological_process
'Taz'	36405	61.68	18.66	1483	452	1.69909	[Cellular Component]---GO:0005739///mitochondrion+++GO:0031966///mitochondrial membrane+++GO:0031224///intrinsic component of membrane+++GO:0016021///integral component of membrane+++[Molecular Function]---GO:0032577///phosphatidylcholine:cardiolipin O-linoleoyltransferase activity+++GO:0016746///transferase activity, transferring acyl groups+++[Biological Process]---GO:0035965///cardiolipin acyl…
'Idh'	44291	363.35	109.93	8221	2679	1.6984	[Cellular Component]---GO:0005739///mitochondrion+++GO:0005777///peroxisome+++GO:0005829///cytosol+++[Molecular Function]---GO:0050661///NADP binding+++GO:0004450///isocitrate dehydrogenase (NADP+) activity+++GO:0051287///NAD binding+++GO:0005102///signaling receptor binding+++GO:0000287///magnesium ion binding+++GO:0042803///protein homodimerization activity+++[Biological Process]---GO:0014070//…
'eIF2Bdelta'	37706	203.48	61.6	5663	1727	1.69747	[Cellular Component]---GO:0005829///cytosol+++GO:0005851///eukaryotic translation initiation factor 2B complex+++[Molecular Function]---GO:0016853///isomerase activity+++GO:0046523///S-methyl-5-thioribose-1-phosphate isomerase activity+++GO:0003743///translation initiation factor activity+++[Biological Process]---GO:0006413///translational initiation+++GO:0044237///cellular metabolic process
'CG4020'	31522	1.4	0.43	36	11	1.6939	[Cellular Component]---GO:0005777///peroxisome+++[Molecular Function]---GO:0080019///fatty-acyl-CoA reductase (alcohol-forming) activity+++GO:0102965///alcohol-forming fatty acyl-CoA reductase activity+++GO:0016491///oxidoreductase activity+++[Biological Process]---GO:0010025///wax biosynthetic process+++GO:0006629///lipid metabolic process+++GO:0055114///oxidation-reduction process+++GO:0035336/…
'CG9752'	37431	153.7	46.77	2302	705	1.68998	[Cellular Component]---GO:0005575///cellular_component+++[Molecular Function]---GO:0003674///molecular_function+++[Biological Process]---GO:0101030///tRNA-guanine transglycosylation+++GO:0006400///tRNA modification
'Tsp96F'	43127	28.41	8.65	1143	384	1.68928	[Cellular Component]---GO:0016021///integral component of membrane+++GO:0016020///membrane+++GO:0005887///integral component of plasma membrane+++GO:0005886///plasma membrane+++[Molecular Function]---GO:0003674///molecular_function+++[Biological Process]---GO:0007166///cell surface receptor signaling pathway
'CG12204'	32937	36.17	11.03	531	163	1.68636	[Cellular Component]---GO:0005575///cellular_component+++[Molecular Function]---GO:0003674///molecular_function+++[Biological Process]---GO:0008150///biological_process
'GstD1'	41503	981.52	299.99	10461	3215	1.68371	[Cellular Component]---GO:0005737///cytoplasm+++[Molecular Function]---GO:0004364///glutathione transferase activity+++GO:0016740///transferase activity+++GO:0016829///lyase activity+++GO:0018833///DDT-dehydrochlorinase activity+++[Biological Process]---GO:0006749///glutathione metabolic process+++GO:0009636///response to toxic substance
'Asph'	36778	6.72	2.06	275	83	1.68137	[Cellular Component]---GO:0016021///integral component of membrane+++GO:0016020///membrane+++GO:0012505///endomembrane system+++[Molecular Function]---GO:0004597///peptide-aspartate beta-dioxygenase activity+++GO:0016491///oxidoreductase activity+++[Biological Process]---GO:0042264///peptidyl-aspartic acid hydroxylation+++GO:0055114///oxidation-reduction process+++GO:0018193///peptidyl-amino acid…
'CG13364'	50364	208.91	64	935	287	1.6804	[Cellular Component]---GO:0005575///cellular_component+++[Molecular Function]---GO:0003674///molecular_function+++[Biological Process]---GO:0008150///biological_process+++GO:0002181///cytoplasmic translation
'Chd3'	40111	25.86	7.98	1094	340	1.67095	[Cellular Component]---GO:0035327///transcriptionally active chromatin+++GO:0005634///nucleus+++[Molecular Function]---GO:0016787///hydrolase activity+++GO:0070615///nucleosome-dependent ATPase activity+++GO:0046872///metal ion binding+++GO:0000166///nucleotide binding+++GO:0003677///DNA binding+++GO:0005524///ATP binding+++GO:0004386///helicase activity+++GO:0031491///nucleosome binding+++[Biolo…
'Arc1'	36595	863.41	266.31	28053	8717	1.67055	[Cellular Component]---GO:0098975///postsynapse of neuromuscular junction+++GO:0030054///cell junction+++GO:0016020///membrane+++GO:1903561///extracellular vesicle+++GO:0030017///sarcomere+++GO:0045202///synapse+++[Molecular Function]---GO:0003723///RNA binding+++GO:0003729///mRNA binding+++[Biological Process]---GO:0110077///vesicle-mediated intercellular transport+++GO:0051028///mRNA transport+…
'CG11710'	33044	60.32	18.75	1455	458	1.659	[Cellular Component]---GO:0005634///nucleus+++[Molecular Function]---GO:0008270///zinc ion binding+++GO:0003713///transcription coactivator activity+++[Biological Process]---GO:0045893///positive regulation of transcription, DNA-templated+++GO:0006355///regulation of transcription, DNA-templated
'Drat'	35687	222.81	69.32	5913	1852	1.65806	[Molecular Function]---GO:0016491///oxidoreductase activity+++[Biological Process]---GO:0055114///oxidation-reduction process+++GO:0001666///response to hypoxia+++GO:0071361///cellular response to ethanol
'mre11'	34565	101.84	31.95	2794	883	1.64619	[Cellular Component]---GO:0030870///Mre11 complex+++[Molecular Function]---GO:0030145///manganese ion binding+++GO:0004519///endonuclease activity+++GO:0008408///3'-5' exonuclease activity+++[Biological Process]---GO:0016233///telomere capping+++GO:0007095///mitotic G2 DNA damage checkpoint+++GO:0006302///double-strand break repair+++GO:0051276///chromosome organization+++GO:0031573///intra-S DNA…
'CG14036'	33735	20.79	6.53	108	34	1.64474	[Biological Process]---GO:0055070///copper ion homeostasis
'AIMP3'	246507	166.39	52.26	1571	496	1.64448	[Molecular Function]---GO:0016874///ligase activity
'CG11050'	33924	91.04	28.6	2514	777	1.64411	[Molecular Function]---GO:0002953///5'-deoxynucleotidase activity+++[Biological Process]---GO:0016311///dephosphorylation+++GO:0006226///dUMP biosynthetic process+++GO:0010139///pyrimidine deoxyribonucleotide salvage
'cana'	3771934	18.09	5.69	1597.09	500.16	1.64322	[Cellular Component]---GO:0005871///kinesin complex+++GO:0005874///microtubule+++[Molecular Function]---GO:0003774///motor activity+++GO:0016787///hydrolase activity+++GO:0003777///microtubule motor activity+++GO:0000166///nucleotide binding+++GO:0016887///ATPase activity+++GO:0008574///ATP-dependent microtubule motor activity, plus-end-directed+++GO:0005524///ATP binding+++GO:0008017///microtubu…
'Irbp'	117419	60.29	18.97	1764	559	1.64206	[Cellular Component]---GO:0005694///chromosome+++GO:0000784///nuclear chromosome, telomeric region+++GO:0005634///nucleus+++GO:0043564///Ku70:Ku80 complex+++[Molecular Function]---GO:0003684///damaged DNA binding+++GO:0016787///hydrolase activity+++GO:0046982///protein heterodimerization activity+++GO:0000166///nucleotide binding+++GO:0016887///ATPase activity+++GO:0003690///double-stranded DNA b…
'lwr'	33226	704.3	222.19	10342	3291	1.63799	[Cellular Component]---GO:0000780///condensed nuclear chromosome, centromeric region+++GO:0000940///condensed chromosome outer kinetochore+++GO:0005634///nucleus+++[Molecular Function]---GO:0061656///SUMO conjugating enzyme activity+++GO:0042802///identical protein binding+++GO:0008134///transcription factor binding+++GO:0000166///nucleotide binding+++GO:0016740///transferase activity+++GO:006166…
'CG4594'	34316	11.22	3.56	163	52	1.63342	[Cellular Component]---GO:0005739///mitochondrion+++[Molecular Function]---GO:0004300///enoyl-CoA hydratase activity+++GO:0016829///lyase activity+++GO:0003824///catalytic activity+++GO:0004165///dodecenoyl-CoA delta-isomerase activity+++[Biological Process]---GO:0006635///fatty acid beta-oxidation
'AspRS'	36420	428.02	135.8	11432	3671	1.62978	[Cellular Component]---GO:0005829///cytosol+++GO:0017101///aminoacyl-tRNA synthetase multienzyme complex+++GO:0005737///cytoplasm+++[Molecular Function]---GO:0016874///ligase activity+++GO:0003676///nucleic acid binding+++GO:0003723///RNA binding+++GO:0004812///aminoacyl-tRNA ligase activity+++GO:0000166///nucleotide binding+++GO:0004815///aspartate-tRNA ligase activity+++GO:0005524///ATP binding…
'sni'	31761	43.6	13.87	642	207	1.62573	[Cellular Component]---GO:0005739///mitochondrion+++GO:0005737///cytoplasm+++GO:0005829///cytosol+++[Molecular Function]---GO:0000166///nucleotide binding+++GO:0004090///carbonyl reductase (NADPH) activity+++GO:0016491///oxidoreductase activity+++[Biological Process]---GO:0055114///oxidation-reduction process
'CG34288'	5740644	10.26	3.28	53	17	1.61955	[Cellular Component]---GO:0005575///cellular_component+++[Molecular Function]---GO:0003674///molecular_function+++[Biological Process]---GO:0008150///biological_process
'Cks30A'	34250	108.86	34.9	1655	534	1.61492	[Cellular Component]---GO:0019005///SCF ubiquitin ligase complex+++GO:0000307///cyclin-dependent protein kinase holoenzyme complex+++[Molecular Function]---GO:0019901///protein kinase binding+++GO:0043130///ubiquitin binding+++GO:0061575///cyclin-dependent protein serine/threonine kinase activator activity+++GO:0042393///histone binding+++GO:0016538///cyclin-dependent protein serine/threonine kin…
'Hmg-2'	37407	47.21	15.15	851	275	1.61298	[Cellular Component]---GO:0005634///nucleus+++[Molecular Function]---GO:0003674///molecular_function+++GO:0003677///DNA binding
'Uch'	33397	497.54	160.12	6866	2250	1.6093	[Cellular Component]---GO:0005737///cytoplasm+++[Molecular Function]---GO:0008233///peptidase activity+++GO:0016787///hydrolase activity+++GO:0036459///thiol-dependent ubiquitinyl hydrolase activity+++GO:0008234///cysteine-type peptidase activity+++GO:0004843///thiol-dependent ubiquitin-specific protease activity+++[Biological Process]---GO:0006508///proteolysis+++GO:0006511///ubiquitin-dependent…
'LPCAT'	31899	168.4	54.23	7867	2553	1.60837	[Cellular Component]---GO:0016021///integral component of membrane+++GO:0005783///endoplasmic reticulum+++GO:0016020///membrane+++GO:0000139///Golgi membrane+++GO:0005811///lipid droplet+++GO:0005789///endoplasmic reticulum membrane+++GO:0005794///Golgi apparatus+++[Molecular Function]---GO:0071617///lysophospholipid acyltransferase activity+++GO:0016740///transferase activity+++GO:0016746///tran…
'CG11858'	43044	127.47	41.06	761	246	1.60801	[Cellular Component]---GO:0005819///spindle+++GO:0005730///nucleolus+++GO:0005737///cytoplasm+++[Molecular Function]---GO:0016853///isomerase activity+++GO:0003755///peptidyl-prolyl cis-trans isomerase activity+++[Biological Process]---GO:0000413///protein peptidyl-prolyl isomerization
'CG2059'	31663	65.62	21.16	993	326	1.60592	[Cellular Component]---GO:0005575///cellular_component+++GO:0005739///mitochondrion+++[Molecular Function]---GO:0016787///hydrolase activity+++GO:0052689///carboxylic ester hydrolase activity+++[Biological Process]---GO:0008150///biological_process
'TBC1D16'	34431	8.87	2.86	354	115	1.6059	[Cellular Component]---GO:0005769///early endosome+++[Molecular Function]---GO:0005096///GTPase activator activity+++GO:0017137///Rab GTPase binding+++[Biological Process]---GO:0006886///intracellular protein transport+++GO:0090630///activation of GTPase activity+++GO:0043087///regulation of GTPase activity
'Or19b'	260693	12.56	4.05	194	63	1.60566	[Cellular Component]---GO:0016021///integral component of membrane+++GO:0016020///membrane+++GO:0032590///dendrite membrane+++GO:0005886///plasma membrane+++[Molecular Function]---GO:0004984///olfactory receptor activity+++GO:0005549///odorant binding+++[Biological Process]---GO:0007608///sensory perception of smell+++GO:0050896///response to stimulus+++GO:0050911///detection of chemical stimulus…
'CG12428'	43332	25.78	8.32	822	296	1.60513	[Cellular Component]---GO:0005777///peroxisome+++[Molecular Function]---GO:0016740///transferase activity+++GO:0016746///transferase activity, transferring acyl groups+++GO:0008458///carnitine O-octanoyltransferase activity+++[Biological Process]---GO:0006635///fatty acid beta-oxidation
'CG10638'	39424	225.82	72.93	3366	1090	1.60437	[Molecular Function]---GO:0004032///alditol:NADP+ 1-oxidoreductase activity+++GO:0008106///alcohol dehydrogenase (NADP+) activity+++GO:0016491///oxidoreductase activity+++[Biological Process]---GO:0055114///oxidation-reduction process
'rad50'	37564	55.51	17.93	3134	1020	1.60403	[Cellular Component]---GO:0030870///Mre11 complex+++GO:0035861///site of double-strand break+++GO:0005694///chromosome+++GO:0000793///condensed chromosome+++GO:0000790///nuclear chromatin+++GO:0000794///condensed nuclear chromosome+++GO:0000781///chromosome, telomeric region+++GO:0000784///nuclear chromosome, telomeric region+++GO:0005634///nucleus+++[Molecular Function]---GO:0043047///single-str…
'cnn'	36491	83.91	27.18	5076	1659	1.59999	[Cellular Component]---GO:0005815///microtubule organizing center+++GO:0031514///motile cilium+++GO:0005814///centriole+++GO:0000242///pericentriolar material+++GO:0005813///centrosome+++GO:0000922///spindle pole+++GO:0005875///microtubule associated complex+++GO:0005929///cilium+++GO:0005856///cytoskeleton+++GO:0042995///cell projection+++GO:0005737///cytoplasm+++[Molecular Function]---GO:000801…
'Tspo'	33231	407.38	132.26	4502	1470	1.5966	[Cellular Component]---GO:0016021///integral component of membrane+++GO:0016020///membrane+++GO:0005740///mitochondrial envelope+++GO:0005741///mitochondrial outer membrane+++[Biological Process]---GO:0008340///determination of adult lifespan+++GO:0043065///positive regulation of apoptotic process+++GO:0002082///regulation of oxidative phosphorylation
'Tango5'	326232	235.13	76.57	7069	2313	1.59212	[Cellular Component]---GO:0016021///integral component of membrane+++GO:0005783///endoplasmic reticulum+++GO:0016020///membrane+++[Molecular Function]---GO:0003674///molecular_function+++[Biological Process]---GO:0007030///Golgi organization+++GO:0006914///autophagy+++GO:0009306///protein secretion
'CG2982'	31374	88.27	28.82	2712	892	1.58831	[Cellular Component]---GO:0005730///nucleolus+++GO:0005634///nucleus+++[Molecular Function]---GO:0003674///molecular_function+++GO:0051213///dioxygenase activity+++GO:0032453///histone demethylase activity (H3-K4 specific)+++GO:0046872///metal ion binding+++GO:0051864///histone demethylase activity (H3-K36 specific)+++GO:0005506///iron ion binding+++GO:0016491///oxidoreductase activity+++GO:00167…
'P32'	37006	323.82	105.78	4955	1629	1.58781	[Cellular Component]---GO:0005739///mitochondrion+++GO:0005759///mitochondrial matrix+++GO:0005634///nucleus+++[Molecular Function]---GO:0042393///histone binding+++GO:0008494///translation activator activity+++GO:0097177///mitochondrial ribosome binding+++GO:0003729///mRNA binding+++[Biological Process]---GO:0006338///chromatin remodeling+++GO:0006334///nucleosome assembly+++GO:0035041///sperm c…
'Fkbp14'	37449	713.39	233.21	12378	4073	1.58672	[Cellular Component]---GO:0005783///endoplasmic reticulum+++GO:0005615///extracellular space+++GO:0012505///endomembrane system+++[Molecular Function]---GO:0016853///isomerase activity+++GO:0003755///peptidyl-prolyl cis-trans isomerase activity+++GO:0005509///calcium ion binding+++[Biological Process]---GO:0007444///imaginal disc development+++GO:0008593///regulation of Notch signaling pathway+++…
'Cyt-b5'	35688	545.32	178.27	5848	1923	1.58662	[Cellular Component]---GO:0031090///organelle membrane+++GO:0012505///endomembrane system+++GO:0005789///endoplasmic reticulum membrane+++GO:0016021///integral component of membrane+++[Molecular Function]---GO:0020037///heme binding+++GO:0046872///metal ion binding+++[Biological Process]---GO:0035206///regulation of hemocyte proliferation+++GO:0055114///oxidation-reduction process+++GO:0045610///…
'CG5009'	37028	48.78	15.96	1678	553	1.5861	[Cellular Component]---GO:0005777///peroxisome+++[Molecular Function]---GO:0003997///acyl-CoA oxidase activity+++GO:0050660///flavin adenine dinucleotide binding+++GO:0005504///fatty acid binding+++GO:0016491///oxidoreductase activity+++GO:0071949///FAD binding+++GO:0016627///oxidoreductase activity, acting on the CH-CH group of donors+++[Biological Process]---GO:0006635///fatty acid beta-oxidati…
'l(2)01289'	46017	0.53	0.18	43	14	1.58496	[Cellular Component]---GO:0016021///integral component of membrane+++GO:0016020///membrane+++GO:0005623///cell+++[Molecular Function]---GO:0003756///protein disulfide isomerase activity+++GO:0016853///isomerase activity+++[Biological Process]---GO:0045454///cell redox homeostasis
'MED22'	31038	51.81	16.97	389	128	1.5839	[Cellular Component]---GO:0000785///chromatin+++GO:0016592///mediator complex+++GO:0005730///nucleolus+++GO:0005634///nucleus+++[Molecular Function]---GO:0003712///transcription coregulator activity+++GO:0005515///protein binding+++[Biological Process]---GO:1902064///regulation of transcription from RNA polymerase II promoter involved in spermatogenesis+++GO:0007406///negative regulation of neuro…
'mfrn'	43353	138.98	45.69	5823	1929	1.57834	[Cellular Component]---GO:0016021///integral component of membrane+++GO:0005739///mitochondrion+++GO:0016020///membrane+++GO:0005743///mitochondrial inner membrane+++[Molecular Function]---GO:0005381///iron ion transmembrane transporter activity+++GO:0022857///transmembrane transporter activity+++[Biological Process]---GO:0055085///transmembrane transport+++GO:0048515///spermatid differentiation+…
'CG2061'	32042	32.42	10.67	891	297	1.57702	[Cellular Component]---GO:0005575///cellular_component+++GO:0005886///plasma membrane+++[Molecular Function]---GO:0003824///catalytic activity+++[Biological Process]---GO:0008150///biological_process
'RpA-70'	40972	440.4	145.01	12841	4259	1.57632	[Cellular Component]---GO:0005662///DNA replication factor A complex+++GO:0000784///nuclear chromosome, telomeric region+++GO:0005634///nucleus+++[Molecular Function]---GO:0043047///single-stranded telomeric DNA binding+++GO:0003684///damaged DNA binding+++GO:0003676///nucleic acid binding+++GO:0046872///metal ion binding+++GO:0003677///DNA binding+++GO:0003697///single-stranded DNA binding+++GO:…
'CG1927'	38262	259.19	85.42	3817	1358	1.5751	[Cellular Component]---GO:0016021///integral component of membrane+++GO:0016020///membrane
'CG11417'	31083	40.06	13.21	1352	449	1.57441	[Cellular Component]---GO:0005634///nucleus+++[Biological Process]---GO:0006364///rRNA processing
'CG11403'	31072	17.68	5.86	704	235	1.56631	[Cellular Component]---GO:0005634///nucleus+++[Molecular Function]---GO:0016787///hydrolase activity+++GO:0003676///nucleic acid binding+++GO:0016818///hydrolase activity, acting on acid anhydrides, in phosphorus-containing anhydrides+++GO:0000166///nucleotide binding+++GO:0003677///DNA binding+++GO:0005524///ATP binding+++GO:0008026///ATP-dependent helicase activity+++GO:0004003///ATP-dependent …
'eIF2beta'	39433	545.99	181.3	8154	2725	1.56413	[Cellular Component]---GO:0005850///eukaryotic translation initiation factor 2 complex+++GO:0043614///multi-eIF complex+++GO:0005829///cytosol+++GO:0016282///eukaryotic 43S preinitiation complex+++[Molecular Function]---GO:0046872///metal ion binding+++GO:0003743///translation initiation factor activity+++[Biological Process]---GO:0016199///axon midline choice point recognition+++GO:0001731///for…
'CG4611'	38601	20.75	6.91	638	214	1.56116	[Cellular Component]---GO:0005739///mitochondrion+++[Molecular Function]---GO:0003723///RNA binding+++[Biological Process]---GO:0042780///tRNA 3'-end processing
'Sep5'	43990	31.8	10.58	739	247	1.5608	[Cellular Component]---GO:0015630///microtubule cytoskeleton+++GO:0031105///septin complex+++GO:0032160///septin filament array+++GO:0005940///septin ring+++[Molecular Function]---GO:0032947///protein-containing complex scaffold activity+++GO:0000166///nucleotide binding+++GO:0003924///GTPase activity+++GO:0005525///GTP binding+++[Biological Process]---GO:0051726///regulation of cell cycle+++GO:0…
'eEF1alpha2'	43736	4.52	1.5	161	54	1.56071	[Cellular Component]---GO:0005853///eukaryotic translation elongation factor 1 complex+++GO:0005737///cytoplasm+++[Molecular Function]---GO:0000166///nucleotide binding+++GO:0003924///GTPase activity+++GO:0005525///GTP binding+++GO:0003746///translation elongation factor activity+++[Biological Process]---GO:0006412///translation+++GO:0006414///translational elongation
'CG16985'	38323	24.82	8.27	200	67	1.55845	[Molecular Function]---GO:0047617///acyl-CoA hydrolase activity+++GO:0016787///hydrolase activity+++[Biological Process]---GO:0051289///protein homotetramerization
'gkt'	33530	31.74	10.62	964	325	1.55335	[Cellular Component]---GO:0005634///nucleus+++GO:0005737///cytoplasm+++[Molecular Function]---GO:0017005///3'-tyrosyl-DNA phosphodiesterase activity+++GO:0016787///hydrolase activity+++GO:0003690///double-stranded DNA binding+++GO:0004527///exonuclease activity+++GO:0008081///phosphoric diester hydrolase activity+++GO:0003697///single-stranded DNA binding+++GO:0004518///nuclease activity+++[Biolo…
'Msh6'	39654	61.93	20.78	3507	1186	1.54937	[Cellular Component]---GO:0032300///mismatch repair complex+++GO:0032301///MutSalpha complex+++[Molecular Function]---GO:0043531///ADP binding+++GO:0035064///methylated histone binding+++GO:0003684///damaged DNA binding+++GO:0032143///single thymine insertion binding+++GO:0000166///nucleotide binding+++GO:0008094///DNA-dependent ATPase activity+++GO:0000400///four-way junction DNA binding+++GO:00…
'JhI-21'	34624	164.62	55.25	4703	1590	1.54878	[Cellular Component]---GO:0016021///integral component of membrane+++GO:0016020///membrane+++[Molecular Function]---GO:0015179///L-amino acid transmembrane transporter activity+++GO:0022857///transmembrane transporter activity+++[Biological Process]---GO:0050832///defense response to fungus+++GO:1903801///L-leucine import across plasma membrane+++GO:0055085///transmembrane transport
'Usf'	31384	21.31	7.16	909	309	1.54569	[Molecular Function]---GO:0070888///E-box binding+++GO:0046983///protein dimerization activity+++[Biological Process]---GO:0006355///regulation of transcription, DNA-templated
'CtBP'	41602	213.43	71.91	9669	3412	1.54289	[Cellular Component]---GO:0031010///ISWI-type complex+++GO:0005700///polytene chromosome+++GO:0005634///nucleus+++[Molecular Function]---GO:0030267///glyoxylate reductase (NADP) activity+++GO:0042802///identical protein binding+++GO:0008134///transcription factor binding+++GO:0016618///hydroxypyruvate reductase activity+++GO:0042803///protein homodimerization activity+++GO:0051287///NAD binding++…
'Bet1'	40094	98.14	33.09	881	297	1.542	[Cellular Component]---GO:0016021///integral component of membrane+++GO:0031201///SNARE complex+++GO:0016020///membrane+++GO:0030173///integral component of Golgi membrane+++[Molecular Function]---GO:0005484///SNAP receptor activity+++GO:0019905///syntaxin binding+++[Biological Process]---GO:0061025///membrane fusion+++GO:0016192///vesicle-mediated transport+++GO:0015031///protein transport+++GO:…
'CG10623'	35153	29.6	10	641	218	1.54017	[Cellular Component]---GO:0005737///cytoplasm+++[Molecular Function]---GO:0046872///metal ion binding+++GO:0008168///methyltransferase activity+++GO:0016740///transferase activity+++GO:0008270///zinc ion binding+++GO:0047150///betaine-homocysteine S-methyltransferase activity+++[Biological Process]---GO:0009086///methionine biosynthetic process+++GO:0032259///methylation
'CG10444'	37294	182.98	61.86	7028	2394	1.53815	[Cellular Component]---GO:0016021///integral component of membrane+++GO:0016020///membrane+++[Molecular Function]---GO:0022857///transmembrane transporter activity+++[Biological Process]---GO:0055085///transmembrane transport
'CG12746'	40672	24.39	8.25	482	165	1.5381	[Cellular Component]---GO:0016021///integral component of membrane+++GO:0016020///membrane+++GO:0005887///integral component of plasma membrane+++[Molecular Function]---GO:0016787///hydrolase activity+++GO:0016791///phosphatase activity+++GO:0008195///phosphatidate phosphatase activity+++[Biological Process]---GO:0016311///dephosphorylation+++GO:0006644///phospholipid metabolic process+++GO:00468…
'CycA'	39340	129.14	43.79	4899	1666	1.53403	[Cellular Component]---GO:0045170///spectrosome+++GO:0000307///cyclin-dependent protein kinase holoenzyme complex+++GO:0005634///nucleus+++GO:0005737///cytoplasm+++[Molecular Function]---GO:0004672///protein kinase activity+++GO:0019901///protein kinase binding+++GO:0016740///transferase activity+++GO:0016538///cyclin-dependent protein serine/threonine kinase regulator activity+++GO:0005515///pro…
'l(1)1Bi'	31010	29.99	10.2	1529	524	1.53065	[Cellular Component]---GO:0005730///nucleolus+++[Molecular Function]---GO:0008134///transcription factor binding+++GO:0003677///DNA binding+++[Biological Process]---GO:0006355///regulation of transcription, DNA-templated
'Shmt'	31524	262.44	89.36	6050	2066	1.52798	[Cellular Component]---GO:0005739///mitochondrion+++GO:0005829///cytosol+++GO:0005634///nucleus+++GO:0005737///cytoplasm+++[Molecular Function]---GO:0004372///glycine hydroxymethyltransferase activity+++GO:0048027///mRNA 5'-UTR binding+++GO:0016597///amino acid binding+++GO:0016740///transferase activity+++GO:0042803///protein homodimerization activity+++GO:0008270///zinc ion binding+++GO:0000900…
'dUTPase'	34529	590.83	201.93	5961	2017	1.52249	[Cellular Component]---GO:0005886///plasma membrane+++GO:0005634///nucleus+++GO:0005737///cytoplasm+++[Molecular Function]---GO:0042802///identical protein binding+++GO:0016787///hydrolase activity+++GO:0004170///dUTP diphosphatase activity+++GO:0000287///magnesium ion binding+++[Biological Process]---GO:0046081///dUTP catabolic process+++GO:0046080///dUTP metabolic process+++GO:0006226///dUMP bi…
'CG32512'	33085	98.61	33.75	2747	835	1.52022	[Cellular Component]---GO:0005575///cellular_component+++GO:0016021///integral component of membrane+++GO:0016020///membrane+++[Molecular Function]---GO:0003674///molecular_function+++[Biological Process]---GO:0008150///biological_process
'Cyp4d2'	31192	3.55	1.21	103	40	1.51903	[Cellular Component]---GO:0005783///endoplasmic reticulum+++GO:0016020///membrane+++GO:0031090///organelle membrane+++GO:0005789///endoplasmic reticulum membrane+++GO:0043231///intracellular membrane-bounded organelle+++[Molecular Function]---GO:0020037///heme binding+++GO:0046872///metal ion binding+++GO:0005506///iron ion binding+++GO:0004497///monooxygenase activity+++GO:0016491///oxidoreducta…
'chrb'	39284	7.91	2.71	644	222	1.51891	[Cellular Component]---GO:0005737///cytoplasm+++[Molecular Function]---GO:0003674///molecular_function+++[Biological Process]---GO:0032006///regulation of TOR signaling+++GO:0008258///head involution+++GO:0006979///response to oxidative stress+++GO:0009968///negative regulation of signal transduction+++GO:0006915///apoptotic process+++GO:0045926///negative regulation of growth+++GO:0007275///mult…
'AhcyL1'	38342	163.95	56.32	6830	2364	1.51534	[Cellular Component]---GO:0005829///cytosol+++[Molecular Function]---GO:0016787///hydrolase activity+++GO:0004013///adenosylhomocysteinase activity+++[Biological Process]---GO:0006730///one-carbon metabolic process
'CG3603'	31289	11.88	4.08	159	55	1.51524	[Cellular Component]---GO:0005759///mitochondrial matrix+++GO:0005740///mitochondrial envelope+++GO:0005886///plasma membrane+++[Molecular Function]---GO:0004303///estradiol 17-beta-dehydrogenase activity+++GO:0003857///3-hydroxyacyl-CoA dehydrogenase activity+++GO:0016491///oxidoreductase activity+++[Biological Process]---GO:0055114///oxidation-reduction process
'kek5'	32930	3.55	1.22	266	85	1.51383	[Cellular Component]---GO:0016021///integral component of membrane+++GO:0016020///membrane+++GO:0005887///integral component of plasma membrane+++[Biological Process]---GO:0042059///negative regulation of epidermal growth factor receptor signaling pathway+++GO:0030510///regulation of BMP signaling pathway
'CG3788'	37644	9.48	3.27	187	63	1.51096	[Cellular Component]---GO:0005737///cytoplasm+++[Molecular Function]---GO:0016763///transferase activity, transferring pentosyl groups+++GO:0016757///transferase activity, transferring glycosyl groups+++GO:0016740///transferase activity+++GO:0004850///uridine phosphorylase activity+++GO:0003824///catalytic activity+++[Biological Process]---GO:0009166///nucleotide catabolic process+++GO:0009116///…
'CG34261'	5740205	28.99	10	297	103	1.50994	[Cellular Component]---GO:0005575///cellular_component+++[Molecular Function]---GO:0001883///purine nucleoside binding+++[Biological Process]---GO:0042278///purine nucleoside metabolic process
'mrj'	36797	133.58	46.07	3847	1344	1.50937	[Cellular Component]---GO:0005575///cellular_component+++[Molecular Function]---GO:0051082///unfolded protein binding+++[Biological Process]---GO:0006457///protein folding
'CG6845'	38019	27.28	9.41	822	296	1.5086	[Cellular Component]---GO:0016021///integral component of membrane+++GO:0016020///membrane
'Pomp'	35342	469.29	162.28	6770	2356	1.50552	[Cellular Component]---GO:0000502///proteasome complex+++GO:0005634///nucleus+++GO:0005737///cytoplasm+++[Biological Process]---GO:0032436///positive regulation of proteasomal ubiquitin-dependent protein catabolic process+++GO:0043161///proteasome-mediated ubiquitin-dependent protein catabolic process+++GO:0006508///proteolysis+++GO:0043248///proteasome assembly
'PCNA'	37290	740.63	256.16	9982	3477	1.50536	[Cellular Component]---GO:0043626///PCNA complex+++GO:0005634///nucleus+++[Molecular Function]---GO:0030337///DNA polymerase processivity factor activity+++GO:0003677///DNA binding+++[Biological Process]---GO:0006298///mismatch repair+++GO:0006275///regulation of DNA replication+++GO:0006260///DNA replication+++GO:0019730///antimicrobial humoral response+++GO:0006289///nucleotide-excision repair+…
'Ets21C'	33229	39.01	13.51	1423	521	1.5036	[Cellular Component]---GO:0005634///nucleus+++[Molecular Function]---GO:0003700///DNA-binding transcription factor activity+++GO:0003677///DNA binding+++GO:0000981///DNA-binding transcription factor activity, RNA polymerase II-specific+++GO:0043565///sequence-specific DNA binding+++[Biological Process]---GO:0030154///cell differentiation+++GO:0006357///regulation of transcription by RNA polymeras…
'fabp'	3772232	1631.79	566.14	15065.6	5293.82	1.50085	[Cellular Component]---GO:0005829///cytosol+++GO:0005654///nucleoplasm+++[Molecular Function]---GO:0008289///lipid binding+++[Biological Process]---GO:0007616///long-term memory
'Inos'	35671	1049.35	364.12	28388	9922	1.50061	[Cellular Component]---GO:0005737///cytoplasm+++[Molecular Function]---GO:0016853///isomerase activity+++GO:0004512///inositol-3-phosphate synthase activity+++[Biological Process]---GO:0006629///lipid metabolic process+++GO:0006021///inositol biosynthetic process+++GO:0008654///phospholipid biosynthetic process
'Rcd5'	38478	157.57	54.69	4176	1460	1.50018	[Cellular Component]---GO:0031011///Ino80 complex+++GO:0044545///NSL complex+++GO:0071339///MLL1 complex+++GO:0005705///polytene chromosome interband+++GO:0005886///plasma membrane+++GO:0005634///nucleus+++[Molecular Function]---GO:0002151///G-quadruplex RNA binding+++GO:0043995///histone acetyltransferase activity (H4-K5 specific)+++GO:0046972///histone acetyltransferase activity (H4-K16 specifi…
'CG8745'	39530	4.29	1.49	143	50	1.4975	[Cellular Component]---GO:0005739///mitochondrion+++[Molecular Function]---GO:0050459///ethanolamine-phosphate phospho-lyase activity+++GO:0016829///lyase activity+++GO:0008483///transaminase activity+++GO:0030170///pyridoxal phosphate binding+++GO:0003824///catalytic activity+++[Biological Process]---GO:0035094///response to nicotine
'CG32783'	318207	1.18	0.42	54.12	19.35	1.49476	[Cellular Component]---GO:0005575///cellular_component+++[Molecular Function]---GO:0003674///molecular_function+++[Biological Process]---GO:0008150///biological_process
'r-l'	42493	96.79	33.75	2691	945	1.49395	[Molecular Function]---GO:0004588///orotate phosphoribosyltransferase activity+++GO:0016757///transferase activity, transferring glycosyl groups+++GO:0016831///carboxy-lyase activity+++GO:0016740///transferase activity+++GO:0016829///lyase activity+++GO:0003824///catalytic activity+++GO:0004590///orotidine-5'-phosphate decarboxylase activity+++[Biological Process]---GO:0008152///metabolic process…
'Nmnat'	42987	35.75	12.46	605	213	1.4935	[Cellular Component]---GO:0043025///neuronal cell body+++GO:0005737///cytoplasm+++[Molecular Function]---GO:0000166///nucleotide binding+++GO:0016779///nucleotidyltransferase activity+++GO:0016740///transferase activity+++GO:0005524///ATP binding+++GO:0003824///catalytic activity+++GO:0000309///nicotinamide-nucleotide adenylyltransferase activity+++GO:0004515///nicotinate-nucleotide adenylyltrans…
'CG18749'	3771984	4.96	1.74	241.21	82.93	1.49139	[Cellular Component]---GO:0005783///endoplasmic reticulum+++GO:0005576///extracellular region+++[Molecular Function]---GO:0046872///metal ion binding+++GO:0005506///iron ion binding+++GO:0016702///oxidoreductase activity, acting on single donors with incorporation of molecular oxygen, incorporation of two atoms of oxygen+++GO:0004656///procollagen-proline 4-dioxygenase activity+++GO:0031418///L-a…
'GstO3'	38972	415.85	145.4	4760	1674	1.48971	[Cellular Component]---GO:0005737///cytoplasm+++[Molecular Function]---GO:0004364///glutathione transferase activity+++GO:0045174///glutathione dehydrogenase (ascorbate) activity+++GO:0004734///pyrimidodiazepine synthase activity+++GO:0016740///transferase activity+++GO:0016782///transferase activity, transferring sulfur-containing groups+++GO:0016491///oxidoreductase activity+++[Biological Proce…
'CG30157'	246489	19.01	6.66	230	81	1.48834	[Molecular Function]---GO:0016787///hydrolase activity+++GO:0008234///cysteine-type peptidase activity+++GO:0071567///UFM1 hydrolase activity+++[Biological Process]---GO:0006508///proteolysis
'topi'	41199	13.77	4.82	502	177	1.48784	[Cellular Component]---GO:0000790///nuclear chromatin+++GO:0005634///nucleus+++[Molecular Function]---GO:0003676///nucleic acid binding+++GO:0046872///metal ion binding+++GO:0003677///DNA binding+++GO:0005515///protein binding+++[Biological Process]---GO:0030154///cell differentiation+++GO:0051039///positive regulation of transcription involved in meiotic cell cycle+++GO:0007140///male meiotic nu…
'CG46311'	30522400	1.93	0.68	89.4	31.62	1.48352	[Cellular Component]---GO:0016021///integral component of membrane+++GO:0016020///membrane+++[Molecular Function]---GO:0008476///protein-tyrosine sulfotransferase activity+++[Biological Process]---GO:0006478///peptidyl-tyrosine sulfation+++GO:0009306///protein secretion
'Sam-S'	48552	350.9	123.28	11162	3961	1.48265	[Cellular Component]---GO:0005829///cytosol+++[Molecular Function]---GO:0046872///metal ion binding+++GO:0000166///nucleotide binding+++GO:0016740///transferase activity+++GO:0004478///methionine adenosyltransferase activity+++GO:0005524///ATP binding+++[Biological Process]---GO:0008340///determination of adult lifespan+++GO:0006556///S-adenosylmethionine biosynthetic process+++GO:0006730///one-c…
'CG7044'	42497	77.96	27.4	3414	1209	1.48202	[Cellular Component]---GO:0005575///cellular_component+++[Molecular Function]---GO:0003674///molecular_function+++[Biological Process]---GO:0006974///cellular response to DNA damage stimulus+++GO:0008283///cell proliferation+++GO:0008150///biological_process
'CG9123'	32462	24.71	8.69	531	188	1.482	[Cellular Component]---GO:0005730///nucleolus+++[Molecular Function]---GO:0003674///molecular_function+++[Biological Process]---GO:0008283///cell proliferation
'CG41128'	3355108	91.52	32.23	380	134	1.47967	[Cellular Component]---GO:0016021///integral component of membrane+++GO:0061617///MICOS complex+++GO:0005739///mitochondrion+++GO:0016020///membrane+++GO:0005743///mitochondrial inner membrane+++[Molecular Function]---GO:0003674///molecular_function+++[Biological Process]---GO:0008150///biological_process
'CG30343'	246551	8.2	2.89	115	41	1.47869	[Cellular Component]---GO:0005575///cellular_component+++GO:0016021///integral component of membrane+++GO:0016020///membrane+++[Molecular Function]---GO:0003674///molecular_function+++GO:0000213///tRNA-intron endonuclease activity+++GO:0016829///lyase activity+++[Biological Process]---GO:0090502///RNA phosphodiester bond hydrolysis, endonucleolytic+++GO:0090501///RNA phosphodiester bond hydrolysi…
'CG8520'	36357	69.3	24.43	1628	578	1.47778	[Cellular Component]---GO:0005739///mitochondrion+++GO:0005737///cytoplasm+++[Molecular Function]---GO:0016787///hydrolase activity+++GO:0016887///ATPase activity+++GO:0005524///ATP binding
'CG6808'	41394	21.09	7.46	410	146	1.47393	[Cellular Component]---GO:0005634///nucleus+++[Molecular Function]---GO:0003676///nucleic acid binding+++GO:0008270///zinc ion binding+++[Biological Process]---GO:0006355///regulation of transcription, DNA-templated
'CG14464'	3355132	201.83	71.38	1627	583	1.47316	[Cellular Component]---GO:0005575///cellular_component+++GO:0043231///intracellular membrane-bounded organelle+++[Molecular Function]---GO:0003674///molecular_function+++[Biological Process]---GO:0008150///biological_process
'l(2)37Cc'	49168	628.38	223.2	11153	3996	1.46691	[Cellular Component]---GO:0005739///mitochondrion+++GO:0016020///membrane+++[Biological Process]---GO:0071456///cellular response to hypoxia+++GO:0007275///multicellular organism development
'wus'	32683	27.25	9.71	705	257	1.46367	[Cellular Component]---GO:0016021///integral component of membrane+++GO:0016020///membrane+++GO:0005769///early endosome+++GO:0005886///plasma membrane+++GO:0031410///cytoplasmic vesicle+++[Biological Process]---GO:0006897///endocytosis+++GO:0030198///extracellular matrix organization+++GO:0035002///liquid clearance, open tracheal system+++GO:0035159///regulation of tube length, open tracheal sys…
'Gapdh2'	32545	1197.33	427.48	22095	7941	1.4595	[Cellular Component]---GO:0005829///cytosol+++GO:0005737///cytoplasm+++[Molecular Function]---GO:0000166///nucleotide binding+++GO:0004365///glyceraldehyde-3-phosphate dehydrogenase (NAD+) (phosphorylating) activity+++GO:0051287///NAD binding+++GO:0016620///oxidoreductase activity, acting on the aldehyde or oxo group of donors, NAD or NADP as acceptor+++GO:0016491///oxidoreductase activity+++GO:0…
'cid'	36495	49.33	17.66	658	237	1.45523	[Cellular Component]---GO:0000941///condensed nuclear chromosome inner kinetochore+++GO:0000786///nucleosome+++GO:0005694///chromosome+++GO:0043505///CENP-A containing nucleosome+++GO:0000776///kinetochore+++GO:0000777///condensed chromosome kinetochore+++GO:0000780///condensed nuclear chromosome, centromeric region+++GO:0000775///chromosome, centromeric region+++GO:0005634///nucleus+++GO:0000788…
'mRpL15'	40261	65.6	23.49	888	320	1.45466	[Cellular Component]---GO:0005840///ribosome+++GO:0005762///mitochondrial large ribosomal subunit+++GO:0015934///large ribosomal subunit+++[Molecular Function]---GO:0003735///structural constituent of ribosome+++[Biological Process]---GO:0006412///translation+++GO:0032543///mitochondrial translation
'CG16986'	38325	17.02	6.1	160	56	1.45348	[Molecular Function]---GO:0047617///acyl-CoA hydrolase activity+++GO:0016787///hydrolase activity+++[Biological Process]---GO:0051289///protein homotetramerization
'CG42495'	8674004	9.1	3.26	75	27	1.45337	[Cellular Component]---GO:0005575///cellular_component+++GO:0016021///integral component of membrane+++GO:0016020///membrane+++[Molecular Function]---GO:0003674///molecular_function+++[Biological Process]---GO:0008150///biological_process
'GstE12'	37960	315.4	113.65	3640	1330	1.44629	[Cellular Component]---GO:0005737///cytoplasm+++[Molecular Function]---GO:0004364///glutathione transferase activity+++GO:0016740///transferase activity+++[Biological Process]---GO:0006749///glutathione metabolic process
'vih'	44118	141.01	50.82	2775	1007	1.44602	[Cellular Component]---GO:0005815///microtubule organizing center+++GO:0031616///spindle pole centrosome+++GO:0000151///ubiquitin ligase complex+++GO:0005856///cytoskeleton+++GO:0005634///nucleus+++GO:0005737///cytoplasm+++[Molecular Function]---GO:0000166///nucleotide binding+++GO:0061631///ubiquitin conjugating enzyme activity+++GO:0016740///transferase activity+++GO:0005524///ATP binding+++[Bi…
'CG4570'	41306	54.77	19.75	920	334	1.44544	[Molecular Function]---GO:0003677///DNA binding+++[Biological Process]---GO:0015074///DNA integration+++GO:0006313///transposition, DNA-mediated
'Pfdn2'	46121	294.02	106.49	3113	1139	1.4388	[Cellular Component]---GO:0016272///prefoldin complex+++GO:0005737///cytoplasm+++[Molecular Function]---GO:0044183///protein binding involved in protein folding+++GO:0051082///unfolded protein binding+++[Biological Process]---GO:0045196///establishment or maintenance of neuroblast polarity+++GO:0006457///protein folding
'kraken'	33265	161.24	58.41	2674	979	1.43845	[Cellular Component]---GO:0005575///cellular_component+++[Molecular Function]---GO:0016787///hydrolase activity+++GO:0017171///serine hydrolase activity+++GO:0052689///carboxylic ester hydrolase activity+++[Biological Process]---GO:0007586///digestion+++GO:0007275///multicellular organism development+++GO:0009636///response to toxic substance
'CG7352'	40997	3.22	1.16	66	24	1.43812	[Biological Process]---GO:0044782///cilium organization
'Slimp'	318604	20.83	7.55	430	157	1.43615	[Cellular Component]---GO:0005739///mitochondrion+++GO:0005737///cytoplasm+++[Molecular Function]---GO:0004828///serine-tRNA ligase activity+++GO:0003723///RNA binding+++GO:0000166///nucleotide binding+++GO:0000049///tRNA binding+++GO:0005524///ATP binding+++[Biological Process]---GO:0070584///mitochondrion morphogenesis+++GO:0006434///seryl-tRNA aminoacylation+++GO:0045333///cellular respiration
'His2Av'	43229	1607.29	583.55	19524	7133	1.43533	[Cellular Component]---GO:0005701///polytene chromosome chromocenter+++GO:0035861///site of double-strand break+++GO:0000786///nucleosome+++GO:0005694///chromosome+++GO:0005700///polytene chromosome+++GO:0000790///nuclear chromatin+++GO:0005704///polytene chromosome band+++GO:0005634///nucleus+++GO:0000788///nuclear nucleosome+++[Molecular Function]---GO:0046982///protein heterodimerization activ…
'stj'	36526	71.7	26.12	6054	2199	1.4309	[Cellular Component]---GO:0048786///presynaptic active zone+++GO:0005891///voltage-gated calcium channel complex+++GO:0045202///synapse+++[Molecular Function]---GO:0005245///voltage-gated calcium channel activity+++[Biological Process]---GO:0150008///bulk synaptic vesicle endocytosis+++GO:0006816///calcium ion transport+++GO:0050965///detection of temperature stimulus involved in sensory percepti…
'CG3635'	35447	63.39	23.14	1152	423	1.4277	[Molecular Function]---GO:0016787///hydrolase activity+++GO:0016788///hydrolase activity, acting on ester bonds+++GO:0016298///lipase activity+++[Biological Process]---GO:0006629///lipid metabolic process+++GO:0016042///lipid catabolic process+++GO:0044255///cellular lipid metabolic process
'Pol32'	34892	79.9	29.19	1513	553	1.42663	[Cellular Component]---GO:0005634///nucleus+++[Molecular Function]---GO:0070182///DNA polymerase binding+++[Biological Process]---GO:0006260///DNA replication+++GO:0043150///DNA synthesis involved in double-strand break repair via homologous recombination+++GO:0006281///DNA repair
'mu2'	38257	41.96	15.32	2383	881	1.42651	[Cellular Component]---GO:0005719///nuclear euchromatin+++GO:0000775///chromosome, centromeric region+++[Molecular Function]---GO:0003713///transcription coactivator activity+++[Biological Process]---GO:0090052///regulation of chromatin silencing at centromere+++GO:1902275///regulation of chromatin organization+++GO:0006302///double-strand break repair+++GO:0045944///positive regulation of transc…
'Lsm12'	32167	127.88	46.78	2132	785	1.42459	[Cellular Component]---GO:0005634///nucleus+++[Molecular Function]---GO:0003674///molecular_function+++[Biological Process]---GO:0016070///RNA metabolic process
'CkIIalpha-i1'	39721	12.3	4.5	263	97	1.42205	[Cellular Component]---GO:0005634///nucleus+++[Molecular Function]---GO:0003676///nucleic acid binding+++GO:0019901///protein kinase binding
'bora'	40031	38.78	14.27	1058	392	1.41726	[Cellular Component]---GO:0005634///nucleus+++GO:0005737///cytoplasm+++[Molecular Function]---GO:0005515///protein binding+++[Biological Process]---GO:0032147///activation of protein kinase activity+++GO:0007049///cell cycle+++GO:0045167///asymmetric protein localization involved in cell fate determination+++GO:0051301///cell division
'Pex23'	40229	16.03	5.89	1004	372	1.4158	[Cellular Component]---GO:0005575///cellular_component+++GO:0016021///integral component of membrane+++GO:0000421///autophagosome membrane+++GO:0005765///lysosomal membrane+++[Molecular Function]---GO:0030246///carbohydrate binding+++GO:0003674///molecular_function+++GO:0032266///phosphatidylinositol-3-phosphate binding+++[Biological Process]---GO:0007031///peroxisome organization
'CG42541'	31344	0.81	0.3	103	40	1.41504	[Cellular Component]---GO:0016020///membrane+++GO:0005886///plasma membrane+++[Molecular Function]---GO:0003924///GTPase activity+++GO:0005525///GTP binding+++[Biological Process]---GO:0007165///signal transduction
'Cbs'	33081	262.13	96.52	6425	2364	1.41497	[Cellular Component]---GO:0005634///nucleus+++GO:0005737///cytoplasm+++[Molecular Function]---GO:0070025///carbon monoxide binding+++GO:0004122///cystathionine beta-synthase activity+++GO:0031625///ubiquitin protein ligase binding+++GO:0020037///heme binding+++GO:0046872///metal ion binding+++GO:0050421///nitrite reductase (NO-forming) activity+++GO:0072341///modified amino acid binding+++GO:0070…
'Dbp21E2'	33254	45	16.59	1056	392	1.41394	[Cellular Component]---GO:0005737///cytoplasm+++[Molecular Function]---GO:0016787///hydrolase activity+++GO:0003676///nucleic acid binding+++GO:0016887///ATPase activity+++GO:0005524///ATP binding+++GO:0004386///helicase activity+++[Biological Process]---GO:0010501///RNA secondary structure unwinding+++GO:0006364///rRNA processing
'CG8500'	41203	3.75	1.37	178	65	1.4134	[Cellular Component]---GO:0005575///cellular_component+++GO:0016020///membrane+++[Molecular Function]---GO:0000166///nucleotide binding+++GO:0003924///GTPase activity+++GO:0005525///GTP binding+++[Biological Process]---GO:0007165///signal transduction+++GO:0007264///small GTPase mediated signal transduction
'mbf1'	39842	666.87	245.85	10211	3861	1.41327	[Cellular Component]---GO:0005829///cytosol+++GO:0005634///nucleus+++GO:0005737///cytoplasm+++[Molecular Function]---GO:0030674///protein binding, bridging+++GO:0003677///DNA binding+++GO:0003713///transcription coactivator activity+++GO:0003729///mRNA binding+++GO:0043565///sequence-specific DNA binding+++[Biological Process]---GO:0007417///central nervous system development+++GO:0007424///open …
'NtR'	43935	54.39	20.06	1387	515	1.41255	[Cellular Component]---GO:0016021///integral component of membrane+++GO:0016020///membrane+++GO:0005887///integral component of plasma membrane+++GO:0043005///neuron projection+++GO:0045202///synapse+++[Molecular Function]---GO:0005230///extracellular ligand-gated ion channel activity+++GO:0005216///ion channel activity+++GO:0004888///transmembrane signaling receptor activity+++[Biological Proces…
'Lon'	40138	50.17	18.55	2589	964	1.40966	[Cellular Component]---GO:0005739///mitochondrion+++GO:0005759///mitochondrial matrix+++GO:0005777///peroxisome+++[Molecular Function]---GO:0008233///peptidase activity+++GO:0004252///serine-type endopeptidase activity+++GO:0016787///hydrolase activity+++GO:0000166///nucleotide binding+++GO:0016887///ATPase activity+++GO:0003677///DNA binding+++GO:0008236///serine-type peptidase activity+++GO:000…
'ND-39'	40272	242.38	89.72	4836	1802	1.4074	[Cellular Component]---GO:0005747///mitochondrial respiratory chain complex I+++[Molecular Function]---GO:0003954///NADH dehydrogenase activity+++GO:0050662///coenzyme binding+++GO:0003824///catalytic activity+++GO:0016491///oxidoreductase activity+++[Biological Process]---GO:0055114///oxidation-reduction process+++GO:1901006///ubiquinone-6 biosynthetic process+++GO:0006120///mitochondrial electr…
'ITP'	37921	131.15	48.58	3941	1638	1.40634	[Cellular Component]---GO:0005615///extracellular space+++GO:0005576///extracellular region+++[Molecular Function]---GO:0005179///hormone activity+++GO:0005184///neuropeptide hormone activity+++[Biological Process]---GO:0010469///regulation of signaling receptor activity+++GO:0042745///circadian sleep/wake cycle+++GO:0007623///circadian rhythm+++GO:0045475///locomotor rhythm+++GO:0007218///neurop…
'CG5482'	37144	213.37	79.2	4877	1812	1.40341	[Cellular Component]---GO:0005737///cytoplasm+++GO:0012505///endomembrane system+++GO:0016021///integral component of membrane+++[Molecular Function]---GO:0003755///peptidyl-prolyl cis-trans isomerase activity+++GO:0005528///FK506 binding+++[Biological Process]---GO:0061077///chaperone-mediated protein folding
'bic'	45827	4706.76	1750.89	75922	28545	1.40026	[Cellular Component]---GO:0005854///nascent polypeptide-associated complex+++[Biological Process]---GO:0060811///intracellular mRNA localization involved in anterior/posterior axis specification+++GO:0070201///regulation of establishment of protein localization+++GO:0007317///regulation of pole plasm oskar mRNA localization
'Fib'	37662	287.61	107.13	5067	1900	1.39837	[Cellular Component]---GO:0005730///nucleolus+++GO:0032040///small-subunit processome+++GO:0005732///small nucleolar ribonucleoprotein complex+++GO:0030532///small nuclear ribonucleoprotein complex+++GO:0001651///dense fibrillar component+++GO:0031428///box C/D snoRNP complex+++GO:0015030///Cajal body+++GO:0005634///nucleus+++[Molecular Function]---GO:0003723///RNA binding+++GO:0008168///methyltr…
'Pdp1'	45588	70.72	26.36	4358	1625	1.39715	[Cellular Component]---GO:0005654///nucleoplasm+++GO:0005634///nucleus+++[Molecular Function]---GO:0003700///DNA-binding transcription factor activity+++GO:0000977///RNA polymerase II regulatory region sequence-specific DNA binding+++GO:0001228///DNA-binding transcription activator activity, RNA polymerase II-specific+++GO:0043565///sequence-specific DNA binding+++[Biological Process]---GO:000635…
'CG30100'	246457	49.22	18.38	436.5	164	1.39494	[Cellular Component]---GO:0005762///mitochondrial large ribosomal subunit+++[Molecular Function]---GO:0016150///translation release factor activity, codon nonspecific+++GO:0004045///aminoacyl-tRNA hydrolase activity+++[Biological Process]---GO:0070126///mitochondrial translational termination+++GO:0072344///rescue of stalled ribosome
'CG42372'	7354379	49.22	18.38	436.5	164	1.39494	[Cellular Component]---GO:0005762///mitochondrial large ribosomal subunit+++[Molecular Function]---GO:0016150///translation release factor activity, codon nonspecific+++GO:0004045///aminoacyl-tRNA hydrolase activity+++[Biological Process]---GO:0070126///mitochondrial translational termination+++GO:0072344///rescue of stalled ribosome
'foxo'	41709	24.84	9.28	1276	486	1.39464	[Cellular Component]---GO:0005829///cytosol+++GO:0005634///nucleus+++GO:0005737///cytoplasm+++[Molecular Function]---GO:0008134///transcription factor binding+++GO:0003700///DNA-binding transcription factor activity+++GO:0003677///DNA binding+++GO:0000977///RNA polymerase II regulatory region sequence-specific DNA binding+++GO:0000981///DNA-binding transcription factor activity, RNA polymerase II…
'trbl'	43999	58.02	21.68	1886	710	1.39379	[Cellular Component]---GO:0005938///cell cortex+++GO:0005829///cytosol+++GO:0005634///nucleus+++GO:0005737///cytoplasm+++[Molecular Function]---GO:0004672///protein kinase activity+++GO:0031434///mitogen-activated protein kinase kinase binding+++GO:0046982///protein heterodimerization activity+++GO:0042803///protein homodimerization activity+++GO:0004860///protein kinase inhibitor activity+++GO:0…
'CG43799'	14462714	21.15	7.91	234	88	1.39254	[Cellular Component]---GO:0005575///cellular_component+++[Molecular Function]---GO:0003674///molecular_function+++[Biological Process]---GO:0008150///biological_process
'CG5028'	43102	157.27	58.82	3454	1516	1.39235	[Cellular Component]---GO:0005739///mitochondrion+++[Molecular Function]---GO:0004449///isocitrate dehydrogenase (NAD+) activity+++GO:0016616///oxidoreductase activity, acting on the CH-OH group of donors, NAD or NADP as acceptor+++GO:0016491///oxidoreductase activity+++[Biological Process]---GO:0006099///tricarboxylic acid cycle+++GO:0055114///oxidation-reduction process
'sced'	35564	10.15	3.81	443	175	1.38982	[Cellular Component]---GO:0005813///centrosome+++[Biological Process]---GO:0030037///actin filament reorganization involved in cell cycle+++GO:0030589///pseudocleavage involved in syncytial blastoderm formation
'CG14130'	39335	16.56	6.21	233	88	1.38745	[Cellular Component]---GO:0005739///mitochondrion+++GO:0005759///mitochondrial matrix+++[Molecular Function]---GO:0003674///molecular_function+++[Biological Process]---GO:0006974///cellular response to DNA damage stimulus+++GO:0006631///fatty acid metabolic process+++GO:1902445///regulation of mitochondrial membrane permeability involved in programmed necrotic cell death
'vret'	42695	30.58	11.49	975	369	1.38637	[Cellular Component]---GO:0070725///Yb body+++GO:0043186///P granule+++GO:0005737///cytoplasm+++[Molecular Function]---GO:0005515///protein binding+++[Biological Process]---GO:0048477///oogenesis+++GO:0051321///meiotic cell cycle+++GO:0010526///negative regulation of transposition, RNA-mediated+++GO:0034587///piRNA metabolic process+++GO:0007293///germarium-derived egg chamber formation+++GO:0060…
'MagR'	32513	29.83	11.2	299	113	1.38545	[Cellular Component]---GO:0005739///mitochondrion+++[Molecular Function]---GO:0051536///iron-sulfur cluster binding+++GO:0046872///metal ion binding+++GO:0051537///2 iron, 2 sulfur cluster binding+++GO:0005198///structural molecule activity+++[Biological Process]---GO:0016226///iron-sulfur cluster assembly+++GO:0071000///response to magnetism+++GO:0097428///protein maturation by iron-sulfur clust…
'Ibf2'	41102	103.18	38.78	929	351	1.38543	[Cellular Component]---GO:0005634///nucleus+++[Molecular Function]---GO:0043035///chromatin insulator sequence binding+++GO:0046982///protein heterodimerization activity+++GO:0043565///sequence-specific DNA binding+++GO:0005515///protein binding+++[Biological Process]---GO:0010468///regulation of gene expression+++GO:0031937///positive regulation of chromatin silencing
'CG10283'	35102	1.64	0.62	65	25	1.38529	[Cellular Component]---GO:0005737///cytoplasm+++[Molecular Function]---GO:0031625///ubiquitin protein ligase binding+++[Biological Process]---GO:0008150///biological_process
'Mlc-c'	31474	729.59	275.07	12685	4816	1.38091	[Cellular Component]---GO:0016460///myosin II complex+++GO:0031477///myosin VII complex+++GO:0031475///myosin V complex+++GO:0005829///cytosol+++GO:0016459///myosin complex+++GO:0031476///myosin VI complex+++[Molecular Function]---GO:0046872///metal ion binding+++GO:0017022///myosin binding+++GO:0032036///myosin heavy chain binding+++GO:0005509///calcium ion binding+++GO:0005515///protein binding…
'lawc'	318164	24.48	9.24	531	268	1.37881	[Cellular Component]---GO:0005703///polytene chromosome puff+++GO:0005705///polytene chromosome interband+++[Molecular Function]---GO:0003674///molecular_function+++[Biological Process]---GO:0008150///biological_process
'rho-5'	2768944	1.56	0.6	101.48	39.15	1.37615	[Cellular Component]---GO:0016021///integral component of membrane+++GO:0005783///endoplasmic reticulum+++GO:0016020///membrane+++GO:0008250///oligosaccharyltransferase complex+++GO:0012505///endomembrane system+++GO:0005789///endoplasmic reticulum membrane+++[Molecular Function]---GO:0004252///serine-type endopeptidase activity+++GO:0016757///transferase activity, transferring glycosyl groups+++…
'CG11377'	33166	104.98	39.74	2232	842	1.37535	[Molecular Function]---GO:0005509///calcium ion binding
'CG9065'	32439	372.05	140.86	2368	900	1.37495	[Cellular Component]---GO:0005758///mitochondrial intermembrane space+++[Molecular Function]---GO:0016531///copper chaperone activity+++GO:0005507///copper ion binding+++[Biological Process]---GO:0033617///mitochondrial respiratory chain complex IV assembly+++GO:0008535///respiratory chain complex IV assembly+++GO:0006825///copper ion transport
'PSR'	42616	98.23	37.21	2108	804	1.37412	[Cellular Component]---GO:0005634///nucleus+++[Molecular Function]---GO:0003674///molecular_function+++GO:0051213///dioxygenase activity+++GO:0046872///metal ion binding+++GO:0070815///peptidyl-lysine 5-dioxygenase activity+++GO:0016491///oxidoreductase activity+++[Biological Process]---GO:0018395///peptidyl-lysine hydroxylation to 5-hydroxy-L-lysine+++GO:0055114///oxidation-reduction process+++G…
'CG6163'	39274	9.17	3.48	204	79	1.37209	[Cellular Component]---GO:0005667///transcription factor complex+++GO:0005634///nucleus+++[Molecular Function]---GO:0003677///DNA binding+++[Biological Process]---GO:0006351///transcription, DNA-templated+++GO:0006355///regulation of transcription, DNA-templated
'mei-9'	31373	20.43	7.83	987	381	1.35896	[Cellular Component]---GO:0000110///nucleotide-excision repair factor 1 complex+++GO:0032991///protein-containing complex+++GO:0005634///nucleus+++[Molecular Function]---GO:0004520///endodeoxyribonuclease activity+++GO:0003684///damaged DNA binding+++GO:0016787///hydrolase activity+++GO:0046982///protein heterodimerization activity+++GO:0000014///single-stranded DNA endodeoxyribonuclease activity…
'Ide'	40248	63.01	24.15	2998	1158	1.35719	[Cellular Component]---GO:0005739///mitochondrion+++GO:0005777///peroxisome+++GO:0005886///plasma membrane+++GO:0005737///cytoplasm+++[Molecular Function]---GO:0008233///peptidase activity+++GO:0016787///hydrolase activity+++GO:0046872///metal ion binding+++GO:0008237///metallopeptidase activity+++GO:0003824///catalytic activity+++GO:0004222///metalloendopeptidase activity+++[Biological Process]-…
'Pbgs'	39402	36.18	13.88	720	276	1.35545	[Cellular Component]---GO:0005829///cytosol+++[Molecular Function]---GO:0046872///metal ion binding+++GO:0004655///porphobilinogen synthase activity+++GO:0008270///zinc ion binding+++GO:0016829///lyase activity+++GO:0003824///catalytic activity+++[Biological Process]---GO:0006783///heme biosynthetic process+++GO:0033014///tetrapyrrole biosynthetic process+++GO:0006779///porphyrin-containing compo…
'Eip78C'	40345	11.53	4.43	594	237	1.35346	[Cellular Component]---GO:0005634///nucleus+++[Molecular Function]---GO:0003707///steroid hormone receptor activity+++GO:0046872///metal ion binding+++GO:0008270///zinc ion binding+++GO:0003700///DNA-binding transcription factor activity+++GO:0003677///DNA binding+++GO:0043565///sequence-specific DNA binding+++[Biological Process]---GO:0045892///negative regulation of transcription, DNA-templated…
'CG11652'	39317	51.84	19.94	1232	474	1.35158	[Cellular Component]---GO:0005737///cytoplasm+++[Molecular Function]---GO:0003674///molecular_function+++GO:0016740///transferase activity+++[Biological Process]---GO:0017183///peptidyl-diphthamide biosynthetic process from peptidyl-histidine
'Ku80'	34930	45.14	17.37	1424	552	1.35123	[Cellular Component]---GO:0000784///nuclear chromosome, telomeric region+++GO:0005634///nucleus+++GO:0043564///Ku70:Ku80 complex+++[Molecular Function]---GO:0016817///hydrolase activity, acting on acid anhydrides+++GO:0003684///damaged DNA binding+++GO:0016787///hydrolase activity+++GO:0000166///nucleotide binding+++GO:0003690///double-stranded DNA binding+++GO:0003677///DNA binding+++GO:0042162/…
'CG5626'	39397	26.17	10.1	525	204	1.34824	[Cellular Component]---GO:0000214///tRNA-intron endonuclease complex+++[Molecular Function]---GO:0000213///tRNA-intron endonuclease activity+++GO:0016829///lyase activity+++[Biological Process]---GO:0090502///RNA phosphodiester bond hydrolysis, endonucleolytic+++GO:0090501///RNA phosphodiester bond hydrolysis+++GO:0000379///tRNA-type intron splice site recognition and cleavage
'ATPsynepsilonL'	326144	8.88	3.43	51	20	1.34811	[Cellular Component]---GO:0005743///mitochondrial inner membrane+++GO:0000275///mitochondrial proton-transporting ATP synthase complex, catalytic core F(1)+++[Molecular Function]---GO:0016787///hydrolase activity+++GO:0016887///ATPase activity+++GO:0046933///proton-transporting ATP synthase activity, rotational mechanism+++[Biological Process]---GO:1902600///proton transmembrane transport+++GO:00…
'CG33062'	318840	51.48	19.86	640	247	1.3476	[Cellular Component]---GO:0005575///cellular_component+++[Molecular Function]---GO:0003674///molecular_function+++[Biological Process]---GO:0008150///biological_process
'CG7737'	36174	24.87	9.6	789	307	1.34624	[Molecular Function]---GO:0046592///polyamine oxidase activity+++GO:0016491///oxidoreductase activity+++[Biological Process]---GO:0055114///oxidation-reduction process+++GO:0046208///spermine catabolic process
'PHGPx'	38413	1201.95	464.62	13178	5277	1.34489	[Cellular Component]---GO:0016021///integral component of membrane+++GO:0005739///mitochondrion+++GO:0016020///membrane+++GO:0012505///endomembrane system+++GO:0005794///Golgi apparatus+++GO:0005737///cytoplasm+++[Molecular Function]---GO:0004602///glutathione peroxidase activity+++GO:0016491///oxidoreductase activity+++GO:0004601///peroxidase activity+++[Biological Process]---GO:0098869///cellul…
'GstE13'	35928	147.22	56.92	1670	643	1.34466	[Cellular Component]---GO:0005737///cytoplasm+++[Molecular Function]---GO:0004364///glutathione transferase activity+++GO:0016740///transferase activity+++[Biological Process]---GO:0006749///glutathione metabolic process
'cup'	33934	12.43	4.8	691.72	268.81	1.34361	[Cellular Component]---GO:0031594///neuromuscular junction+++GO:0000932///P-body+++GO:0005634///nucleus+++GO:0043195///terminal bouton+++GO:0005737///cytoplasm+++GO:0005829///cytosol+++[Molecular Function]---GO:0003723///RNA binding+++GO:0045182///translation regulator activity+++[Biological Process]---GO:0008298///intracellular mRNA localization+++GO:0006351///transcription, DNA-templated+++GO:0…
'l(2)10685'	33293	33.01	12.78	726	283	1.34275	[Cellular Component]---GO:0005762///mitochondrial large ribosomal subunit+++[Molecular Function]---GO:0003723///RNA binding+++GO:0008168///methyltransferase activity+++GO:0016740///transferase activity+++[Biological Process]---GO:0031167///rRNA methylation+++GO:0032259///methylation
'Phf7'	33015	58.62	22.7	1780	697	1.34173	[Cellular Component]---GO:0001673///male germ cell nucleus+++GO:0005700///polytene chromosome+++[Molecular Function]---GO:0046872///metal ion binding+++GO:0042393///histone binding+++[Biological Process]---GO:0048136///male germ-line cyst formation+++GO:0010628///positive regulation of gene expression+++GO:0019100///male germ-line sex determination
'CG11586'	38520	55.76	21.64	624	274	1.3389	[Cellular Component]---GO:0046540///U4/U6 x U5 tri-snRNP complex+++GO:0005681///spliceosomal complex+++[Molecular Function]---GO:0003676///nucleic acid binding+++GO:0046872///metal ion binding+++GO:0008270///zinc ion binding+++[Biological Process]---GO:0000398///mRNA splicing, via spliceosome
'kar'	45883	10.9	4.23	327	129	1.3381	[Cellular Component]---GO:0016021///integral component of membrane+++GO:0016020///membrane+++[Molecular Function]---GO:0008028///monocarboxylic acid transmembrane transporter activity+++[Biological Process]---GO:0006727///ommochrome biosynthetic process+++GO:0055085///transmembrane transport
'MtnA'	41202	264.99	102.95	976	388	1.33764	[Molecular Function]---GO:0046872///metal ion binding+++[Biological Process]---GO:0010038///response to metal ion+++GO:0055065///metal ion homeostasis
'CG3448'	39094	22.85	8.89	309	121	1.33572	[Cellular Component]---GO:0005634///nucleus+++[Molecular Function]---GO:0003677///DNA binding+++[Biological Process]---GO:0006302///double-strand break repair+++GO:0006310///DNA recombination
'mRpS14'	117414	28.59	11.12	203	67	1.33554	[Cellular Component]---GO:0005840///ribosome+++GO:0005763///mitochondrial small ribosomal subunit+++[Molecular Function]---GO:0003735///structural constituent of ribosome+++[Biological Process]---GO:0006412///translation+++GO:0032543///mitochondrial translation
'mus205'	47186	15.64	6.1	1476	580	1.33258	[Cellular Component]---GO:0016035///zeta DNA polymerase complex+++GO:0005634///nucleus+++[Molecular Function]---GO:0051539///4 iron, 4 sulfur cluster binding+++GO:0051536///iron-sulfur cluster binding+++GO:0003676///nucleic acid binding+++GO:0046872///metal ion binding+++GO:0000166///nucleotide binding+++GO:0016779///nucleotidyltransferase activity+++GO:0003887///DNA-directed DNA polymerase activ…
'CG11658'	39319	4.05	1.58	140	56	1.33106	[Cellular Component]---GO:0019005///SCF ubiquitin ligase complex+++[Molecular Function]---GO:0004842///ubiquitin-protein transferase activity+++[Biological Process]---GO:0031146///SCF-dependent proteasomal ubiquitin-dependent protein catabolic process+++GO:0016567///protein ubiquitination
'GlyRS'	39644	169.15	66.12	5724	2249	1.32876	[Cellular Component]---GO:0005739///mitochondrion+++GO:0005737///cytoplasm+++[Molecular Function]---GO:0016874///ligase activity+++GO:0004820///glycine-tRNA ligase activity+++GO:0004812///aminoacyl-tRNA ligase activity+++GO:0000166///nucleotide binding+++GO:0005524///ATP binding+++[Biological Process]---GO:0035167///larval lymph gland hemopoiesis+++GO:0006418///tRNA aminoacylation for protein tra…
'Gem2'	40087	62.54	24.49	980	387	1.32621	[Cellular Component]---GO:0034718///SMN-Gemin2 complex+++GO:0034730///SmD-containing SMN-Sm protein complex+++GO:0071254///cytoplasmic U snRNP body+++GO:0032797///SMN complex+++GO:0005681///spliceosomal complex+++GO:0005634///nucleus+++GO:0005737///cytoplasm+++[Molecular Function]---GO:0003674///molecular_function+++GO:0005515///protein binding+++[Biological Process]---GO:0006397///mRNA processin…
'CG42376'	7354420	50.06	19.61	399	161	1.32562	[Cellular Component]---GO:0005739///mitochondrion+++[Molecular Function]---GO:0016491///oxidoreductase activity
'pre-mod(mdg4)-N'	26067062	2.59	1.02	91.34	37.31	1.32549	[Cellular Component]---GO:0005575///cellular_component+++[Molecular Function]---GO:0003674///molecular_function+++[Biological Process]---GO:0008150///biological_process
'Nle'	33234	61.76	24.21	1320	521	1.32492	[Cellular Component]---GO:0005730///nucleolus+++GO:0005634///nucleus+++[Molecular Function]---GO:0005112///Notch binding+++[Biological Process]---GO:0000027///ribosomal large subunit assembly+++GO:0007219///Notch signaling pathway
'Psf3'	31967	26.24	10.3	416	177	1.32404	[Cellular Component]---GO:0000811///GINS complex+++GO:0005634///nucleus+++[Molecular Function]---GO:0043138///3'-5' DNA helicase activity+++[Biological Process]---GO:0032508///DNA duplex unwinding+++GO:0006260///DNA replication
'CG11583'	326206	145.93	57.23	2437	962	1.32402	[Cellular Component]---GO:0005730///nucleolus+++GO:0005634///nucleus+++[Molecular Function]---GO:0003674///molecular_function+++GO:0019843///rRNA binding+++[Biological Process]---GO:0000027///ribosomal large subunit assembly+++GO:0042254///ribosome biogenesis
'CG11788'	37295	30.34	11.91	582	230	1.32375	[Cellular Component]---GO:0000785///chromatin+++GO:0031390///Ctf18 RFC-like complex+++GO:0000775///chromosome, centromeric region+++GO:0005654///nucleoplasm+++[Molecular Function]---GO:0003689///DNA clamp loader activity+++[Biological Process]---GO:0034088///maintenance of mitotic sister chromatid cohesion+++GO:0006275///regulation of DNA replication+++GO:0007064///mitotic sister chromatid cohesi…
'CG1943'	40844	1718.54	674.44	23075	9171	1.32302	[Biological Process]---GO:0048190///wing disc dorsal/ventral pattern formation
'APP-BP1'	39244	46.58	18.3	1039	411	1.32213	[Cellular Component]---GO:0032991///protein-containing complex+++GO:0005737///cytoplasm+++[Molecular Function]---GO:0001540///amyloid-beta binding+++GO:0046982///protein heterodimerization activity+++GO:0008641///ubiquitin-like modifier activating enzyme activity+++GO:0019781///NEDD8 activating enzyme activity+++GO:0005515///protein binding+++[Biological Process]---GO:0045116///protein neddylation
'Sec10'	42863	27.32	10.74	891	353	1.3199	[Cellular Component]---GO:0098793///presynapse+++GO:0045202///synapse+++GO:0000145///exocyst+++GO:0005737///cytoplasm+++[Molecular Function]---GO:0008013///beta-catenin binding+++[Biological Process]---GO:0006887///exocytosis+++GO:0016080///synaptic vesicle targeting+++GO:0007269///neurotransmitter secretion+++GO:0006893///Golgi to plasma membrane transport+++GO:0090522///vesicle tethering involv…
'MED28'	43079	67.07	26.39	637	252	1.31946	[Cellular Component]---GO:0016592///mediator complex+++GO:0005634///nucleus+++[Molecular Function]---GO:0003712///transcription coregulator activity+++[Biological Process]---GO:0006357///regulation of transcription by RNA polymerase II
'p53'	2768677	46.45	18.29	937	383	1.31856	[Cellular Component]---GO:0005634///nucleus+++[Molecular Function]---GO:0008134///transcription factor binding+++GO:0003700///DNA-binding transcription factor activity+++GO:0031624///ubiquitin conjugating enzyme binding+++GO:0031625///ubiquitin protein ligase binding+++GO:0000976///transcription regulatory region sequence-specific DNA binding+++GO:0001097///TFIIH-class transcription factor comple…
'yps'	39377	654.12	258.08	18683	7494	1.3154	[Cellular Component]---GO:0016021///integral component of membrane+++GO:1990124///messenger ribonucleoprotein complex+++GO:0016020///membrane+++GO:0071011///precatalytic spliceosome+++GO:0071598///neuronal ribonucleoprotein granule+++GO:0071013///catalytic step 2 spliceosome+++[Molecular Function]---GO:0003676///nucleic acid binding+++GO:0003677///DNA binding+++GO:0003729///mRNA binding+++GO:0005…
'FANCI'	35895	25.95	10.24	1632	649	1.31484	[Molecular Function]---GO:0070182///DNA polymerase binding+++[Biological Process]---GO:0006281///DNA repair
'Atg12'	39383	31.79	12.57	179	71	1.31238	[Cellular Component]---GO:0034045///phagophore assembly site membrane+++GO:0034274///Atg12-Atg5-Atg16 complex+++GO:0005737///cytoplasm+++[Molecular Function]---GO:0003674///molecular_function+++GO:0019776///Atg8 ligase activity+++GO:0031386///protein tag+++[Biological Process]---GO:0035096///larval midgut cell programmed cell death+++GO:0016236///macroautophagy+++GO:0006914///autophagy+++GO:00000…
'CG7394'	39294	124.99	49.47	1048	397	1.31068	[Cellular Component]---GO:0016021///integral component of membrane+++GO:0016020///membrane+++[Molecular Function]---GO:0016787///hydrolase activity+++GO:0008566///mitochondrial protein-transporting ATPase activity+++[Biological Process]---GO:0071806///protein transmembrane transport
'Gclm'	248194	83.82	33.18	1352	541	1.31064	[Cellular Component]---GO:0005829///cytosol+++GO:0017109///glutamate-cysteine ligase complex+++[Molecular Function]---GO:0016874///ligase activity+++GO:0035226///glutamate-cysteine ligase catalytic subunit binding+++GO:0019899///enzyme binding+++GO:0004357///glutamate-cysteine ligase activity+++GO:0030234///enzyme regulator activity+++[Biological Process]---GO:0007616///long-term memory+++GO:0006…
'Argk'	39041	28.02	11.11	861	238	1.3085	[Cellular Component]---GO:0005576///extracellular region+++GO:0005829///cytosol+++GO:0005886///plasma membrane+++GO:0005737///cytoplasm+++[Molecular Function]---GO:0016301///kinase activity+++GO:0004054///arginine kinase activity+++GO:0000166///nucleotide binding+++GO:0016740///transferase activity+++GO:0005524///ATP binding+++GO:0003824///catalytic activity+++GO:0016772///transferase activity, t…
'yellow-d'	37703	2.53	1	60	24	1.30743	[Cellular Component]---GO:0005576///extracellular region+++[Molecular Function]---GO:0016853///isomerase activity+++[Biological Process]---GO:0048067///cuticle pigmentation+++GO:0042438///melanin biosynthetic process
'IntS10'	38444	21.93	8.72	682	273	1.30604	[Cellular Component]---GO:0032039///integrator complex+++GO:0005634///nucleus+++[Molecular Function]---GO:0003674///molecular_function+++[Biological Process]---GO:0016180///snRNA processing
'Prosalpha1'	45780	20.7	8.23	254.79	105.01	1.30554	[Cellular Component]---GO:0000502///proteasome complex+++GO:0005839///proteasome core complex+++GO:0019773///proteasome core complex, alpha-subunit complex+++GO:0005829///cytosol+++GO:0005654///nucleoplasm+++GO:0005634///nucleus+++GO:0005737///cytoplasm+++[Molecular Function]---GO:0004175///endopeptidase activity+++GO:0008233///peptidase activity+++GO:0016787///hydrolase activity+++GO:0004298///t…
'CG1628'	31990	29.16	11.59	589	236	1.30463	[Cellular Component]---GO:0016021///integral component of membrane+++GO:0016020///membrane+++GO:0005743///mitochondrial inner membrane+++[Molecular Function]---GO:0015171///amino acid transmembrane transporter activity+++GO:0000064///L-ornithine transmembrane transporter activity+++GO:0022857///transmembrane transporter activity+++[Biological Process]---GO:1990575///mitochondrial L-ornithine tran…
'CG6583'	34645	16.63	6.61	235	94	1.30375	[Cellular Component]---GO:0005829///cytosol
'CG40228'	5740664	113.29	45.06	641	281	1.30349	[Cellular Component]---GO:0005575///cellular_component+++GO:0008023///transcription elongation factor complex+++GO:0005634///nucleus+++[Molecular Function]---GO:0003674///molecular_function+++GO:0046872///metal ion binding+++GO:0000993///RNA polymerase II complex binding+++[Biological Process]---GO:0006368///transcription elongation from RNA polymerase II promoter+++GO:0008150///biological_proces…
'Treh'	45368	35.36	14.1	1343	541	1.30044	[Cellular Component]---GO:0005575///cellular_component+++[Molecular Function]---GO:0016787///hydrolase activity+++GO:0016798///hydrolase activity, acting on glycosyl bonds+++GO:0004555///alpha,alpha-trehalase activity+++GO:0003824///catalytic activity+++[Biological Process]---GO:0008152///metabolic process+++GO:0005993///trehalose catabolic process+++GO:0097150///neuronal stem cell population mai…
'CG5757'	37062	105.55	42.25	1239	497	1.29484	[Cellular Component]---GO:0005739///mitochondrion+++GO:0005829///cytosol+++GO:0005634///nucleus+++GO:0005737///cytoplasm+++[Molecular Function]---GO:0004550///nucleoside diphosphate kinase activity+++GO:0004798///thymidylate kinase activity+++GO:0009041///uridylate kinase activity+++GO:0016740///transferase activity+++GO:0005524///ATP binding+++[Biological Process]---GO:0006233///dTDP biosyntheti…
'CG6843'	40062	61.13	24.46	1045	421	1.29458	[Cellular Component]---GO:0005634///nucleus+++[Molecular Function]---GO:0003674///molecular_function+++GO:0003714///transcription corepressor activity+++[Biological Process]---GO:0045892///negative regulation of transcription, DNA-templated+++GO:1903507///negative regulation of nucleic acid-templated transcription
'CG7857'	39671	81.86	32.77	1345	542	1.29447	[Cellular Component]---GO:0005575///cellular_component+++[Molecular Function]---GO:0004843///thiol-dependent ubiquitin-specific protease activity+++[Biological Process]---GO:0016579///protein deubiquitination
'CG10584'	40324	21.72	8.7	310	125	1.29376	[Cellular Component]---GO:0005575///cellular_component+++GO:0005634///nucleus+++[Molecular Function]---GO:0003674///molecular_function+++GO:0008276///protein methyltransferase activity+++[Biological Process]---GO:0006479///protein methylation+++GO:0008150///biological_process
'Ipk2'	33236	101.26	40.58	1661	670	1.29307	[Cellular Component]---GO:0005654///nucleoplasm+++[Molecular Function]---GO:0016301///kinase activity+++GO:0047326///inositol tetrakisphosphate 5-kinase activity+++GO:0016740///transferase activity+++GO:0008440///inositol-1,4,5-trisphosphate 3-kinase activity+++GO:0000823///inositol-1,4,5-trisphosphate 6-kinase activity+++[Biological Process]---GO:0007444///imaginal disc development+++GO:0016310/…
'Spp'	33227	255.34	102.67	6006	2432	1.28816	[Cellular Component]---GO:0036513///Derlin-1 retrotranslocation complex+++GO:0030660///Golgi-associated vesicle membrane+++GO:0071458///integral component of cytoplasmic side of endoplasmic reticulum membrane+++GO:0005791///rough endoplasmic reticulum+++GO:0071556///integral component of lumenal side of endoplasmic reticulum membrane+++GO:0009986///cell surface+++GO:0005765///lysosomal membrane++…
'Pmm2'	39436	54.76	22.1	660	268	1.28223	[Cellular Component]---GO:0005829///cytosol+++GO:0005737///cytoplasm+++[Molecular Function]---GO:0016853///isomerase activity+++GO:0004615///phosphomannomutase activity+++[Biological Process]---GO:0006487///protein N-linked glycosylation+++GO:0009298///GDP-mannose biosynthetic process+++GO:0045047///protein targeting to ER+++GO:0071456///cellular response to hypoxia+++GO:0006013///mannose metabol…
'CG32409'	318016	124.72	50.37	2044	831	1.28146	[Cellular Component]---GO:0005730///nucleolus+++GO:0030687///preribosome, large subunit precursor+++GO:0005634///nucleus+++[Biological Process]---GO:0000447///endonucleolytic cleavage in ITS1 to separate SSU-rRNA from 5.8S rRNA and LSU-rRNA from tricistronic rRNA transcript (SSU-rRNA, 5.8S rRNA, LSU-rRNA)+++GO:0042273///ribosomal large subunit biogenesis+++GO:0042254///ribosome biogenesis+++GO:00…
'CG12012'	38422	74.56	30.12	869	350	1.28071	[Cellular Component]---GO:0016021///integral component of membrane+++GO:0016020///membrane
'CG18428'	42857	65.77	26.62	524	212	1.27815	[Cellular Component]---GO:0016607///nuclear speck+++GO:0005730///nucleolus+++GO:0005634///nucleus+++[Biological Process]---GO:0008380///RNA splicing+++GO:0006397///mRNA processing
'CG14997'	38514	43.33	17.55	939	383	1.2775	[Cellular Component]---GO:0005743///mitochondrial inner membrane+++[Molecular Function]---GO:0070224///sulfide:quinone oxidoreductase activity+++GO:0016491///oxidoreductase activity+++GO:0071949///FAD binding+++[Biological Process]---GO:0055114///oxidation-reduction process+++GO:0070221///sulfide oxidation, using sulfide:quinone oxidoreductase
'Rab27'	31103	21.62	8.76	456	186	1.27658	[Cellular Component]---GO:0042470///melanosome+++GO:0030141///secretory granule+++GO:0008021///synaptic vesicle+++GO:0031982///vesicle+++GO:0045202///synapse+++[Molecular Function]---GO:0003924///GTPase activity+++GO:0005525///GTP binding+++GO:0005515///protein binding+++[Biological Process]---GO:0032402///melanosome transport+++GO:0006886///intracellular protein transport+++GO:1990182///exosomal…
'CG9669'	39882	207.33	84.08	866	351	1.27562	[Cellular Component]---GO:0031309///integral component of nuclear outer membrane+++GO:0016021///integral component of membrane+++GO:0016020///membrane+++GO:0034998///oligosaccharyltransferase I complex+++[Molecular Function]---GO:0003674///molecular_function+++[Biological Process]---GO:0006487///protein N-linked glycosylation+++GO:0008150///biological_process
'ValRS'	45783	78.02	31.66	3604	1481	1.27471	[Cellular Component]---GO:0005829///cytosol+++GO:0005737///cytoplasm+++[Molecular Function]---GO:0004832///valine-tRNA ligase activity+++GO:0016874///ligase activity+++GO:0004812///aminoacyl-tRNA ligase activity+++GO:0000166///nucleotide binding+++GO:0005524///ATP binding+++GO:0002161///aminoacyl-tRNA editing activity+++GO:0004818///glutamate-tRNA ligase activity+++[Biological Process]---GO:00064…
'spt4'	36387	157.81	64.06	862	351	1.27439	[Cellular Component]---GO:0005703///polytene chromosome puff+++GO:0008023///transcription elongation factor complex+++GO:0005705///polytene chromosome interband+++GO:0032044///DSIF complex+++GO:0005634///nucleus+++[Molecular Function]---GO:0003727///single-stranded RNA binding+++GO:0046982///protein heterodimerization activity+++GO:0046872///metal ion binding+++GO:0008270///zinc ion binding+++GO:…
'Atf3'	43867	21.86	8.9	2136	878	1.27014	[Cellular Component]---GO:0005634///nucleus+++[Molecular Function]---GO:0003700///DNA-binding transcription factor activity+++GO:0003677///DNA binding+++GO:0000978///RNA polymerase II proximal promoter sequence-specific DNA binding+++GO:0043565///sequence-specific DNA binding+++GO:0005515///protein binding+++[Biological Process]---GO:0010883///regulation of lipid storage+++GO:0006357///regulation…
'CG32100'	39400	11.91	4.86	353	145	1.268	[Biological Process]---GO:0042332///gravitaxis
'eIF3d1'	42789	464.77	189.5	12744	5234	1.26787	[Cellular Component]---GO:0033290///eukaryotic 48S preinitiation complex+++GO:0005829///cytosol+++GO:0016282///eukaryotic 43S preinitiation complex+++GO:0005852///eukaryotic translation initiation factor 3 complex+++GO:0005634///nucleus+++GO:0005737///cytoplasm+++[Molecular Function]---GO:0003723///RNA binding+++GO:0098808///mRNA cap binding+++GO:0003743///translation initiation factor activity++…
'FeCH'	43757	160.95	65.63	3033	1241	1.26783	[Cellular Component]---GO:0005739///mitochondrion+++GO:0005743///mitochondrial inner membrane+++[Molecular Function]---GO:0051537///2 iron, 2 sulfur cluster binding+++GO:0046872///metal ion binding+++GO:0004325///ferrochelatase activity+++[Biological Process]---GO:0006782///protoporphyrinogen IX biosynthetic process+++GO:0006783///heme biosynthetic process
'CG11267'	39476	1040.32	424.33	7693	3152	1.26739	[Cellular Component]---GO:0005739///mitochondrion+++GO:0005759///mitochondrial matrix+++GO:0005737///cytoplasm+++[Molecular Function]---GO:0051087///chaperone binding+++GO:0046872///metal ion binding+++GO:0051082///unfolded protein binding+++[Biological Process]---GO:0051085///chaperone cofactor-dependent protein refolding+++GO:0006457///protein folding
'CG10764'	36962	3.48	1.42	80	33	1.26728	[Molecular Function]---GO:0008233///peptidase activity+++GO:0004252///serine-type endopeptidase activity+++GO:0016787///hydrolase activity+++GO:0008236///serine-type peptidase activity+++[Biological Process]---GO:0035207///negative regulation of hemocyte proliferation+++GO:0006508///proteolysis
'mEFTu1'	44438	190.77	77.84	4454	1831	1.26677	[Cellular Component]---GO:0005739///mitochondrion+++[Molecular Function]---GO:0000166///nucleotide binding+++GO:0003924///GTPase activity+++GO:0005525///GTP binding+++GO:0003746///translation elongation factor activity+++[Biological Process]---GO:0007030///Golgi organization+++GO:0008283///cell proliferation+++GO:0000278///mitotic cell cycle+++GO:0070125///mitochondrial translational elongation++…
'CG2794'	33233	43.5	17.76	1376	566	1.26601	[Cellular Component]---GO:0005575///cellular_component+++[Molecular Function]---GO:0016787///hydrolase activity+++GO:0016798///hydrolase activity, acting on glycosyl bonds+++GO:0016773///phosphotransferase activity, alcohol group as acceptor+++GO:0016740///transferase activity+++[Biological Process]---GO:0008152///metabolic process+++GO:0008150///biological_process
'Orct2'	42890	427.26	174.47	14978.5	6124.71	1.26579	[Cellular Component]---GO:0016021///integral component of membrane+++GO:0016020///membrane+++[Molecular Function]---GO:0015101///organic cation transmembrane transporter activity+++GO:0022857///transmembrane transporter activity+++[Biological Process]---GO:0015695///organic cation transport+++GO:0007390///germ-band shortening+++GO:0055085///transmembrane transport+++GO:0030307///positive regulati…
'Psa'	38175	158.75	64.85	8117	3345	1.2652	[Cellular Component]---GO:0005737///cytoplasm+++[Molecular Function]---GO:0070006///metalloaminopeptidase activity+++GO:0008233///peptidase activity+++GO:0016787///hydrolase activity+++GO:0046872///metal ion binding+++GO:0008270///zinc ion binding+++GO:0008237///metallopeptidase activity+++GO:0004177///aminopeptidase activity+++GO:0042277///peptide binding+++[Biological Process]---GO:0043171///pe…
'SrpRbeta'	47283	213.48	87.21	2987	1194	1.26513	[Cellular Component]---GO:0016021///integral component of membrane+++GO:0016020///membrane+++GO:0012505///endomembrane system+++[Molecular Function]---GO:0003924///GTPase activity+++[Biological Process]---GO:0008363///larval chitin-based cuticle development+++GO:0035293///chitin-based larval cuticle pattern formation
'Fancd2'	2768674	16.11	6.59	1028	424	1.26303	[Cellular Component]---GO:0000793///condensed chromosome+++GO:0005634///nucleus+++[Molecular Function]---GO:0070182///DNA polymerase binding+++[Biological Process]---GO:0036297///interstrand cross-link repair+++GO:0031573///intra-S DNA damage checkpoint+++GO:0006281///DNA repair
'caps'	39493	10.83	4.43	726	301	1.26269	[Cellular Component]---GO:0036194///muscle cell projection+++GO:0016021///integral component of membrane+++[Biological Process]---GO:0008045///motor neuron axon guidance+++GO:0007436///larval salivary gland morphogenesis+++GO:0007411///axon guidance+++GO:0035147///branch fusion, open tracheal system+++GO:0007156///homophilic cell adhesion via plasma membrane adhesion molecules+++GO:0072499///phot…
'Clbn'	43018	34.21	14.01	1546	638	1.26174	[Cellular Component]---GO:1990112///RQC complex+++GO:0005634///nucleus+++[Molecular Function]---GO:0000049///tRNA binding+++GO:0043023///ribosomal large subunit binding+++[Biological Process]---GO:1990116///ribosome-associated ubiquitin-dependent protein catabolic process+++GO:1902231///positive regulation of intrinsic apoptotic signaling pathway in response to DNA damage+++GO:1902167///positive …
'swa'	31580	4.93	2.02	136	56	1.26154	[Cellular Component]---GO:0005634///nucleus+++[Molecular Function]---GO:0003729///mRNA binding+++GO:0070840///dynein complex binding+++[Biological Process]---GO:0008595///anterior/posterior axis specification, embryo+++GO:0045450///bicoid mRNA localization+++GO:0007015///actin filament organization+++GO:0007049///cell cycle+++GO:0007317///regulation of pole plasm oskar mRNA localization+++GO:0019…
'RnrL'	34392	199.18	81.73	7051	2915	1.25865	[Cellular Component]---GO:0005971///ribonucleoside-diphosphate reductase complex+++[Molecular Function]---GO:0000166///nucleotide binding+++GO:0004748///ribonucleoside-diphosphate reductase activity, thioredoxin disulfide as acceptor+++GO:0005524///ATP binding+++GO:0003824///catalytic activity+++GO:0016491///oxidoreductase activity+++[Biological Process]---GO:0008152///metabolic process+++GO:0055…
'CG9410'	35568	39.99	16.43	447	184	1.25788	[Cellular Component]---GO:0005739///mitochondrion+++GO:0005743///mitochondrial inner membrane+++[Molecular Function]---GO:0048039///ubiquinone binding+++[Biological Process]---GO:0045333///cellular respiration+++GO:0006744///ubiquinone biosynthetic process
'tef'	36920	30.18	12.4	894	370	1.2562	[Cellular Component]---GO:0030849///autosome+++GO:0005634///nucleus+++[Molecular Function]---GO:0046872///metal ion binding+++GO:0003676///nucleic acid binding+++[Biological Process]---GO:0007141///male meiosis I+++GO:0007060///male meiosis chromosome segregation+++GO:0051308///male meiosis chromosome separation
'DNApol-delta'	39746	23.83	9.8	1134	470	1.25501	[Cellular Component]---GO:0043625///delta DNA polymerase complex+++GO:0005634///nucleus+++[Molecular Function]---GO:0051539///4 iron, 4 sulfur cluster binding+++GO:0008296///3'-5'-exodeoxyribonuclease activity+++GO:0016787///hydrolase activity+++GO:0051536///iron-sulfur cluster binding+++GO:0003676///nucleic acid binding+++GO:0046872///metal ion binding+++GO:0000166///nucleotide binding+++GO:0016…
'CG3420'	35585	191.61	79.04	1332	548	1.25098	[Cellular Component]---GO:0043231///intracellular membrane-bounded organelle+++[Molecular Function]---GO:0051537///2 iron, 2 sulfur cluster binding
'CG12713'	39724	16.76	6.92	303	126	1.25054	[Cellular Component]---GO:0005575///cellular_component+++[Molecular Function]---GO:0003674///molecular_function+++[Biological Process]---GO:0008150///biological_process
'jigr1'	43093	39.95	16.48	893	370	1.25053	[Cellular Component]---GO:0005667///transcription factor complex+++GO:0005634///nucleus+++[Molecular Function]---GO:0003677///DNA binding+++GO:0044212///transcription regulatory region DNA binding+++[Biological Process]---GO:0010468///regulation of gene expression
'Cyp6v1'	33056	20.23	8.35	760	332	1.25032	[Cellular Component]---GO:0016021///integral component of membrane+++GO:0005783///endoplasmic reticulum+++GO:0016020///membrane+++GO:0031090///organelle membrane+++GO:0005789///endoplasmic reticulum membrane+++GO:0043231///intracellular membrane-bounded organelle+++[Molecular Function]---GO:0020037///heme binding+++GO:0046872///metal ion binding+++GO:0005506///iron ion binding+++GO:0004497///mono…
'CG13126'	34323	23.47	9.71	550	243	1.24616	[Molecular Function]---GO:0008168///methyltransferase activity+++GO:0016740///transferase activity+++[Biological Process]---GO:0006412///translation+++GO:0032259///methylation
'CG11790'	42999	122.56	50.74	1627	678	1.24586	[Cellular Component]---GO:0016021///integral component of membrane+++GO:0016020///membrane+++GO:0012505///endomembrane system+++[Molecular Function]---GO:0003756///protein disulfide isomerase activity+++GO:0016853///isomerase activity+++[Biological Process]---GO:0006457///protein folding+++GO:0034976///response to endoplasmic reticulum stress+++GO:0043277///apoptotic cell clearance
'CG2017'	40733	41.85	17.34	1301	543	1.24534	[Cellular Component]---GO:0043231///intracellular membrane-bounded organelle+++[Molecular Function]---GO:0003924///GTPase activity+++GO:0005525///GTP binding+++GO:0003746///translation elongation factor activity+++[Biological Process]---GO:0006414///translational elongation
'cN-IIIB'	37875	23.48	9.73	484	202	1.24508	[Cellular Component]---GO:0005829///cytosol+++GO:0005737///cytoplasm+++[Molecular Function]---GO:0016787///hydrolase activity+++GO:0046872///metal ion binding+++GO:0000166///nucleotide binding+++GO:0008253///5'-nucleotidase activity+++GO:0008252///nucleotidase activity+++GO:0000287///magnesium ion binding+++[Biological Process]---GO:0016311///dephosphorylation+++GO:1901069///guanosine-containing …
'Cdep'	40608	119.14	49.43	8411	3594	1.24271	[Cellular Component]---GO:0005575///cellular_component+++GO:0016021///integral component of membrane+++GO:0016020///membrane+++GO:0005856///cytoskeleton+++[Molecular Function]---GO:0005089///Rho guanyl-nucleotide exchange factor activity+++GO:0008092///cytoskeletal protein binding+++GO:0003677///DNA binding+++[Biological Process]---GO:0035023///regulation of Rho protein signal transduction+++GO:0…
'Atg8a'	32001	945.63	393.71	15213	6386	1.23781	[Cellular Component]---GO:0044754///autolysosome+++GO:0000421///autophagosome membrane+++GO:0005776///autophagosome+++GO:0005829///cytosol+++GO:0044753///amphisome+++GO:0061174///type I terminal bouton+++GO:0005737///cytoplasm+++[Molecular Function]---GO:0019901///protein kinase binding+++GO:0050811///GABA receptor binding+++GO:0031386///protein tag+++[Biological Process]---GO:0035096///larval mi…
'CG42307'	7354423	78.24	32.58	758.99	530.41	1.2378	[Cellular Component]---GO:0005575///cellular_component+++GO:0016021///integral component of membrane+++GO:0016020///membrane+++[Molecular Function]---GO:0003674///molecular_function+++[Biological Process]---GO:0008150///biological_process
'CG14613'	33133	91.01	37.93	1907	805	1.23665	[Cellular Component]---GO:0016021///integral component of membrane
'cactin'	33043	63.72	26.55	2037	855	1.23665	[Cellular Component]---GO:0071013///catalytic step 2 spliceosome+++[Molecular Function]---GO:0003723///RNA binding+++GO:0005515///protein binding+++[Biological Process]---GO:0009950///dorsal/ventral axis specification+++GO:0000398///mRNA splicing, via spliceosome+++GO:0007275///multicellular organism development
'Hmgs'	44154	145.86	60.78	3844	1636	1.2365	[Molecular Function]---GO:0016740///transferase activity+++GO:0003824///catalytic activity+++GO:0016746///transferase activity, transferring acyl groups+++GO:0004421///hydroxymethylglutaryl-CoA synthase activity+++[Biological Process]---GO:0010142///farnesyl diphosphate biosynthetic process, mevalonate pathway+++GO:0006694///steroid biosynthetic process+++GO:0006629///lipid metabolic process+++GO…
'tra'	39849	38.84	16.19	378	182	1.23575	[Cellular Component]---GO:0016607///nuclear speck+++GO:0005634///nucleus+++[Molecular Function]---GO:0036002///pre-mRNA binding+++GO:0005515///protein binding+++[Biological Process]---GO:0018993///somatic sex determination+++GO:0030154///cell differentiation+++GO:0006397///mRNA processing+++GO:0045433///male courtship behavior, veined wing generated song production+++GO:2000035///regulation of st…
'sima'	43580	65.16	27.2	4843	2118	1.23395	[Cellular Component]---GO:0005829///cytosol+++GO:0090575///RNA polymerase II transcription factor complex+++GO:0005634///nucleus+++GO:0005737///cytoplasm+++[Molecular Function]---GO:0046983///protein dimerization activity+++GO:0003677///DNA binding+++GO:0000981///DNA-binding transcription factor activity, RNA polymerase II-specific+++GO:0001228///DNA-binding transcription activator activity, RNA …
'IscU'	41059	129.37	54.03	1616	679	1.23332	[Cellular Component]---GO:0005759///mitochondrial matrix+++GO:1990221///L-cysteine desulfurase complex+++GO:0005737///cytoplasm+++[Molecular Function]---GO:0051539///4 iron, 4 sulfur cluster binding+++GO:0051536///iron-sulfur cluster binding+++GO:0036455///iron-sulfur transferase activity+++GO:0051537///2 iron, 2 sulfur cluster binding+++GO:0008198///ferrous iron binding+++GO:0005506///iron ion b…
'CG7220'	36129	115.45	48.23	2195	1043	1.23287	[Cellular Component]---GO:0005634///nucleus+++[Molecular Function]---GO:0004842///ubiquitin-protein transferase activity+++GO:0061631///ubiquitin conjugating enzyme activity+++[Biological Process]---GO:0043161///proteasome-mediated ubiquitin-dependent protein catabolic process+++GO:0006513///protein monoubiquitination
'CG8607'	38805	8.08	3.38	107	45	1.23232	[Molecular Function]---GO:0003824///catalytic activity+++[Biological Process]---GO:0008152///metabolic process
'CG9149'	38147	88.48	37.05	1710	721	1.22908	[Cellular Component]---GO:0005739///mitochondrion+++GO:0005777///peroxisome+++[Molecular Function]---GO:0016747///transferase activity, transferring acyl groups other than amino-acyl groups+++GO:0016740///transferase activity+++GO:0003988///acetyl-CoA C-acyltransferase activity+++GO:0003824///catalytic activity+++GO:0016746///transferase activity, transferring acyl groups+++GO:0003985///acetyl-Co…
'ppk29'	37844	15.13	6.34	351	149	1.22809	[Cellular Component]---GO:0016021///integral component of membrane+++[Molecular Function]---GO:0005272///sodium channel activity+++[Biological Process]---GO:0008049///male courtship behavior+++GO:0002121///inter-male aggressive behavior+++GO:0016246///RNA interference+++GO:0006814///sodium ion transport
'CG10927'	37135	15.13	6.36	234	99	1.22524	[Molecular Function]---GO:0016787///hydrolase activity+++GO:0003824///catalytic activity+++[Biological Process]---GO:0009451///RNA modification
'Tpc2'	37983	2.83	1.2	108	46	1.22456	[Cellular Component]---GO:0016021///integral component of membrane+++GO:0016020///membrane+++GO:0031305///integral component of mitochondrial inner membrane+++[Molecular Function]---GO:0015297///antiporter activity+++GO:0015234///thiamine transmembrane transporter activity+++GO:0022857///transmembrane transporter activity+++[Biological Process]---GO:0030974///thiamine pyrophosphate transmembrane …
'CG33054'	40340	31.86	13.41	286	121	1.22239	[Cellular Component]---GO:0005575///cellular_component+++[Molecular Function]---GO:0001883///purine nucleoside binding+++[Biological Process]---GO:0042278///purine nucleoside metabolic process
'mRpL39'	39627	105.7	44.6	1592	676	1.21873	[Cellular Component]---GO:0005739///mitochondrion+++GO:0005840///ribosome+++GO:0005762///mitochondrial large ribosomal subunit+++[Molecular Function]---GO:0000166///nucleotide binding+++GO:0003735///structural constituent of ribosome+++[Biological Process]---GO:0031047///gene silencing by RNA+++GO:0006412///translation+++GO:0006417///regulation of translation+++GO:0032543///mitochondrial translat…
'Mocs2'	43017	23.3	9.82	444	188.5	1.21844	[Cellular Component]---GO:0005700///polytene chromosome+++GO:0005829///cytosol+++GO:0019008///molybdopterin synthase complex+++GO:0005671///Ada2/Gcn5/Ada3 transcription activator complex+++GO:0005737///cytoplasm+++[Molecular Function]---GO:0000166///nucleotide binding+++GO:0016740///transferase activity+++GO:0030366///molybdopterin synthase activity+++GO:0004402///histone acetyltransferase activi…
'CG42503'	8674021	23.3	9.82	444	188.5	1.21844	[Cellular Component]---GO:0005671///Ada2/Gcn5/Ada3 transcription activator complex+++GO:0005700///polytene chromosome+++GO:0005829///cytosol+++GO:0019008///molybdopterin synthase complex+++[Molecular Function]---GO:0030366///molybdopterin synthase activity+++[Biological Process]---GO:0006338///chromatin remodeling+++GO:0006777///Mo-molybdopterin cofactor biosynthetic process+++GO:0032324///molybd…
'CG10581'	40326	25.22	10.64	184	78	1.21825	[Molecular Function]---GO:0098519///nucleotide phosphatase activity, acting on free nucleotides+++[Biological Process]---GO:0016311///dephosphorylation
'CG33051'	39941	66.38	28.02	608	258	1.21795	[Cellular Component]---GO:0005666///RNA polymerase III complex+++[Molecular Function]---GO:0003899///DNA-directed 5'-3' RNA polymerase activity+++[Biological Process]---GO:0006383///transcription by RNA polymerase III
'CG42542'	8674000	23.81	10.06	550	258	1.21698	[Cellular Component]---GO:0016021///integral component of membrane+++GO:0016020///membrane+++[Molecular Function]---GO:0003674///molecular_function+++[Biological Process]---GO:0008150///biological_process
'mthl3'	36961	62.05	26.22	1799.89	716.66	1.21606	[Cellular Component]---GO:0016021///integral component of membrane+++GO:0016020///membrane+++GO:0005886///plasma membrane+++[Molecular Function]---GO:0004930///G protein-coupled receptor activity+++GO:0004888///transmembrane signaling receptor activity+++[Biological Process]---GO:0042594///response to starvation+++GO:0008340///determination of adult lifespan+++GO:0007186///G protein-coupled recep…
'rempA'	33230	17.76	7.52	1287	542	1.21342	[Cellular Component]---GO:0097730///non-motile cilium+++GO:0030991///intraciliary transport particle A+++GO:0005930///axoneme+++GO:0036064///ciliary basal body+++[Molecular Function]---GO:0003674///molecular_function+++[Biological Process]---GO:0035721///intraciliary retrograde transport+++GO:0007605///sensory perception of sound+++GO:0060271///cilium assembly+++GO:1905515///non-motile cilium ass…
'Mcm2'	40973	86.21	36.53	3443	1470	1.21237	[Cellular Component]---GO:0042555///MCM complex+++GO:0005634///nucleus+++[Molecular Function]---GO:0016787///hydrolase activity+++GO:0046872///metal ion binding+++GO:0000166///nucleotide binding+++GO:0003677///DNA binding+++GO:0043138///3'-5' DNA helicase activity+++GO:0005524///ATP binding+++GO:0004386///helicase activity+++GO:0005515///protein binding+++[Biological Process]---GO:0030261///chrom…
'His1:CG33858'	3772581	5.74	2.44	77.24	32.97	1.21066	[Cellular Component]---GO:0000790///nuclear chromatin+++GO:0000786///nucleosome+++[Molecular Function]---GO:0031490///chromatin DNA binding+++[Biological Process]---GO:0006342///chromatin silencing+++GO:0006334///nucleosome assembly+++GO:0051276///chromosome organization+++GO:0031057///negative regulation of histone modification
'CG32195'	317907	5.68	2.42	135.4	75	1.20945	[Cellular Component]---GO:0005575///cellular_component+++[Molecular Function]---GO:0003674///molecular_function+++[Biological Process]---GO:0008150///biological_process
'Trs20'	39769	49.67	21.1	354	151	1.20945	[Cellular Component]---GO:0005783///endoplasmic reticulum+++GO:0048471///perinuclear region of cytoplasm+++GO:0030008///TRAPP complex+++GO:0005794///Golgi apparatus+++GO:0005737///cytoplasm+++[Molecular Function]---GO:0003674///molecular_function+++[Biological Process]---GO:0033227///dsRNA transport+++GO:0016192///vesicle-mediated transport+++GO:0007283///spermatogenesis+++GO:0006888///ER to Golg…
'DppIII'	40996	209.01	88.81	7315	3058	1.20831	[Cellular Component]---GO:0016021///integral component of membrane+++GO:0016020///membrane+++GO:0005829///cytosol+++GO:0005886///plasma membrane+++GO:0005737///cytoplasm+++[Molecular Function]---GO:0008233///peptidase activity+++GO:0016787///hydrolase activity+++GO:0046872///metal ion binding+++GO:0008239///dipeptidyl-peptidase activity+++GO:0008237///metallopeptidase activity+++GO:0004177///amin…
'SCCRO4'	40231	138.41	58.9	2581	1112	1.20623	[Cellular Component]---GO:0000151///ubiquitin ligase complex+++GO:0005634///nucleus+++[Molecular Function]---GO:0032182///ubiquitin-like protein binding+++GO:0031624///ubiquitin conjugating enzyme binding+++GO:0097602///cullin family protein binding+++[Biological Process]---GO:2000435///negative regulation of protein neddylation+++GO:0051443///positive regulation of ubiquitin-protein transferase …
'Psi'	36889	41.68	17.74	2458	1069	1.20611	[Cellular Component]---GO:0005634///nucleus+++[Molecular Function]---GO:0003676///nucleic acid binding+++GO:0003723///RNA binding+++GO:0003729///mRNA binding+++GO:0005515///protein binding+++[Biological Process]---GO:0000381///regulation of alternative mRNA splicing, via spliceosome+++GO:0006397///mRNA processing+++GO:0048024///regulation of mRNA splicing, via spliceosome+++GO:0048025///negative …
'Orc3'	36454	29.95	12.76	999.65	428.55	1.20546	[Cellular Component]---GO:0031261///DNA replication preinitiation complex+++GO:0005656///nuclear pre-replicative complex+++GO:0005664///nuclear origin of replication recognition complex+++[Molecular Function]---GO:0003688///DNA replication origin binding+++GO:0003677///DNA binding+++[Biological Process]---GO:1903688///positive regulation of border follicle cell migration+++GO:0007611///learning o…
'clt'	117300	23.56	10.03	590	253	1.20501	[Cellular Component]---GO:0005615///extracellular space+++[Molecular Function]---GO:0016787///hydrolase activity+++GO:0052689///carboxylic ester hydrolase activity+++[Biological Process]---GO:0060179///male mating behavior
'Hph'	40633	117.28	49.98	3615	1589	1.20426	[Cellular Component]---GO:0005654///nucleoplasm+++[Molecular Function]---GO:0031543///peptidyl-proline dioxygenase activity+++GO:0046872///metal ion binding+++GO:0031545///peptidyl-proline 4-dioxygenase activity+++GO:0008270///zinc ion binding+++GO:0005506///iron ion binding+++GO:0031418///L-ascorbic acid binding+++GO:0016491///oxidoreductase activity+++GO:0016705///oxidoreductase activity, actin…
'magu'	36048	1.56	0.67	61	25	1.20282	[Cellular Component]---GO:0009897///external side of plasma membrane+++GO:0005576///extracellular region+++[Molecular Function]---GO:0043395///heparan sulfate proteoglycan binding+++GO:0005509///calcium ion binding+++[Biological Process]---GO:0030513///positive regulation of BMP signaling pathway+++GO:0008340///determination of adult lifespan+++GO:0030510///regulation of BMP signaling pathway+++G…
'CG3638'	31071	23.81	10.15	2128	1089	1.20264	[Cellular Component]---GO:0016021///integral component of membrane+++GO:0016020///membrane+++GO:0034707///chloride channel complex+++GO:0005886///plasma membrane+++[Molecular Function]---GO:0072320///volume-sensitive chloride channel activity+++GO:0005254///chloride channel activity+++GO:0005229///intracellular calcium activated chloride channel activity+++[Biological Process]---GO:1902476///chlo…
'CG7376'	38715	11.71	5	652	285	1.20258	[Cellular Component]---GO:0005575///cellular_component+++[Molecular Function]---GO:0004842///ubiquitin-protein transferase activity+++GO:0046872///metal ion binding+++GO:0008270///zinc ion binding+++GO:0005524///ATP binding+++[Biological Process]---GO:0000209///protein polyubiquitination
'rho-7'	36281	69.99	29.87	1246	542	1.2025	[Cellular Component]---GO:0016021///integral component of membrane+++GO:0005739///mitochondrion+++GO:0016020///membrane+++[Molecular Function]---GO:0004175///endopeptidase activity+++GO:0004252///serine-type endopeptidase activity+++GO:0016787///hydrolase activity+++GO:0005515///protein binding+++[Biological Process]---GO:0016485///protein processing+++GO:0008053///mitochondrial fusion
'Hen1'	36301	12.82	5.48	272	117	1.20192	[Cellular Component]---GO:0005634///nucleus+++GO:0005737///cytoplasm+++[Molecular Function]---GO:0046872///metal ion binding+++GO:0003723///RNA binding+++GO:0008168///methyltransferase activity+++GO:0016740///transferase activity+++GO:0008173///RNA methyltransferase activity+++GO:0008171///O-methyltransferase activity+++[Biological Process]---GO:0030422///production of siRNA involved in RNA inter…
'CycB3'	42971	28.6	12.21	1136	487	1.20105	[Cellular Component]---GO:0000307///cyclin-dependent protein kinase holoenzyme complex+++GO:0005813///centrosome+++GO:0005634///nucleus+++GO:0005737///cytoplasm+++[Molecular Function]---GO:0004672///protein kinase activity+++GO:0019901///protein kinase binding+++GO:0016538///cyclin-dependent protein serine/threonine kinase regulator activity+++GO:0005515///protein binding+++[Biological Process]--…
'Pgm'	44010	80.69	34.47	2020	869	1.20077	[Cellular Component]---GO:0005829///cytosol+++[Molecular Function]---GO:0016853///isomerase activity+++GO:0046872///metal ion binding+++GO:0000287///magnesium ion binding+++GO:0004614///phosphoglucomutase activity+++GO:0016868///intramolecular transferase activity, phosphotransferases+++[Biological Process]---GO:0019388///galactose catabolic process+++GO:0005975///carbohydrate metabolic process++…
'l(1)G0334'	31406	307.4	131.51	7408	3211	1.19859	[Cellular Component]---GO:0005737///cytoplasm+++[Molecular Function]---GO:0000166///nucleotide binding+++GO:0004745///retinol dehydrogenase activity+++GO:0016624///oxidoreductase activity, acting on the aldehyde or oxo group of donors, disulfide as acceptor+++GO:0016491///oxidoreductase activity+++GO:0004022///alcohol dehydrogenase (NAD) activity+++[Biological Process]---GO:0042572///retinol meta…
'CG9581'	33017	60.47	25.87	1548	667	1.1985	[Molecular Function]---GO:0030145///manganese ion binding+++GO:0016787///hydrolase activity+++GO:0046872///metal ion binding+++GO:0004177///aminopeptidase activity+++[Biological Process]---GO:0006508///proteolysis
'M6'	40383	15.1	6.46	401	174	1.19736	[Cellular Component]---GO:0005886///plasma membrane+++GO:0016021///integral component of membrane+++[Biological Process]---GO:0046956///positive phototaxis+++GO:0048477///oogenesis+++GO:0001745///compound eye morphogenesis
'CG6340'	32482	76.25	32.7	1932	771	1.19555	[Cellular Component]---GO:0005654///nucleoplasm+++[Molecular Function]---GO:0003729///mRNA binding+++[Biological Process]---GO:0000381///regulation of alternative mRNA splicing, via spliceosome
'levy'	37728	1342.77	575.79	8968	3741	1.19522	[Cellular Component]---GO:0005751///mitochondrial respiratory chain complex IV+++GO:0005743///mitochondrial inner membrane+++[Molecular Function]---GO:0004129///cytochrome-c oxidase activity+++GO:0030234///enzyme regulator activity+++GO:0016491///oxidoreductase activity+++[Biological Process]---GO:0006123///mitochondrial electron transport, cytochrome c to oxygen+++GO:0008340///determination of a…
'Tim10'	37478	329.83	141.55	2909.99	1251.15	1.194	[Cellular Component]---GO:0005739///mitochondrion+++GO:0016020///membrane+++GO:0042721///TIM22 mitochondrial import inner membrane insertion complex+++GO:0042719///mitochondrial intermembrane space protein transporter complex+++GO:0005743///mitochondrial inner membrane+++[Molecular Function]---GO:0046872///metal ion binding+++GO:0008565///protein transporter activity+++[Biological Process]---GO:0…
'CG10383'	35123	134.37	57.71	5317	2301	1.193	[Cellular Component]---GO:0016021///integral component of membrane+++GO:0005783///endoplasmic reticulum+++GO:0016020///membrane+++GO:0005789///endoplasmic reticulum membrane+++[Molecular Function]---GO:0016787///hydrolase activity+++GO:0016788///hydrolase activity, acting on ester bonds+++[Biological Process]---GO:0008340///determination of adult lifespan+++GO:0015031///protein transport
'Dhod'	41022	75.41	32.42	1369	592	1.19174	[Cellular Component]---GO:0016021///integral component of membrane+++GO:0005739///mitochondrion+++GO:0016020///membrane+++GO:0005743///mitochondrial inner membrane+++GO:0005758///mitochondrial intermembrane space+++GO:0005886///plasma membrane+++GO:0005737///cytoplasm+++[Molecular Function]---GO:0003824///catalytic activity+++GO:0004152///dihydroorotate dehydrogenase activity+++GO:0016491///oxido…
'dnr1'	37575	1.14	0.48	56	24	1.19033	[Cellular Component]---GO:0005575///cellular_component+++GO:0005856///cytoskeleton+++[Molecular Function]---GO:0004842///ubiquitin-protein transferase activity+++GO:0008270///zinc ion binding+++[Biological Process]---GO:0016567///protein ubiquitination+++GO:0006511///ubiquitin-dependent protein catabolic process+++GO:0030431///sleep+++GO:0002814///negative regulation of biosynthetic process of an…
'CG13599'	42829	42.77	18.43	579	251	1.18859	[Cellular Component]---GO:0005634///nucleus+++[Biological Process]---GO:0007096///regulation of exit from mitosis
'GatB'	42861	21.5	9.26	521	226	1.18848	[Cellular Component]---GO:0005739///mitochondrion+++GO:0030956///glutamyl-tRNA(Gln) amidotransferase complex+++[Molecular Function]---GO:0016874///ligase activity+++GO:0000166///nucleotide binding+++GO:0016884///carbon-nitrogen ligase activity, with glutamine as amido-N-donor+++GO:0005524///ATP binding+++GO:0003824///catalytic activity+++GO:0050567///glutaminyl-tRNA synthase (glutamine-hydrolyzin…
'CG2970'	37807	81.93	35.35	1308	568	1.18623	[Cellular Component]---GO:0008180///COP9 signalosome+++GO:0045121///membrane raft+++GO:0005758///mitochondrial intermembrane space+++GO:0019897///extrinsic component of plasma membrane+++GO:0005743///mitochondrial inner membrane+++GO:0042101///T cell receptor complex+++GO:0015629///actin cytoskeleton+++GO:0001772///immunological synapse+++[Molecular Function]---GO:1901612///cardiolipin binding+++…
'CG7506'	38857	85.95	37.13	877	381	1.18427	[Cellular Component]---GO:0016021///integral component of membrane+++GO:0005739///mitochondrion+++GO:0016020///membrane+++GO:0032592///integral component of mitochondrial membrane+++GO:0031966///mitochondrial membrane+++[Molecular Function]---GO:0003674///molecular_function+++[Biological Process]---GO:0033615///mitochondrial proton-transporting ATP synthase complex assembly
'Hsc70-5'	36583	313.58	135.56	12055	5249	1.18361	[Cellular Component]---GO:0005739///mitochondrion+++GO:0005737///cytoplasm+++[Molecular Function]---GO:0016787///hydrolase activity+++GO:0042623///ATPase activity, coupled+++GO:0051787///misfolded protein binding+++GO:0000166///nucleotide binding+++GO:0016887///ATPase activity+++GO:0005524///ATP binding+++GO:0044183///protein binding involved in protein folding+++GO:0051082///unfolded protein bin…
'Mer'	32979	102.72	44.44	3536	1551	1.18237	[Cellular Component]---GO:0098592///cytoplasmic side of apical plasma membrane+++GO:0030054///cell junction+++GO:0036375///Kibra-Ex-Mer complex+++GO:0016020///membrane+++GO:0016006///Nebenkern+++GO:0045179///apical cortex+++GO:0005938///cell cortex+++GO:0005912///adherens junction+++GO:0005856///cytoskeleton+++GO:0005886///plasma membrane+++GO:0016324///apical plasma membrane+++GO:0045169///fusom…
'CG34150'	4379863	33.01	14.29	198	86	1.18199	[Cellular Component]---GO:0005575///cellular_component+++[Molecular Function]---GO:0003674///molecular_function+++[Biological Process]---GO:0008150///biological_process
'eIF6'	37776	211.67	91.75	2946	1285	1.17961	[Cellular Component]---GO:0005730///nucleolus+++GO:0005829///cytosol+++GO:0030687///preribosome, large subunit precursor+++GO:0005634///nucleus+++GO:0005737///cytoplasm+++[Molecular Function]---GO:0043022///ribosome binding+++GO:0003743///translation initiation factor activity+++GO:0043023///ribosomal large subunit binding+++[Biological Process]---GO:0042256///mature ribosome assembly+++GO:000641…
'CG6144'	34443	30.04	13.04	629	276	1.17747	[Molecular Function]---GO:0046872///metal ion binding+++GO:0016491///oxidoreductase activity+++[Biological Process]---GO:0055114///oxidation-reduction process
'Chd64'	38490	1654.32	718.22	31739	13871	1.17737	[Cellular Component]---GO:0005865///striated muscle thin filament+++[Molecular Function]---GO:0003779///actin binding+++GO:0070594///juvenile hormone response element binding+++GO:0005515///protein binding+++[Biological Process]---GO:0035626///juvenile hormone mediated signaling pathway+++GO:0006939///smooth muscle contraction
'CG3552'	39097	27.28	11.85	502	226	1.1767	[Cellular Component]---GO:0005737///cytoplasm+++[Molecular Function]---GO:0080048///GDP-D-glucose phosphorylase activity+++[Biological Process]---GO:0006006///glucose metabolic process
'CG2990'	31934	10.56	4.59	539	236	1.1743	[Cellular Component]---GO:0000784///nuclear chromosome, telomeric region+++GO:0005634///nucleus+++GO:0005737///cytoplasm+++[Molecular Function]---GO:0017108///5'-flap endonuclease activity+++GO:0043142///single-stranded DNA-dependent ATPase activity+++[Biological Process]---GO:0033567///DNA replication, Okazaki fragment processing+++GO:0071932///replication fork reversal
'beg'	39910	37.49	16.35	597	262	1.17165	[Cellular Component]---GO:0005739///mitochondrion+++[Molecular Function]---GO:0016740///transferase activity+++GO:0004314///[acyl-carrier-protein] S-malonyltransferase activity+++GO:0016419///S-malonyltransferase activity+++GO:0004312///fatty acid synthase activity+++[Biological Process]---GO:0006629///lipid metabolic process+++GO:0006631///fatty acid metabolic process+++GO:0006633///fatty acid b…
'fdl'	250735	147.77	64.41	6497	3009	1.17158	[Cellular Component]---GO:0016021///integral component of membrane+++GO:0005783///endoplasmic reticulum+++GO:0005770///late endosome+++GO:0016020///membrane+++GO:0005886///plasma membrane+++GO:0005794///Golgi apparatus+++[Molecular Function]---GO:0032428///beta-N-acetylgalactosaminidase activity+++GO:0016787///hydrolase activity+++GO:0016798///hydrolase activity, acting on glycosyl bonds+++GO:001…
'cact'	34969	221.69	96.76	6183	2724	1.16968	[Cellular Component]---GO:0048786///presynaptic active zone+++GO:0016021///integral component of membrane+++GO:0016020///membrane+++GO:0031594///neuromuscular junction+++GO:0005829///cytosol+++GO:0005891///voltage-gated calcium channel complex+++GO:0016323///basolateral plasma membrane+++GO:0016324///apical plasma membrane+++GO:0005737///cytoplasm+++[Molecular Function]---GO:0005244///voltage-gat…
'CG5850'	34327	156.58	68.37	6075	2649	1.16916	[Cellular Component]---GO:0016021///integral component of membrane+++GO:0016020///membrane+++[Molecular Function]---GO:0005215///transporter activity
'lig3'	41518	40.08	17.53	1434	632	1.16717	[Cellular Component]---GO:0005739///mitochondrion+++GO:0005634///nucleus+++[Molecular Function]---GO:0003677///DNA binding+++GO:0005524///ATP binding+++GO:0003910///DNA ligase (ATP) activity+++[Biological Process]---GO:0006260///DNA replication+++GO:0071897///DNA biosynthetic process+++GO:0006310///DNA recombination+++GO:0051103///DNA ligation involved in DNA repair
'Pop2'	39366	161.96	70.9	3706	1632	1.16526	[Cellular Component]---GO:0030015///CCR4-NOT core complex+++GO:0030014///CCR4-NOT complex+++GO:0000932///P-body+++GO:0005829///cytosol+++GO:0005737///cytoplasm+++[Molecular Function]---GO:0004535///poly(A)-specific ribonuclease activity+++GO:0016787///hydrolase activity+++GO:0003676///nucleic acid binding+++GO:0005515///protein binding+++[Biological Process]---GO:0043928///exonucleolytic nuclear-…
'l(2)37Bb'	49427	43.85	19.19	1014	447	1.1652	[Cellular Component]---GO:0005747///mitochondrial respiratory chain complex I+++GO:0005737///cytoplasm+++[Molecular Function]---GO:0016491///oxidoreductase activity+++[Biological Process]---GO:0055114///oxidation-reduction process+++GO:0032981///mitochondrial respiratory chain complex I assembly
'Fas1'	42025	118.81	52.03	5252	2379	1.16477	[Cellular Component]---GO:0016020///membrane+++GO:0031225///anchored component of membrane+++GO:0005886///plasma membrane+++[Molecular Function]---GO:0050839///cell adhesion molecule binding+++[Biological Process]---GO:0007156///homophilic cell adhesion via plasma membrane adhesion molecules+++GO:0008038///neuron recognition+++GO:0007155///cell adhesion+++GO:0007411///axon guidance+++GO:0016338//…
'AIMP2'	39690	138.92	60.86	1938	862	1.16436	[Cellular Component]---GO:0005829///cytosol+++GO:0005634///nucleus+++GO:0005737///cytoplasm+++[Biological Process]---GO:0006412///translation
'CG46312'	30522401	13.76	6.04	489.22	216.31	1.16157	[Cellular Component]---GO:0005829///cytosol+++[Molecular Function]---GO:0003743///translation initiation factor activity+++GO:0005525///GTP binding+++[Biological Process]---GO:0006413///translational initiation
'Ance'	34805	54.48	23.92	1489	658	1.16098	[Cellular Component]---GO:0016020///membrane+++GO:0005615///extracellular space+++GO:0005576///extracellular region+++GO:0005886///plasma membrane+++[Molecular Function]---GO:0008241///peptidyl-dipeptidase activity+++GO:0008233///peptidase activity+++GO:0016787///hydrolase activity+++GO:0046872///metal ion binding+++GO:0004180///carboxypeptidase activity+++GO:0008239///dipeptidyl-peptidase activi…
'wge'	42687	100.74	44.28	8720	3859	1.15975	[Cellular Component]---GO:0000785///chromatin+++GO:0005694///chromosome+++GO:0005634///nucleus+++[Molecular Function]---GO:0003682///chromatin binding+++[Biological Process]---GO:0030154///cell differentiation+++GO:0007275///multicellular organism development+++GO:0007560///imaginal disc morphogenesis
'DCTN5-p25'	34873	53.47	23.49	498	220	1.15961	[Cellular Component]---GO:1904115///axon cytoplasm+++GO:0005869///dynactin complex+++[Biological Process]---GO:0008090///retrograde axonal transport+++GO:0007283///spermatogenesis+++GO:0007018///microtubule-based movement
'CG15168'	35159	127.1	55.88	757	334	1.15941	[Cellular Component]---GO:0016021///integral component of membrane+++GO:0016020///membrane+++GO:0005769///early endosome+++GO:0072546///ER membrane protein complex+++GO:0005886///plasma membrane+++GO:0005794///Golgi apparatus+++[Molecular Function]---GO:0022890///inorganic cation transmembrane transporter activity+++[Biological Process]---GO:0098655///cation transmembrane transport
'vig2'	43016	703.16	309.37	14966	6730	1.15814	[Cellular Component]---GO:0005701///polytene chromosome chromocenter+++GO:0005700///polytene chromosome+++GO:0005703///polytene chromosome puff+++GO:0005634///nucleus+++GO:0005737///cytoplasm+++[Molecular Function]---GO:0003723///RNA binding+++[Biological Process]---GO:0031935///regulation of chromatin silencing+++GO:0070828///heterochromatin organization+++GO:0051567///histone H3-K9 methylation
'CG34317'	5740224	39.08	17.2	605.71	268.3	1.15794	[Cellular Component]---GO:0005575///cellular_component+++GO:0030681///multimeric ribonuclease P complex+++GO:0005623///cell+++[Molecular Function]---GO:0015035///protein disulfide oxidoreductase activity+++GO:0004526///ribonuclease P activity+++GO:0003674///molecular_function+++GO:0016787///hydrolase activity+++GO:0004540///ribonuclease activity+++[Biological Process]---GO:0090502///RNA phosphodi…
'CG9960'	3771966	22.46	9.89	374.5	166	1.15685	[Cellular Component]---GO:0031083///BLOC-1 complex+++GO:0008021///synaptic vesicle+++GO:0016020///membrane+++[Molecular Function]---GO:0008276///protein methyltransferase activity+++GO:0008757///S-adenosylmethionine-dependent methyltransferase activity+++GO:0003676///nucleic acid binding+++[Biological Process]---GO:0042592///homeostatic process+++GO:0016079///synaptic vesicle exocytosis+++GO:0016…
'Snapin'	3772677	22.46	9.89	374.5	166	1.15685	[Cellular Component]---GO:0016020///membrane+++GO:0031083///BLOC-1 complex+++GO:0005829///cytosol+++GO:0008021///synaptic vesicle+++GO:0005737///cytoplasm+++[Molecular Function]---GO:0005515///protein binding+++[Biological Process]---GO:0006886///intracellular protein transport+++GO:0007269///neurotransmitter secretion+++GO:0016079///synaptic vesicle exocytosis+++GO:0016082///synaptic vesicle pri…
'mRpS5'	3355089	195.79	86.24	2679	1386	1.15668	[Cellular Component]---GO:0005840///ribosome+++GO:1990904///ribonucleoprotein complex+++GO:0005763///mitochondrial small ribosomal subunit+++[Molecular Function]---GO:0003723///RNA binding+++GO:0003735///structural constituent of ribosome+++[Biological Process]---GO:0006412///translation+++GO:0032543///mitochondrial translation
'ph-p'	31181	25.25	11.12	2061.66	916.72	1.15647	[Cellular Component]---GO:0005730///nucleolus+++GO:0035102///PRC1 complex+++GO:0005634///nucleus+++[Molecular Function]---GO:0051087///chaperone binding+++GO:0046872///metal ion binding+++GO:0044547///DNA topoisomerase binding+++GO:0008270///zinc ion binding+++GO:0003677///DNA binding+++GO:0003682///chromatin binding+++GO:0005515///protein binding+++[Biological Process]---GO:0021954///central ner…
'Snm1'	40669	23.5	10.35	836	371	1.15567	[Cellular Component]---GO:0000784///nuclear chromosome, telomeric region+++[Molecular Function]---GO:0003684///damaged DNA binding+++GO:0035312///5'-3' exodeoxyribonuclease activity+++[Biological Process]---GO:0031848///protection from non-homologous end joining at telomere+++GO:0036297///interstrand cross-link repair+++GO:0090305///nucleic acid phosphodiester bond hydrolysis+++GO:0006303///doubl…
'CG42846'	10178831	118.77	52.42	828	367	1.15356	[Cellular Component]---GO:0005575///cellular_component+++[Molecular Function]---GO:0003674///molecular_function+++[Biological Process]---GO:0008150///biological_process
'Ubc4'	39133	145.43	64.27	2281	1044	1.15165	[Cellular Component]---GO:0005634///nucleus+++[Molecular Function]---GO:0004842///ubiquitin-protein transferase activity+++GO:0070628///proteasome binding+++GO:0000166///nucleotide binding+++GO:0061631///ubiquitin conjugating enzyme activity+++GO:0016740///transferase activity+++GO:0031625///ubiquitin protein ligase binding+++GO:0005524///ATP binding+++GO:0005515///protein binding+++[Biological P…
'CG42497'	8674071	310.48	137.35	2721.01	1209.85	1.15026	[Cellular Component]---GO:0005743///mitochondrial inner membrane+++GO:0042721///TIM22 mitochondrial import inner membrane insertion complex+++GO:0042719///mitochondrial intermembrane space protein transporter complex+++[Molecular Function]---GO:0046872///metal ion binding+++GO:0008565///protein transporter activity+++[Biological Process]---GO:0045824///negative regulation of innate immune respons…
'Nopp140'	40433	204.75	90.7	8434	3713	1.14826	[Cellular Component]---GO:0005730///nucleolus+++[Molecular Function]---GO:0005524///ATP binding+++GO:0008134///transcription factor binding+++GO:0003700///DNA-binding transcription factor activity+++GO:0019904///protein domain specific binding+++GO:0046982///protein heterodimerization activity+++GO:0003723///RNA binding+++GO:0008139///nuclear localization sequence binding+++GO:0003677///DNA bindi…
'PQBP1'	43004	28.5	12.62	321	143	1.14777	[Cellular Component]---GO:0005791///rough endoplasmic reticulum+++GO:0071011///precatalytic spliceosome+++GO:0071013///catalytic step 2 spliceosome+++GO:0005634///nucleus+++[Biological Process]---GO:0000398///mRNA splicing, via spliceosome+++GO:0045727///positive regulation of translation+++GO:0032528///microvillus organization+++GO:0042052///rhabdomere development+++GO:0008355///olfactory learni…
'CG4753'	39819	4.22	1.87	78	35	1.14715	[Cellular Component]---GO:0016021///integral component of membrane+++[Molecular Function]---GO:0016746///transferase activity, transferring acyl groups+++[Biological Process]---GO:0008152///metabolic process
'Bacc'	33462	849.65	376.71	12856	6280	1.147	[Cellular Component]---GO:0005654///nucleoplasm+++GO:0005634///nucleus+++[Biological Process]---GO:0048149///behavioral response to ethanol
'mRpS30'	32530	94.14	41.74	2353	1059	1.14694	[Cellular Component]---GO:0005739///mitochondrion+++GO:0005840///ribosome+++GO:0005763///mitochondrial small ribosomal subunit+++[Molecular Function]---GO:0003735///structural constituent of ribosome+++[Biological Process]---GO:0006412///translation+++GO:0032543///mitochondrial translation
'veli'	43003	48.37	21.46	563	251	1.14676	[Cellular Component]---GO:0035003///subapical complex+++GO:0030054///cell junction+++GO:0016020///membrane+++GO:0098793///presynapse+++GO:0045211///postsynaptic membrane+++GO:0016323///basolateral plasma membrane+++GO:0005886///plasma membrane+++GO:0045202///synapse+++GO:0097025///MPP7-DLG1-LIN7 complex+++GO:0005911///cell-cell junction+++[Molecular Function]---GO:0097016///L27 domain binding+++G…
'Cdc7'	31598	48.72	21.6	2077	931	1.14654	[Cellular Component]---GO:0031431///Dbf4-dependent protein kinase complex+++GO:0005634///nucleus+++[Molecular Function]---GO:0035173///histone kinase activity+++GO:0004672///protein kinase activity+++GO:0016301///kinase activity+++GO:0004674///protein serine/threonine kinase activity+++GO:0016740///transferase activity+++GO:0004697///protein kinase C activity+++GO:0005524///ATP binding+++[Biologi…
'CG11897'	43450	19.03	8.45	1306	583	1.14567	[Cellular Component]---GO:0005887///integral component of plasma membrane+++[Molecular Function]---GO:0005524///ATP binding+++GO:0042626///ATPase activity, coupled to transmembrane movement of substances+++[Biological Process]---GO:0055085///transmembrane transport
'Hsp60A'	32045	626.63	278.33	20236	9055	1.14443	[Cellular Component]---GO:0005739///mitochondrion+++GO:0005829///cytosol+++GO:0005759///mitochondrial matrix+++GO:0005743///mitochondrial inner membrane+++GO:0005737///cytoplasm+++[Molecular Function]---GO:0000166///nucleotide binding+++GO:0005524///ATP binding+++GO:0051082///unfolded protein binding+++[Biological Process]---GO:0042026///protein refolding+++GO:0008637///apoptotic mitochondrial ch…
'LRP1'	35799	19.67	8.74	4360	1954	1.1439	[Cellular Component]---GO:0016021///integral component of membrane+++GO:0016020///membrane+++GO:0005829///cytosol+++[Molecular Function]---GO:0005509///calcium ion binding
'asf1'	40141	151.73	67.46	2325	1031	1.14289	[Cellular Component]---GO:0035059///RCAF complex+++GO:0005694///chromosome+++GO:0005700///polytene chromosome+++GO:0005634///nucleus+++GO:0017053///transcriptional repressor complex+++[Molecular Function]---GO:0001103///RNA polymerase II repressing transcription factor binding+++GO:0005515///protein binding+++[Biological Process]---GO:0006333///chromatin assembly or disassembly+++GO:0000122///neg…
'CG5919'	42526	56.77	25.26	708	321	1.14193	[Molecular Function]---GO:0016787///hydrolase activity+++GO:0004452///isopentenyl-diphosphate delta-isomerase activity+++[Biological Process]---GO:0008299///isoprenoid biosynthetic process
'CG11839'	43006	52.91	23.55	572	256	1.14127	[Cellular Component]---GO:0005654///nucleoplasm+++GO:0005681///spliceosomal complex+++GO:0005634///nucleus+++[Molecular Function]---GO:0003674///molecular_function+++GO:0003676///nucleic acid binding+++GO:0008270///zinc ion binding+++[Biological Process]---GO:0044773///mitotic DNA damage checkpoint+++GO:0048478///replication fork protection+++GO:0000278///mitotic cell cycle+++GO:0033260///nuclear…
'Dph5'	42663	135.66	60.41	2026	908	1.14085	[Cellular Component]---GO:0005737///cytoplasm+++[Molecular Function]---GO:0008168///methyltransferase activity+++GO:0016740///transferase activity+++GO:0004164///diphthine synthase activity+++[Biological Process]---GO:0017183///peptidyl-diphthamide biosynthetic process from peptidyl-histidine+++GO:0032259///methylation
'CG44249'	19834761	11.02	4.9	220.84	98.98	1.14052	[Cellular Component]---GO:0005689///U12-type spliceosomal complex+++GO:0034693///U11/U12 snRNP+++GO:0005693///U12 snRNP+++[Molecular Function]---GO:0000175///3'-5'-exoribonuclease activity+++GO:0003676///nucleic acid binding+++GO:0003723///RNA binding+++GO:0008310///single-stranded DNA 3'-5' exodeoxyribonuclease activity+++GO:0003729///mRNA binding+++[Biological Process]---GO:0000398///mRNA splic…
'Ssadh'	43092	37.43	16.69	946	425	1.13957	[Cellular Component]---GO:0005739///mitochondrion+++[Molecular Function]---GO:0004777///succinate-semialdehyde dehydrogenase (NAD+) activity+++GO:0016620///oxidoreductase activity, acting on the aldehyde or oxo group of donors, NAD or NADP as acceptor+++GO:0009013///succinate-semialdehyde dehydrogenase [NAD(P)+] activity+++GO:0016491///oxidoreductase activity+++[Biological Process]---GO:0009450//…
'DNApol-alpha60'	44915	44.06	19.64	1047	470	1.13876	[Cellular Component]---GO:0005658///alpha DNA polymerase:primase complex+++[Molecular Function]---GO:0051539///4 iron, 4 sulfur cluster binding+++GO:0051536///iron-sulfur cluster binding+++GO:0046872///metal ion binding+++GO:0003896///DNA primase activity+++GO:0016779///nucleotidyltransferase activity+++GO:0003887///DNA-directed DNA polymerase activity+++GO:0016740///transferase activity+++GO:000…
'Rrp46'	41270	58.37	26.06	617	277	1.13681	[Cellular Component]---GO:0000176///nuclear exosome (RNase complex)+++GO:0005730///nucleolus+++GO:0000177///cytoplasmic exosome (RNase complex)+++GO:0000178///exosome (RNase complex)+++GO:0005737///cytoplasm+++[Biological Process]---GO:0034475///U4 snRNA 3'-end processing+++GO:0034427///nuclear-transcribed mRNA catabolic process, exonucleolytic, 3'-5'+++GO:0071028///nuclear mRNA surveillance+++GO…
'CG7194'	38933	21.06	9.4	385	173	1.1368	[Cellular Component]---GO:0005575///cellular_component+++[Molecular Function]---GO:0003674///molecular_function+++[Biological Process]---GO:0055070///copper ion homeostasis
'Rac1'	38146	337.57	150.77	8195	3716	1.1364	[Cellular Component]---GO:0001726///ruffle+++GO:0016028///rhabdomere+++GO:0019897///extrinsic component of plasma membrane+++GO:0005737///cytoplasm+++GO:0005886///plasma membrane+++GO:0005829///cytosol+++[Molecular Function]---GO:0032794///GTPase activating protein binding+++GO:0019901///protein kinase binding+++GO:0005525///GTP binding+++GO:0003924///GTPase activity+++[Biological Process]---GO:0…
'CG9804'	40565	70.46	31.47	902	406	1.13635	[Cellular Component]---GO:0005575///cellular_component+++GO:0005739///mitochondrion+++[Molecular Function]---GO:0033819///lipoyl(octanoyl) transferase activity+++GO:0016415///octanoyltransferase activity+++GO:0016740///transferase activity+++GO:0016746///transferase activity, transferring acyl groups+++GO:0102555///octanoyl transferase activity (acting on glycine-cleavage complex H protein)+++[Bi…
'Ran'	44072	842.31	376.25	13859	6137	1.13627	[Cellular Component]---GO:0005635///nuclear envelope+++GO:1990498///mitotic spindle microtubule+++GO:0005634///nucleus+++GO:0005737///cytoplasm+++GO:0005938///cell cortex+++[Molecular Function]---GO:0046872///metal ion binding+++GO:0005525///GTP binding+++GO:0003924///GTPase activity+++[Biological Process]---GO:0032880///regulation of protein localization+++GO:0007346///regulation of mitotic cell…
'IleRS'	45785	76.36	34.12	4093	1841	1.13591	[Cellular Component]---GO:0017101///aminoacyl-tRNA synthetase multienzyme complex+++GO:0005737///cytoplasm+++[Molecular Function]---GO:0016874///ligase activity+++GO:0004812///aminoacyl-tRNA ligase activity+++GO:0000166///nucleotide binding+++GO:0000049///tRNA binding+++GO:0005524///ATP binding+++GO:0002161///aminoacyl-tRNA editing activity+++GO:0004822///isoleucine-tRNA ligase activity+++[Biolog…
'CG44194'	14462463	130.15	58.21	1172.5	527	1.13447	[Cellular Component]---GO:0005758///mitochondrial intermembrane space+++[Molecular Function]---GO:0003674///molecular_function+++[Biological Process]---GO:0033617///mitochondrial respiratory chain complex IV assembly+++GO:0033108///mitochondrial respiratory chain complex assembly
'CG17327'	41598	130.15	58.21	1172.5	527	1.13447	[Cellular Component]---GO:0005829///cytosol+++[Molecular Function]---GO:0016787///hydrolase activity+++GO:0004045///aminoacyl-tRNA hydrolase activity
'Prosbeta6'	39855	253.08	113.21	3122	1405	1.13426	[Cellular Component]---GO:0000502///proteasome complex+++GO:0005839///proteasome core complex+++GO:0019774///proteasome core complex, beta-subunit complex+++GO:0005829///cytosol+++GO:0005654///nucleoplasm+++GO:0005634///nucleus+++GO:0005737///cytoplasm+++[Molecular Function]---GO:0004175///endopeptidase activity+++GO:0008233///peptidase activity+++GO:0016787///hydrolase activity+++GO:0004298///th…
'PIG-A'	37020	9.51	4.25	217	96	1.13402	[Cellular Component]---GO:0016021///integral component of membrane+++GO:0016020///membrane+++GO:0000506///glycosylphosphatidylinositol-N-acetylglucosaminyltransferase (GPI-GnT) complex+++GO:0030176///integral component of endoplasmic reticulum membrane+++[Molecular Function]---GO:0017176///phosphatidylinositol N-acetylglucosaminyltransferase activity+++GO:0016757///transferase activity, transferr…
'CG2694'	31260	32.2	14.41	1379	626	1.13373	[Cellular Component]---GO:0005634///nucleus+++[Molecular Function]---GO:0003674///molecular_function+++[Biological Process]---GO:0080111///DNA demethylation
'Sugb'	39314	20.72	9.28	895	418	1.13324	[Cellular Component]---GO:0016607///nuclear speck+++GO:0016021///integral component of membrane+++GO:0016020///membrane+++GO:0005634///nucleus+++[Molecular Function]---GO:0003676///nucleic acid binding+++GO:0046872///metal ion binding+++GO:0003677///DNA binding+++GO:0000977///RNA polymerase II regulatory region sequence-specific DNA binding+++GO:0000981///DNA-binding transcription factor activity…
'Got1'	36782	132.66	59.43	3021	1363	1.13212	[Cellular Component]---GO:0005739///mitochondrion+++GO:0005829///cytosol+++GO:0005759///mitochondrial matrix+++GO:0005777///peroxisome+++[Molecular Function]---GO:0004069///L-aspartate:2-oxoglutarate aminotransferase activity+++GO:0016740///transferase activity+++GO:0008483///transaminase activity+++GO:0030170///pyridoxal phosphate binding+++GO:0003824///catalytic activity+++[Biological Process]-…
'CG1827'	35989	30.99	13.9	556	251	1.13073	[Cellular Component]---GO:0005764///lysosome+++[Molecular Function]---GO:0008233///peptidase activity+++GO:0003948///N4-(beta-N-acetylglucosaminyl)-L-asparaginase activity+++[Biological Process]---GO:0006517///protein deglycosylation
'yellow-b'	35005	5.04	2.26	113	51	1.1302	[Cellular Component]---GO:0005576///extracellular region+++[Biological Process]---GO:0048067///cuticle pigmentation+++GO:0042438///melanin biosynthetic process
'CG17896'	30995	225.63	101.22	6033	2718	1.13012	[Cellular Component]---GO:0005739///mitochondrion+++[Molecular Function]---GO:0018478///malonate-semialdehyde dehydrogenase (acetylating) activity+++GO:0000062///fatty-acyl-CoA binding+++GO:0004491///methylmalonate-semialdehyde dehydrogenase (acylating) activity+++GO:0016620///oxidoreductase activity, acting on the aldehyde or oxo group of donors, NAD or NADP as acceptor+++GO:0016491///oxidoreduc…
'ana1'	42927	23.02	10.33	1774	802	1.12983	[Cellular Component]---GO:0005814///centriole+++GO:0036064///ciliary basal body+++[Molecular Function]---GO:0005515///protein binding+++[Biological Process]---GO:0007288///sperm axoneme assembly+++GO:0007099///centriole replication+++GO:0030317///flagellated sperm motility+++GO:0060271///cilium assembly+++GO:0098534///centriole assembly+++GO:0032053///ciliary basal body organization+++GO:0007098/…
'ND-MLRQ'	317928	1512.97	678.97	6850	3116	1.1296	[Cellular Component]---GO:0016021///integral component of membrane+++GO:0005751///mitochondrial respiratory chain complex IV+++GO:0016020///membrane+++GO:0005747///mitochondrial respiratory chain complex I+++[Molecular Function]---GO:0004129///cytochrome-c oxidase activity+++GO:0003954///NADH dehydrogenase activity+++GO:0016491///oxidoreductase activity+++[Biological Process]---GO:1902600///proto…
'Mcm3'	31449	58.54	26.28	2213	1001	1.12877	[Cellular Component]---GO:0042555///MCM complex+++GO:0005634///nucleus+++[Molecular Function]---GO:0016787///hydrolase activity+++GO:0000166///nucleotide binding+++GO:0003677///DNA binding+++GO:0043138///3'-5' DNA helicase activity+++GO:0005524///ATP binding+++GO:0004386///helicase activity+++GO:0005515///protein binding+++[Biological Process]---GO:0032508///DNA duplex unwinding+++GO:0007049///ce…
'SMC5'	326215	58.67	26.35	2669	1207	1.12848	[Cellular Component]---GO:0016021///integral component of membrane+++GO:0016020///membrane+++GO:0030915///Smc5-Smc6 complex+++GO:0072546///ER membrane protein complex+++GO:0005634///nucleus+++[Molecular Function]---GO:0003684///damaged DNA binding+++GO:0016787///hydrolase activity+++GO:0016887///ATPase activity+++GO:0019789///SUMO transferase activity+++[Biological Process]---GO:0006974///cellula…
'CG30493'	246650	15.79	7.09	336	152	1.12819	[Cellular Component]---GO:0005743///mitochondrial inner membrane+++[Molecular Function]---GO:0008289///lipid binding+++[Biological Process]---GO:0006744///ubiquinone biosynthetic process
'CG5151'	39772	89.23	40.08	4472.81	2060.6	1.12811	[Cellular Component]---GO:0016021///integral component of membrane
'CG17816'	40928	3.02	1.36	165	75	1.12776	[Cellular Component]---GO:0016021///integral component of membrane+++GO:0016020///membrane+++[Molecular Function]---GO:0008017///microtubule binding+++[Biological Process]---GO:0046600///negative regulation of centriole replication
'Rpb10'	42942	77.82	35.02	368	166	1.12523	[Cellular Component]---GO:0005665///RNA polymerase II, core complex+++GO:0005666///RNA polymerase III complex+++GO:0005736///RNA polymerase I complex+++GO:0005634///nucleus+++[Molecular Function]---GO:0046872///metal ion binding+++GO:0001054///RNA polymerase I activity+++GO:0001055///RNA polymerase II activity+++GO:0001056///RNA polymerase III activity+++GO:0003899///DNA-directed 5'-3' RNA polyme…
'Smn'	39844	56.67	25.51	649	294	1.12506	[Cellular Component]---GO:0034718///SMN-Gemin2 complex+++GO:0034730///SmD-containing SMN-Sm protein complex+++GO:0071254///cytoplasmic U snRNP body+++GO:0031674///I band+++GO:0031594///neuromuscular junction+++GO:0030018///Z disc+++GO:0032797///SMN complex+++GO:0098794///postsynapse+++GO:0005886///plasma membrane+++GO:0015030///Cajal body+++GO:0097504///Gemini of coiled bodies+++GO:0005681///spli…
'sqd'	41666	969.11	436.58	64255	26812	1.12402	[Cellular Component]---GO:0000785///chromatin+++GO:0005730///nucleolus+++GO:0035062///omega speckle+++GO:0005703///polytene chromosome puff+++GO:0071011///precatalytic spliceosome+++GO:0071013///catalytic step 2 spliceosome+++GO:0005654///nucleoplasm+++GO:1990904///ribonucleoprotein complex+++GO:0005634///nucleus+++GO:0005737///cytoplasm+++[Molecular Function]---GO:0003680///AT DNA binding+++GO:1…
'CG30383'	246583	18.5	8.33	234	106	1.12381	[Cellular Component]---GO:0005575///cellular_component+++[Molecular Function]---GO:0003674///molecular_function
'RpI135'	33210	24.34	10.98	1201	546	1.12168	[Cellular Component]---GO:0005730///nucleolus+++GO:0005736///RNA polymerase I complex+++GO:0005634///nucleus+++[Molecular Function]---GO:0046872///metal ion binding+++GO:0001054///RNA polymerase I activity+++GO:0016779///nucleotidyltransferase activity+++GO:0016740///transferase activity+++GO:0003899///DNA-directed 5'-3' RNA polymerase activity+++GO:0003677///DNA binding+++GO:0032549///ribonucleo…
'CG3678'	42045	64.34	29.11	1040.81	464.99	1.11763	[Cellular Component]---GO:0072546///ER membrane protein complex+++[Molecular Function]---GO:0003674///molecular_function+++GO:0005515///protein binding+++[Biological Process]---GO:0034975///protein folding in endoplasmic reticulum+++GO:0008150///biological_process
'CG2685'	31259	27.32	12.37	726	331	1.11739	[Cellular Component]---GO:0071011///precatalytic spliceosome+++GO:0071013///catalytic step 2 spliceosome+++[Molecular Function]---GO:0003723///RNA binding+++[Biological Process]---GO:0000398///mRNA splicing, via spliceosome+++GO:0045292///mRNA cis splicing, via spliceosome+++GO:0006396///RNA processing
'Ero1L'	38500	76.02	34.43	2179	994	1.11669	[Cellular Component]---GO:0005783///endoplasmic reticulum+++GO:0016020///membrane+++GO:0005789///endoplasmic reticulum membrane+++[Molecular Function]---GO:0015035///protein disulfide oxidoreductase activity+++GO:0003756///protein disulfide isomerase activity+++GO:0016671///oxidoreductase activity, acting on a sulfur group of donors, disulfide as acceptor+++GO:0016491///oxidoreductase activity+++…
'mRpS34'	39809	85.72	38.83	773	352	1.11602	[Cellular Component]---GO:0005739///mitochondrion+++GO:0005840///ribosome+++GO:0005763///mitochondrial small ribosomal subunit+++[Molecular Function]---GO:0003735///structural constituent of ribosome+++[Biological Process]---GO:0006412///translation+++GO:0032543///mitochondrial translation
'CG9391'	40346	66.39	30.09	969	442	1.11534	[Molecular Function]---GO:0046872///metal ion binding+++GO:0052833///inositol monophosphate 4-phosphatase activity+++GO:0008934///inositol monophosphate 1-phosphatase activity+++GO:0052832///inositol monophosphate 3-phosphatase activity+++[Biological Process]---GO:0046855///inositol phosphate dephosphorylation+++GO:0006021///inositol biosynthetic process+++GO:0046854///phosphatidylinositol phosph…
'CNBP'	37646	1186.42	537.94	40555	18642	1.11472	[Cellular Component]---GO:0005575///cellular_component+++[Molecular Function]---GO:0003674///molecular_function+++GO:0003676///nucleic acid binding+++GO:0046872///metal ion binding+++GO:0008270///zinc ion binding+++[Biological Process]---GO:0008150///biological_process
'CG8545'	36365	179.34	81.34	7291	3332	1.11436	[Cellular Component]---GO:0005730///nucleolus+++[Molecular Function]---GO:0009383///rRNA (cytosine-C5-)-methyltransferase activity+++[Biological Process]---GO:0070475///rRNA base methylation
'mRpL21'	40091	42.8	19.42	447	208	1.1134	[Cellular Component]---GO:0005840///ribosome+++GO:0005762///mitochondrial large ribosomal subunit+++[Molecular Function]---GO:0003723///RNA binding+++GO:0003735///structural constituent of ribosome+++[Biological Process]---GO:0006412///translation+++GO:0032543///mitochondrial translation
'CG42395'	7354436	7.35	3.34	81	37	1.11214	[Cellular Component]---GO:0016021///integral component of membrane+++GO:0016020///membrane
'thoc6'	39394	52.81	23.99	830	454	1.11181	[Cellular Component]---GO:0000347///THO complex+++GO:0000346///transcription export complex+++[Molecular Function]---GO:0003674///molecular_function+++[Biological Process]---GO:0008283///cell proliferation+++GO:0009408///response to heat+++GO:0031990///mRNA export from nucleus in response to heat stress
'U3-55K'	3346176	36.6	16.63	837	383	1.11103	[Cellular Component]---GO:0005730///nucleolus+++GO:0032040///small-subunit processome+++GO:0031428///box C/D snoRNP complex+++[Molecular Function]---GO:0003723///RNA binding+++GO:0034511///U3 snoRNA binding+++GO:0030515///snoRNA binding+++[Biological Process]---GO:0006364///rRNA processing
'mael'	40489	71.43	32.47	1766	812	1.11079	[Cellular Component]---GO:0048471///perinuclear region of cytoplasm+++GO:0043186///P granule+++GO:0005634///nucleus+++GO:0005737///cytoplasm+++[Molecular Function]---GO:0003677///DNA binding+++GO:0044212///transcription regulatory region DNA binding+++GO:0043565///sequence-specific DNA binding+++[Biological Process]---GO:0007010///cytoskeleton organization+++GO:0030154///cell differentiation+++GO…
'DNA-ligI'	37791	55.74	25.34	1823	835	1.11069	[Cellular Component]---GO:0043596///nuclear replication fork+++GO:0005739///mitochondrion+++GO:0005634///nucleus+++GO:0005737///cytoplasm+++[Molecular Function]---GO:0016874///ligase activity+++GO:0003910///DNA ligase (ATP) activity+++GO:0000166///nucleotide binding+++GO:0003909///DNA ligase activity+++GO:0003677///DNA binding+++GO:0005524///ATP binding+++[Biological Process]---GO:0071897///DNA b…
'polo'	40232	159.33	72.54	5189	2399	1.10876	[Cellular Component]---GO:0005828///kinetochore microtubule+++GO:0005635///nuclear envelope+++GO:1990023///mitotic spindle midzone+++GO:0000776///kinetochore+++GO:0005814///centriole+++GO:0030496///midbody+++GO:0005813///centrosome+++GO:0000922///spindle pole+++GO:0000940///condensed chromosome outer kinetochore+++GO:0005819///spindle+++GO:0005874///microtubule+++GO:0005737///cytoplasm+++[Molecul…
'CG5323'	37137	85.27	38.84	858	393	1.108	[Cellular Component]---GO:0005575///cellular_component+++[Molecular Function]---GO:0003674///molecular_function+++[Biological Process]---GO:0008150///biological_process
'l(1)G0469'	32371	4.82	2.2	189	104	1.10721	[Cellular Component]---GO:0005575///cellular_component+++[Molecular Function]---GO:0003674///molecular_function+++[Biological Process]---GO:0008150///biological_process
'CG32736'	50395	29.88	13.62	239.5	109.5	1.10696	[Cellular Component]---GO:0005575///cellular_component+++GO:0016021///integral component of membrane+++GO:0016020///membrane+++[Molecular Function]---GO:0003674///molecular_function+++[Biological Process]---GO:0008150///biological_process
'CG42308'	7354414	29.88	13.62	239.5	109.5	1.10696	[Cellular Component]---GO:0016021///integral component of membrane+++GO:0016020///membrane
'CG4042'	40291	27.83	12.71	346	159	1.10447	[Cellular Component]---GO:0019005///SCF ubiquitin ligase complex+++[Molecular Function]---GO:0004842///ubiquitin-protein transferase activity+++[Biological Process]---GO:0031146///SCF-dependent proteasomal ubiquitin-dependent protein catabolic process+++GO:0016567///protein ubiquitination+++GO:0006511///ubiquitin-dependent protein catabolic process
'Fdx1'	39070	51.19	23.39	466	215	1.10381	[Cellular Component]---GO:0005739///mitochondrion+++GO:0005759///mitochondrial matrix+++[Molecular Function]---GO:0009055///electron transfer activity+++GO:0051536///iron-sulfur cluster binding+++GO:0046872///metal ion binding+++GO:0051537///2 iron, 2 sulfur cluster binding+++[Biological Process]---GO:0022900///electron transport chain+++GO:0055114///oxidation-reduction process+++GO:0045998///pos…
'CG6878'	39656	193.67	88.64	1260	579	1.10118	[Cellular Component]---GO:0016021///integral component of membrane+++GO:0005739///mitochondrion+++GO:0016020///membrane+++GO:0005744///TIM23 mitochondrial import inner membrane translocase complex+++[Biological Process]---GO:0045039///protein import into mitochondrial inner membrane+++GO:1903146///regulation of autophagy of mitochondrion+++GO:0030150///protein import into mitochondrial matrix
'pcm'	32935	22.93	10.51	1696	784	1.09908	[Cellular Component]---GO:1990124///messenger ribonucleoprotein complex+++GO:0000932///P-body+++GO:0071598///neuronal ribonucleoprotein granule+++GO:0005737///cytoplasm+++[Molecular Function]---GO:0016787///hydrolase activity+++GO:0003676///nucleic acid binding+++GO:0003723///RNA binding+++GO:0008409///5'-3' exonuclease activity+++GO:0004527///exonuclease activity+++GO:0004518///nuclease activity…
'Kdm4B'	318918	33.35	15.31	1522.34	742.25	1.09662	[Cellular Component]---GO:0035097///histone methyltransferase complex+++GO:0005634///nucleus+++[Molecular Function]---GO:0035064///methylated histone binding+++GO:0001227///DNA-binding transcription repressor activity, RNA polymerase II-specific+++GO:0051213///dioxygenase activity+++GO:0046872///metal ion binding+++GO:0051864///histone demethylase activity (H3-K36 specific)+++GO:0032454///histone…
'cuff'	36269	7	3.22	121	56	1.0954	[Cellular Component]---GO:0005694///chromosome+++GO:0048471///perinuclear region of cytoplasm+++GO:0005634///nucleus+++GO:0005737///cytoplasm+++[Molecular Function]---GO:0003674///molecular_function+++GO:0005515///protein binding+++[Biological Process]---GO:0030422///production of siRNA involved in RNA interference+++GO:0030717///oocyte karyosome formation+++GO:0009953///dorsal/ventral pattern fo…
'CG8128'	32504	47.99	22.06	1009	465	1.09449	[Molecular Function]---GO:0016787///hydrolase activity+++GO:0035529///NADH pyrophosphatase activity+++GO:0047631///ADP-ribose diphosphatase activity+++GO:0051287///NAD binding
'CG8320'	36759	39.97	18.4	514	238	1.09388	[Cellular Component]---GO:0016021///integral component of membrane+++GO:0005773///vacuole+++GO:0016020///membrane+++[Biological Process]---GO:0006624///vacuolar protein processing
'Tom40'	44978	189.06	87.01	5052	2395	1.09319	[Cellular Component]---GO:0016021///integral component of membrane+++GO:0005739///mitochondrion+++GO:0016020///membrane+++GO:0005741///mitochondrial outer membrane+++GO:0005742///mitochondrial outer membrane translocase complex+++GO:0046930///pore complex+++[Molecular Function]---GO:0015288///porin activity+++GO:0015450///P-P-bond-hydrolysis-driven protein transmembrane transporter activity+++GO:…
'LeuRS-m'	38581	19.49	8.98	812	377	1.09279	[Cellular Component]---GO:0005739///mitochondrion+++GO:0017101///aminoacyl-tRNA synthetase multienzyme complex+++GO:0005759///mitochondrial matrix+++GO:0005737///cytoplasm+++[Molecular Function]---GO:0004832///valine-tRNA ligase activity+++GO:0016874///ligase activity+++GO:0004812///aminoacyl-tRNA ligase activity+++GO:0000166///nucleotide binding+++GO:0004823///leucine-tRNA ligase activity+++GO:0…
'unc'	33093	5.8	2.68	384	176	1.09184	[Cellular Component]---GO:0061822///ciliary cap+++GO:0035869///ciliary transition zone+++GO:0061823///ring centriole+++GO:0005814///centriole+++GO:0036064///ciliary basal body+++[Biological Process]---GO:1905515///non-motile cilium assembly+++GO:0007605///sensory perception of sound+++GO:0007626///locomotory behavior+++GO:0007283///spermatogenesis
'mms4'	36136	20.17	9.29	304	141	1.09159	[Cellular Component]---GO:0000790///nuclear chromatin+++GO:0048476///Holliday junction resolvase complex+++GO:0005634///nucleus+++[Molecular Function]---GO:0016787///hydrolase activity+++GO:0008821///crossover junction endodeoxyribonuclease activity+++GO:0003677///DNA binding+++GO:0004518///nuclease activity+++[Biological Process]---GO:0031297///replication fork processing+++GO:0006302///double-s…
'spd-2'	39850	35.21	16.23	1798	835	1.09081	[Cellular Component]---GO:0005739///mitochondrion+++GO:0005814///centriole+++GO:0000242///pericentriolar material+++GO:0005813///centrosome+++[Molecular Function]---GO:0102486///dCTP phosphohydrolase activity+++GO:0102487///dUTP phosphohydrolase activity+++GO:0016787///hydrolase activity+++GO:0102485///dATP phosphohydrolase activity+++GO:0043262///adenosine-diphosphatase activity+++GO:0047631///A…
'Glycogenin'	37419	38.17	17.61	1261.55	584.53	1.0897	[Cellular Component]---GO:1904813///ficolin-1-rich granule lumen+++GO:0043202///lysosomal lumen+++GO:0005576///extracellular region+++GO:0034774///secretory granule lumen+++GO:0005829///cytosol+++GO:0016020///membrane+++[Molecular Function]---GO:0102751///UDP-alpha-D-glucose:glucosyl-glycogenin alpha-D-glucosyltransferase activity+++GO:0046872///metal ion binding+++GO:0008466///glycogenin glucosy…
'Tsp42Ed'	35613	146.88	67.76	1748	805	1.08963	[Cellular Component]---GO:0016021///integral component of membrane+++GO:0016020///membrane+++GO:0005887///integral component of plasma membrane+++[Molecular Function]---GO:0003674///molecular_function+++[Biological Process]---GO:0007166///cell surface receptor signaling pathway
'CG12018'	38228	96.87	44.72	1801	837	1.08894	[Cellular Component]---GO:0043625///delta DNA polymerase complex+++GO:0005634///nucleus+++[Molecular Function]---GO:0016779///nucleotidyltransferase activity+++GO:0003887///DNA-directed DNA polymerase activity+++GO:0016740///transferase activity+++GO:0003677///DNA binding+++[Biological Process]---GO:0071897///DNA biosynthetic process+++GO:0006271///DNA strand elongation involved in DNA replicatio…
'CG10431'	35157	1.53	0.7	61	26	1.08746	[Cellular Component]---GO:0005634///nucleus+++[Molecular Function]---GO:0003676///nucleic acid binding+++GO:0008270///zinc ion binding+++GO:0003677///DNA binding+++GO:0000976///transcription regulatory region sequence-specific DNA binding+++[Biological Process]---GO:0006355///regulation of transcription, DNA-templated+++GO:0048813///dendrite morphogenesis
'CG32448'	318032	59.45	27.51	257	120	1.08498	[Cellular Component]---GO:0005575///cellular_component+++GO:0016021///integral component of membrane+++GO:0016020///membrane+++[Molecular Function]---GO:0003674///molecular_function+++[Biological Process]---GO:0008150///biological_process
'CG1492'	32164	10.79	4.99	299	138	1.08447	[Cellular Component]---GO:0016021///integral component of membrane+++GO:0016020///membrane+++[Molecular Function]---GO:0036374///glutathione hydrolase activity+++GO:0016787///hydrolase activity+++GO:0000048///peptidyltransferase activity+++[Biological Process]---GO:0006749///glutathione metabolic process+++GO:0006412///translation+++GO:0006508///proteolysis+++GO:0019344///cysteine biosynthetic pr…
'RPA2'	35364	376.57	174.54	4609	2163	1.08307	[Cellular Component]---GO:0000785///chromatin+++GO:0035861///site of double-strand break+++GO:0000794///condensed nuclear chromosome+++GO:0000781///chromosome, telomeric region+++GO:0005662///DNA replication factor A complex+++GO:0005654///nucleoplasm+++GO:0005634///nucleus+++[Molecular Function]---GO:0003684///damaged DNA binding+++GO:0098505///G-rich strand telomeric DNA binding+++GO:0003690///…
'CG8765'	40147	35.41	16.43	1506	704	1.08252	[Cellular Component]---GO:0005575///cellular_component+++GO:0005667///transcription factor complex+++GO:0005634///nucleus+++[Molecular Function]---GO:0003674///molecular_function+++GO:0003677///DNA binding+++[Biological Process]---GO:0048813///dendrite morphogenesis
'GstD3'	48336	133.43	61.93	1273	594	1.08117	[Cellular Component]---GO:0005575///cellular_component+++GO:0005737///cytoplasm+++[Molecular Function]---GO:0004364///glutathione transferase activity+++GO:0016740///transferase activity+++[Biological Process]---GO:0006749///glutathione metabolic process
'CG5589'	39979	33.54	15.56	967	452	1.08088	[Cellular Component]---GO:0005730///nucleolus+++GO:0005737///cytoplasm+++[Molecular Function]---GO:0004004///ATP-dependent RNA helicase activity+++GO:0016787///hydrolase activity+++GO:0003676///nucleic acid binding+++GO:0000166///nucleotide binding+++GO:0016887///ATPase activity+++GO:0005524///ATP binding+++GO:0004386///helicase activity+++[Biological Process]---GO:0006364///rRNA processing+++GO:…
'Coop'	35677	26.85	12.47	539	251	1.08052	[Cellular Component]---GO:0005667///transcription factor complex+++GO:0005634///nucleus+++[Molecular Function]---GO:0008134///transcription factor binding+++GO:0003714///transcription corepressor activity+++GO:0003677///DNA binding+++[Biological Process]---GO:0090090///negative regulation of canonical Wnt signaling pathway+++GO:0000122///negative regulation of transcription by RNA polymerase II
'Miga'	31775	40.61	18.86	1541	695	1.08033	[Cellular Component]---GO:0016021///integral component of membrane+++GO:0005739///mitochondrion+++GO:0016020///membrane+++GO:0005741///mitochondrial outer membrane+++[Biological Process]---GO:0070584///mitochondrion morphogenesis+++GO:0010635///regulation of mitochondrial fusion+++GO:0008053///mitochondrial fusion+++GO:0045494///photoreceptor cell maintenance
'Cp110'	33136	34.24	15.91	1239.07	559.6	1.07974	[Cellular Component]---GO:0005814///centriole+++[Biological Process]---GO:0051298///centrosome duplication+++GO:0007099///centriole replication+++GO:0032465///regulation of cytokinesis+++GO:1903723///negative regulation of centriole elongation
'CG3038'	30970	16.32	7.6	381	178	1.07775	[Cellular Component]---GO:0016021///integral component of membrane+++GO:0005783///endoplasmic reticulum+++GO:0016020///membrane+++GO:0000139///Golgi membrane+++GO:0005794///Golgi apparatus+++[Molecular Function]---GO:0008378///galactosyltransferase activity+++GO:0016757///transferase activity, transferring glycosyl groups+++GO:0016740///transferase activity+++GO:0008376///acetylgalactosaminyltran…
'CG12171'	40690	95.39	44.38	1271	595	1.07766	[Molecular Function]---GO:0004303///estradiol 17-beta-dehydrogenase activity+++GO:0047045///testosterone 17-beta-dehydrogenase (NADP+) activity+++GO:0016491///oxidoreductase activity+++[Biological Process]---GO:0055114///oxidation-reduction process
'CG32857'	318252	138.43	64.41	1932.52	904.89	1.07745	[Cellular Component]---GO:0005739///mitochondrion+++[Molecular Function]---GO:0051536///iron-sulfur cluster binding+++GO:0005506///iron ion binding+++[Biological Process]---GO:0016226///iron-sulfur cluster assembly
'Rpn10'	40388	168.11	78.24	3052	1430	1.07695	[Cellular Component]---GO:0008540///proteasome regulatory particle, base subcomplex+++GO:0000502///proteasome complex+++GO:0005829///cytosol+++GO:0005838///proteasome regulatory particle+++GO:0005654///nucleoplasm+++GO:0005634///nucleus+++GO:0005737///cytoplasm+++[Molecular Function]---GO:0031624///ubiquitin conjugating enzyme binding+++GO:0008270///zinc ion binding+++GO:0031593///polyubiquitin m…
'thr'	37042	17.29	8.04	1070	500	1.0767	[Cellular Component]---GO:0005576///extracellular region+++GO:0005737///cytoplasm+++[Molecular Function]---GO:0005515///protein binding+++[Biological Process]---GO:0030154///cell differentiation+++GO:0007502///digestive tract mesoderm development+++GO:0008258///head involution+++GO:0051298///centrosome duplication+++GO:0007440///foregut morphogenesis+++GO:0007443///Malpighian tubule morphogenesis…
'CG3704'	31043	26.67	12.41	544	255	1.0767	[Cellular Component]---GO:0005634///nucleus+++GO:0005737///cytoplasm+++[Molecular Function]---GO:0016787///hydrolase activity+++GO:0000166///nucleotide binding+++GO:0003924///GTPase activity+++GO:0005525///GTP binding
'Jupiter'	41392	1558.49	725.67	31825	14924	1.07637	[Cellular Component]---GO:0005829///cytosol+++GO:0005875///microtubule associated complex+++GO:0005856///cytoskeleton+++GO:0005819///spindle+++GO:0005634///nucleus+++GO:0005874///microtubule+++GO:0005737///cytoplasm+++[Molecular Function]---GO:0005200///structural constituent of cytoskeleton+++GO:0008017///microtubule binding+++[Biological Process]---GO:0007010///cytoskeleton organization+++GO:00…
'Grasp65'	40177	108.11	50.37	2636	1237	1.07529	[Cellular Component]---GO:0005783///endoplasmic reticulum+++GO:0045179///apical cortex+++GO:0005886///plasma membrane+++GO:0005794///Golgi apparatus+++GO:0005795///Golgi stack+++GO:0005798///Golgi-associated vesicle+++[Biological Process]---GO:0007030///Golgi organization+++GO:0007472///wing disc morphogenesis+++GO:0010884///positive regulation of lipid storage+++GO:0050663///cytokine secretion++…
'CG5844'	41533	85.45	39.86	1550	728	1.07374	[Molecular Function]---GO:0003824///catalytic activity+++[Biological Process]---GO:0071456///cellular response to hypoxia
'nopo'	37083	10.27	4.79	215	101	1.07183	[Cellular Component]---GO:0005634///nucleus+++[Molecular Function]---GO:0004842///ubiquitin-protein transferase activity+++GO:0046872///metal ion binding+++GO:0031624///ubiquitin conjugating enzyme binding+++GO:0008270///zinc ion binding+++GO:0070182///DNA polymerase binding+++[Biological Process]---GO:0016567///protein ubiquitination+++GO:0045977///positive regulation of mitotic cell cycle, embr…
'Grip128'	32478	10.93	5.1	527	248	1.0709	[Cellular Component]---GO:0005816///spindle pole body+++GO:0000930///gamma-tubulin complex+++GO:0005815///microtubule organizing center+++GO:0005813///centrosome+++GO:0000922///spindle pole+++GO:0005856///cytoskeleton+++GO:0000923///equatorial microtubule organizing center+++GO:0008274///gamma-tubulin ring complex+++GO:0005874///microtubule+++GO:0005737///cytoplasm+++[Molecular Function]---GO:005…
'Tim8'	32081	157.91	73.85	1321	622	1.07	[Cellular Component]---GO:0005739///mitochondrion+++GO:0016020///membrane+++GO:0005744///TIM23 mitochondrial import inner membrane translocase complex+++GO:0005743///mitochondrial inner membrane+++GO:0005758///mitochondrial intermembrane space+++[Molecular Function]---GO:0016787///hydrolase activity+++GO:0046872///metal ion binding+++GO:0008566///mitochondrial protein-transporting ATPase activity…
'hd'	40642	29.14	13.63	764	361	1.06938	[Cellular Component]---GO:0005634///nucleus+++[Molecular Function]---GO:0003674///molecular_function+++[Biological Process]---GO:0007049///cell cycle+++GO:0008283///cell proliferation+++GO:0051301///cell division+++GO:0007307///eggshell chorion gene amplification+++GO:0007275///multicellular organism development+++GO:0033260///nuclear DNA replication
'AcCoAS'	40348	99.14	46.41	3705	1754	1.06877	[Cellular Component]---GO:0005737///cytoplasm+++[Molecular Function]---GO:0016874///ligase activity+++GO:0031955///short-chain fatty acid-CoA ligase activity+++GO:0000166///nucleotide binding+++GO:0003987///acetate-CoA ligase activity+++GO:0005524///ATP binding+++GO:0003824///catalytic activity+++GO:0016208///AMP binding+++[Biological Process]---GO:0019427///acetyl-CoA biosynthetic process from a…
'CG7632'	40357	30.22	14.15	585	276	1.06874	[Cellular Component]---GO:0005575///cellular_component+++[Molecular Function]---GO:0003674///molecular_function+++[Biological Process]---GO:0008150///biological_process
'Nedd8'	35151	125.82	58.91	836	384	1.06844	[Cellular Component]---GO:0005634///nucleus+++GO:0005737///cytoplasm+++[Molecular Function]---GO:0031625///ubiquitin protein ligase binding+++GO:0031386///protein tag+++[Biological Process]---GO:0036099///female germ-line stem cell population maintenance+++GO:0008283///cell proliferation+++GO:0030162///regulation of proteolysis+++GO:0031647///regulation of protein stability+++GO:0016567///protein…
'Nufip'	40043	16.74	7.84	371	175	1.06654	[Cellular Component]---GO:0005634///nucleus+++[Molecular Function]---GO:0003723///RNA binding+++GO:0030515///snoRNA binding+++[Biological Process]---GO:0000492///box C/D snoRNP assembly
'CG14270'	31319	24.76	11.61	246	116	1.0663	[Cellular Component]---GO:0042721///TIM22 mitochondrial import inner membrane insertion complex+++[Biological Process]---GO:0045039///protein import into mitochondrial inner membrane
'Pen'	34338	354.57	166.26	12552	5930	1.06626	[Cellular Component]---GO:0016021///integral component of membrane+++GO:0005770///late endosome+++GO:0070765///gamma-secretase complex+++GO:0016020///membrane+++GO:0005634///nucleus+++GO:0005737///cytoplasm+++GO:0055037///recycling endosome+++[Molecular Function]---GO:0061608///nuclear import signal receptor activity+++GO:0008565///protein transporter activity+++[Biological Process]---GO:0006607/…
'mRpS29'	37563	76.11	35.69	1472	695	1.0662	[Cellular Component]---GO:0015935///small ribosomal subunit+++GO:0005840///ribosome+++GO:0005761///mitochondrial ribosome+++GO:0005763///mitochondrial small ribosomal subunit+++[Molecular Function]---GO:0003735///structural constituent of ribosome+++[Biological Process]---GO:0006915///apoptotic process+++GO:0006412///translation+++GO:0032543///mitochondrial translation
'und'	34294	274.1	128.59	5866	2772	1.0656	[Cellular Component]---GO:0005737///cytoplasm+++[Molecular Function]---GO:0070006///metalloaminopeptidase activity+++GO:0008233///peptidase activity+++GO:0016787///hydrolase activity+++GO:0046872///metal ion binding+++GO:0008235///metalloexopeptidase activity+++GO:0004177///aminopeptidase activity+++[Biological Process]---GO:0070084///protein initiator methionine removal+++GO:0006508///proteolysis
'CG5991'	42849	81.56	38.27	2186	1063	1.06522	[Cellular Component]---GO:0031305///integral component of mitochondrial inner membrane+++[Molecular Function]---GO:0004609///phosphatidylserine decarboxylase activity+++[Biological Process]---GO:0006646///phosphatidylethanolamine biosynthetic process+++GO:0016540///protein autoprocessing
'CG32022'	317826	68.21	32.01	695	328	1.06499	[Cellular Component]---GO:0016021///integral component of membrane+++GO:0016020///membrane+++[Biological Process]---GO:0048477///oogenesis+++GO:0071816///tail-anchored membrane protein insertion into ER membrane
'clu'	36793	91.75	43.06	7549	3571	1.06497	[Cellular Component]---GO:0005794///Golgi apparatus+++GO:0005739///mitochondrion+++GO:0072686///mitotic spindle+++GO:0005737///cytoplasm+++GO:0098799///outer mitochondrial membrane protein complex+++GO:0031315///extrinsic component of mitochondrial outer membrane+++GO:0005783///endoplasmic reticulum+++[Molecular Function]---GO:0003729///mRNA binding+++GO:0043022///ribosome binding+++[Biological P…
'brk'	31665	25	11.74	1103	522	1.06487	[Cellular Component]---GO:0005634///nucleus+++[Molecular Function]---GO:0001158///enhancer sequence-specific DNA binding+++GO:0003700///DNA-binding transcription factor activity+++GO:0000980///RNA polymerase II distal enhancer sequence-specific DNA binding+++GO:0043565///sequence-specific DNA binding+++GO:0005515///protein binding+++[Biological Process]---GO:0007476///imaginal disc-derived wing m…
'nxf2'	39843	16.95	7.96	648	308	1.06453	[Cellular Component]---GO:0005654///nucleoplasm+++GO:0005634///nucleus+++GO:0005737///cytoplasm+++[Molecular Function]---GO:0003723///RNA binding+++[Biological Process]---GO:0051028///mRNA transport+++GO:0016973///poly(A)+ mRNA export from nucleus
'CG9008'	34779	2.65	1.24	75	36	1.06413	[Molecular Function]---GO:0030246///carbohydrate binding+++GO:0016853///isomerase activity+++GO:0003824///catalytic activity+++GO:0047938///glucose-6-phosphate 1-epimerase activity+++[Biological Process]---GO:0007030///Golgi organization+++GO:0005975///carbohydrate metabolic process+++GO:0034389///lipid droplet organization+++GO:0051607///defense response to virus
'CG1703'	32112	98.65	46.34	4052	1930	1.06384	[Cellular Component]---GO:0005635///nuclear envelope+++GO:0005840///ribosome+++GO:0042788///polysomal ribosome+++GO:0005829///cytosol+++GO:0005654///nucleoplasm+++[Molecular Function]---GO:0016787///hydrolase activity+++GO:0000166///nucleotide binding+++GO:0016887///ATPase activity+++GO:0005524///ATP binding+++[Biological Process]---GO:0006413///translational initiation+++GO:0006412///translation…
'CG18787'	59163	59.71	28.05	1109.33	524.62	1.06379	[Molecular Function]---GO:0046872///metal ion binding
'Bx'	32846	8.6	4.05	264.49	125.73	1.0614	[Cellular Component]---GO:0005634///nucleus+++[Molecular Function]---GO:0046872///metal ion binding+++GO:0005515///protein binding+++[Biological Process]---GO:0007476///imaginal disc-derived wing morphogenesis+++GO:0008593///regulation of Notch signaling pathway+++GO:0045893///positive regulation of transcription, DNA-templated+++GO:0036011///imaginal disc-derived leg segmentation+++GO:0035218///…
'CG10055'	40862	52.18	24.6	1733	823	1.05881	[Cellular Component]---GO:0005575///cellular_component+++GO:0005654///nucleoplasm+++GO:0005737///cytoplasm+++[Molecular Function]---GO:0003674///molecular_function+++GO:0051082///unfolded protein binding+++[Biological Process]---GO:0008150///biological_process+++GO:0022618///ribonucleoprotein complex assembly+++GO:0000493///box H/ACA snoRNP assembly
'Prp31'	39655	54.42	25.66	1377	654	1.05844	[Cellular Component]---GO:0046540///U4/U6 x U5 tri-snRNP complex+++GO:0005687///U4 snRNP+++GO:0071011///precatalytic spliceosome+++GO:0005681///spliceosomal complex+++[Molecular Function]---GO:0003723///RNA binding+++GO:0043021///ribonucleoprotein complex binding+++[Biological Process]---GO:0000244///spliceosomal tri-snRNP complex assembly+++GO:0000398///mRNA splicing, via spliceosome
'BBS8'	33217	2.59	1.22	80	38	1.0583	[Cellular Component]---GO:0034464///BBSome+++GO:0097730///non-motile cilium+++GO:0005929///cilium+++GO:0036064///ciliary basal body+++[Molecular Function]---GO:0003674///molecular_function+++[Biological Process]---GO:0060271///cilium assembly+++GO:1905515///non-motile cilium assembly
'CG16935'	36540	38.38	18.1	636	302	1.05785	[Cellular Component]---GO:0005739///mitochondrion+++[Molecular Function]---GO:0019166///trans-2-enoyl-CoA reductase (NADPH) activity+++GO:0016491///oxidoreductase activity+++[Biological Process]---GO:0006629///lipid metabolic process+++GO:0055114///oxidation-reduction process+++GO:0006631///fatty acid metabolic process+++GO:0006633///fatty acid biosynthetic process
'CG34250'	5740115	54.5	25.75	215	108	1.05554	[Cellular Component]---GO:0005575///cellular_component+++GO:0016021///integral component of membrane+++GO:0016020///membrane+++[Molecular Function]---GO:0003674///molecular_function+++[Biological Process]---GO:0008150///biological_process
'cwo'	44669	52.42	24.78	3354	1632	1.0545	[Cellular Component]---GO:0005654///nucleoplasm+++GO:0005634///nucleus+++[Molecular Function]---GO:0001227///DNA-binding transcription repressor activity, RNA polymerase II-specific+++GO:1990837///sequence-specific double-stranded DNA binding+++GO:0008134///transcription factor binding+++GO:0046983///protein dimerization activity+++GO:0003700///DNA-binding transcription factor activity+++GO:00037…
'CG7339'	39310	39.18	18.53	500	236	1.05419	[Cellular Component]---GO:0005666///RNA polymerase III complex+++[Molecular Function]---GO:0001056///RNA polymerase III activity+++GO:0003899///DNA-directed 5'-3' RNA polymerase activity+++[Biological Process]---GO:0006384///transcription initiation from RNA polymerase III promoter+++GO:0006351///transcription, DNA-templated
'CG5808'	42957	23.66	11.19	659	314	1.05403	[Cellular Component]---GO:0071011///precatalytic spliceosome+++GO:0071013///catalytic step 2 spliceosome+++GO:0005634///nucleus+++[Molecular Function]---GO:0016853///isomerase activity+++GO:0003676///nucleic acid binding+++GO:0003723///RNA binding+++GO:0003755///peptidyl-prolyl cis-trans isomerase activity+++GO:0003729///mRNA binding+++[Biological Process]---GO:0000398///mRNA splicing, via splice…
[truncated: 1,292 more rows]
