# Supplementary material for: Transcriptome profile in Drosophila Kc and S2 embryonic cell lines
Source: G3 (Bethesda). 2023 Mar 3;13(5):jkad054. doi: 10.1093/g3journal/jkad054 (PMC10151398; doi:10.1093/g3journal/jkad054)
Supplement: jkad054_Supplementary_Data [file jkad054_supplementary_data.zip › Table_S9_G3-2023-404112.xlsx]

## Sheet: Sheet1
Pathway	Category	Gene Symbol	Gene ID	KC TPM	S2 TPM	KC FPKM	S2 FPKM	KC Read Count	S2 Read Count	log2 (KC / S2)	Pvalue(KC / S2)	FDR (KC / S2)
Insulin	Ligand	Ilp1	39149	NA	NA	NA	NA	NA	NA	NA	NA	NA
Insulin	Ligand	Ilp2	39150	NA	NA	NA	NA	NA	NA	NA	NA	NA
Insulin	Ligand	Ilp3	39151	NA	NA	NA	NA	NA	NA	NA	NA	NA
Insulin	Ligand	Ilp4	39152	NA	NA	NA	NA	NA	NA	NA	NA	NA
Insulin	Ligand	Ilp5	2768992	0	0.17	0	0.14	0	1	-3.81	0.5	0.58
Insulin	Ligand	Ilp6	31220	13.56	79.25	10.6	63.13	129	2029	-2.57	0	0
Insulin	Ligand	Ilp7	31328	NA	NA	NA	NA	NA	NA	NA	NA	NA
Insulin	Receptor	InR	42549	28.24	18.31	22.09	14.59	4212	2727	0.6	1.6e-68	1e-67
Hedgehog	Ligand	hh	42737	0.12	0.18	0.1	0.15	4	6	-0.58	0.54	0.59
Hedgehog	Receptor	dally	39013	28.55	2.79	22.33	2.22	1589	152	3.33	3.32e-299	7.08e-298
Hedgehog	Receptor	dlp	39596	10.8	2.13	8.45	1.7	563	112	2.31	1.9e-72	1.3e-71
EGFR/PVR	Ligand	grk	34171	15.52	30.17	12.14	24.03	361	707	-0.99	2.4e-27	8.8e-27
EGFR/PVR	Ligand	spi	35253	592.51	341.66	463.43	272.16	12809	7444	0.77	1.2e-303	2.6e-302
EGFR/PVR	Ligand	vn	38657	2.31	0.4	1.8	0.32	164	29	2.49	5.1e-24	1.8e-23
EGFR/PVR	Ligand	Krn	326198	7.66	8.07	5.99	6.43	138.81	147.24	-0.1	0.54	0.59
EGFR/PVR	Ligand	Pvf1	32876	2.75	0.03	2.15	0.02	88	1	6.75	2.2e-25	8e-25
EGFR/PVR	Ligand	Pvf2	33994	323.27	17.02	252.85	13.56	9275	492	4.22	0	0
EGFR/PVR	Ligand	Pvf3	33995	3.3	0.39	2.58	0.31	223	23	3.06	3.7e-42	1.8e-41
EGFR/PVR	Receptor	Egfr	37455	0.01	0.62	0.01	0.5	1	51	-5.64	9.4e-15	2.7e-14
EGFR/PVR	Receptor	Pvr	34127	205.34	215.1	160.61	171.35	15123	15926	-0.09	6e-08	1e-07
JAK/STAT	Ligand	upd2	32805	0.44	1.33	0.35	1.06	12	36	-1.6	0.000415	0.00075
JAK/STAT	Ligand	upd3	3346149	5.1	4.22	3.99	3.36	155	129	0.25	0.14	0.2
JAK/STAT	Receptor	dome	32976	19.98	29.58	15.63	23.56	1356	2023	-0.59	4.4e-32	1.8e-31
Notch	Ligand	Dl	42313	0.06	0	0.05	0	4	0	2.32	0.06	0.09
Notch	Ligand	Ser	43275	4.68	9.86	3.66	7.86	381	809	-1.1	5.5e-37	2.4e-36
Notch	Receptor	N	31293	4.51	23.65	3.53	18.84	642	3291	-2.42	0	0
Wnt	Ligand	wg	34009	0.05	0	0.04	0	2	0	2	0.25	0.32
Wnt	Ligand	Wnt2	35975	NA	NA	NA	NA	NA	NA	NA	NA	NA
Wnt	Ligand	Wnt4	34007	0.02	0	0.02	0	1	0	1	0.5	0.56
Wnt	Ligand	Wnt5	32838	24.58	16.25	19.23	12.94	1318	885	0.57	1.8e-19	5.6e-19
Wnt	Ligand	Wnt6	34010	0.05	0.03	0.04	0.02	2	1	1	0.63	0.68
Wnt	Ligand	Wnt10	34011	NA	NA	NA	NA	NA	NA	NA	NA	NA
Wnt	Receptor	fz	45307	0.19	0.09	0.15	0.07	10	5	1.1	0.22	0.29
Wnt	Receptor	fz2	40090	2.76	0.36	2.16	0.29	182	23	2.9	8.6e-32	3.4e-31
Wnt	Receptor	fz3	31023	0.1	0.13	0.08	0.1	3	4	-0.32	0.72	0.75
Wnt	Receptor	fz4	31659	9.55	6.69	7.47	5.33	520	367	0.49	6e-07	1.2e-06
Hippo	Ligand	ds	33245	0.01	0	0	0	1	0	0	0.5	0.55
Hippo	Receptor	ft	33627	0.1	0.25	0.08	0.2	24	59	-1.32	8.95e-05	0.00017
TNF alpha	Ligand	egr	36054	17.25	279.91	13.49	222.97	510	8328	-4.05	0	0
TNF alpha	Receptor	wgn	32849	50.39	40.41	39.41	32.19	1669	1349	0.29	3e-08	6e-08
TGF beta	Ligand	dpp	33432	0.52	5.34	0.41	4.25	25	276	-3.37	1.9e-55	1e-54
TGF beta	Ligand	gbb	37778	61.29	69.56	47.94	55.41	1397	1596	-0.21	9.56e-05	0.000181
TGF beta	Receptor	puf	42935	13.22	14.12	10.34	11.25	2445	2652	-0.12	0.00118	0.00206
TGF beta	Receptor	sax	35731	24.85	42.33	19.44	33.72	825	1415	-0.79	2.6e-37	1.2e-36
TGF beta	Receptor	babo	35900	35.9	35.29	28.08	28.11	2386	2357	-0.00154	0.93	0.95
TGF beta	Receptor	tkv	33753	8.24	16.1	6.45	12.83	325	640	-0.99	3.2e-25	1.1e-24
